# Supplementary material for: Modeling SAGE tag formation and its effects on data interpretation within a Bayesian framework
Source: BMC Bioinformatics. 2007 Oct 18;8:403. doi: 10.1186/1471-2105-8-403 (PMC2217564; doi:10.1186/1471-2105-8-403)
Supplement: Additional file 1 — Marginal posterior percentiles for S experiments. Table of percentile values for the marginal posterior distribution of mRNA frequencies of S. cerevisiae during stationary phase. [file 1471-2105-8-403-S1.tsv]

CDF	0.01	0.02	0.02999999999999999	0.04	0.05	0.06	0.06999999999999999	0.08	0.08999999999999999	0.0999999999999999	0.11	0.12	0.13	0.14	0.15	0.16	0.17	0.18	0.19	0.2	0.21	0.22	0.23	0.24	0.25	0.26	0.27	0.28	0.29	0.2999999999999999	0.31	0.32	0.33	0.34	0.35	0.36	0.37	0.38	0.39	0.4	0.41	0.42	0.4299999999999999	0.44	0.45	0.46	0.47	0.48	0.4899999999999999
YAL001C	6.59380176549945e-6	9.529703861370958e-6	0.00001187451062097721	0.00001391828793667037	0.00001577311767045057	0.00001749638982732478	0.00001912215634967532	0.00002067259449862477	0.0000221631228818403	0.00002360494026916291	0.000025006616678314	0.00002637471292037184	0.00002771456705377339	0.0000290304908618831	0.00003032604386085003	0.00003160429703138671	0.0000328678000683465	0.00003411879810828572	0.00003535927901011469	0.00003659094254640683	0.00003781535892607685	0.0000390339359436435	0.00004024791908727766	0.00004145849761359474	0.00004266674780594183	0.00004387365477373308	0.00004508018883422144	0.00004628723655196191	0.0000474956047661601	0.00004870610629244347	0.00004991956279907694	0.00005113672333771576	0.00005235828351714129	0.00005358496150130735	0.00005481750162185487	0.00005605660652493337	0.00005730293691214661	0.00005855718595910732	0.00005982008437258421	0.00006109233786260592	0.00006237462579862641	0.00006366767068914477	0.00006497224009643508	0.0000662890830793328	0.0000676189457149499	0.00006896262996278184	0.00007032098826440694	0.000071694854283759	0.00007308509457922925
YAL002W	4.46481826960086e-7	8.974955253724978e-7	1.353134593678292e-6	1.813495249512303e-6	2.278676158254119e-6	2.748779412927995e-6	3.223910194014976e-6	3.704177336099363e-6	4.189692951758524e-6	4.680573177865711e-6	5.176937764329039e-6	5.678910748686318e-6	6.186619968301741e-6	6.700197454526772e-6	7.219781710721776e-6	7.745515613775877e-6	8.27754633043902e-6	8.816025418818222e-6	9.3611097437966e-6	9.91296460523557e-6	0.00001047176162177989	0.00001103767793348348	0.00001161089634494382	0.00001219160647120131	0.00001278000617029682	0.00001337630431113573	0.00001398071637208101	0.0000145934652149751	0.0000152147818115817	0.00001584491012890058	0.00001648410578484971	0.00001713263384785971	0.00001779076909204673	0.00001845879850720922	0.00001913702662622259	0.00001982577123905875	0.00002052536263399757	0.00002123614490168257	0.00002195848347563288	0.00002269276290924352	0.00002343938399454405	0.0000241987638158035	0.00002497134530779865	0.00002575760257689023	0.00002655803209877193	0.00002737315320610763	0.0000282035089044312	0.00002904967083512136	0.0000299122592713652
YAL003W	0.001095799929831388	0.001156961533521419	0.001196961162915122	0.001227669471172009	0.001253042691714101	0.001274919719857386	0.001294314812752822	0.001311850387918524	0.001327938504177887	0.001342865395794471	0.001356840585512666	0.0013700202435377	0.001382526333292563	0.00139445377331038	0.001405880193881034	0.001416868306139568	0.00142747020820294	0.001437730226241563	0.001447685185448756	0.001457367177826159	0.001466804096984562	0.001476019736573073	0.001485035393432914	0.001493870046038401	0.001502540219456815	0.001511060847496076	0.001519445649113674	0.001527706824188291	0.001535855357848405	0.001543901606940185	0.001551855088309003	0.00155972445250619	0.001567517645092205	0.001575242266874885	0.001582905482944397	0.001590513963608156	0.001598073958791678	0.001605591445005408	0.001613072190885733	0.001620521697059231	0.001627945246532409	0.001635347953453905	0.001642734811047339	0.001650110654008745	0.001657480238951571	0.001664848282312226	0.001672219485877059	0.001679598437499938	0.001686989690610393
YAL004W	5.212879246357502e-7	1.04786701956585e-6	1.579846448602259e-6	2.117338550357878e-6	2.660458521264279e-6	3.2093255597199e-6	3.764062468854054e-6	4.324796318144957e-6	4.891658004276163e-6	5.464783122487694e-6	6.044311486417389e-6	6.630387915691909e-6	7.223161666127715e-6	7.822786889366485e-6	8.429425295462213e-6	9.043243701148809e-6	9.664413931927248e-6	0.00001029311294058304	0.00001092952386924674	0.00001157383970853752	0.00001222626083529918	0.00001288699407342641	0.00001355625286103568	0.00001423425858006463	0.00001492124222109638	0.00001561744765472886	0.00001632312647111661	0.00001703853888226537	0.00001776395455452839	0.00001849965830172627	0.00001924594858132173	0.00002000313488899852	0.00002077153805433161	0.00002155149311849187	0.00002234335562111183	0.0000231474966199344	0.00002396430176889493	0.00002479417280313259	0.00002563753632587456	0.00002649484135073076	0.00002736655586021338	0.00002825316686459853	0.00002915519136812702	0.00003007318291748017	0.00003100772121816703	0.00003195941267156481	0.00003292889132904686	0.00003391682453450927	0.00003492393633715839
YAL005C	5.636626055853919e-7	1.133046491997089e-6	1.708269696786805e-6	2.289453690335277e-6	2.876723033226975e-6	3.470206613291231e-6	4.070037216112378e-6	4.676352240440713e-6	5.289293223327841e-6	5.909006782318478e-6	6.535644096268998e-6	7.169361756938818e-6	7.810321153099856e-6	8.45868896755133e-6	9.114640055059088e-6	9.778354792065505e-6	0.00001045001897086832	0.0000111298239277653	0.00001181796769441476	0.00001251465895139792	0.00001322011436205071	0.00001393455756058423	0.00001465821933282006	0.00001539133905759426	0.0000161341665104318	0.00001688696538289252	0.00001765000771237399	0.00001842357485839484	0.00001920795840983293	0.00002000346634577744	0.00002081042137956424	0.00002162915815805953	0.00002246002358239295	0.00002330337994358131	0.0000241596116902124	0.00002502912003220282	0.00002591232196041455	0.00002680965186938329	0.00002772157106655329	0.00002864856505170181	0.00002959113983106951	0.00003054982198252395	0.00003152517060167762	0.0000325177842301557	0.00003352828967571063	0.00003455734260784346	0.00003560562858880224	0.00003667386924209488	0.00003776284754050463
YAL007C	0.00006066529243200141	0.00007254172139460543	0.00008091274414818538	0.00008765833528434727	0.00009343842893140731	0.00009857035694695422	0.0001032337542595903	0.0001075412266374918	0.0001115685207679429	0.0001153692863735057	0.000118983091023843	0.0001224400834549919	0.0001257637750805023	0.0001289729997778258	0.000132082981881333	0.0001351064028743356	0.0001380537952026987	0.0001409341596660807	0.0001437551806297788	0.0001465235147920623	0.0001492450003281358	0.0001519247583088406	0.0001545673551667218	0.0001571768719416189	0.0001597569852292616	0.0001623110288665237	0.0001648420496881985	0.0001673528461223263	0.0001698459932904268	0.0001723238993928889	0.0001747888061192	0.0001772428099562713	0.0001796879178292246	0.0001821260174981488	0.0001845588865796389	0.0001869882628397772	0.0001894158499056833	0.0001918432475284885	0.0001942720033852258	0.0001967036733176737	0.0001991398138285149	0.0002015818956942209	0.0002040313808257	0.0002064897749732305	0.0002089586046821192	0.0002114393265676688	0.0002139334308007	0.0002164424840478209	0.0002189680775457644
YAL008W	7.045241191769943e-6	0.00001018214763322702	0.000012687489894874	0.00001487119299043196	0.00001685301237394971	0.00001869426720961176	0.00002043134077743756	0.00002208792868660932	0.00002368050516841004	0.00002522103570300514	0.00002671867705244682	0.00002818043920672433	0.00002961202568581677	0.00003101804348479356	0.00003240229581089322	0.00003376806389997024	0.00003511807201449109	0.00003645471899261431	0.00003778012845958443	0.00003909611758139057	0.00004040436304058151	0.00004170636936798287	0.00004300346731776823	0.00004429692756216918	0.00004558790008444617	0.00004687743743094997	0.00004816657634449831	0.00004945626410815968	0.00005074736279265478	0.0000520407408494208	0.00005333727619864306	0.00005463776920669737	0.00005594296309627777	0.00005725362518356688	0.00005857055075241829	0.0000598944905930695	0.00006122615063250386	0.00006256627148485458	0.00006391563387408448	0.00006527499186879972	0.00006664507168968715	0.00006802664424266419	0.00006942053068018429	0.0000708275310416167	0.00007224844246760463	0.00007368412179776274	0.00007513547984431046	0.00007660340738553417	0.0000780888302827839
YAL009W	5.212879246357502e-7	1.04786701956585e-6	1.579846448602259e-6	2.117338550357878e-6	2.660458521264279e-6	3.2093255597199e-6	3.764062468854054e-6	4.324796318144957e-6	4.891658004276163e-6	5.464783122487694e-6	6.044311486417389e-6	6.630387915691909e-6	7.223161666127715e-6	7.822786889366485e-6	8.429425295462213e-6	9.043243701148809e-6	9.664413931927248e-6	0.00001029311294058304	0.00001092952386924674	0.00001157383970853752	0.00001222626083529918	0.00001288699407342641	0.00001355625286103568	0.00001423425858006463	0.00001492124222109638	0.00001561744765472886	0.00001632312647111661	0.00001703853888226537	0.00001776395455452839	0.00001849965830172627	0.00001924594858132173	0.00002000313488899852	0.00002077153805433161	0.00002155149311849187	0.00002234335562111183	0.0000231474966199344	0.00002396430176889493	0.00002479417280313259	0.00002563753632587456	0.00002649484135073076	0.00002736655586021338	0.00002825316686459853	0.00002915519136812702	0.00003007318291748017	0.00003100772121816703	0.00003195941267156481	0.00003292889132904686	0.00003391682453450927	0.00003492393633715839
YAL010C	4.766211588273366e-7	9.58080110626791e-7	1.444476665420705e-6	1.935913535976878e-6	2.432496048051437e-6	2.934333186426267e-6	3.441537231754304e-6	3.954224365466643e-6	4.472514268263921e-6	4.996530916802633e-6	5.526402144674533e-6	6.062260362529194e-6	6.604242037239119e-6	7.152488112461424e-6	7.707146441521116e-6	8.268369546647625e-6	8.836314529574545e-6	9.411143179893238e-6	9.993022949726174e-6	0.00001058213029568163	0.00001117864842299259	0.00001178276643122813	0.00001239467946711076	0.00001301458994463102	0.00001364270907141889	0.00001427925981842259	0.000014924472213232	0.00001557858416582338	0.00001624184223810351	0.00001691450685504801	0.00001759685089436825	0.0000182891573238547	0.00001899171947292778	0.00001970484369209327	0.00002042885506538536	0.00002116409284380496	0.00002191090962180111	0.0000226696727150967	0.00002344077220407581	0.00002422461861247712	0.00002502163980242446	0.00002583228102992158	0.00002665701507541679	0.0000274963480524154	0.0000283508099695008	0.00002922095523882173	0.00003010736354766716	0.00003101064509474431	0.00003193146196504162
YAL011W	4.766211588273366e-7	9.58080110626791e-7	1.444476665420705e-6	1.935913535976878e-6	2.432496048051437e-6	2.934333186426267e-6	3.441537231754304e-6	3.954224365466643e-6	4.472514268263921e-6	4.996530916802633e-6	5.526402144674533e-6	6.062260362529194e-6	6.604242037239119e-6	7.152488112461424e-6	7.707146441521116e-6	8.268369546647625e-6	8.836314529574545e-6	9.411143179893238e-6	9.993022949726174e-6	0.00001058213029568163	0.00001117864842299259	0.00001178276643122813	0.00001239467946711076	0.00001301458994463102	0.00001364270907141889	0.00001427925981842259	0.000014924472213232	0.00001557858416582338	0.00001624184223810351	0.00001691450685504801	0.00001759685089436825	0.0000182891573238547	0.00001899171947292778	0.00001970484369209327	0.00002042885506538536	0.00002116409284380496	0.00002191090962180111	0.0000226696727150967	0.00002344077220407581	0.00002422461861247712	0.00002502163980242446	0.00002583228102992158	0.00002665701507541679	0.0000274963480524154	0.0000283508099695008	0.00002922095523882173	0.00003010736354766716	0.00003101064509474431	0.00003193146196504162
YAL012W	0.0002892963934203077	0.0003179986692896644	0.0003372158625710189	0.0003521982578713575	0.0003647233131887	0.0003756257076022605	0.0003853694678371234	0.0003942412592647687	0.0004024316071164669	0.0004100740722210528	0.0004172661039116023	0.0004240813313974515	0.0004305768432225003	0.0004367977375697403	0.0004427806107281068	0.0004485552948998044	0.0004541467918390529	0.0004595759967535534	0.0004648608614544964	0.0004700166627394584	0.000475056845660327	0.0004799930529618259	0.0004848355169161862	0.0004895934711452934	0.0004942750528514772	0.0004988875784050487	0.0005034377592180397	0.0005079316310405395	0.0005123747049425673	0.0005167721119166912	0.0005211285608691302	0.0005254484099524058	0.0005297357633756747	0.0005339944610300983	0.000538228115386154	0.0005424401586391063	0.0005466338515642666	0.0005508123194456407	0.0005549785721018746	0.0005591354925544801	0.0005632858908919855	0.0005674325283739067	0.0005715780747743208	0.0005757251519816926	0.0005798763904939229	0.0005840343898885965	0.0005882016955036677	0.000592380900652178	0.0005965746445492503
YAL013W	6.603552455721272e-7	1.327413211029714e-6	2.001312182226623e-6	2.682194466741615e-6	3.370205992366763e-6	4.065497756498385e-6	4.768225322873887e-6	5.478549659762057e-6	6.1966365836095e-6	6.922657862862161e-6	7.656790609750904e-6	8.399218277896194e-6	9.150129940967249e-6	9.909720874514178e-6	0.00001067819592798047	0.000011455766419782	0.00001224265001324172	0.00001303907086671841	0.00001384526098231091	0.00001466146483768519	0.00001548793626278845	0.00001632493725424207	0.00001717273907451065	0.00001803161950337485	0.00001890187382519214	0.00001978381007789362	0.00002067774696434359	0.00002158401410865996	0.00002250295311907531	0.00002343492480555825	0.00002438030723981084	0.00002533949247415307	0.00002631288691727881	0.0000273009150078754	0.00002830402714300551	0.00002932269335619375	0.00003035740216897836	0.0000314086624921484	0.00003247701476618249	0.00003356302777346487	0.00003466729432049984	0.00003579043131444555	0.00003693309375935712	0.00003809598287035123	0.00003927983297712935	0.00004048541222197343	0.0000417135237675904	0.00004296501302710614	0.00004424079728761474
YAL014C	6.67734008353281e-6	9.650437792379922e-6	0.00001202495145530124	0.00001409462187069777	0.00001597295088928567	0.00001771805560197063	0.00001936441936286475	0.0000209345004020971	0.00002244391266748806	0.00002390399680751046	0.00002532343141893329	0.0000267088604307696	0.00002806568952815742	0.00002939828512817907	0.00003071025183594263	0.0000320046995420436	0.00003328421024803464	0.00003455105752500197	0.00003580725410336303	0.00003705452225663276	0.00003829445111057786	0.00003952846663077828	0.00004075783007880253	0.00004198374577175838	0.00004320730364247542	0.00004442950127212861	0.00004565132126260645	0.00004687366143113538	0.000048097338833985	0.00004932317657456646	0.00005055200672646137	0.00005178458784783374	0.00005302162435736066	0.00005426384351166869	0.00005551199906863709	0.00005676680258546488	0.0000580289231338504	0.00005929906266861974	0.0000605779611519258	0.00006186633323785306	0.00006316486690352896	0.00006447429381090608	0.00006579539124602317	0.00006712891775652082	0.00006847562887348948	0.00006983633671883952	0.0000712119045324951	0.00007260317653679398	0.00007401103027277115
YAL015C	7.045241191769943e-6	0.00001018214763322702	0.000012687489894874	0.00001487119299043196	0.00001685301237394971	0.00001869426720961176	0.00002043134077743756	0.00002208792868660932	0.00002368050516841004	0.00002522103570300514	0.00002671867705244682	0.00002818043920672433	0.00002961202568581677	0.00003101804348479356	0.00003240229581089322	0.00003376806389997024	0.00003511807201449109	0.00003645471899261431	0.00003778012845958443	0.00003909611758139057	0.00004040436304058151	0.00004170636936798287	0.00004300346731776823	0.00004429692756216918	0.00004558790008444617	0.00004687743743094997	0.00004816657634449831	0.00004945626410815968	0.00005074736279265478	0.0000520407408494208	0.00005333727619864306	0.00005463776920669737	0.00005594296309627777	0.00005725362518356688	0.00005857055075241829	0.0000598944905930695	0.00006122615063250386	0.00006256627148485458	0.00006391563387408448	0.00006527499186879972	0.00006664507168968715	0.00006802664424266419	0.00006942053068018429	0.0000708275310416167	0.00007224844246760463	0.00007368412179776274	0.00007513547984431046	0.00007660340738553417	0.0000780888302827839
YAL016C-A	5.212879246357502e-7	1.04786701956585e-6	1.579846448602259e-6	2.117338550357878e-6	2.660458521264279e-6	3.2093255597199e-6	3.764062468854054e-6	4.324796318144957e-6	4.891658004276163e-6	5.464783122487694e-6	6.044311486417389e-6	6.630387915691909e-6	7.223161666127715e-6	7.822786889366485e-6	8.429425295462213e-6	9.043243701148809e-6	9.664413931927248e-6	0.00001029311294058304	0.00001092952386924674	0.00001157383970853752	0.00001222626083529918	0.00001288699407342641	0.00001355625286103568	0.00001423425858006463	0.00001492124222109638	0.00001561744765472886	0.00001632312647111661	0.00001703853888226537	0.00001776395455452839	0.00001849965830172627	0.00001924594858132173	0.00002000313488899852	0.00002077153805433161	0.00002155149311849187	0.00002234335562111183	0.0000231474966199344	0.00002396430176889493	0.00002479417280313259	0.00002563753632587456	0.00002649484135073076	0.00002736655586021338	0.00002825316686459853	0.00002915519136812702	0.00003007318291748017	0.00003100772121816703	0.00003195941267156481	0.00003292889132904686	0.00003391682453450927	0.00003492393633715839
YAL016W	0.00008156391410777615	0.00009544550082552928	0.0001050988383164353	0.0001128112049365906	0.0001193776820757241	0.0001251782026728993	0.0001304267922272629	0.0001352570591959676	0.0001397587026470355	0.0001439949188673438	0.0001480123312586188	0.0001518462852040364	0.0001555243509171843	0.0001590684983299794	0.0001624965613025943	0.0001658232262241293	0.000169060818006985	0.0001722197066801811	0.0001753088421329303	0.0001783358943395574	0.0001813076013177892	0.0001842298724497281	0.0001871079386245205	0.0001899464922885999	0.0001927497326726526	0.0001955214699380575	0.0001982651737354089	0.0002009840190669163	0.0002036809350873124	0.0002063586442795676	0.0002090196559515087	0.0002116663284239199	0.0002143009019483495	0.0002169255153279214	0.0002195421591477913	0.0002221527239853653	0.0002247590570077629	0.0002273629756936186	0.0002299662320165136	0.0002325704672637447	0.0002351773156140799	0.000237788427693891	0.0002404054697283107	0.0002430300222353231	0.0002456636361500803	0.0002483079143257156	0.0002509645225035306	0.0002536351311026084	0.0002563213370845863
YAL017W	0.00001935146990743957	0.00002517239063572307	0.00002950347530557734	0.00003311495422562876	0.00003628835159311226	0.00003916268120504808	0.0000418181961567797	0.00004430603871214777	0.00004666104129965261	0.00004890822036571937	0.00005106617991671514	0.00005314925307935341	0.00005516871757171011	0.00005713366688692207	0.00005905155383187355	0.00006092858388384743	0.00006277000089221865	0.00006458028776358084	0.00006636331292547611	0.00006812246995702415	0.00006986072866601116	0.00007158074939385894	0.00007328490578628964	0.00007497533777775724	0.00007665401913912943	0.00007832271580279164	0.00007998306820623484	0.00008163663732964588	0.0000832848542839055	0.00008492903447087882	0.00008657045848478687	0.00008821036706988247	0.00008984989187485332	0.00009149012994091103	0.00009313218228035831	0.00009477710825876267	0.00009642589822038665	0.00009807955768952004	0.00009973911144047368	0.0001014055277234537	0.0001030797645120818	0.0001047628224234147	0.000106455707840198	0.0001081593847580237	0.000109874860078738	0.0001116031936695787	0.0001133454189892502	0.0001151025905874164	0.000116875838211889
YAL018C	5.212879246357502e-7	1.04786701956585e-6	1.579846448602259e-6	2.117338550357878e-6	2.660458521264279e-6	3.2093255597199e-6	3.764062468854054e-6	4.324796318144957e-6	4.891658004276163e-6	5.464783122487694e-6	6.044311486417389e-6	6.630387915691909e-6	7.223161666127715e-6	7.822786889366485e-6	8.429425295462213e-6	9.043243701148809e-6	9.664413931927248e-6	0.00001029311294058304	0.00001092952386924674	0.00001157383970853752	0.00001222626083529918	0.00001288699407342641	0.00001355625286103568	0.00001423425858006463	0.00001492124222109638	0.00001561744765472886	0.00001632312647111661	0.00001703853888226537	0.00001776395455452839	0.00001849965830172627	0.00001924594858132173	0.00002000313488899852	0.00002077153805433161	0.00002155149311849187	0.00002234335562111183	0.0000231474966199344	0.00002396430176889493	0.00002479417280313259	0.00002563753632587456	0.00002649484135073076	0.00002736655586021338	0.00002825316686459853	0.00002915519136812702	0.00003007318291748017	0.00003100772121816703	0.00003195941267156481	0.00003292889132904686	0.00003391682453450927	0.00003492393633715839
YAL019W	4.46080054699898e-7	8.966879027471937e-7	1.351916958450521e-6	1.81186335289412e-6	2.276625662648613e-6	2.746305888873281e-6	3.221009117399222e-6	3.700844084870026e-6	4.185922802976077e-6	4.676361304082409e-6	5.172279230337553e-6	5.673800507661273e-6	6.18105285833249e-6	6.694168194749184e-6	7.213284895756414e-6	7.738545709836302e-6	8.270097671491563e-6	8.808092202652571e-6	9.352686026384286e-6	9.904044293179542e-6	0.00001046233846777988	0.00001102774553143997	0.00001160044812494064	0.00001218063569234986	0.00001276850591127832	0.00001336426746352096	0.00001396813563473977	0.0000145803330876043	0.00001520109058547923	0.00001583065187195619	0.0000164692723364701	0.00001711721681103233	0.00001777475982487547	0.00001844218810512018	0.00001911980590839195	0.00001980793074175867	0.00002050689259986101	0.0000212170352627332	0.00002193872382739401	0.00002267234250512984	0.00002341829173250656	0.00002417698822432891	0.00002494887449749826	0.00002573442423265435	0.00002653413346516118	0.00002734852106806259	0.00002817812956745849	0.00002902353007943168	0.00002988534229823104
YAL019W-A	4.766211588273366e-7	9.58080110626791e-7	1.444476665420705e-6	1.935913535976878e-6	2.432496048051437e-6	2.934333186426267e-6	3.441537231754304e-6	3.954224365466643e-6	4.472514268263921e-6	4.996530916802633e-6	5.526402144674533e-6	6.062260362529194e-6	6.604242037239119e-6	7.152488112461424e-6	7.707146441521116e-6	8.268369546647625e-6	8.836314529574545e-6	9.411143179893238e-6	9.993022949726174e-6	0.00001058213029568163	0.00001117864842299259	0.00001178276643122813	0.00001239467946711076	0.00001301458994463102	0.00001364270907141889	0.00001427925981842259	0.000014924472213232	0.00001557858416582338	0.00001624184223810351	0.00001691450685504801	0.00001759685089436825	0.0000182891573238547	0.00001899171947292778	0.00001970484369209327	0.00002042885506538536	0.00002116409284380496	0.00002191090962180111	0.0000226696727150967	0.00002344077220407581	0.00002422461861247712	0.00002502163980242446	0.00002583228102992158	0.00002665701507541679	0.0000274963480524154	0.0000283508099695008	0.00002922095523882173	0.00003010736354766716	0.00003101064509474431	0.00003193146196504162
YAL020C	4.485218292608768e-7	9.015962365245883e-7	1.359317147430473e-6	1.821781219210555e-6	2.289087568079472e-6	2.761338753529349e-6	3.238640436622849e-6	3.721101949224474e-6	4.208835916165996e-6	4.701959004963493e-6	5.200591512676098e-6	5.704858043581626e-6	6.214887018795311e-6	6.730811071877136e-6	7.252769339912134e-6	7.780905353824804e-6	8.315366954150179e-6	8.85630639300954e-6	9.403881247148267e-6	9.958257567093155e-6	0.00001051960775957055	0.00001108810977848139	0.00001166394726874374	0.00001224731070928363	0.00001283839884450114	0.00001343742150387675	0.00001404459515921397	0.00001466014370080632	0.00001528429915178443	0.0000159173065651379	0.00001655942273807902	0.00001721091396576574	0.00001787205629541489	0.00001854313799565425	0.00001922446497413493	0.00001991635649553245	0.00002061914438372133	0.00002133317429478134	0.00002205881327496579	0.00002279644766374469	0.00002354648012285946	0.0000243093296866345	0.00002508544117260588	0.00002587529085811509	0.00002667937753317135	0.00002749822295831227	0.00002833237268573541	0.00002918240089645577	0.00003004893055165367
YAL021C	4.45982688559759e-7	8.964921821443958e-7	1.351621874680955e-6	1.811467876335711e-6	2.276128742116946e-6	2.745706450934341e-6	3.220306065679421e-6	3.700036299253467e-6	4.185009138897674e-6	4.675340591650825e-6	5.171150273547056e-6	5.672562083456117e-6	6.179703715577524e-6	6.692707052915206e-6	7.211710444615337e-6	7.736856608693276e-6	8.26829254833421e-6	8.806169653287036e-6	9.350644609633744e-6	9.901882529197889e-6	0.00001046005484153627	0.00001102533849182074	0.00001159791608385086	0.00001217797701892303	0.00001276571892143946	0.00001336135043119462	0.00001396508679192425	0.00001457715062348725	0.00001519777263660551	0.0000158271965053226	0.00001646567756979485	0.00001711348061311014	0.00001777088011461208	0.0000184381627203252	0.00001911563261100498	0.00001980360723733318	0.00002050241653699389	0.00002121240421109319	0.00002193393524454895	0.00002266739378131645	0.00002341318019245048	0.00002417171112701095	0.00002494342892493214	0.0000257288071662414	0.00002652834180416103	0.00002734255162980606	0.00002817197908823921	0.00002901719512953763	0.00002987881922952233
YAL022C	6.592988741823767e-6	9.528528837136832e-6	0.00001187304647903893	0.00001391657179432691	0.00001577117282498529	0.00001749423249934859	0.00001911979856236423	0.00002067004554159339	0.00002216039013921388	0.00002360202974800704	0.00002500353332886466	0.00002637146088188234	0.0000277111498089748	0.00002902691136207886	0.0000303223046166172	0.00003160040017614368	0.0000328637474219881	0.0000341145912102729	0.00003535491915903593	0.000036586430830112	0.00003781069623498717	0.00003902912300080854	0.00004024295645901655	0.00004145338571638576	0.00004266148693071124	0.00004386824508515392	0.00004507463037237248	0.00004628152925824831	0.00004748974848103324	0.00004870010075206774	0.000049913407635474	0.00005113041809421389	0.00005235182765234596	0.00005357835438577313	0.00005481074253378997	0.00005604969465102794	0.00005729587136031778	0.00005854996575594321	0.00005981270845625605	0.00006108480507289773	0.00006236693489553166	0.00006365982035092593	0.00006496422890856027	0.00006628090951881022	0.00006761060817379394	0.00006895412674463851	0.00007031231756378527	0.00007168601417685533	0.0000730760830474321
YAL023C	6.592342063358696e-6	9.527594223728793e-6	0.00001187188190148601	0.00001391520677565011	0.00001576962589599098	0.00001749251656252967	0.00001911792318023318	0.00002066801810147908	0.00002215821651791221	0.00002359971472127979	0.00002500108083426058	0.00002636887421324118	0.00002770843173425469	0.00002902406423034862	0.0000303193304244671	0.00003159730061989555	0.00003286052394986614	0.00003411124504655414	0.00003535145133639801	0.00003658284221400517	0.00003780698753390819	0.00003902529478935738	0.00004023900918778424	0.00004144931971722089	0.00004265730243414002	0.00004386394222246085	0.00004507020917649466	0.00004627698968027975	0.00004748509039365977	0.0000486953239477484	0.00004990851182425742	0.0000511254029083889	0.00005234669265967392	0.00005357309908825541	0.00005480536636199494	0.00005604419695261674	0.00005729025142310353	0.00005854422280864089	0.0000598068416601956	0.00006107881349889209	0.00006236081755424028	0.00006365357619485393	0.0000649578568185916	0.00006627440827588457	0.00006760397649656836	0.00006894736328969946	0.00007030542089829367	0.00007167898276221203	0.00007306891527810511
YAL024C	4.460005795010095e-7	8.965281456589491e-7	1.351676096137851e-6	1.81154054489004e-6	2.276220050926124e-6	2.74581659723297e-6	3.220435250919028e-6	3.700184729254588e-6	4.185177023973325e-6	4.675528146767455e-6	5.171357718469423e-6	5.672789642919511e-6	6.179951619550076e-6	6.692975536985402e-6	7.211999749644506e-6	7.737166980888896e-6	8.268624239375327e-6	8.806522920448848e-6	9.351019717997748e-6	9.902279751908854e-6	0.00001046047445738668	0.00001102578078530411	0.00001159838134520398	0.00001217846554675578	0.00001276623102781237	0.00001336188643459336	0.00001396564701669088	0.00001457773539971805	0.00001519838230488725	0.00001582783142499343	0.00001646633810689406	0.00001711416713942685	0.00001777159300743963	0.0000184389023785864	0.00001911639945104526	0.00001980440168114757	0.00002050323901154574	0.00002121325515922798	0.00002193481514156471	0.00002266830310886684	0.00002341411943624164	0.00002417268077562142	0.00002494442952879351	0.00002572983929328113	0.00002652940602780836	0.00002734364852704517	0.00002817310923722343	0.00002901835915410551	0.00002988001782443214
YAL025C	7.045241191769943e-6	0.00001018214763322702	0.000012687489894874	0.00001487119299043196	0.00001685301237394971	0.00001869426720961176	0.00002043134077743756	0.00002208792868660932	0.00002368050516841004	0.00002522103570300514	0.00002671867705244682	0.00002818043920672433	0.00002961202568581677	0.00003101804348479356	0.00003240229581089322	0.00003376806389997024	0.00003511807201449109	0.00003645471899261431	0.00003778012845958443	0.00003909611758139057	0.00004040436304058151	0.00004170636936798287	0.00004300346731776823	0.00004429692756216918	0.00004558790008444617	0.00004687743743094997	0.00004816657634449831	0.00004945626410815968	0.00005074736279265478	0.0000520407408494208	0.00005333727619864306	0.00005463776920669737	0.00005594296309627777	0.00005725362518356688	0.00005857055075241829	0.0000598944905930695	0.00006122615063250386	0.00006256627148485458	0.00006391563387408448	0.00006527499186879972	0.00006664507168968715	0.00006802664424266419	0.00006942053068018429	0.0000708275310416167	0.00007224844246760463	0.00007368412179776274	0.00007513547984431046	0.00007660340738553417	0.0000780888302827839
YAL026C	4.459813020640723e-7	8.964893951343244e-7	1.351617672831905e-6	1.811462244915092e-6	2.276121666162581e-6	2.745697915144898e-6	3.220296054430285e-6	3.700024796594185e-6	4.184996128529488e-6	4.675326056914196e-6	5.171134197410475e-6	5.672544448503203e-6	6.179684504018849e-6	6.692686246621979e-6	7.211688024968952e-6	7.736832556549827e-6	8.268266844001181e-6	8.806142276498579e-6	9.350615539964571e-6	9.901851746019929e-6	0.00001046002232342334	0.00001102530421649514	0.00001159788002812594	0.00001217793915918975	0.00001276567923466676	0.00001336130889328355	0.00001396504337750715	0.00001457710530581888	0.00001519772538848762	0.00001582714730073864	0.00001646562638117089	0.00001711342741099754	0.00001777082486751969	0.0000184381053980522	0.0000191155731835379	0.00001980354567214238	0.00002050235279873959	0.00002121233826381078	0.00002193386705498994	0.00002266732331308675	0.00002341310740531973	0.00002417163597642382	0.00002494335137439905	0.00002572872717756258	0.00002652825933458488	0.0000273424666313585	0.00002817189150695176	0.00002901710491418331	0.00002987872633641776
YAL026C-A	6.603552455721272e-7	1.327413211029714e-6	2.001312182226623e-6	2.682194466741615e-6	3.370205992366763e-6	4.065497756498385e-6	4.768225322873887e-6	5.478549659762057e-6	6.1966365836095e-6	6.922657862862161e-6	7.656790609750904e-6	8.399218277896194e-6	9.150129940967249e-6	9.909720874514178e-6	0.00001067819592798047	0.000011455766419782	0.00001224265001324172	0.00001303907086671841	0.00001384526098231091	0.00001466146483768519	0.00001548793626278845	0.00001632493725424207	0.00001717273907451065	0.00001803161950337485	0.00001890187382519214	0.00001978381007789362	0.00002067774696434359	0.00002158401410865996	0.00002250295311907531	0.00002343492480555825	0.00002438030723981084	0.00002533949247415307	0.00002631288691727881	0.0000273009150078754	0.00002830402714300551	0.00002932269335619375	0.00003035740216897836	0.0000314086624921484	0.00003247701476618249	0.00003356302777346487	0.00003466729432049984	0.00003579043131444555	0.00003693309375935712	0.00003809598287035123	0.00003927983297712935	0.00004048541222197343	0.0000417135237675904	0.00004296501302710614	0.00004424079728761474
YAL027W	5.212879246357502e-7	1.04786701956585e-6	1.579846448602259e-6	2.117338550357878e-6	2.660458521264279e-6	3.2093255597199e-6	3.764062468854054e-6	4.324796318144957e-6	4.891658004276163e-6	5.464783122487694e-6	6.044311486417389e-6	6.630387915691909e-6	7.223161666127715e-6	7.822786889366485e-6	8.429425295462213e-6	9.043243701148809e-6	9.664413931927248e-6	0.00001029311294058304	0.00001092952386924674	0.00001157383970853752	0.00001222626083529918	0.00001288699407342641	0.00001355625286103568	0.00001423425858006463	0.00001492124222109638	0.00001561744765472886	0.00001632312647111661	0.00001703853888226537	0.00001776395455452839	0.00001849965830172627	0.00001924594858132173	0.00002000313488899852	0.00002077153805433161	0.00002155149311849187	0.00002234335562111183	0.0000231474966199344	0.00002396430176889493	0.00002479417280313259	0.00002563753632587456	0.00002649484135073076	0.00002736655586021338	0.00002825316686459853	0.00002915519136812702	0.00003007318291748017	0.00003100772121816703	0.00003195941267156481	0.00003292889132904686	0.00003391682453450927	0.00003492393633715839
YAL028W	6.786477147828172e-6	9.808168363862239e-6	0.00001222149204960643	0.00001432499001552383	0.00001623401923001899	0.00001800764667189809	0.00001968091930453179	0.00002127666242377451	0.0000228107451764538	0.00002429469357217142	0.00002573732804713099	0.0000271454011238125	0.00002852440684585784	0.00002987878298428811	0.00003121219307128318	0.00003252779782264431	0.00003382822143440284	0.00003511577465248721	0.00003639250309024904	0.00003766015717334644	0.00003892035201327227	0.00004017453686404115	0.00004142399361025938	0.00004266994626217474	0.00004391350254781094	0.00004515567636545698	0.00004639746638854267	0.00004763978507982477	0.00004888346285844991	0.00005012933629661688	0.00005137825107381922	0.00005263097811700696	0.00005388823336581695	0.00005515075597662861	0.00005641931203468606	0.00005769462470250869	0.00005897737399215725	0.0000602682733429465	0.00006156807481822505	0.00006287750473181286	0.00006419726230973439	0.00006552809118279887	0.00006687078134560357	0.00006822610372618586	0.00006959482621024508	0.00007097777420288702	0.00007237582505166939	0.00007378983676523169	0.00007522070123537338
YAL029C	7.167915026551347e-6	0.00001035944224167905	0.00001290840830002707	0.00001513013471964043	0.00001714646217131848	0.00001901977752628692	0.00002078709758084708	0.000022472530539088	0.00002409283748599422	0.00002566019224889012	0.00002718391102936064	0.00002867112587751753	0.00003012763962540975	0.00003155813948521907	0.00003296649488786459	0.00003435604420275064	0.00003572955912738172	0.00003708948027050971	0.00003843796823343303	0.00003977687182339813	0.00004110789691893567	0.00004243257424675986	0.00004375225773325013	0.00004506824017677767	0.00004638169158296124	0.00004769368282642733	0.00004900526870330261	0.00005031741298918081	0.00005163099276525873	0.00005294689160503396	0.00005426600271606311	0.00005558914040240773	0.00005691706082679058	0.00005825054466464187	0.00005959040104712654	0.00006093739384238525	0.00006229224126760071	0.00006365569682974837	0.00006502855484564709	0.00006641158252149861	0.00006780551872104713	0.00006921114776918771	0.00007062930511541621	0.00007206080473902018	0.00007350645765707781	0.00007496713562316392	0.00007644376531105142	0.00007793725301812955	0.00007944854072105506
YAL030W	0.00002261796056217096	0.00002942144268533825	0.0000344836073672208	0.00003870469627391445	0.00004241376032013337	0.00004577327258026342	0.00004887703471011391	0.00005178482168585076	0.00005453734558981689	0.00005716384559091884	0.00005968606601981066	0.00006212075940572854	0.00006448110712669283	0.00006677773763861975	0.00006901936176957451	0.00007121323247148325	0.0000733654787415459	0.00007548134020090377	0.00007756533825264513	0.0000796214393117805	0.0000816531144860688	0.00008366347316784328	0.00008565528968812973	0.00008763106518119831	0.00008959310659419245	0.00009154347779118746	0.0000934840966111323	0.00009541678698632679	0.00009734322182468814	0.00009926493854625295	0.0001011834338743204	0.0001031001580108654	0.0001050164336648608	0.0001069335430173602	0.0001088527728982362	0.0001107753615631047	0.000112702466516716	0.000114635262968799	0.0001165749486761526	0.0001185226554026157	0.0001204795027815881	0.0001224466602843142	0.0001244253044586132	0.0001264165613945556	0.0001284216085324363	0.0001304416844323251	0.0001324779970893028	0.0001345317790030416	0.0001366043505693958
YAL031C	4.766211588273366e-7	9.58080110626791e-7	1.444476665420705e-6	1.935913535976878e-6	2.432496048051437e-6	2.934333186426267e-6	3.441537231754304e-6	3.954224365466643e-6	4.472514268263921e-6	4.996530916802633e-6	5.526402144674533e-6	6.062260362529194e-6	6.604242037239119e-6	7.152488112461424e-6	7.707146441521116e-6	8.268369546647625e-6	8.836314529574545e-6	9.411143179893238e-6	9.993022949726174e-6	0.00001058213029568163	0.00001117864842299259	0.00001178276643122813	0.00001239467946711076	0.00001301458994463102	0.00001364270907141889	0.00001427925981842259	0.000014924472213232	0.00001557858416582338	0.00001624184223810351	0.00001691450685504801	0.00001759685089436825	0.0000182891573238547	0.00001899171947292778	0.00001970484369209327	0.00002042885506538536	0.00002116409284380496	0.00002191090962180111	0.0000226696727150967	0.00002344077220407581	0.00002422461861247712	0.00002502163980242446	0.00002583228102992158	0.00002665701507541679	0.0000274963480524154	0.0000283508099695008	0.00002922095523882173	0.00003010736354766716	0.00003101064509474431	0.00003193146196504162
YAL031W-A	6.603552455721272e-7	1.327413211029714e-6	2.001312182226623e-6	2.682194466741615e-6	3.370205992366763e-6	4.065497756498385e-6	4.768225322873887e-6	5.478549659762057e-6	6.1966365836095e-6	6.922657862862161e-6	7.656790609750904e-6	8.399218277896194e-6	9.150129940967249e-6	9.909720874514178e-6	0.00001067819592798047	0.000011455766419782	0.00001224265001324172	0.00001303907086671841	0.00001384526098231091	0.00001466146483768519	0.00001548793626278845	0.00001632493725424207	0.00001717273907451065	0.00001803161950337485	0.00001890187382519214	0.00001978381007789362	0.00002067774696434359	0.00002158401410865996	0.00002250295311907531	0.00002343492480555825	0.00002438030723981084	0.00002533949247415307	0.00002631288691727881	0.0000273009150078754	0.00002830402714300551	0.00002932269335619375	0.00003035740216897836	0.0000314086624921484	0.00003247701476618249	0.00003356302777346487	0.00003466729432049984	0.00003579043131444555	0.00003693309375935712	0.00003809598287035123	0.00003927983297712935	0.00004048541222197343	0.0000417135237675904	0.00004296501302710614	0.00004424079728761474
YAL032C	5.212879246357502e-7	1.04786701956585e-6	1.579846448602259e-6	2.117338550357878e-6	2.660458521264279e-6	3.2093255597199e-6	3.764062468854054e-6	4.324796318144957e-6	4.891658004276163e-6	5.464783122487694e-6	6.044311486417389e-6	6.630387915691909e-6	7.223161666127715e-6	7.822786889366485e-6	8.429425295462213e-6	9.043243701148809e-6	9.664413931927248e-6	0.00001029311294058304	0.00001092952386924674	0.00001157383970853752	0.00001222626083529918	0.00001288699407342641	0.00001355625286103568	0.00001423425858006463	0.00001492124222109638	0.00001561744765472886	0.00001632312647111661	0.00001703853888226537	0.00001776395455452839	0.00001849965830172627	0.00001924594858132173	0.00002000313488899852	0.00002077153805433161	0.00002155149311849187	0.00002234335562111183	0.0000231474966199344	0.00002396430176889493	0.00002479417280313259	0.00002563753632587456	0.00002649484135073076	0.00002736655586021338	0.00002825316686459853	0.00002915519136812702	0.00003007318291748017	0.00003100772121816703	0.00003195941267156481	0.00003292889132904686	0.00003391682453450927	0.00003492393633715839
YAL033W	6.603552455721272e-7	1.327413211029714e-6	2.001312182226623e-6	2.682194466741615e-6	3.370205992366763e-6	4.065497756498385e-6	4.768225322873887e-6	5.478549659762057e-6	6.1966365836095e-6	6.922657862862161e-6	7.656790609750904e-6	8.399218277896194e-6	9.150129940967249e-6	9.909720874514178e-6	0.00001067819592798047	0.000011455766419782	0.00001224265001324172	0.00001303907086671841	0.00001384526098231091	0.00001466146483768519	0.00001548793626278845	0.00001632493725424207	0.00001717273907451065	0.00001803161950337485	0.00001890187382519214	0.00001978381007789362	0.00002067774696434359	0.00002158401410865996	0.00002250295311907531	0.00002343492480555825	0.00002438030723981084	0.00002533949247415307	0.00002631288691727881	0.0000273009150078754	0.00002830402714300551	0.00002932269335619375	0.00003035740216897836	0.0000314086624921484	0.00003247701476618249	0.00003356302777346487	0.00003466729432049984	0.00003579043131444555	0.00003693309375935712	0.00003809598287035123	0.00003927983297712935	0.00004048541222197343	0.0000417135237675904	0.00004296501302710614	0.00004424079728761474
YAL034C	6.608997459521214e-6	9.551665470384734e-6	0.00001190187594219367	0.000013950363235883	0.00001580946751051851	0.00001753671102838133	0.00001916622420687464	0.00002072023541613889	0.00002221419879303958	0.0000236593389197557	0.00002506424556184019	0.00002643549464927522	0.00002777843654523134	0.00002909739296626024	0.0000303959316337293	0.00003167713060546602	0.00003294354545084954	0.00003419742648208743	0.00003544076581883512	0.00003667526810895286	0.00003790250622267	0.00003912389151739569	0.00004034067235177811	0.00004155404072346503	0.00004276507539582761	0.00004397476374854983	0.00004518407833556768	0.00004639390776528081	0.00004760506073465359	0.00004881835193066208	0.00005003460491548346	0.00005125457047384606	0.00005247894581419917	0.00005370845075075863	0.00005494383132848694	0.00005618579182520545	0.00005743499446134815	0.00005869213400276206	0.00005995794283650674	0.00006123312831549111	0.00006251837137012787	0.00006381439616448798	0.0000651219720268449	0.00006644184976168112	0.00006777477715777771	0.00006912155801094241	0.00007048304673121276	0.00007186007892081822	0.00007325352312264563
YAL034C-B	4.766211588273366e-7	9.58080110626791e-7	1.444476665420705e-6	1.935913535976878e-6	2.432496048051437e-6	2.934333186426267e-6	3.441537231754304e-6	3.954224365466643e-6	4.472514268263921e-6	4.996530916802633e-6	5.526402144674533e-6	6.062260362529194e-6	6.604242037239119e-6	7.152488112461424e-6	7.707146441521116e-6	8.268369546647625e-6	8.836314529574545e-6	9.411143179893238e-6	9.993022949726174e-6	0.00001058213029568163	0.00001117864842299259	0.00001178276643122813	0.00001239467946711076	0.00001301458994463102	0.00001364270907141889	0.00001427925981842259	0.000014924472213232	0.00001557858416582338	0.00001624184223810351	0.00001691450685504801	0.00001759685089436825	0.0000182891573238547	0.00001899171947292778	0.00001970484369209327	0.00002042885506538536	0.00002116409284380496	0.00002191090962180111	0.0000226696727150967	0.00002344077220407581	0.00002422461861247712	0.00002502163980242446	0.00002583228102992158	0.00002665701507541679	0.0000274963480524154	0.0000283508099695008	0.00002922095523882173	0.00003010736354766716	0.00003101064509474431	0.00003193146196504162
YAL034W-A	5.212879246357502e-7	1.04786701956585e-6	1.579846448602259e-6	2.117338550357878e-6	2.660458521264279e-6	3.2093255597199e-6	3.764062468854054e-6	4.324796318144957e-6	4.891658004276163e-6	5.464783122487694e-6	6.044311486417389e-6	6.630387915691909e-6	7.223161666127715e-6	7.822786889366485e-6	8.429425295462213e-6	9.043243701148809e-6	9.664413931927248e-6	0.00001029311294058304	0.00001092952386924674	0.00001157383970853752	0.00001222626083529918	0.00001288699407342641	0.00001355625286103568	0.00001423425858006463	0.00001492124222109638	0.00001561744765472886	0.00001632312647111661	0.00001703853888226537	0.00001776395455452839	0.00001849965830172627	0.00001924594858132173	0.00002000313488899852	0.00002077153805433161	0.00002155149311849187	0.00002234335562111183	0.0000231474966199344	0.00002396430176889493	0.00002479417280313259	0.00002563753632587456	0.00002649484135073076	0.00002736655586021338	0.00002825316686459853	0.00002915519136812702	0.00003007318291748017	0.00003100772121816703	0.00003195941267156481	0.00003292889132904686	0.00003391682453450927	0.00003492393633715839
YAL035W	0.00001937234998918344	0.0000251995514563751	0.00002953530934476763	0.00003315068503463746	0.00003632750648570211	0.00003920493748970431	0.00004186331773420552	0.00004435384466550404	0.00004671138829612453	0.00004896099206465556	0.00005112128005129584	0.00005320660084784153	0.00005522824434129052	0.00005719531383620371	0.00005911527018119686	0.0000609943255495495	0.0000628377294475561	0.00006464996962081136	0.00006643491866870262	0.00006819597383343056	0.00006993610812750695	0.00007165798476004885	0.00007336397994264982	0.00007505623591386427	0.00007673672857769052	0.0000784072257762338	0.00008006936970573088	0.00008172472302628011	0.00008337471841923772	0.00008502067269277543	0.0000866638678027359	0.00008830554584772794	0.00008994683972179926	0.00009158884762105314	0.00009323267172248826	0.00009487937258881559	0.00009652994162389614	0.00009818538539871239	0.00009984672979530335	0.0001015149441702484	0.0001031909874894682	0.0001048758614050557	0.0001065705734562185	0.0001082760886817345	0.0001099934150126592	0.0001117236134586327	0.0001134677186780207	0.0001152267862995959	0.0001170019472361723
YAL036C	0.00004270309924908869	0.00005271353180841424	0.00005991299977678103	0.00006578913817791358	0.00007087197914415722	0.00007541888076282572	0.00007957656687026657	0.00008343755875386336	0.00008706441358161061	0.00009050163709622383	0.00009378216183619386	0.00009693116782818267	0.00009996839150318652	0.0001029096412426776	0.0001057677787241704	0.0001085535152789919	0.0001112757971245616	0.0001139422710281712	0.0001165594982432227	0.0001191331764771849	0.000121668305818089	0.0001241693066125237	0.0001266401159303842	0.0001290842642928357	0.0001315049587456098	0.0001339051015034982	0.0001362873540423751	0.0001386541900250229	0.0001410078746945271	0.000143350532774418	0.0001456841788119369	0.000148010677084671	0.0001503318146880112	0.0001526493286987663	0.0001549648254643044	0.000157279856767041	0.0001595959712704979	0.0001619147039647603	0.0001642374789152956	0.0001665656964537592	0.0001689007895630715	0.0001712442179842575	0.0001735973606617832	0.0001759615843846708	0.000178338317075715	0.0001807290456778777	0.0001831352016517577	0.0001855582200622113	0.0001879996260419851
YAL037C-A	9.896104505085435e-7	1.989265444537435e-6	2.999172212443502e-6	4.01954401145522e-6	5.050600103075826e-6	6.092565632190838e-6	7.145674276982005e-6	8.210167258627976e-6	9.286293063580946e-6	0.00001037430909760903	0.00001147448077460536	0.00001258708301112408	0.00001371239914587629	0.00001485072180911148	0.0000160023579815101	0.00001716762433831343	0.00001834684706393795	0.00001954036207649019	0.00002074851703781787	0.000021971678303902	0.00002321022625996675	0.00002446455353092851	0.00002573506529871484	0.0000270221804197701	0.00002832634009987928	0.00002964800596169117	0.00003098765561453623	0.00003234578303616126	0.00003372290013983432	0.00003511954757114278	0.00003653629191000079	0.00003797372069435908	0.00003943244297961299	0.00004091309475733879	0.00004241635094336829	0.00004394291594538888	0.00004549352188284223	0.0000470689313756078	0.00004866995420756932	0.00005029744277583666	0.00005195228549491319	0.00005363540690498989	0.00005534778832970226	0.0000570904805830845	0.00005886458417249078	0.00006067125029102628	0.00006251168263032257	0.00006438714795690727	0.00006629902061118993
YAL037C-B	6.786477147828172e-6	9.808168363862239e-6	0.00001222149204960643	0.00001432499001552383	0.00001623401923001899	0.00001800764667189809	0.00001968091930453179	0.00002127666242377451	0.0000228107451764538	0.00002429469357217142	0.00002573732804713099	0.0000271454011238125	0.00002852440684585784	0.00002987878298428811	0.00003121219307128318	0.00003252779782264431	0.00003382822143440284	0.00003511577465248721	0.00003639250309024904	0.00003766015717334644	0.00003892035201327227	0.00004017453686404115	0.00004142399361025938	0.00004266994626217474	0.00004391350254781094	0.00004515567636545698	0.00004639746638854267	0.00004763978507982477	0.00004888346285844991	0.00005012933629661688	0.00005137825107381922	0.00005263097811700696	0.00005388823336581695	0.00005515075597662861	0.00005641931203468606	0.00005769462470250869	0.00005897737399215725	0.0000602682733429465	0.00006156807481822505	0.00006287750473181286	0.00006419726230973439	0.00006552809118279887	0.00006687078134560357	0.00006822610372618586	0.00006959482621024508	0.00007097777420288702	0.00007237582505166939	0.00007378983676523169	0.00007522070123537338
YAL038W	0.005171952679292304	0.005299129251179276	0.005380899385176806	0.005442967285463402	0.005493807600127305	0.005537330655544585	0.005575681357682843	0.005610170287423506	0.005641660288590481	0.005670751305408031	0.005697877621361233	0.005723366510388121	0.005747467837578398	0.005770380107438669	0.005792261769816227	0.005813242732778294	0.005833430022812968	0.005852913824052744	0.005871770010168624	0.005890064170989822	0.005907852195330823	0.00592518349120504	0.005942100781771304	0.005958642119498283	0.00597484136502028	0.005990728439448193	0.006006330716385677	0.006021672555914682	0.006036776272669708	0.006051662308791091	0.006066349154748692	0.006080854156584594	0.006095193209182243	0.006109381037084317	0.006123431591532317	0.006137357776045313	0.006151171791316218	0.006164885271485892	0.006178509135743582	0.00619205387080534	0.006205529556737319	0.006218945813929567	0.006232311993928379	0.006245637178836196	0.006258930192351047	0.006272199700018087	0.006285454208086455	0.006298702125195287	0.006311951824495029
YAL039C	0.00001992047208853883	0.00002591254894569499	0.00003037098326920188	0.00003408865287625836	0.00003735535977736649	0.00004031420527024288	0.00004304780217675286	0.00004560879652696683	0.00004803304494608859	0.00005034629945367434	0.00005256771108031729	0.00005471203439778661	0.00005679087872979354	0.00005881360495033594	0.00006078788500584153	0.0000627201068373093	0.00006461566848080069	0.00006647918465895167	0.00006831463754239747	0.0000701255204956131	0.00007191489064988159	0.00007368548656694486	0.00007543975169228401	0.00007717988887617061	0.00007890792992936877	0.00008062569271503627	0.00008233486589282716	0.00008403705633635486	0.00008573373726503111	0.00008742626274498451	0.0000891159510036065	0.00009080407928369182	0.00009249181253411635	0.0000941802800239455	0.00009587061511575306	0.00009756390837929635	0.00009926117927004121	0.0001009634628403057	0.0001026718139987355	0.0001043872295276252	0.0001061106955278764	0.000107843241994485	0.0001095859049718011	0.0001113396768040598	0.000113105593943819	0.000114884747421606	0.0001166782011674097	0.0001184870406815615	0.0001203124288783498
YAL040C	6.67734008353281e-6	9.650437792379922e-6	0.00001202495145530124	0.00001409462187069777	0.00001597295088928567	0.00001771805560197063	0.00001936441936286475	0.0000209345004020971	0.00002244391266748806	0.00002390399680751046	0.00002532343141893329	0.0000267088604307696	0.00002806568952815742	0.00002939828512817907	0.00003071025183594263	0.0000320046995420436	0.00003328421024803464	0.00003455105752500197	0.00003580725410336303	0.00003705452225663276	0.00003829445111057786	0.00003952846663077828	0.00004075783007880253	0.00004198374577175838	0.00004320730364247542	0.00004442950127212861	0.00004565132126260645	0.00004687366143113538	0.000048097338833985	0.00004932317657456646	0.00005055200672646137	0.00005178458784783374	0.00005302162435736066	0.00005426384351166869	0.00005551199906863709	0.00005676680258546488	0.0000580289231338504	0.00005929906266861974	0.0000605779611519258	0.00006186633323785306	0.00006316486690352896	0.00006447429381090608	0.00006579539124602317	0.00006712891775652082	0.00006847562887348948	0.00006983633671883952	0.0000712119045324951	0.00007260317653679398	0.00007401103027277115
YAL041W	0.00002360949548560829	0.00003071123128699722	0.00003599531310013481	0.00004040144773054236	0.00004427311115681807	0.00004777989901041962	0.00005101972506197457	0.00005405498472158724	0.00005692817482779866	0.00005966981634580303	0.00006230260684333408	0.00006484403325357725	0.00006730785480414189	0.00006970516588646402	0.00007204505919659934	0.0000743351056430369	0.00007658170291245802	0.00007879032031537056	0.00008096567747389951	0.00008311191467890672	0.0000852326552048219	0.00008733114476516174	0.00008941027929532989	0.00009147266959392295	0.00009352072373822635	0.00009555659604484419	0.00009758228844826057	0.00009959970485228617	0.0001016105914777551	0.0001036165531455547	0.0001056191522021999	0.0001076199024264376	0.0001096201845054412	0.000111621336827129	0.0001136247026333322	0.0001156315744759917	0.0001176431605969319	0.0001196606877120505	0.0001216854060898992	0.0001237184971347485	0.000125761129541205	0.0001278145241892679	0.000129879908755284	0.0001319584591861464	0.0001340514043391151	0.0001361600370721297	0.000138285618393314	0.0001404294347906675	0.0001425928645056914
YAL042C-A	4.766211588273366e-7	9.58080110626791e-7	1.444476665420705e-6	1.935913535976878e-6	2.432496048051437e-6	2.934333186426267e-6	3.441537231754304e-6	3.954224365466643e-6	4.472514268263921e-6	4.996530916802633e-6	5.526402144674533e-6	6.062260362529194e-6	6.604242037239119e-6	7.152488112461424e-6	7.707146441521116e-6	8.268369546647625e-6	8.836314529574545e-6	9.411143179893238e-6	9.993022949726174e-6	0.00001058213029568163	0.00001117864842299259	0.00001178276643122813	0.00001239467946711076	0.00001301458994463102	0.00001364270907141889	0.00001427925981842259	0.000014924472213232	0.00001557858416582338	0.00001624184223810351	0.00001691450685504801	0.00001759685089436825	0.0000182891573238547	0.00001899171947292778	0.00001970484369209327	0.00002042885506538536	0.00002116409284380496	0.00002191090962180111	0.0000226696727150967	0.00002344077220407581	0.00002422461861247712	0.00002502163980242446	0.00002583228102992158	0.00002665701507541679	0.0000274963480524154	0.0000283508099695008	0.00002922095523882173	0.00003010736354766716	0.00003101064509474431	0.00003193146196504162
YAL042W	0.00007968213908712941	0.00009324345925863177	0.000102674081136506	0.0001102085127744727	0.0001166234920372601	0.00012229018634235	0.0001274176833518317	0.0001321365090042733	0.0001365342928929368	0.0001406727733030132	0.0001445974979479667	0.0001483429967749711	0.0001519362038915864	0.0001553985823782204	0.0001587475546237952	0.0001619974682013245	0.0001651603636570295	0.000168246371778911	0.000171264235967211	0.0001742214492363514	0.0001771245941558327	0.0001799794437632781	0.0001827911082689483	0.0001855641718565617	0.0001883027368728211	0.0001910105255752721	0.0001936909275652294	0.0001963470445935226	0.000198981738240672	0.0002015976681568917	0.0002041972857540892	0.0002067828949698254	0.0002093566843949625	0.0002119207434688726	0.0002144770167521506	0.0002170273512666148	0.0002195735516310576	0.000222117393451713	0.0002246605880766643	0.0002272047389131236	0.0002297514425580096	0.0002323023116775607	0.0002348589740170102	0.0002374229732980666	0.0002399958248202081	0.0002425790945426996	0.0002451744102388218	0.0002477834030552211	0.0002504076331359617
YAL043C	4.485218292608768e-7	9.015962365245883e-7	1.359317147430473e-6	1.821781219210555e-6	2.289087568079472e-6	2.761338753529349e-6	3.238640436622849e-6	3.721101949224474e-6	4.208835916165996e-6	4.701959004963493e-6	5.200591512676098e-6	5.704858043581626e-6	6.214887018795311e-6	6.730811071877136e-6	7.252769339912134e-6	7.780905353824804e-6	8.315366954150179e-6	8.85630639300954e-6	9.403881247148267e-6	9.958257567093155e-6	0.00001051960775957055	0.00001108810977848139	0.00001166394726874374	0.00001224731070928363	0.00001283839884450114	0.00001343742150387675	0.00001404459515921397	0.00001466014370080632	0.00001528429915178443	0.0000159173065651379	0.00001655942273807902	0.00001721091396576574	0.00001787205629541489	0.00001854313799565425	0.00001922446497413493	0.00001991635649553245	0.00002061914438372133	0.00002133317429478134	0.00002205881327496579	0.00002279644766374469	0.00002354648012285946	0.0000243093296866345	0.00002508544117260588	0.00002587529085811509	0.00002667937753317135	0.00002749822295831227	0.00002833237268573541	0.00002918240089645577	0.00003004893055165367
YAL044W-A	5.212879246357502e-7	1.04786701956585e-6	1.579846448602259e-6	2.117338550357878e-6	2.660458521264279e-6	3.2093255597199e-6	3.764062468854054e-6	4.324796318144957e-6	4.891658004276163e-6	5.464783122487694e-6	6.044311486417389e-6	6.630387915691909e-6	7.223161666127715e-6	7.822786889366485e-6	8.429425295462213e-6	9.043243701148809e-6	9.664413931927248e-6	0.00001029311294058304	0.00001092952386924674	0.00001157383970853752	0.00001222626083529918	0.00001288699407342641	0.00001355625286103568	0.00001423425858006463	0.00001492124222109638	0.00001561744765472886	0.00001632312647111661	0.00001703853888226537	0.00001776395455452839	0.00001849965830172627	0.00001924594858132173	0.00002000313488899852	0.00002077153805433161	0.00002155149311849187	0.00002234335562111183	0.0000231474966199344	0.00002396430176889493	0.00002479417280313259	0.00002563753632587456	0.00002649484135073076	0.00002736655586021338	0.00002825316686459853	0.00002915519136812702	0.00003007318291748017	0.00003100772121816703	0.00003195941267156481	0.00003292889132904686	0.00003391682453450927	0.00003492393633715839
YAL045C	5.212879246357502e-7	1.04786701956585e-6	1.579846448602259e-6	2.117338550357878e-6	2.660458521264279e-6	3.2093255597199e-6	3.764062468854054e-6	4.324796318144957e-6	4.891658004276163e-6	5.464783122487694e-6	6.044311486417389e-6	6.630387915691909e-6	7.223161666127715e-6	7.822786889366485e-6	8.429425295462213e-6	9.043243701148809e-6	9.664413931927248e-6	0.00001029311294058304	0.00001092952386924674	0.00001157383970853752	0.00001222626083529918	0.00001288699407342641	0.00001355625286103568	0.00001423425858006463	0.00001492124222109638	0.00001561744765472886	0.00001632312647111661	0.00001703853888226537	0.00001776395455452839	0.00001849965830172627	0.00001924594858132173	0.00002000313488899852	0.00002077153805433161	0.00002155149311849187	0.00002234335562111183	0.0000231474966199344	0.00002396430176889493	0.00002479417280313259	0.00002563753632587456	0.00002649484135073076	0.00002736655586021338	0.00002825316686459853	0.00002915519136812702	0.00003007318291748017	0.00003100772121816703	0.00003195941267156481	0.00003292889132904686	0.00003391682453450927	0.00003492393633715839
YAL046C	4.517316400663677e-7	9.080484385111823e-7	1.369044993152792e-6	1.834818652954407e-6	2.305469243451489e-6	2.781100058104419e-6	3.261817514138168e-6	3.747731725849648e-6	4.238956124069405e-6	4.735608211243368e-6	5.237809145335936e-6	5.745684422355262e-6	6.25936338267643e-6	6.778979609682874e-6	7.304673235659573e-6	7.836588817980814e-6	8.374875254383665e-6	8.919685885664011e-6	9.471179419189257e-6	0.00001002952309660145	0.00001059489055608939	0.0000111674610223913	0.0000117474194516344	0.00001233495768738989	0.00001293027590701543	0.00001353358543789759	0.00001414510429567144	0.00001476505796678563	0.00001539368013719838	0.00001603121763093016	0.000016677929076154	0.00001733408266438812	0.00001799995640777144	0.00001867584065738456	0.00001936204352023334	0.00002005888653216937	0.00002076670387584589	0.00002148584368497903	0.00002221667566696885	0.00002295958890872155	0.00002371498893050588	0.00002448329773870137	0.00002526496341900024	0.00002606046565456416	0.00002687030677737803	0.00002769501224884797	0.00002853513148590302	0.00002939124282190488	0.00003026397376476778
YAL047C	4.591150534674766e-7	9.228902087562949e-7	1.391421609877526e-6	1.864808196983822e-6	2.343151427218285e-6	2.826556282364386e-6	3.315130919018803e-6	3.80898725127683e-6	4.308240563978814e-6	4.813010280130656e-6	5.323419538006528e-6	5.839595884827497e-6	6.361670775024829e-6	6.889779975381849e-6	7.424065908620131e-6	7.96467549488028e-6	8.511760065607641e-6	9.065475467926761e-6	9.625983003275968e-6	0.00001019345264685801	0.00001076806087493704	0.00001134998984163533	0.00001193942752613995	0.00001253656890769215	0.00001314161743560638	0.00001375478789135828	0.00001437630185397731	0.00001500638849540941	0.00001564528532120019	0.00001629324318982139	0.00001695052495663585	0.0000176174031966418	0.00001829416046596432	0.00001898109186160331	0.00001967851052662272	0.0000203867432522254	0.00002110612968310643	0.00002183702364322356	0.00002257980088309751	0.00002333485684906862	0.00002410260368939208	0.00002488347030771277	0.00002567791211405814	0.00002648641663225326	0.00002730949440502979	0.00002814767948261948	0.0000290015302623629	0.00002987163452918395	0.00003075863004616926
YAL047W-A	6.603552455721272e-7	1.327413211029714e-6	2.001312182226623e-6	2.682194466741615e-6	3.370205992366763e-6	4.065497756498385e-6	4.768225322873887e-6	5.478549659762057e-6	6.1966365836095e-6	6.922657862862161e-6	7.656790609750904e-6	8.399218277896194e-6	9.150129940967249e-6	9.909720874514178e-6	0.00001067819592798047	0.000011455766419782	0.00001224265001324172	0.00001303907086671841	0.00001384526098231091	0.00001466146483768519	0.00001548793626278845	0.00001632493725424207	0.00001717273907451065	0.00001803161950337485	0.00001890187382519214	0.00001978381007789362	0.00002067774696434359	0.00002158401410865996	0.00002250295311907531	0.00002343492480555825	0.00002438030723981084	0.00002533949247415307	0.00002631288691727881	0.0000273009150078754	0.00002830402714300551	0.00002932269335619375	0.00003035740216897836	0.0000314086624921484	0.00003247701476618249	0.00003356302777346487	0.00003466729432049984	0.00003579043131444555	0.00003693309375935712	0.00003809598287035123	0.00003927983297712935	0.00004048541222197343	0.0000417135237675904	0.00004296501302710614	0.00004424079728761474
YAL048C	4.485218292608768e-7	9.015962365245883e-7	1.359317147430473e-6	1.821781219210555e-6	2.289087568079472e-6	2.761338753529349e-6	3.238640436622849e-6	3.721101949224474e-6	4.208835916165996e-6	4.701959004963493e-6	5.200591512676098e-6	5.704858043581626e-6	6.214887018795311e-6	6.730811071877136e-6	7.252769339912134e-6	7.780905353824804e-6	8.315366954150179e-6	8.85630639300954e-6	9.403881247148267e-6	9.958257567093155e-6	0.00001051960775957055	0.00001108810977848139	0.00001166394726874374	0.00001224731070928363	0.00001283839884450114	0.00001343742150387675	0.00001404459515921397	0.00001466014370080632	0.00001528429915178443	0.0000159173065651379	0.00001655942273807902	0.00001721091396576574	0.00001787205629541489	0.00001854313799565425	0.00001922446497413493	0.00001991635649553245	0.00002061914438372133	0.00002133317429478134	0.00002205881327496579	0.00002279644766374469	0.00002354648012285946	0.0000243093296866345	0.00002508544117260588	0.00002587529085811509	0.00002667937753317135	0.00002749822295831227	0.00002833237268573541	0.00002918240089645577	0.00003004893055165367
YAL049C	0.00002261796056217096	0.00002942144268533825	0.0000344836073672208	0.00003870469627391445	0.00004241376032013337	0.00004577327258026342	0.00004887703471011391	0.00005178482168585076	0.00005453734558981689	0.00005716384559091884	0.00005968606601981066	0.00006212075940572854	0.00006448110712669283	0.00006677773763861975	0.00006901936176957451	0.00007121323247148325	0.0000733654787415459	0.00007548134020090377	0.00007756533825264513	0.0000796214393117805	0.0000816531144860688	0.00008366347316784328	0.00008565528968812973	0.00008763106518119831	0.00008959310659419245	0.00009154347779118746	0.0000934840966111323	0.00009541678698632679	0.00009734322182468814	0.00009926493854625295	0.0001011834338743204	0.0001031001580108654	0.0001050164336648608	0.0001069335430173602	0.0001088527728982362	0.0001107753615631047	0.000112702466516716	0.000114635262968799	0.0001165749486761526	0.0001185226554026157	0.0001204795027815881	0.0001224466602843142	0.0001244253044586132	0.0001264165613945556	0.0001284216085324363	0.0001304416844323251	0.0001324779970893028	0.0001345317790030416	0.0001366043505693958
YAL051W	6.592627010760819e-6	9.528006044569902e-6	0.0000118723950519244	0.00001391580824687483	0.00001577030752276632	0.00001749327265974345	0.00001911874953417521	0.00002066891145658785	0.00002215917428513933	0.0000236007347968189	0.00002500216148218959	0.00002637001398238896	0.00002770962940597702	0.00002902531876781619	0.00003032064094927011	0.00003159866638463148	0.00003286194431474687	0.00003411271947464112	0.00003535297937098304	0.00003658442347294971	0.00003780862170796988	0.00003902698162264288	0.00004024074848173919	0.0000414511113284956	0.0000426591462579048	0.00004386583820157888	0.00004507215730285411	0.00004627898997546247	0.00004748714290937299	0.00004869742876814204	0.0000499106690732868	0.00005112761276475139	0.00005234895531788139	0.00005357541475484993	0.00005480773526842363	0.00005604661941358625	0.00005729272776432836	0.00005854675335345302	0.00005980942674752721	0.00006108145357400621	0.00006236351306936703	0.00006365632758891227	0.00006496066455047025	0.00006627727292878706	0.00006760689864863226	0.00006895034349667211	0.00007030845977225052	0.0000716820810335736	0.0000730720736533716
YAL053W	6.629894608126566e-6	9.581867118704447e-6	0.00001193950878607614	0.0000139944732506132	0.00001585945588221531	0.00001759216082405228	0.00001922682641131622	0.00002078575129852282	0.00002228443848691775	0.00002373414805102624	0.00002514349691531722	0.00002651908180274059	0.00002786626999503544	0.00002918939687142644	0.00003049204143626333	0.00003177729147927302	0.00003304771064915102	0.00003430555637597127	0.00003555282707593892	0.00003679123278731894	0.00003802235135576349	0.0000392475985982143	0.00004046822682196786	0.00004168543179525926	0.00004290029568920945	0.00004411380900758476	0.00004532694738090292	0.0000465406022216932	0.00004775558478720679	0.00004897271234503067	0.00005019281106204323	0.00005141663408443077	0.00005264488083023234	0.00005387827339719109	0.00005511756019275556	0.00005636344770376045	0.00005761660024956782	0.00005887771480279295	0.00006014752607150658	0.00006142674362336366	0.00006271605054779312	0.00006401617331092696	0.00006532788367756157	0.00006665193480166188	0.00006798907684606465	0.00006934011616294682	0.00007070590985930457	0.00007208729615850583	0.00007348514636503491
YAL054C	6.595629516752626e-6	9.532345422710889e-6	0.00001187780214559345	0.00001392214598164984	0.00001577748986092635	0.00001750123969613019	0.000019127456869604	0.00002067832479038139	0.00002216926633581569	0.0000236114833864015	0.00002501354833058271	0.00002638202379822803	0.00002772224933271513	0.0000290385379042645	0.00003033445002246814	0.00003161305751764437	0.00003287691078744339	0.00003412825559799132	0.00003536908035294398	0.00003660108529692633	0.00003782584107960752	0.00003904475587812148	0.00004025907552920566	0.00004146998962296458	0.00004267857473351343	0.00004388581624796795	0.0000450926847563303	0.00004630006705712083	0.00004750877021858778	0.00004871960728994778	0.00004993340016902895	0.00005115089809484383	0.00005237279687645364	0.00005359981488827851	0.0000548326966738576	0.00005607214504802945	0.00005731882090246512	0.000058573417618999	0.00005983666611448125	0.000061109272264231	0.00006239191563398759	0.00006368531894924399	0.00006499024999051322	0.00006630745799123266	0.0000676376892479907	0.00006898174596223556	0.00007034048080579942	0.00007171472764593402	0.0000731053533012042
YAL055W	7.045241191769943e-6	0.00001018214763322702	0.000012687489894874	0.00001487119299043196	0.00001685301237394971	0.00001869426720961176	0.00002043134077743756	0.00002208792868660932	0.00002368050516841004	0.00002522103570300514	0.00002671867705244682	0.00002818043920672433	0.00002961202568581677	0.00003101804348479356	0.00003240229581089322	0.00003376806389997024	0.00003511807201449109	0.00003645471899261431	0.00003778012845958443	0.00003909611758139057	0.00004040436304058151	0.00004170636936798287	0.00004300346731776823	0.00004429692756216918	0.00004558790008444617	0.00004687743743094997	0.00004816657634449831	0.00004945626410815968	0.00005074736279265478	0.0000520407408494208	0.00005333727619864306	0.00005463776920669737	0.00005594296309627777	0.00005725362518356688	0.00005857055075241829	0.0000598944905930695	0.00006122615063250386	0.00006256627148485458	0.00006391563387408448	0.00006527499186879972	0.00006664507168968715	0.00006802664424266419	0.00006942053068018429	0.0000708275310416167	0.00007224844246760463	0.00007368412179776274	0.00007513547984431046	0.00007660340738553417	0.0000780888302827839
YAL056C-A	4.591150534674766e-7	9.228902087562949e-7	1.391421609877526e-6	1.864808196983822e-6	2.343151427218285e-6	2.826556282364386e-6	3.315130919018803e-6	3.80898725127683e-6	4.308240563978814e-6	4.813010280130656e-6	5.323419538006528e-6	5.839595884827497e-6	6.361670775024829e-6	6.889779975381849e-6	7.424065908620131e-6	7.96467549488028e-6	8.511760065607641e-6	9.065475467926761e-6	9.625983003275968e-6	0.00001019345264685801	0.00001076806087493704	0.00001134998984163533	0.00001193942752613995	0.00001253656890769215	0.00001314161743560638	0.00001375478789135828	0.00001437630185397731	0.00001500638849540941	0.00001564528532120019	0.00001629324318982139	0.00001695052495663585	0.0000176174031966418	0.00001829416046596432	0.00001898109186160331	0.00001967851052662272	0.0000203867432522254	0.00002110612968310643	0.00002183702364322356	0.00002257980088309751	0.00002333485684906862	0.00002410260368939208	0.00002488347030771277	0.00002567791211405814	0.00002648641663225326	0.00002730949440502979	0.00002814767948261948	0.0000290015302623629	0.00002987163452918395	0.00003075863004616926
YAL056W	6.592342063358696e-6	9.527594223728793e-6	0.00001187188190148601	0.00001391520677565011	0.00001576962589599098	0.00001749251656252967	0.00001911792318023318	0.00002066801810147908	0.00002215821651791221	0.00002359971472127979	0.00002500108083426058	0.00002636887421324118	0.00002770843173425469	0.00002902406423034862	0.0000303193304244671	0.00003159730061989555	0.00003286052394986614	0.00003411124504655414	0.00003535145133639801	0.00003658284221400517	0.00003780698753390819	0.00003902529478935738	0.00004023900918778424	0.00004144931971722089	0.00004265730243414002	0.00004386394222246085	0.00004507020917649466	0.00004627698968027975	0.00004748509039365977	0.0000486953239477484	0.00004990851182425742	0.0000511254029083889	0.00005234669265967392	0.00005357309908825541	0.00005480536636199494	0.00005604419695261674	0.00005729025142310353	0.00005854422280864089	0.0000598068416601956	0.00006107881349889209	0.00006236081755424028	0.00006365357619485393	0.0000649578568185916	0.00006627440827588457	0.00006760397649656836	0.00006894736328969946	0.00007030542089829367	0.00007167898276221203	0.00007306891527810511
YAL058W	4.462037068014114e-7	8.969364620509837e-7	1.352291705951295e-6	1.812365596231775e-6	2.277256736790051e-6	2.747067157060835e-6	3.221901972005034e-6	3.70186994840782e-6	4.187083129009123e-6	4.677657578338179e-6	5.173712971708304e-6	5.67537326939157e-6	6.182766229032561e-6	6.696023799478164e-6	7.215284398030341e-6	7.740690812875619e-6	8.272390119425706e-6	8.810533781754369e-6	9.355278565830107e-6	9.906789667416922e-6	0.00001046523859922213	0.00001103080239205477	0.00001160366373788435	0.000012184012133014	0.00001277204530789835	0.00001336797200286997	0.00001397200756425219	0.00001458437471756181	0.00001520530428968226	0.00001583504008860186	0.00001647383757580879	0.00001712196165845151	0.00001777968694380942	0.00001844730023487294	0.00001912510587079	0.00001981342144915108	0.00002051257705899969	0.00002122291657488518	0.00002194480518875634	0.00002267862722162372	0.00002342478322530841	0.00002418369003499058	0.00002495579027457562	0.00002574155775662103	0.00002654148865910839	0.00002735610200504697	0.00002818594047824348	0.00002903157534482047	0.00002989362645453073
YAL059C-A	6.603552455721272e-7	1.327413211029714e-6	2.001312182226623e-6	2.682194466741615e-6	3.370205992366763e-6	4.065497756498385e-6	4.768225322873887e-6	5.478549659762057e-6	6.1966365836095e-6	6.922657862862161e-6	7.656790609750904e-6	8.399218277896194e-6	9.150129940967249e-6	9.909720874514178e-6	0.00001067819592798047	0.000011455766419782	0.00001224265001324172	0.00001303907086671841	0.00001384526098231091	0.00001466146483768519	0.00001548793626278845	0.00001632493725424207	0.00001717273907451065	0.00001803161950337485	0.00001890187382519214	0.00001978381007789362	0.00002067774696434359	0.00002158401410865996	0.00002250295311907531	0.00002343492480555825	0.00002438030723981084	0.00002533949247415307	0.00002631288691727881	0.0000273009150078754	0.00002830402714300551	0.00002932269335619375	0.00003035740216897836	0.0000314086624921484	0.00003247701476618249	0.00003356302777346487	0.00003466729432049984	0.00003579043131444555	0.00003693309375935712	0.00003809598287035123	0.00003927983297712935	0.00004048541222197343	0.0000417135237675904	0.00004296501302710614	0.00004424079728761474
YAL059W	5.212879246357502e-7	1.04786701956585e-6	1.579846448602259e-6	2.117338550357878e-6	2.660458521264279e-6	3.2093255597199e-6	3.764062468854054e-6	4.324796318144957e-6	4.891658004276163e-6	5.464783122487694e-6	6.044311486417389e-6	6.630387915691909e-6	7.223161666127715e-6	7.822786889366485e-6	8.429425295462213e-6	9.043243701148809e-6	9.664413931927248e-6	0.00001029311294058304	0.00001092952386924674	0.00001157383970853752	0.00001222626083529918	0.00001288699407342641	0.00001355625286103568	0.00001423425858006463	0.00001492124222109638	0.00001561744765472886	0.00001632312647111661	0.00001703853888226537	0.00001776395455452839	0.00001849965830172627	0.00001924594858132173	0.00002000313488899852	0.00002077153805433161	0.00002155149311849187	0.00002234335562111183	0.0000231474966199344	0.00002396430176889493	0.00002479417280313259	0.00002563753632587456	0.00002649484135073076	0.00002736655586021338	0.00002825316686459853	0.00002915519136812702	0.00003007318291748017	0.00003100772121816703	0.00003195941267156481	0.00003292889132904686	0.00003391682453450927	0.00003492393633715839
YAL060W	6.629894608126566e-6	9.581867118704447e-6	0.00001193950878607614	0.0000139944732506132	0.00001585945588221531	0.00001759216082405228	0.00001922682641131622	0.00002078575129852282	0.00002228443848691775	0.00002373414805102624	0.00002514349691531722	0.00002651908180274059	0.00002786626999503544	0.00002918939687142644	0.00003049204143626333	0.00003177729147927302	0.00003304771064915102	0.00003430555637597127	0.00003555282707593892	0.00003679123278731894	0.00003802235135576349	0.0000392475985982143	0.00004046822682196786	0.00004168543179525926	0.00004290029568920945	0.00004411380900758476	0.00004532694738090292	0.0000465406022216932	0.00004775558478720679	0.00004897271234503067	0.00005019281106204323	0.00005141663408443077	0.00005264488083023234	0.00005387827339719109	0.00005511756019275556	0.00005636344770376045	0.00005761660024956782	0.00005887771480279295	0.00006014752607150658	0.00006142674362336366	0.00006271605054779312	0.00006401617331092696	0.00006532788367756157	0.00006665193480166188	0.00006798907684606465	0.00006934011616294682	0.00007070590985930457	0.00007208729615850583	0.00007348514636503491
YAL061W	4.462037068014114e-7	8.969364620509837e-7	1.352291705951295e-6	1.812365596231775e-6	2.277256736790051e-6	2.747067157060835e-6	3.221901972005034e-6	3.70186994840782e-6	4.187083129009123e-6	4.677657578338179e-6	5.173712971708304e-6	5.67537326939157e-6	6.182766229032561e-6	6.696023799478164e-6	7.215284398030341e-6	7.740690812875619e-6	8.272390119425706e-6	8.810533781754369e-6	9.355278565830107e-6	9.906789667416922e-6	0.00001046523859922213	0.00001103080239205477	0.00001160366373788435	0.000012184012133014	0.00001277204530789835	0.00001336797200286997	0.00001397200756425219	0.00001458437471756181	0.00001520530428968226	0.00001583504008860186	0.00001647383757580879	0.00001712196165845151	0.00001777968694380942	0.00001844730023487294	0.00001912510587079	0.00001981342144915108	0.00002051257705899969	0.00002122291657488518	0.00002194480518875634	0.00002267862722162372	0.00002342478322530841	0.00002418369003499058	0.00002495579027457562	0.00002574155775662103	0.00002654148865910839	0.00002735610200504697	0.00002818594047824348	0.00002903157534482047	0.00002989362645453073
YAL062W	6.629894608126566e-6	9.581867118704447e-6	0.00001193950878607614	0.0000139944732506132	0.00001585945588221531	0.00001759216082405228	0.00001922682641131622	0.00002078575129852282	0.00002228443848691775	0.00002373414805102624	0.00002514349691531722	0.00002651908180274059	0.00002786626999503544	0.00002918939687142644	0.00003049204143626333	0.00003177729147927302	0.00003304771064915102	0.00003430555637597127	0.00003555282707593892	0.00003679123278731894	0.00003802235135576349	0.0000392475985982143	0.00004046822682196786	0.00004168543179525926	0.00004290029568920945	0.00004411380900758476	0.00004532694738090292	0.0000465406022216932	0.00004775558478720679	0.00004897271234503067	0.00005019281106204323	0.00005141663408443077	0.00005264488083023234	0.00005387827339719109	0.00005511756019275556	0.00005636344770376045	0.00005761660024956782	0.00005887771480279295	0.00006014752607150658	0.00006142674362336366	0.00006271605054779312	0.00006401617331092696	0.00006532788367756157	0.00006665193480166188	0.00006798907684606465	0.00006934011616294682	0.00007070590985930457	0.00007208729615850583	0.00007348514636503491
YAL063C	7.493968841786323e-7	1.506400255278846e-6	2.271167044849688e-6	3.043858748445087e-6	3.824640969884047e-6	4.61368506619991e-6	5.411167576421649e-6	6.217271172843249e-6	7.032184029621132e-6	7.856101075430554e-6	8.689223303281682e-6	9.531758902547187e-6	0.00001038392244056949	0.00001124593552237089	0.00001211803061806304	0.00001300044753912746	0.00001389343404653041	0.00001479724306119675	0.00001571213858182729	0.00001663839804959238	0.00001757630951926231	0.00001852617031382411	0.00001948828726469507	0.0000204629775675758	0.00002145057536143518	0.00002245143021867192	0.00002346590381492051	0.00002449437021977743	0.00002553721710129929	0.0000265948539155283	0.00002766770971196624	0.00002875622940625748	0.00002986087420637722	0.00003098212577605713	0.00003212049523896667	0.00003327651600700279	0.0000344507424732918	0.00003564375216594473	0.00003685615838866669	0.00003808860661730955	0.00003934176959209039	0.00004061634740366484	0.0000419130833567353	0.00004323277321432862	0.0000445762503235094	0.0000459443864041632	0.00004733809291991231	0.00004875832926120924	0.00005020613637390974
YAL063C-A	4.766211588273366e-7	9.58080110626791e-7	1.444476665420705e-6	1.935913535976878e-6	2.432496048051437e-6	2.934333186426267e-6	3.441537231754304e-6	3.954224365466643e-6	4.472514268263921e-6	4.996530916802633e-6	5.526402144674533e-6	6.062260362529194e-6	6.604242037239119e-6	7.152488112461424e-6	7.707146441521116e-6	8.268369546647625e-6	8.836314529574545e-6	9.411143179893238e-6	9.993022949726174e-6	0.00001058213029568163	0.00001117864842299259	0.00001178276643122813	0.00001239467946711076	0.00001301458994463102	0.00001364270907141889	0.00001427925981842259	0.000014924472213232	0.00001557858416582338	0.00001624184223810351	0.00001691450685504801	0.00001759685089436825	0.0000182891573238547	0.00001899171947292778	0.00001970484369209327	0.00002042885506538536	0.00002116409284380496	0.00002191090962180111	0.0000226696727150967	0.00002344077220407581	0.00002422461861247712	0.00002502163980242446	0.00002583228102992158	0.00002665701507541679	0.0000274963480524154	0.0000283508099695008	0.00002922095523882173	0.00003010736354766716	0.00003101064509474431	0.00003193146196504162
YAL064C-A	6.603552455721272e-7	1.327413211029714e-6	2.001312182226623e-6	2.682194466741615e-6	3.370205992366763e-6	4.065497756498385e-6	4.768225322873887e-6	5.478549659762057e-6	6.1966365836095e-6	6.922657862862161e-6	7.656790609750904e-6	8.399218277896194e-6	9.150129940967249e-6	9.909720874514178e-6	0.00001067819592798047	0.000011455766419782	0.00001224265001324172	0.00001303907086671841	0.00001384526098231091	0.00001466146483768519	0.00001548793626278845	0.00001632493725424207	0.00001717273907451065	0.00001803161950337485	0.00001890187382519214	0.00001978381007789362	0.00002067774696434359	0.00002158401410865996	0.00002250295311907531	0.00002343492480555825	0.00002438030723981084	0.00002533949247415307	0.00002631288691727881	0.0000273009150078754	0.00002830402714300551	0.00002932269335619375	0.00003035740216897836	0.0000314086624921484	0.00003247701476618249	0.00003356302777346487	0.00003466729432049984	0.00003579043131444555	0.00003693309375935712	0.00003809598287035123	0.00003927983297712935	0.00004048541222197343	0.0000417135237675904	0.00004296501302710614	0.00004424079728761474
YAL064W	6.603552455721272e-7	1.327413211029714e-6	2.001312182226623e-6	2.682194466741615e-6	3.370205992366763e-6	4.065497756498385e-6	4.768225322873887e-6	5.478549659762057e-6	6.1966365836095e-6	6.922657862862161e-6	7.656790609750904e-6	8.399218277896194e-6	9.150129940967249e-6	9.909720874514178e-6	0.00001067819592798047	0.000011455766419782	0.00001224265001324172	0.00001303907086671841	0.00001384526098231091	0.00001466146483768519	0.00001548793626278845	0.00001632493725424207	0.00001717273907451065	0.00001803161950337485	0.00001890187382519214	0.00001978381007789362	0.00002067774696434359	0.00002158401410865996	0.00002250295311907531	0.00002343492480555825	0.00002438030723981084	0.00002533949247415307	0.00002631288691727881	0.0000273009150078754	0.00002830402714300551	0.00002932269335619375	0.00003035740216897836	0.0000314086624921484	0.00003247701476618249	0.00003356302777346487	0.00003466729432049984	0.00003579043131444555	0.00003693309375935712	0.00003809598287035123	0.00003927983297712935	0.00004048541222197343	0.0000417135237675904	0.00004296501302710614	0.00004424079728761474
YAL064W-B	4.591150534674766e-7	9.228902087562949e-7	1.391421609877526e-6	1.864808196983822e-6	2.343151427218285e-6	2.826556282364386e-6	3.315130919018803e-6	3.80898725127683e-6	4.308240563978814e-6	4.813010280130656e-6	5.323419538006528e-6	5.839595884827497e-6	6.361670775024829e-6	6.889779975381849e-6	7.424065908620131e-6	7.96467549488028e-6	8.511760065607641e-6	9.065475467926761e-6	9.625983003275968e-6	0.00001019345264685801	0.00001076806087493704	0.00001134998984163533	0.00001193942752613995	0.00001253656890769215	0.00001314161743560638	0.00001375478789135828	0.00001437630185397731	0.00001500638849540941	0.00001564528532120019	0.00001629324318982139	0.00001695052495663585	0.0000176174031966418	0.00001829416046596432	0.00001898109186160331	0.00001967851052662272	0.0000203867432522254	0.00002110612968310643	0.00002183702364322356	0.00002257980088309751	0.00002333485684906862	0.00002410260368939208	0.00002488347030771277	0.00002567791211405814	0.00002648641663225326	0.00002730949440502979	0.00002814767948261948	0.0000290015302623629	0.00002987163452918395	0.00003075863004616926
YAL065C	5.212879246357502e-7	1.04786701956585e-6	1.579846448602259e-6	2.117338550357878e-6	2.660458521264279e-6	3.2093255597199e-6	3.764062468854054e-6	4.324796318144957e-6	4.891658004276163e-6	5.464783122487694e-6	6.044311486417389e-6	6.630387915691909e-6	7.223161666127715e-6	7.822786889366485e-6	8.429425295462213e-6	9.043243701148809e-6	9.664413931927248e-6	0.00001029311294058304	0.00001092952386924674	0.00001157383970853752	0.00001222626083529918	0.00001288699407342641	0.00001355625286103568	0.00001423425858006463	0.00001492124222109638	0.00001561744765472886	0.00001632312647111661	0.00001703853888226537	0.00001776395455452839	0.00001849965830172627	0.00001924594858132173	0.00002000313488899852	0.00002077153805433161	0.00002155149311849187	0.00002234335562111183	0.0000231474966199344	0.00002396430176889493	0.00002479417280313259	0.00002563753632587456	0.00002649484135073076	0.00002736655586021338	0.00002825316686459853	0.00002915519136812702	0.00003007318291748017	0.00003100772121816703	0.00003195941267156481	0.00003292889132904686	0.00003391682453450927	0.00003492393633715839
YAL066W	4.517316400663677e-7	9.080484385111823e-7	1.369044993152792e-6	1.834818652954407e-6	2.305469243451489e-6	2.781100058104419e-6	3.261817514138168e-6	3.747731725849648e-6	4.238956124069405e-6	4.735608211243368e-6	5.237809145335936e-6	5.745684422355262e-6	6.25936338267643e-6	6.778979609682874e-6	7.304673235659573e-6	7.836588817980814e-6	8.374875254383665e-6	8.919685885664011e-6	9.471179419189257e-6	0.00001002952309660145	0.00001059489055608939	0.0000111674610223913	0.0000117474194516344	0.00001233495768738989	0.00001293027590701543	0.00001353358543789759	0.00001414510429567144	0.00001476505796678563	0.00001539368013719838	0.00001603121763093016	0.000016677929076154	0.00001733408266438812	0.00001799995640777144	0.00001867584065738456	0.00001936204352023334	0.00002005888653216937	0.00002076670387584589	0.00002148584368497903	0.00002221667566696885	0.00002295958890872155	0.00002371498893050588	0.00002448329773870137	0.00002526496341900024	0.00002606046565456416	0.00002687030677737803	0.00002769501224884797	0.00002853513148590302	0.00002939124282190488	0.00003026397376476778
YAL067C	4.46481826960086e-7	8.974955253724978e-7	1.353134593678292e-6	1.813495249512303e-6	2.278676158254119e-6	2.748779412927995e-6	3.223910194014976e-6	3.704177336099363e-6	4.189692951758524e-6	4.680573177865711e-6	5.176937764329039e-6	5.678910748686318e-6	6.186619968301741e-6	6.700197454526772e-6	7.219781710721776e-6	7.745515613775877e-6	8.27754633043902e-6	8.816025418818222e-6	9.3611097437966e-6	9.91296460523557e-6	0.00001047176162177989	0.00001103767793348348	0.00001161089634494382	0.00001219160647120131	0.00001278000617029682	0.00001337630431113573	0.00001398071637208101	0.0000145934652149751	0.0000152147818115817	0.00001584491012890058	0.00001648410578484971	0.00001713263384785971	0.00001779076909204673	0.00001845879850720922	0.00001913702662622259	0.00001982577123905875	0.00002052536263399757	0.00002123614490168257	0.00002195848347563288	0.00002269276290924352	0.00002343938399454405	0.0000241987638158035	0.00002497134530779865	0.00002575760257689023	0.00002655803209877193	0.00002737315320610763	0.0000282035089044312	0.00002904967083512136	0.0000299122592713652
YAL068C	8.401483388659743e-7	1.68882426860305e-6	2.546203723969256e-6	3.412467756445035e-6	4.287802023074833e-6	5.17239863089501e-6	6.066455496366153e-6	6.970177411917375e-6	7.883775338057629e-6	8.807467807710646e-6	9.7414801525087e-6	0.00001068604643793468	0.00001164140591168526	0.0000126078076493114	0.00001358551227236741	0.00001457478863259976	0.00001557591365481853	0.00001658917252749173	0.00001761486041000947	0.00001865328833317629	0.00001970477923762778	0.00002076966645521782	0.00002184829397839779	0.00002294101740942302	0.00002404821132597544	0.00002517026763824009	0.00002630759182865609	0.00002746060327605967	0.00002862973658675444	0.00002981545076171909	0.00003101822681842006	0.0000322385635671475	0.00003347697808599865	0.00003473401032315101	0.0000360102332729441	0.00003730624496662701	0.00003862266696209556	0.00003996014671251746	0.00004131937171462906	0.00004270106564096987	0.00004410598274193579	0.00004553490793843279	0.00004698867436594326	0.00004846817415034422	0.00004997434160477211	0.00005150815407308327	0.00005307063346867475	0.00005466285526848274	0.00005628598628484773
YAL068W-A	5.212879246357502e-7	1.04786701956585e-6	1.579846448602259e-6	2.117338550357878e-6	2.660458521264279e-6	3.2093255597199e-6	3.764062468854054e-6	4.324796318144957e-6	4.891658004276163e-6	5.464783122487694e-6	6.044311486417389e-6	6.630387915691909e-6	7.223161666127715e-6	7.822786889366485e-6	8.429425295462213e-6	9.043243701148809e-6	9.664413931927248e-6	0.00001029311294058304	0.00001092952386924674	0.00001157383970853752	0.00001222626083529918	0.00001288699407342641	0.00001355625286103568	0.00001423425858006463	0.00001492124222109638	0.00001561744765472886	0.00001632312647111661	0.00001703853888226537	0.00001776395455452839	0.00001849965830172627	0.00001924594858132173	0.00002000313488899852	0.00002077153805433161	0.00002155149311849187	0.00002234335562111183	0.0000231474966199344	0.00002396430176889493	0.00002479417280313259	0.00002563753632587456	0.00002649484135073076	0.00002736655586021338	0.00002825316686459853	0.00002915519136812702	0.00003007318291748017	0.00003100772121816703	0.00003195941267156481	0.00003292889132904686	0.00003391682453450927	0.00003492393633715839
YAL069W	4.766211588273366e-7	9.58080110626791e-7	1.444476665420705e-6	1.935913535976878e-6	2.432496048051437e-6	2.934333186426267e-6	3.441537231754304e-6	3.954224365466643e-6	4.472514268263921e-6	4.996530916802633e-6	5.526402144674533e-6	6.062260362529194e-6	6.604242037239119e-6	7.152488112461424e-6	7.707146441521116e-6	8.268369546647625e-6	8.836314529574545e-6	9.411143179893238e-6	9.993022949726174e-6	0.00001058213029568163	0.00001117864842299259	0.00001178276643122813	0.00001239467946711076	0.00001301458994463102	0.00001364270907141889	0.00001427925981842259	0.000014924472213232	0.00001557858416582338	0.00001624184223810351	0.00001691450685504801	0.00001759685089436825	0.0000182891573238547	0.00001899171947292778	0.00001970484369209327	0.00002042885506538536	0.00002116409284380496	0.00002191090962180111	0.0000226696727150967	0.00002344077220407581	0.00002422461861247712	0.00002502163980242446	0.00002583228102992158	0.00002665701507541679	0.0000274963480524154	0.0000283508099695008	0.00002922095523882173	0.00003010736354766716	0.00003101064509474431	0.00003193146196504162
YAR002C-A	0.0001819484657897414	0.0002050643957120258	0.0002207744207112468	0.0002331417686996634	0.0002435563501732698	0.0002526752006604302	0.0002608654995159106	0.0002683549244487683	0.0002752954783136827	0.0002817939779161354	0.000287928511061256	0.0002937584285418841	0.000299329524678915	0.0003046784626961392	0.0003098346248968083	0.0003148224180927975	0.0003196619511223542	0.0003243703980440099	0.0003289623836426216	0.0003334503216297725	0.0003378452171663431	0.0003421567016043371	0.000346393155858287	0.000350562122672658	0.0003546704063005892	0.0003587240665541974	0.0003627285925114679	0.0003666890546265614	0.0003706100787769429	0.0003744959097493714	0.0003783505044580722	0.0003821775516091592	0.0003859805028449125	0.0003897626149253126	0.0003935269621372372	0.0003972764583502009	0.0004010139071729759	0.0004047420157914245	0.0004084633539550624	0.0004121804181561685	0.0004158956764124305	0.0004196115507488417	0.000423330357950614	0.0004270544120982123	0.0004307860622615496	0.000434527657663402	0.0004382814277309547	0.0004420496448318108	0.0004458346672919272
YAR002W	7.705473967882746e-6	0.00001113635034872673	0.00001387647661240573	0.00001626482185896235	0.00001843236421781404	0.00002044616927240287	0.00002234602989882758	0.00002415786229937499	0.00002589968455815036	0.00002758458348426366	0.00002922257394385103	0.00003082132285827478	0.00003238706824839029	0.00003392484883478366	0.00003543882424649858	0.00003693258321124002	0.00003840910528505551	0.0000398710141223808	0.00004132063234799536	0.0000427599474229256	0.0000441907931684384	0.00004561481509376806	0.00004703346867017318	0.00004844814365728145	0.00004986009779006098	0.0000512704822636066	0.00005268043098675069	0.00005409097998822059	0.00005550307213810881	0.00005691765729202638	0.00005833569564791756	0.00005975806253420078	0.0000611855708388945	0.00006261905980979778	0.0000640593992716273	0.00006550741032131675	0.00006696386505454672	0.00006842957351930338	0.00006990538961945481	0.00007139213834513628	0.0000728906130462256	0.00007440165784906513	0.00007592617055610819	0.00007746502611782256	0.00007901909640238722	0.00008058931858510995	0.00008217668882293129	0.00008378218131955545	0.00008540680874059713
YAR003W	4.485218292608768e-7	9.015962365245883e-7	1.359317147430473e-6	1.821781219210555e-6	2.289087568079472e-6	2.761338753529349e-6	3.238640436622849e-6	3.721101949224474e-6	4.208835916165996e-6	4.701959004963493e-6	5.200591512676098e-6	5.704858043581626e-6	6.214887018795311e-6	6.730811071877136e-6	7.252769339912134e-6	7.780905353824804e-6	8.315366954150179e-6	8.85630639300954e-6	9.403881247148267e-6	9.958257567093155e-6	0.00001051960775957055	0.00001108810977848139	0.00001166394726874374	0.00001224731070928363	0.00001283839884450114	0.00001343742150387675	0.00001404459515921397	0.00001466014370080632	0.00001528429915178443	0.0000159173065651379	0.00001655942273807902	0.00001721091396576574	0.00001787205629541489	0.00001854313799565425	0.00001922446497413493	0.00001991635649553245	0.00002061914438372133	0.00002133317429478134	0.00002205881327496579	0.00002279644766374469	0.00002354648012285946	0.0000243093296866345	0.00002508544117260588	0.00002587529085811509	0.00002667937753317135	0.00002749822295831227	0.00002833237268573541	0.00002918240089645577	0.00003004893055165367
YAR007C	6.603552455721272e-7	1.327413211029714e-6	2.001312182226623e-6	2.682194466741615e-6	3.370205992366763e-6	4.065497756498385e-6	4.768225322873887e-6	5.478549659762057e-6	6.1966365836095e-6	6.922657862862161e-6	7.656790609750904e-6	8.399218277896194e-6	9.150129940967249e-6	9.909720874514178e-6	0.00001067819592798047	0.000011455766419782	0.00001224265001324172	0.00001303907086671841	0.00001384526098231091	0.00001466146483768519	0.00001548793626278845	0.00001632493725424207	0.00001717273907451065	0.00001803161950337485	0.00001890187382519214	0.00001978381007789362	0.00002067774696434359	0.00002158401410865996	0.00002250295311907531	0.00002343492480555825	0.00002438030723981084	0.00002533949247415307	0.00002631288691727881	0.0000273009150078754	0.00002830402714300551	0.00002932269335619375	0.00003035740216897836	0.0000314086624921484	0.00003247701476618249	0.00003356302777346487	0.00003466729432049984	0.00003579043131444555	0.00003693309375935712	0.00003809598287035123	0.00003927983297712935	0.00004048541222197343	0.0000417135237675904	0.00004296501302710614	0.00004424079728761474
YAR008W	6.603552455721272e-7	1.327413211029714e-6	2.001312182226623e-6	2.682194466741615e-6	3.370205992366763e-6	4.065497756498385e-6	4.768225322873887e-6	5.478549659762057e-6	6.1966365836095e-6	6.922657862862161e-6	7.656790609750904e-6	8.399218277896194e-6	9.150129940967249e-6	9.909720874514178e-6	0.00001067819592798047	0.000011455766419782	0.00001224265001324172	0.00001303907086671841	0.00001384526098231091	0.00001466146483768519	0.00001548793626278845	0.00001632493725424207	0.00001717273907451065	0.00001803161950337485	0.00001890187382519214	0.00001978381007789362	0.00002067774696434359	0.00002158401410865996	0.00002250295311907531	0.00002343492480555825	0.00002438030723981084	0.00002533949247415307	0.00002631288691727881	0.0000273009150078754	0.00002830402714300551	0.00002932269335619375	0.00003035740216897836	0.0000314086624921484	0.00003247701476618249	0.00003356302777346487	0.00003466729432049984	0.00003579043131444555	0.00003693309375935712	0.00003809598287035123	0.00003927983297712935	0.00004048541222197343	0.0000417135237675904	0.00004296501302710614	0.00004424079728761474
YAR009C	1.268432391646298e-6	2.549738985159149e-6	3.844186070074262e-6	5.152045637008922e-6	6.473598625193061e-6	7.809135055084912e-6	9.15895371687002e-6	0.00001052336378136955	0.0000119026837310552	0.00001329724347996389	0.00001470738320627029	0.0000161334552669675	0.0000175758228150454	0.00001903486090897941	0.00002051096300145857	0.00002200453497183202	0.00002351599488754864	0.0000250457732919843	0.00002659431577533083	0.00002816209188620048	0.00002974958916037469	0.00003135731082158607	0.00003298577618832544	0.00003463552210122837	0.00003630711403501675	0.00003800114364575066	0.00003971822308112436	0.00004145898546896367	0.00004322408691737298	0.00004501422034467921	0.00004683011192969759	0.00004867251471536132	0.00005054220932461577	0.00005244001087773072	0.0000543667843887175	0.00005632343269131614	0.00005831089413920925	0.00006033014616158552	0.00006238222660787845	0.0000644682279868394	0.00006658928897529445	0.0000687465945553188	0.00007094140239057307	0.00007317505927945838	0.00007544897573295194	0.00007776462723012547	0.00008012355654276425	0.00008252738720971729	0.00008497788059518738
YAR010C	1.557271368332616e-6	3.130347845969584e-6	4.719556337893355e-6	6.32523074762769e-6	7.947715963987747e-6	9.587368024240639e-6	0.00001124455373115702	0.00001291965263110349	0.00001461305570143012	0.00001632516795274803	0.00001805640699649727	0.00001980720539410782	0.00002157800896245794	0.00002336927812852377	0.00002518149590305145	0.00002701516055408672	0.0000288707853126449	0.00003074889872618428	0.00003265004780401462	0.00003457480896452017	0.00003652378071990584	0.00003849758084226526	0.00004049684686318781	0.00004252223781557523	0.00004457444786147113	0.00004665420333271023	0.00004876225572080839	0.00005089938227495668	0.00005306638843900451	0.00005526412481181626	0.00005749348287012196	0.00005975538707514256	0.00006205079574894964	0.00006438070950421463	0.00006674619021623535	0.00006914834623500462	0.00007158832952036778	0.00007406733996492853	0.00007658665156881466	0.00007914760553045351	0.00008175159973677366	0.00008440008892639502	0.00008709461684130366	0.00008983683681443993	0.00009262848044419549	0.00009547135909710321	0.00009836736676431861	0.0001013184963956807	0.0001043269100165574
YAR014C	4.46481826960086e-7	8.974955253724978e-7	1.353134593678292e-6	1.813495249512303e-6	2.278676158254119e-6	2.748779412927995e-6	3.223910194014976e-6	3.704177336099363e-6	4.189692951758524e-6	4.680573177865711e-6	5.176937764329039e-6	5.678910748686318e-6	6.186619968301741e-6	6.700197454526772e-6	7.219781710721776e-6	7.745515613775877e-6	8.27754633043902e-6	8.816025418818222e-6	9.3611097437966e-6	9.91296460523557e-6	0.00001047176162177989	0.00001103767793348348	0.00001161089634494382	0.00001219160647120131	0.00001278000617029682	0.00001337630431113573	0.00001398071637208101	0.0000145934652149751	0.0000152147818115817	0.00001584491012890058	0.00001648410578484971	0.00001713263384785971	0.00001779076909204673	0.00001845879850720922	0.00001913702662622259	0.00001982577123905875	0.00002052536263399757	0.00002123614490168257	0.00002195848347563288	0.00002269276290924352	0.00002343938399454405	0.0000241987638158035	0.00002497134530779865	0.00002575760257689023	0.00002655803209877193	0.00002737315320610763	0.0000282035089044312	0.00002904967083512136	0.0000299122592713652
YAR015W	0.0001507519068781073	0.000171552369945527	0.0001857715878248074	0.0001970076447277639	0.0002064962581788134	0.0002148231952678968	0.0002223164975112728	0.0002291799838267715	0.0002355496587897803	0.0002415214346759349	0.0002471655410122419	0.000252535118466375	0.0002576716227339877	0.0002626078214903556	0.0002673704305614448	0.0002719812236731333	0.0002764585907107507	0.0002808179819015279	0.000285072423355687	0.0002892333872764487	0.0002933108003349808	0.0002973132525340225	0.0003012484483506	0.0003051232740834125	0.0003089438300734408	0.0003127156263622168	0.0003164437212878109	0.0003201327065460027	0.0003237867801298737	0.0003274098399591972	0.0003310055022424157	0.0003345771395539696	0.0003381279234718935	0.0003416608343911806	0.0003451786872269144	0.0003486841825734011	0.0003521799208484735	0.0003556683600810491	0.0003591518784895547	0.0003626328210112751	0.0003661134880208289	0.0003695960683139491	0.0003730827362275915	0.0003765756921580444	0.0003800771355172085	0.0003835891595040556	0.0003871138875262156	0.0003906535187147707	0.0003942103308635938
YAR018C	5.212879246357502e-7	1.04786701956585e-6	1.579846448602259e-6	2.117338550357878e-6	2.660458521264279e-6	3.2093255597199e-6	3.764062468854054e-6	4.324796318144957e-6	4.891658004276163e-6	5.464783122487694e-6	6.044311486417389e-6	6.630387915691909e-6	7.223161666127715e-6	7.822786889366485e-6	8.429425295462213e-6	9.043243701148809e-6	9.664413931927248e-6	0.00001029311294058304	0.00001092952386924674	0.00001157383970853752	0.00001222626083529918	0.00001288699407342641	0.00001355625286103568	0.00001423425858006463	0.00001492124222109638	0.00001561744765472886	0.00001632312647111661	0.00001703853888226537	0.00001776395455452839	0.00001849965830172627	0.00001924594858132173	0.00002000313488899852	0.00002077153805433161	0.00002155149311849187	0.00002234335562111183	0.0000231474966199344	0.00002396430176889493	0.00002479417280313259	0.00002563753632587456	0.00002649484135073076	0.00002736655586021338	0.00002825316686459853	0.00002915519136812702	0.00003007318291748017	0.00003100772121816703	0.00003195941267156481	0.00003292889132904686	0.00003391682453450927	0.00003492393633715839
YAR019C	4.46481826960086e-7	8.974955253724978e-7	1.353134593678292e-6	1.813495249512303e-6	2.278676158254119e-6	2.748779412927995e-6	3.223910194014976e-6	3.704177336099363e-6	4.189692951758524e-6	4.680573177865711e-6	5.176937764329039e-6	5.678910748686318e-6	6.186619968301741e-6	6.700197454526772e-6	7.219781710721776e-6	7.745515613775877e-6	8.27754633043902e-6	8.816025418818222e-6	9.3611097437966e-6	9.91296460523557e-6	0.00001047176162177989	0.00001103767793348348	0.00001161089634494382	0.00001219160647120131	0.00001278000617029682	0.00001337630431113573	0.00001398071637208101	0.0000145934652149751	0.0000152147818115817	0.00001584491012890058	0.00001648410578484971	0.00001713263384785971	0.00001779076909204673	0.00001845879850720922	0.00001913702662622259	0.00001982577123905875	0.00002052536263399757	0.00002123614490168257	0.00002195848347563288	0.00002269276290924352	0.00002343938399454405	0.0000241987638158035	0.00002497134530779865	0.00002575760257689023	0.00002655803209877193	0.00002737315320610763	0.0000282035089044312	0.00002904967083512136	0.0000299122592713652
YAR019W-A	6.603552455721272e-7	1.327413211029714e-6	2.001312182226623e-6	2.682194466741615e-6	3.370205992366763e-6	4.065497756498385e-6	4.768225322873887e-6	5.478549659762057e-6	6.1966365836095e-6	6.922657862862161e-6	7.656790609750904e-6	8.399218277896194e-6	9.150129940967249e-6	9.909720874514178e-6	0.00001067819592798047	0.000011455766419782	0.00001224265001324172	0.00001303907086671841	0.00001384526098231091	0.00001466146483768519	0.00001548793626278845	0.00001632493725424207	0.00001717273907451065	0.00001803161950337485	0.00001890187382519214	0.00001978381007789362	0.00002067774696434359	0.00002158401410865996	0.00002250295311907531	0.00002343492480555825	0.00002438030723981084	0.00002533949247415307	0.00002631288691727881	0.0000273009150078754	0.00002830402714300551	0.00002932269335619375	0.00003035740216897836	0.0000314086624921484	0.00003247701476618249	0.00003356302777346487	0.00003466729432049984	0.00003579043131444555	0.00003693309375935712	0.00003809598287035123	0.00003927983297712935	0.00004048541222197343	0.0000417135237675904	0.00004296501302710614	0.00004424079728761474
YAR020C	6.603552455721272e-7	1.327413211029714e-6	2.001312182226623e-6	2.682194466741615e-6	3.370205992366763e-6	4.065497756498385e-6	4.768225322873887e-6	5.478549659762057e-6	6.1966365836095e-6	6.922657862862161e-6	7.656790609750904e-6	8.399218277896194e-6	9.150129940967249e-6	9.909720874514178e-6	0.00001067819592798047	0.000011455766419782	0.00001224265001324172	0.00001303907086671841	0.00001384526098231091	0.00001466146483768519	0.00001548793626278845	0.00001632493725424207	0.00001717273907451065	0.00001803161950337485	0.00001890187382519214	0.00001978381007789362	0.00002067774696434359	0.00002158401410865996	0.00002250295311907531	0.00002343492480555825	0.00002438030723981084	0.00002533949247415307	0.00002631288691727881	0.0000273009150078754	0.00002830402714300551	0.00002932269335619375	0.00003035740216897836	0.0000314086624921484	0.00003247701476618249	0.00003356302777346487	0.00003466729432049984	0.00003579043131444555	0.00003693309375935712	0.00003809598287035123	0.00003927983297712935	0.00004048541222197343	0.0000417135237675904	0.00004296501302710614	0.00004424079728761474
YAR023C	4.766211588273366e-7	9.58080110626791e-7	1.444476665420705e-6	1.935913535976878e-6	2.432496048051437e-6	2.934333186426267e-6	3.441537231754304e-6	3.954224365466643e-6	4.472514268263921e-6	4.996530916802633e-6	5.526402144674533e-6	6.062260362529194e-6	6.604242037239119e-6	7.152488112461424e-6	7.707146441521116e-6	8.268369546647625e-6	8.836314529574545e-6	9.411143179893238e-6	9.993022949726174e-6	0.00001058213029568163	0.00001117864842299259	0.00001178276643122813	0.00001239467946711076	0.00001301458994463102	0.00001364270907141889	0.00001427925981842259	0.000014924472213232	0.00001557858416582338	0.00001624184223810351	0.00001691450685504801	0.00001759685089436825	0.0000182891573238547	0.00001899171947292778	0.00001970484369209327	0.00002042885506538536	0.00002116409284380496	0.00002191090962180111	0.0000226696727150967	0.00002344077220407581	0.00002422461861247712	0.00002502163980242446	0.00002583228102992158	0.00002665701507541679	0.0000274963480524154	0.0000283508099695008	0.00002922095523882173	0.00003010736354766716	0.00003101064509474431	0.00003193146196504162
YAR027W	0.00003761029331604945	0.00004642687157133448	0.0000527677232339974	0.0000579430667282713	0.00006241972212307483	0.00006642435475495757	0.00007008619004795876	0.00007348671511393448	0.00007668102649942601	0.00007970832215741942	0.0000825976070608858	0.00008537105823509166	0.00008804605834176053	0.00009063653042212801	0.00009315380227141864	0.00009560730777138836	0.00009800492620346503	0.0001003533923786265	0.0001026584850442372	0.0001049252223952248	0.0001071580082037582	0.0001093607356412826	0.0001115368722364504	0.0001136895274586332	0.0001158215258778609	0.0001179354235833087	0.0001200335646445151	0.0001221181277108957	0.0001241911078653918	0.0001262543765282749	0.0001283097077221592	0.0001303587436482679	0.0001324030581895069	0.0001344441812536628	0.0001364835276017165	0.0001385224639579799	0.0001405623542995412	0.0001426045505416531	0.0001446503068943455	0.0001467008566977475	0.0001487574620498028	0.0001508214085944253	0.0001528939107874947	0.0001549761723098749	0.0001570694511694792	0.000159175056610119	0.000161294249447778	0.00016342829362024	0.0001655785323974714
YAR028W	4.471080827875393e-7	8.987543936488339e-7	1.355032562179875e-6	1.816038941041526e-6	2.281872333961495e-6	2.752634977180091e-6	3.228432198708502e-6	3.709372985780782e-6	4.195569608229967e-6	4.687138365830604e-6	5.184199176459738e-6	5.686876251637422e-6	6.195297607747312e-6	6.709595460457265e-6	7.229908508139126e-6	7.756379829100046e-6	8.28915679764902e-6	8.828391185748554e-6	9.374240074257715e-6	9.926868991069038e-6	0.00001048644979882382	0.00001105315988976409	0.00001162718232911287	0.0000122087069958007	0.0000127979320107038	0.00001339506654088356	0.00001400032637434305	0.00001461393469398125	0.00001523612279221609	0.00001586713495438172	0.00001650722716638562	0.00001715666488143204	0.00001781572327370509	0.00001848468970851792	0.00001916386913209272	0.00001985357979901746	0.0000205541524828664	0.00002126593175124107	0.00002198928350291546	0.00002272459285482796	0.00002347226119315745	0.00002423270622372782	0.00002500637138462572	0.00002579373145188639	0.00002659528363654651	0.000027411548046415	0.00002824306850439297	0.00002909041739022488	0.00002995421572158178
YAR030C	6.603552455721272e-7	1.327413211029714e-6	2.001312182226623e-6	2.682194466741615e-6	3.370205992366763e-6	4.065497756498385e-6	4.768225322873887e-6	5.478549659762057e-6	6.1966365836095e-6	6.922657862862161e-6	7.656790609750904e-6	8.399218277896194e-6	9.150129940967249e-6	9.909720874514178e-6	0.00001067819592798047	0.000011455766419782	0.00001224265001324172	0.00001303907086671841	0.00001384526098231091	0.00001466146483768519	0.00001548793626278845	0.00001632493725424207	0.00001717273907451065	0.00001803161950337485	0.00001890187382519214	0.00001978381007789362	0.00002067774696434359	0.00002158401410865996	0.00002250295311907531	0.00002343492480555825	0.00002438030723981084	0.00002533949247415307	0.00002631288691727881	0.0000273009150078754	0.00002830402714300551	0.00002932269335619375	0.00003035740216897836	0.0000314086624921484	0.00003247701476618249	0.00003356302777346487	0.00003466729432049984	0.00003579043131444555	0.00003693309375935712	0.00003809598287035123	0.00003927983297712935	0.00004048541222197343	0.0000417135237675904	0.00004296501302710614	0.00004424079728761474
YAR031W	6.67734008353281e-6	9.650437792379922e-6	0.00001202495145530124	0.00001409462187069777	0.00001597295088928567	0.00001771805560197063	0.00001936441936286475	0.0000209345004020971	0.00002244391266748806	0.00002390399680751046	0.00002532343141893329	0.0000267088604307696	0.00002806568952815742	0.00002939828512817907	0.00003071025183594263	0.0000320046995420436	0.00003328421024803464	0.00003455105752500197	0.00003580725410336303	0.00003705452225663276	0.00003829445111057786	0.00003952846663077828	0.00004075783007880253	0.00004198374577175838	0.00004320730364247542	0.00004442950127212861	0.00004565132126260645	0.00004687366143113538	0.000048097338833985	0.00004932317657456646	0.00005055200672646137	0.00005178458784783374	0.00005302162435736066	0.00005426384351166869	0.00005551199906863709	0.00005676680258546488	0.0000580289231338504	0.00005929906266861974	0.0000605779611519258	0.00006186633323785306	0.00006316486690352896	0.00006447429381090608	0.00006579539124602317	0.00006712891775652082	0.00006847562887348948	0.00006983633671883952	0.0000712119045324951	0.00007260317653679398	0.00007401103027277115
YAR033W	8.401483388659743e-7	1.68882426860305e-6	2.546203723969256e-6	3.412467756445035e-6	4.287802023074833e-6	5.17239863089501e-6	6.066455496366153e-6	6.970177411917375e-6	7.883775338057629e-6	8.807467807710646e-6	9.7414801525087e-6	0.00001068604643793468	0.00001164140591168526	0.0000126078076493114	0.00001358551227236741	0.00001457478863259976	0.00001557591365481853	0.00001658917252749173	0.00001761486041000947	0.00001865328833317629	0.00001970477923762778	0.00002076966645521782	0.00002184829397839779	0.00002294101740942302	0.00002404821132597544	0.00002517026763824009	0.00002630759182865609	0.00002746060327605967	0.00002862973658675444	0.00002981545076171909	0.00003101822681842006	0.0000322385635671475	0.00003347697808599865	0.00003473401032315101	0.0000360102332729441	0.00003730624496662701	0.00003862266696209556	0.00003996014671251746	0.00004131937171462906	0.00004270106564096987	0.00004410598274193579	0.00004553490793843279	0.00004698867436594326	0.00004846817415034422	0.00004997434160477211	0.00005150815407308327	0.00005307063346867475	0.00005466285526848274	0.00005628598628484773
YAR035W	4.485218292608768e-7	9.015962365245883e-7	1.359317147430473e-6	1.821781219210555e-6	2.289087568079472e-6	2.761338753529349e-6	3.238640436622849e-6	3.721101949224474e-6	4.208835916165996e-6	4.701959004963493e-6	5.200591512676098e-6	5.704858043581626e-6	6.214887018795311e-6	6.730811071877136e-6	7.252769339912134e-6	7.780905353824804e-6	8.315366954150179e-6	8.85630639300954e-6	9.403881247148267e-6	9.958257567093155e-6	0.00001051960775957055	0.00001108810977848139	0.00001166394726874374	0.00001224731070928363	0.00001283839884450114	0.00001343742150387675	0.00001404459515921397	0.00001466014370080632	0.00001528429915178443	0.0000159173065651379	0.00001655942273807902	0.00001721091396576574	0.00001787205629541489	0.00001854313799565425	0.00001922446497413493	0.00001991635649553245	0.00002061914438372133	0.00002133317429478134	0.00002205881327496579	0.00002279644766374469	0.00002354648012285946	0.0000243093296866345	0.00002508544117260588	0.00002587529085811509	0.00002667937753317135	0.00002749822295831227	0.00002833237268573541	0.00002918240089645577	0.00003004893055165367
YAR042W	6.59380176549945e-6	9.529703861370958e-6	0.00001187451062097721	0.00001391828793667037	0.00001577311767045057	0.00001749638982732478	0.00001912215634967532	0.00002067259449862477	0.0000221631228818403	0.00002360494026916291	0.000025006616678314	0.00002637471292037184	0.00002771456705377339	0.0000290304908618831	0.00003032604386085003	0.00003160429703138671	0.0000328678000683465	0.00003411879810828572	0.00003535927901011469	0.00003659094254640683	0.00003781535892607685	0.0000390339359436435	0.00004024791908727766	0.00004145849761359474	0.00004266674780594183	0.00004387365477373308	0.00004508018883422144	0.00004628723655196191	0.0000474956047661601	0.00004870610629244347	0.00004991956279907694	0.00005113672333771576	0.00005235828351714129	0.00005358496150130735	0.00005481750162185487	0.00005605660652493337	0.00005730293691214661	0.00005855718595910732	0.00005982008437258421	0.00006109233786260592	0.00006237462579862641	0.00006366767068914477	0.00006497224009643508	0.0000662890830793328	0.0000676189457149499	0.00006896262996278184	0.00007032098826440694	0.000071694854283759	0.00007308509457922925
YAR047C	6.603552455721272e-7	1.327413211029714e-6	2.001312182226623e-6	2.682194466741615e-6	3.370205992366763e-6	4.065497756498385e-6	4.768225322873887e-6	5.478549659762057e-6	6.1966365836095e-6	6.922657862862161e-6	7.656790609750904e-6	8.399218277896194e-6	9.150129940967249e-6	9.909720874514178e-6	0.00001067819592798047	0.000011455766419782	0.00001224265001324172	0.00001303907086671841	0.00001384526098231091	0.00001466146483768519	0.00001548793626278845	0.00001632493725424207	0.00001717273907451065	0.00001803161950337485	0.00001890187382519214	0.00001978381007789362	0.00002067774696434359	0.00002158401410865996	0.00002250295311907531	0.00002343492480555825	0.00002438030723981084	0.00002533949247415307	0.00002631288691727881	0.0000273009150078754	0.00002830402714300551	0.00002932269335619375	0.00003035740216897836	0.0000314086624921484	0.00003247701476618249	0.00003356302777346487	0.00003466729432049984	0.00003579043131444555	0.00003693309375935712	0.00003809598287035123	0.00003927983297712935	0.00004048541222197343	0.0000417135237675904	0.00004296501302710614	0.00004424079728761474
YAR050W	7.493968841365433e-7	1.506400255164488e-6	2.271167044641441e-6	3.043858748180201e-6	3.824640969557949e-6	4.613685065820903e-6	5.411167575996296e-6	6.217271172371507e-6	7.032184029103029e-6	7.8561010748656e-6	8.68922330266911e-6	9.531758901886754e-6	0.00001038392244008016	0.00001124593552292723	0.00001211803061998822	0.00001300044754199031	0.00001389343404905263	0.00001479724306115145	0.00001571213858001476	0.00001663839804967069	0.00001757630952244444	0.00001852617031854506	0.00001948828726624365	0.00002046297756279529	0.00002145057535813843	0.00002245143022080039	0.00002346590382089038	0.00002449437022168776	0.00002553721709373583	0.00002659485391090237	0.00002766770971563209	0.00002875622941387887	0.00002986087420267371	0.0000309821257659582	0.00003212049523770052	0.00003327651601570573	0.00003445074247665707	0.00003564375215293728	0.00003685615838358574	0.00003808860662640924	0.00003934176959773987	0.0000406163473610094	0.00004191308330916031	0.00004323277320160758	0.00004457625035620233	0.00004594438645781214	0.00004733809292828015	0.00004875832920597923	0.00005020613633106243
YAR053W	6.603552455721272e-7	1.327413211029714e-6	2.001312182226623e-6	2.682194466741615e-6	3.370205992366763e-6	4.065497756498385e-6	4.768225322873887e-6	5.478549659762057e-6	6.1966365836095e-6	6.922657862862161e-6	7.656790609750904e-6	8.399218277896194e-6	9.150129940967249e-6	9.909720874514178e-6	0.00001067819592798047	0.000011455766419782	0.00001224265001324172	0.00001303907086671841	0.00001384526098231091	0.00001466146483768519	0.00001548793626278845	0.00001632493725424207	0.00001717273907451065	0.00001803161950337485	0.00001890187382519214	0.00001978381007789362	0.00002067774696434359	0.00002158401410865996	0.00002250295311907531	0.00002343492480555825	0.00002438030723981084	0.00002533949247415307	0.00002631288691727881	0.0000273009150078754	0.00002830402714300551	0.00002932269335619375	0.00003035740216897836	0.0000314086624921484	0.00003247701476618249	0.00003356302777346487	0.00003466729432049984	0.00003579043131444555	0.00003693309375935712	0.00003809598287035123	0.00003927983297712935	0.00004048541222197343	0.0000417135237675904	0.00004296501302710614	0.00004424079728761474
YAR061W	5.212879246357502e-7	1.04786701956585e-6	1.579846448602259e-6	2.117338550357878e-6	2.660458521264279e-6	3.2093255597199e-6	3.764062468854054e-6	4.324796318144957e-6	4.891658004276163e-6	5.464783122487694e-6	6.044311486417389e-6	6.630387915691909e-6	7.223161666127715e-6	7.822786889366485e-6	8.429425295462213e-6	9.043243701148809e-6	9.664413931927248e-6	0.00001029311294058304	0.00001092952386924674	0.00001157383970853752	0.00001222626083529918	0.00001288699407342641	0.00001355625286103568	0.00001423425858006463	0.00001492124222109638	0.00001561744765472886	0.00001632312647111661	0.00001703853888226537	0.00001776395455452839	0.00001849965830172627	0.00001924594858132173	0.00002000313488899852	0.00002077153805433161	0.00002155149311849187	0.00002234335562111183	0.0000231474966199344	0.00002396430176889493	0.00002479417280313259	0.00002563753632587456	0.00002649484135073076	0.00002736655586021338	0.00002825316686459853	0.00002915519136812702	0.00003007318291748017	0.00003100772121816703	0.00003195941267156481	0.00003292889132904686	0.00003391682453450927	0.00003492393633715839
YAR062W	4.766211588273366e-7	9.58080110626791e-7	1.444476665420705e-6	1.935913535976878e-6	2.432496048051437e-6	2.934333186426267e-6	3.441537231754304e-6	3.954224365466643e-6	4.472514268263921e-6	4.996530916802633e-6	5.526402144674533e-6	6.062260362529194e-6	6.604242037239119e-6	7.152488112461424e-6	7.707146441521116e-6	8.268369546647625e-6	8.836314529574545e-6	9.411143179893238e-6	9.993022949726174e-6	0.00001058213029568163	0.00001117864842299259	0.00001178276643122813	0.00001239467946711076	0.00001301458994463102	0.00001364270907141889	0.00001427925981842259	0.000014924472213232	0.00001557858416582338	0.00001624184223810351	0.00001691450685504801	0.00001759685089436825	0.0000182891573238547	0.00001899171947292778	0.00001970484369209327	0.00002042885506538536	0.00002116409284380496	0.00002191090962180111	0.0000226696727150967	0.00002344077220407581	0.00002422461861247712	0.00002502163980242446	0.00002583228102992158	0.00002665701507541679	0.0000274963480524154	0.0000283508099695008	0.00002922095523882173	0.00003010736354766716	0.00003101064509474431	0.00003193146196504162
YAR068W	9.896104505085435e-7	1.989265444537435e-6	2.999172212443502e-6	4.01954401145522e-6	5.050600103075826e-6	6.092565632190838e-6	7.145674276982005e-6	8.210167258627976e-6	9.286293063580946e-6	0.00001037430909760903	0.00001147448077460536	0.00001258708301112408	0.00001371239914587629	0.00001485072180911148	0.0000160023579815101	0.00001716762433831343	0.00001834684706393795	0.00001954036207649019	0.00002074851703781787	0.000021971678303902	0.00002321022625996675	0.00002446455353092851	0.00002573506529871484	0.0000270221804197701	0.00002832634009987928	0.00002964800596169117	0.00003098765561453623	0.00003234578303616126	0.00003372290013983432	0.00003511954757114278	0.00003653629191000079	0.00003797372069435908	0.00003943244297961299	0.00004091309475733879	0.00004241635094336829	0.00004394291594538888	0.00004549352188284223	0.0000470689313756078	0.00004866995420756932	0.00005029744277583666	0.00005195228549491319	0.00005363540690498989	0.00005534778832970226	0.0000570904805830845	0.00005886458417249078	0.00006067125029102628	0.00006251168263032257	0.00006438714795690727	0.00006629902061118993
YAR069C	5.212879246357502e-7	1.04786701956585e-6	1.579846448602259e-6	2.117338550357878e-6	2.660458521264279e-6	3.2093255597199e-6	3.764062468854054e-6	4.324796318144957e-6	4.891658004276163e-6	5.464783122487694e-6	6.044311486417389e-6	6.630387915691909e-6	7.223161666127715e-6	7.822786889366485e-6	8.429425295462213e-6	9.043243701148809e-6	9.664413931927248e-6	0.00001029311294058304	0.00001092952386924674	0.00001157383970853752	0.00001222626083529918	0.00001288699407342641	0.00001355625286103568	0.00001423425858006463	0.00001492124222109638	0.00001561744765472886	0.00001632312647111661	0.00001703853888226537	0.00001776395455452839	0.00001849965830172627	0.00001924594858132173	0.00002000313488899852	0.00002077153805433161	0.00002155149311849187	0.00002234335562111183	0.0000231474966199344	0.00002396430176889493	0.00002479417280313259	0.00002563753632587456	0.00002649484135073076	0.00002736655586021338	0.00002825316686459853	0.00002915519136812702	0.00003007318291748017	0.00003100772121816703	0.00003195941267156481	0.00003292889132904686	0.00003391682453450927	0.00003492393633715839
YAR070C	5.212879246357502e-7	1.04786701956585e-6	1.579846448602259e-6	2.117338550357878e-6	2.660458521264279e-6	3.2093255597199e-6	3.764062468854054e-6	4.324796318144957e-6	4.891658004276163e-6	5.464783122487694e-6	6.044311486417389e-6	6.630387915691909e-6	7.223161666127715e-6	7.822786889366485e-6	8.429425295462213e-6	9.043243701148809e-6	9.664413931927248e-6	0.00001029311294058304	0.00001092952386924674	0.00001157383970853752	0.00001222626083529918	0.00001288699407342641	0.00001355625286103568	0.00001423425858006463	0.00001492124222109638	0.00001561744765472886	0.00001632312647111661	0.00001703853888226537	0.00001776395455452839	0.00001849965830172627	0.00001924594858132173	0.00002000313488899852	0.00002077153805433161	0.00002155149311849187	0.00002234335562111183	0.0000231474966199344	0.00002396430176889493	0.00002479417280313259	0.00002563753632587456	0.00002649484135073076	0.00002736655586021338	0.00002825316686459853	0.00002915519136812702	0.00003007318291748017	0.00003100772121816703	0.00003195941267156481	0.00003292889132904686	0.00003391682453450927	0.00003492393633715839
YAR071W	7.525847174856413e-7	1.512808277926725e-6	2.280828280404429e-6	3.056806907382171e-6	3.840910467130564e-6	4.633311045573552e-6	5.434185932679753e-6	6.243718577775507e-6	7.062097955447828e-6	7.889519823533308e-6	8.726186030000099e-6	9.572305649787132e-6	0.00001042809416296657	0.00001129377411726649	0.00001216957897157748	0.00001305574955736785	0.00001395253468939438	0.00001486018836431017	0.00001577897570413973	0.00001670917533053231	0.0000176510765232472	0.00001860497786964461	0.00001957118750591682	0.00002055002397719216	0.00002154182284507311	0.00002254693516844519	0.00002356572416071247	0.00002459856548186551	0.00002564584844926122	0.00002670798426277994	0.00002778540379608731	0.00002887855385616051	0.00002998789761145738	0.00003111391877697501	0.00003225713065176887	0.00003341806891495929	0.00003459729031585822	0.00003579537483967306	0.00003701293840316743	0.00003825062922561153	0.00003950912290590145	0.00004078912250942683	0.00004209137451359778	0.00004341667806561434	0.00004476587005336319	0.00004613982590000387	0.00004753946094058989	0.00004896573865360049	0.0000504197044259982
YAR073W	7.65777198841209e-7	1.53932714197903e-6	2.320810191028871e-6	3.110391371447132e-6	3.90823990657899e-6	4.714530898824391e-6	5.529444745811866e-6	6.353168112485626e-6	7.185893285912997e-6	8.027819455309487e-6	8.879152006778714e-6	9.740103680064858e-6	0.00001061089373255711	0.00001149174861354451	0.00001238290587360486	0.00001328461129511973	0.00001419711586294271	0.00001512068021556585	0.00001605557339494583	0.00001700207890927655	0.0000179604911066753	0.00001893111380569644	0.0000199142605407585	0.0000209102554421339	0.00002191943996375326	0.00002294217131438634	0.00002397881906880672	0.00002502976546579712	0.00002609540664927541	0.00002717616104379906	0.00002827246706890864	0.0000293847793542466	0.0000305135691765436	0.00003165932874885737	0.00003282258037738956	0.00003400386911751012	0.00003520376146187834	0.00003642284756607368	0.00003766175417655539	0.00003892114085770731	0.00004020169502791765	0.0000415041320499268	0.00004282921156886081	0.00004417774673712649	0.00004555058908531592	0.00004694862934946686	0.00004837279887094453	0.00004982407805758535	0.00005130353070388522
YAR075W	9.896104505085435e-7	1.989265444537435e-6	2.999172212443502e-6	4.01954401145522e-6	5.050600103075826e-6	6.092565632190838e-6	7.145674276982005e-6	8.210167258627976e-6	9.286293063580946e-6	0.00001037430909760903	0.00001147448077460536	0.00001258708301112408	0.00001371239914587629	0.00001485072180911148	0.0000160023579815101	0.00001716762433831343	0.00001834684706393795	0.00001954036207649019	0.00002074851703781787	0.000021971678303902	0.00002321022625996675	0.00002446455353092851	0.00002573506529871484	0.0000270221804197701	0.00002832634009987928	0.00002964800596169117	0.00003098765561453623	0.00003234578303616126	0.00003372290013983432	0.00003511954757114278	0.00003653629191000079	0.00003797372069435908	0.00003943244297961299	0.00004091309475733879	0.00004241635094336829	0.00004394291594538888	0.00004549352188284223	0.0000470689313756078	0.00004866995420756932	0.00005029744277583666	0.00005195228549491319	0.00005363540690498989	0.00005534778832970226	0.0000570904805830845	0.00005886458417249078	0.00006067125029102628	0.00006251168263032257	0.00006438714795690727	0.00006629902061118993
YBL001C	7.705473967882746e-6	0.00001113635034872673	0.00001387647661240573	0.00001626482185896235	0.00001843236421781404	0.00002044616927240287	0.00002234602989882758	0.00002415786229937499	0.00002589968455815036	0.00002758458348426366	0.00002922257394385103	0.00003082132285827478	0.00003238706824839029	0.00003392484883478366	0.00003543882424649858	0.00003693258321124002	0.00003840910528505551	0.0000398710141223808	0.00004132063234799536	0.0000427599474229256	0.0000441907931684384	0.00004561481509376806	0.00004703346867017318	0.00004844814365728145	0.00004986009779006098	0.0000512704822636066	0.00005268043098675069	0.00005409097998822059	0.00005550307213810881	0.00005691765729202638	0.00005833569564791756	0.00005975806253420078	0.0000611855708388945	0.00006261905980979778	0.0000640593992716273	0.00006550741032131675	0.00006696386505454672	0.00006842957351930338	0.00006990538961945481	0.00007139213834513628	0.0000728906130462256	0.00007440165784906513	0.00007592617055610819	0.00007746502611782256	0.00007901909640238722	0.00008058931858510995	0.00008217668882293129	0.00008378218131955545	0.00008540680874059713
YBL002W	0.0001507519068781073	0.000171552369945527	0.0001857715878248074	0.0001970076447277639	0.0002064962581788134	0.0002148231952678968	0.0002223164975112728	0.0002291799838267715	0.0002355496587897803	0.0002415214346759349	0.0002471655410122419	0.000252535118466375	0.0002576716227339877	0.0002626078214903556	0.0002673704305614448	0.0002719812236731333	0.0002764585907107507	0.0002808179819015279	0.000285072423355687	0.0002892333872764487	0.0002933108003349808	0.0002973132525340225	0.0003012484483506	0.0003051232740834125	0.0003089438300734408	0.0003127156263622168	0.0003164437212878109	0.0003201327065460027	0.0003237867801298737	0.0003274098399591972	0.0003310055022424157	0.0003345771395539696	0.0003381279234718935	0.0003416608343911806	0.0003451786872269144	0.0003486841825734011	0.0003521799208484735	0.0003556683600810491	0.0003591518784895547	0.0003626328210112751	0.0003661134880208289	0.0003695960683139491	0.0003730827362275915	0.0003765756921580444	0.0003800771355172085	0.0003835891595040556	0.0003871138875262156	0.0003906535187147707	0.0003942103308635938
YBL004W	0.0000194883050473973	0.000025350385854431	0.0000297120959067806	0.00003334911184566138	0.00003654494853829192	0.00003943960275467094	0.00004211389506327443	0.000044619329358259	0.00004699098436860458	0.0000492540534341002	0.00005142727211052054	0.00005352507487504718	0.00005555881919094135	0.00005753766285196726	0.0000594691113641914	0.00006135941408414363	0.00006321385194077513	0.00006503693953957548	0.00006683257266193127	0.00006860416888323878	0.00007035471901095542	0.00007208690219789161	0.00007380310887416822	0.00007550549410564435	0.00007719604562104865	0.0000788765418393313	0.00008054863479498617	0.00008221389650549837	0.00008387376820966459	0.00008552957460566993	0.00008718260533565269	0.00008883410992385532	0.00009048522803017071	0.0000921370644412763	0.00009379072794540037	0.00009544728542218487	0.00009710773421454674	0.00009877308694027274	0.0001004443756212241	0.0001021225753816111	0.0001038086509502878	0.000105503609999681	0.000107208466061372	0.0001089241899486906	0.0001106517956569475	0.0001123923505476085	0.0001141468954266413	0.0001159164922729323	0.0001177022787976092
YBL005W	4.459896903049656e-7	8.965062567305758e-7	1.351643094662788e-6	1.811496315724554e-6	2.276164476508184e-6	2.745749557513327e-6	3.220356623282651e-6	3.700094388430342e-6	4.185074841955762e-6	4.675413992718723e-6	5.171231458631123e-6	5.672651140507948e-6	6.179800734637672e-6	6.692812126346899e-6	7.211823666742098e-6	7.736978075789569e-6	8.268422358657204e-6	8.806307907106205e-6	9.350791410840314e-6	9.902037985375757e-6	0.00001046021906202116	0.00001102551158765841	0.00001159809816774476	0.00001217816820714117	0.00001276591933757363	0.00001336156020062684	0.000013965306041293	0.00001457737948049905	0.00001519801123353035	0.00001582744498511669	0.00001646593607671762	0.00001711374929185513	0.00001777115910997358	0.00001843845218933296	0.00001911593271945978	0.00001980391815060593	0.0000205027384193183	0.00002121273723369041	0.00002193427959798647	0.00002266774965527729	0.00002341354777372793	0.00002417209059839129	0.00002494382050991518	0.00002572921109455615	0.00002652875830222746	0.00002734298091888755	0.00002817242138224439	0.00002901765066909016	0.00002987928830070258
YBL005W-A	1.108780363961488e-6	2.228814721716555e-6	3.360335852589806e-6	4.503581519479872e-6	5.658797308216116e-6	6.826236742851331e-6	8.006161013782489e-6	9.198840385719298e-6	0.00001040455326330662	0.00001162358804433078	0.00001285624209896834	0.000014102823443976	0.00001536364953324897	0.00001663904823066336	0.00001792936347636895	0.00001923495007233207	0.00002055617347452213	0.0000218934100444613	0.00002324704930779654	0.00002461750173429697	0.00002600519350325731	0.00002741056450681644	0.00002883406870544491	0.00003027617538863099	0.00003173737890195738	0.00003321819644011929	0.00003471916310643855	0.0000362408323421176	0.0000377837776986121	0.00003934860494577614	0.0000409359488662039	0.00004254646771921902	0.00004418084387013587	0.000045839789918111	0.0000475240620556903	0.0000492344494742993	0.00005097177240953677	0.00005273688530577516	0.0000545306955054328	0.00005635415799928115	0.00005820826812144511	0.00006009406167448122	0.00006201263828515156	0.00006396517527602725	0.00006595290559952983	0.0000679771189863407	0.00007003916397490471	0.00007214045992330279	0.00007428254679867559
YBL005W-B	5.862282368622238e-7	1.178406798854443e-6	1.776658449016585e-6	2.381109520710308e-6	2.991889561081024e-6	3.609132617827062e-6	4.232976792420067e-6	4.863564984177884e-6	5.50104439639637e-6	6.145567516254675e-6	6.79729157485369e-6	7.456379432886512e-6	8.122998940033201e-6	8.797323451690735e-6	9.479534822932338e-6	0.00001016982065167036	0.00001086837416853176	0.00001157539437013748	0.00001229108721472127	0.00001301566973581106	0.00001374936727165104	0.00001449241241057951	0.00001524504517901477	0.00001600751453831814	0.00001678008025854805	0.00001756301658950129	0.00001835660646166422	0.00001916114250119437	0.00001997692796924789	0.00002080428316651863	0.00002164354372883034	0.00002249505770445254	0.00002335918588706101	0.00002423630506259642	0.00002512681506590025	0.0000260311331749831	0.00002694969308160852	0.0000278829465688662	0.00002883137339634018	0.00002979547850803763	0.00003077578817797533	0.00003177285007703736	0.00003278724564487511	0.00003381959738602946	0.00003487055721405593	0.00003594080706217904	0.00003703105995597528	0.00003814206638883297	0.0000392746406391105
YBL006C	0.00003700548246313849	0.00004568028094396521	0.00005191916499426966	0.00005701128341726446	0.00006141594934783098	0.00006535618311564606	0.00006895913206955322	0.00007230497292619799	0.00007544791622389842	0.00007842652957280151	0.00008126935151634365	0.00008399820245070578	0.00008663018550666752	0.00008917899982794956	0.00009165579104843793	0.00009406984134240532	0.00009642890328439994	0.00009873960338319878	0.0001010076274571162	0.000103237913003685	0.0001054347929777379	0.0001076020979444477	0.0001097432396703268	0.0001118612776218878	0.0001139589909470624	0.0001160388946289181	0.0001181032950436409	0.000120154335804942	0.0001221939799108519	0.0001242240686900111	0.0001262463476351918	0.0001282624325373222	0.000130273871973383	0.0001322821712478242	0.0001342887223642269	0.0001362948700726572	0.0001383019564200648	0.0001403113115790073	0.000142324169583526	0.0001443417439439538	0.0001463652764661774	0.0001483960321188103	0.0001504352058203549	0.0001524839818980283	0.0001545435981330508	0.0001566153427150998	0.0001587004561776676	0.0001608001821351953	0.0001629158422593372
YBL006W-A	6.603552455721272e-7	1.327413211029714e-6	2.001312182226623e-6	2.682194466741615e-6	3.370205992366763e-6	4.065497756498385e-6	4.768225322873887e-6	5.478549659762057e-6	6.1966365836095e-6	6.922657862862161e-6	7.656790609750904e-6	8.399218277896194e-6	9.150129940967249e-6	9.909720874514178e-6	0.00001067819592798047	0.000011455766419782	0.00001224265001324172	0.00001303907086671841	0.00001384526098231091	0.00001466146483768519	0.00001548793626278845	0.00001632493725424207	0.00001717273907451065	0.00001803161950337485	0.00001890187382519214	0.00001978381007789362	0.00002067774696434359	0.00002158401410865996	0.00002250295311907531	0.00002343492480555825	0.00002438030723981084	0.00002533949247415307	0.00002631288691727881	0.0000273009150078754	0.00002830402714300551	0.00002932269335619375	0.00003035740216897836	0.0000314086624921484	0.00003247701476618249	0.00003356302777346487	0.00003466729432049984	0.00003579043131444555	0.00003693309375935712	0.00003809598287035123	0.00003927983297712935	0.00004048541222197343	0.0000417135237675904	0.00004296501302710614	0.00004424079728761474
YBL007C	7.494522808813973e-7	1.506511610951969e-6	2.271334933362259e-6	3.044083755601423e-6	3.82492369373008e-6	4.614026117449094e-6	5.411567578836924e-6	6.217730763690466e-6	7.032703860075888e-6	7.85668181107724e-6	8.6898656245618e-6	9.532463505290993e-6	0.00001038469003651603	0.00001124676683978522	0.00001211892640227204	0.00001300140855301761	0.00001389446107111489	0.00001479833689597445	0.00001571330004647934	0.00001663962798494033	0.00001757760878688019	0.00001852753979664999	0.00001948972786765261	0.00002046449021937586	0.00002145216101791123	0.00002245308986064355	0.0000234676384487218	0.00002449618087799827	0.00002553910484572815	0.00002659681984215929	0.00002766975494695273	0.00002875835510650131	0.00002986308156045481	0.00003098441601259737	0.00003212286962666786	0.00003327897585088144	0.00003445328911571448	0.00003564638699289078	0.00003685888283926467	0.000038091422174424	0.00003934467778304183	0.00004061934980132274	0.00004191618160801865	0.00004323596902457001	0.00004457954545366741	0.00004594778267246781	0.00004734159220341525	0.00004876193351654575	0.00005020984765308862
YBL008W	6.592988741823767e-6	9.528528837136832e-6	0.00001187304647903893	0.00001391657179432691	0.00001577117282498529	0.00001749423249934859	0.00001911979856236423	0.00002067004554159339	0.00002216039013921388	0.00002360202974800704	0.00002500353332886466	0.00002637146088188234	0.0000277111498089748	0.00002902691136207886	0.0000303223046166172	0.00003160040017614368	0.0000328637474219881	0.0000341145912102729	0.00003535491915903593	0.000036586430830112	0.00003781069623498717	0.00003902912300080854	0.00004024295645901655	0.00004145338571638576	0.00004266148693071124	0.00004386824508515392	0.00004507463037237248	0.00004628152925824831	0.00004748974848103324	0.00004870010075206774	0.000049913407635474	0.00005113041809421389	0.00005235182765234596	0.00005357835438577313	0.00005481074253378997	0.00005604969465102794	0.00005729587136031778	0.00005854996575594321	0.00005981270845625605	0.00006108480507289773	0.00006236693489553166	0.00006365982035092593	0.00006496422890856027	0.00006628090951881022	0.00006761060817379394	0.00006895412674463851	0.00007031231756378527	0.00007168601417685533	0.0000730760830474321
YBL008W-A	5.212879246357502e-7	1.04786701956585e-6	1.579846448602259e-6	2.117338550357878e-6	2.660458521264279e-6	3.2093255597199e-6	3.764062468854054e-6	4.324796318144957e-6	4.891658004276163e-6	5.464783122487694e-6	6.044311486417389e-6	6.630387915691909e-6	7.223161666127715e-6	7.822786889366485e-6	8.429425295462213e-6	9.043243701148809e-6	9.664413931927248e-6	0.00001029311294058304	0.00001092952386924674	0.00001157383970853752	0.00001222626083529918	0.00001288699407342641	0.00001355625286103568	0.00001423425858006463	0.00001492124222109638	0.00001561744765472886	0.00001632312647111661	0.00001703853888226537	0.00001776395455452839	0.00001849965830172627	0.00001924594858132173	0.00002000313488899852	0.00002077153805433161	0.00002155149311849187	0.00002234335562111183	0.0000231474966199344	0.00002396430176889493	0.00002479417280313259	0.00002563753632587456	0.00002649484135073076	0.00002736655586021338	0.00002825316686459853	0.00002915519136812702	0.00003007318291748017	0.00003100772121816703	0.00003195941267156481	0.00003292889132904686	0.00003391682453450927	0.00003492393633715839
YBL009W	4.485218292608768e-7	9.015962365245883e-7	1.359317147430473e-6	1.821781219210555e-6	2.289087568079472e-6	2.761338753529349e-6	3.238640436622849e-6	3.721101949224474e-6	4.208835916165996e-6	4.701959004963493e-6	5.200591512676098e-6	5.704858043581626e-6	6.214887018795311e-6	6.730811071877136e-6	7.252769339912134e-6	7.780905353824804e-6	8.315366954150179e-6	8.85630639300954e-6	9.403881247148267e-6	9.958257567093155e-6	0.00001051960775957055	0.00001108810977848139	0.00001166394726874374	0.00001224731070928363	0.00001283839884450114	0.00001343742150387675	0.00001404459515921397	0.00001466014370080632	0.00001528429915178443	0.0000159173065651379	0.00001655942273807902	0.00001721091396576574	0.00001787205629541489	0.00001854313799565425	0.00001922446497413493	0.00001991635649553245	0.00002061914438372133	0.00002133317429478134	0.00002205881327496579	0.00002279644766374469	0.00002354648012285946	0.0000243093296866345	0.00002508544117260588	0.00002587529085811509	0.00002667937753317135	0.00002749822295831227	0.00002833237268573541	0.00002918240089645577	0.00003004893055165367
YBL010C	6.603552455721272e-7	1.327413211029714e-6	2.001312182226623e-6	2.682194466741615e-6	3.370205992366763e-6	4.065497756498385e-6	4.768225322873887e-6	5.478549659762057e-6	6.1966365836095e-6	6.922657862862161e-6	7.656790609750904e-6	8.399218277896194e-6	9.150129940967249e-6	9.909720874514178e-6	0.00001067819592798047	0.000011455766419782	0.00001224265001324172	0.00001303907086671841	0.00001384526098231091	0.00001466146483768519	0.00001548793626278845	0.00001632493725424207	0.00001717273907451065	0.00001803161950337485	0.00001890187382519214	0.00001978381007789362	0.00002067774696434359	0.00002158401410865996	0.00002250295311907531	0.00002343492480555825	0.00002438030723981084	0.00002533949247415307	0.00002631288691727881	0.0000273009150078754	0.00002830402714300551	0.00002932269335619375	0.00003035740216897836	0.0000314086624921484	0.00003247701476618249	0.00003356302777346487	0.00003466729432049984	0.00003579043131444555	0.00003693309375935712	0.00003809598287035123	0.00003927983297712935	0.00004048541222197343	0.0000417135237675904	0.00004296501302710614	0.00004424079728761474
YBL011W	4.471080827875393e-7	8.987543936488339e-7	1.355032562179875e-6	1.816038941041526e-6	2.281872333961495e-6	2.752634977180091e-6	3.228432198708502e-6	3.709372985780782e-6	4.195569608229967e-6	4.687138365830604e-6	5.184199176459738e-6	5.686876251637422e-6	6.195297607747312e-6	6.709595460457265e-6	7.229908508139126e-6	7.756379829100046e-6	8.28915679764902e-6	8.828391185748554e-6	9.374240074257715e-6	9.926868991069038e-6	0.00001048644979882382	0.00001105315988976409	0.00001162718232911287	0.0000122087069958007	0.0000127979320107038	0.00001339506654088356	0.00001400032637434305	0.00001461393469398125	0.00001523612279221609	0.00001586713495438172	0.00001650722716638562	0.00001715666488143204	0.00001781572327370509	0.00001848468970851792	0.00001916386913209272	0.00001985357979901746	0.0000205541524828664	0.00002126593175124107	0.00002198928350291546	0.00002272459285482796	0.00002347226119315745	0.00002423270622372782	0.00002500637138462572	0.00002579373145188639	0.00002659528363654651	0.000027411548046415	0.00002824306850439297	0.00002909041739022488	0.00002995421572158178
YBL012C	5.212879246357502e-7	1.04786701956585e-6	1.579846448602259e-6	2.117338550357878e-6	2.660458521264279e-6	3.2093255597199e-6	3.764062468854054e-6	4.324796318144957e-6	4.891658004276163e-6	5.464783122487694e-6	6.044311486417389e-6	6.630387915691909e-6	7.223161666127715e-6	7.822786889366485e-6	8.429425295462213e-6	9.043243701148809e-6	9.664413931927248e-6	0.00001029311294058304	0.00001092952386924674	0.00001157383970853752	0.00001222626083529918	0.00001288699407342641	0.00001355625286103568	0.00001423425858006463	0.00001492124222109638	0.00001561744765472886	0.00001632312647111661	0.00001703853888226537	0.00001776395455452839	0.00001849965830172627	0.00001924594858132173	0.00002000313488899852	0.00002077153805433161	0.00002155149311849187	0.00002234335562111183	0.0000231474966199344	0.00002396430176889493	0.00002479417280313259	0.00002563753632587456	0.00002649484135073076	0.00002736655586021338	0.00002825316686459853	0.00002915519136812702	0.00003007318291748017	0.00003100772121816703	0.00003195941267156481	0.00003292889132904686	0.00003391682453450927	0.00003492393633715839
YBL013W	4.485218292608768e-7	9.015962365245883e-7	1.359317147430473e-6	1.821781219210555e-6	2.289087568079472e-6	2.761338753529349e-6	3.238640436622849e-6	3.721101949224474e-6	4.208835916165996e-6	4.701959004963493e-6	5.200591512676098e-6	5.704858043581626e-6	6.214887018795311e-6	6.730811071877136e-6	7.252769339912134e-6	7.780905353824804e-6	8.315366954150179e-6	8.85630639300954e-6	9.403881247148267e-6	9.958257567093155e-6	0.00001051960775957055	0.00001108810977848139	0.00001166394726874374	0.00001224731070928363	0.00001283839884450114	0.00001343742150387675	0.00001404459515921397	0.00001466014370080632	0.00001528429915178443	0.0000159173065651379	0.00001655942273807902	0.00001721091396576574	0.00001787205629541489	0.00001854313799565425	0.00001922446497413493	0.00001991635649553245	0.00002061914438372133	0.00002133317429478134	0.00002205881327496579	0.00002279644766374469	0.00002354648012285946	0.0000243093296866345	0.00002508544117260588	0.00002587529085811509	0.00002667937753317135	0.00002749822295831227	0.00002833237268573541	0.00002918240089645577	0.00003004893055165367
YBL014C	4.46481826960086e-7	8.974955253724978e-7	1.353134593678292e-6	1.813495249512303e-6	2.278676158254119e-6	2.748779412927995e-6	3.223910194014976e-6	3.704177336099363e-6	4.189692951758524e-6	4.680573177865711e-6	5.176937764329039e-6	5.678910748686318e-6	6.186619968301741e-6	6.700197454526772e-6	7.219781710721776e-6	7.745515613775877e-6	8.27754633043902e-6	8.816025418818222e-6	9.3611097437966e-6	9.91296460523557e-6	0.00001047176162177989	0.00001103767793348348	0.00001161089634494382	0.00001219160647120131	0.00001278000617029682	0.00001337630431113573	0.00001398071637208101	0.0000145934652149751	0.0000152147818115817	0.00001584491012890058	0.00001648410578484971	0.00001713263384785971	0.00001779076909204673	0.00001845879850720922	0.00001913702662622259	0.00001982577123905875	0.00002052536263399757	0.00002123614490168257	0.00002195848347563288	0.00002269276290924352	0.00002343938399454405	0.0000241987638158035	0.00002497134530779865	0.00002575760257689023	0.00002655803209877193	0.00002737315320610763	0.0000282035089044312	0.00002904967083512136	0.0000299122592713652
YBL015W	0.00001935099745336229	0.00002517177606727793	0.00002950275499605024	0.00003311414574392388	0.00003628746563459561	0.00003916172507122548	0.00004181717518946057	0.00004430495700563332	0.000046659902096874	0.00004890702629922814	0.0000510649331647158	0.00005314795547007977	0.00005516737065824608	0.00005713227200006016	0.00005905011212061659	0.00006092709634597296	0.00006276846839646897	0.00006457871107099511	0.00006636169270070304	0.00006812080678316861	0.00006985902305393431	0.00007157900178693381	0.00007328311657426096	0.00007497350729360861	0.00007665214767049503	0.0000783208035984213	0.00007998111546513291	0.00008163464420875675	0.00008328282092703672	0.00008492696097925807	0.00008656834491201079	0.00008820821345159787	0.00008984769823868588	0.00009148789626480761	0.0000931299084968425	0.00009477479431712257	0.00009642354403877339	0.0000980771631314946	0.00009973667634602896	0.0001014030519571393	0.0001030772478828461	0.0001047602646809969	0.0001064531087645345	0.0001081567441079313	0.0001098721775440878	0.0001116004689133657	0.0001133426517146281	0.0001150997804264258	0.0001168729847272815
YBL016W	6.786477147828172e-6	9.808168363862239e-6	0.00001222149204960643	0.00001432499001552383	0.00001623401923001899	0.00001800764667189809	0.00001968091930453179	0.00002127666242377451	0.0000228107451764538	0.00002429469357217142	0.00002573732804713099	0.0000271454011238125	0.00002852440684585784	0.00002987878298428811	0.00003121219307128318	0.00003252779782264431	0.00003382822143440284	0.00003511577465248721	0.00003639250309024904	0.00003766015717334644	0.00003892035201327227	0.00004017453686404115	0.00004142399361025938	0.00004266994626217474	0.00004391350254781094	0.00004515567636545698	0.00004639746638854267	0.00004763978507982477	0.00004888346285844991	0.00005012933629661688	0.00005137825107381922	0.00005263097811700696	0.00005388823336581695	0.00005515075597662861	0.00005641931203468606	0.00005769462470250869	0.00005897737399215725	0.0000602682733429465	0.00006156807481822505	0.00006287750473181286	0.00006419726230973439	0.00006552809118279887	0.00006687078134560357	0.00006822610372618586	0.00006959482621024508	0.00007097777420288702	0.00007237582505166939	0.00007378983676523169	0.00007522070123537338
YBL017C	0.00003653441547013563	0.00004509878639592428	0.00005125825125719013	0.0000562855484307634	0.00006063414415220987	0.00006452421977656739	0.0000680813041092249	0.00007138455324280107	0.00007448748763351892	0.00007742818393932405	0.00008023481741711928	0.00008292893069484895	0.00008552740918881912	0.0000880437776542709	0.00009048903984623771	0.0000928723597794532	0.00009520139134022213	0.00009748267668437114	0.00009972182925124008	0.0001019237236854989	0.000104092637784767	0.000106232353352194	0.0001083462387235509	0.0001104373144190275	0.0001125083242087492	0.0001145617510610455	0.0001165998719919533	0.0001186248033277247	0.0001206384830784291	0.0001226427291319159	0.00012463926476182	0.0001266296851910368	0.0001286155192817818	0.0001305982531767892	0.0001325792611623211	0.0001345598708674906	0.0001365414072526585	0.0001385251835594839	0.0001405124181173933	0.0001425043089853105	0.0001445020821572633	0.0001465069864999998	0.0001485202017284415	0.0001505428970890022	0.000152576294600826	0.0001546216660552425	0.0001566802362042767	0.0001587532328258824	0.0001608419607600751
YBL018C	4.591150534674766e-7	9.228902087562949e-7	1.391421609877526e-6	1.864808196983822e-6	2.343151427218285e-6	2.826556282364386e-6	3.315130919018803e-6	3.80898725127683e-6	4.308240563978814e-6	4.813010280130656e-6	5.323419538006528e-6	5.839595884827497e-6	6.361670775024829e-6	6.889779975381849e-6	7.424065908620131e-6	7.96467549488028e-6	8.511760065607641e-6	9.065475467926761e-6	9.625983003275968e-6	0.00001019345264685801	0.00001076806087493704	0.00001134998984163533	0.00001193942752613995	0.00001253656890769215	0.00001314161743560638	0.00001375478789135828	0.00001437630185397731	0.00001500638849540941	0.00001564528532120019	0.00001629324318982139	0.00001695052495663585	0.0000176174031966418	0.00001829416046596432	0.00001898109186160331	0.00001967851052662272	0.0000203867432522254	0.00002110612968310643	0.00002183702364322356	0.00002257980088309751	0.00002333485684906862	0.00002410260368939208	0.00002488347030771277	0.00002567791211405814	0.00002648641663225326	0.00002730949440502979	0.00002814767948261948	0.0000290015302623629	0.00002987163452918395	0.00003075863004616926
YBL019W	7.565987613768792e-7	1.520877107530784e-6	2.292993478108696e-6	3.073110920706546e-6	3.861396630487716e-6	4.658023611213923e-6	5.463170098412307e-6	6.277020519807884e-6	7.099764857869686e-6	7.931599914492832e-6	8.772728614186773e-6	9.62336114697365e-6	0.00001048371414241874	0.00001135401133589941	0.00001223448743083171	0.00001312538454231429	0.00001402695281121157	0.0000149394475878122	0.00001586313541145769	0.00001679829639291828	0.00001774522135212235	0.0000187042104658768	0.0000196755735103464	0.00002065963073129659	0.00002165671949201252	0.00002266719271947213	0.00002369141555818939	0.00002472976566478155	0.00002578263443572384	0.000026850435283489	0.00002793360137202196	0.00002903258188068016	0.00003014784243619555	0.00003127986935555819	0.00003242917868668086	0.00003359630895022348	0.00003478181984683938	0.00003598629445973245	0.00003721035202923768	0.00003845464421203103	0.00003971985018405872	0.00004100667673022608	0.00004231587440502532	0.00004364824661458125	0.00004500463467929266	0.00004638591865420747	0.00004779301871197333	0.00004922690351799244	0.00005068862413210407
YBL020W	0.00002068001248297495	0.00002690055939879259	0.00003152898810209484	0.00003538840774926564	0.00003877967010493247	0.0000418513327232435	0.00004468915834016889	0.0000473478003060303	0.00004986448241254959	0.0000522659385668987	0.00005457205000358135	0.000056798133865523	0.00005895624212500714	0.00006105609257294772	0.00006310564967715457	0.00006511154494273218	0.00006707938222424848	0.00006901395220010989	0.00007091938887326127	0.00007279931880735852	0.00007465691569858728	0.00007649502252323485	0.00007831617589785646	0.00008012266265897938	0.0000819165920898832	0.00008369985121275521	0.00008547419354568141	0.0000872412867454405	0.0000890026603802041	0.00009075972013875639	0.0000925138345003387	0.00009426632941426924	0.00009601841425994914	0.00009777126135176364	0.00009952604725599398	0.0001012839041466051	0.000103045890347071	0.0001048130803606428	0.0001065865693188972	0.0001083673920334916	0.0001101565721900818	0.000111955179040843	0.0001137642881575444	0.0001155849297233543	0.0001174181796911824	0.0001192651706910318	0.0001211270072473352	0.000123004816231519	0.0001248998048820739
YBL021C	4.766211588273366e-7	9.58080110626791e-7	1.444476665420705e-6	1.935913535976878e-6	2.432496048051437e-6	2.934333186426267e-6	3.441537231754304e-6	3.954224365466643e-6	4.472514268263921e-6	4.996530916802633e-6	5.526402144674533e-6	6.062260362529194e-6	6.604242037239119e-6	7.152488112461424e-6	7.707146441521116e-6	8.268369546647625e-6	8.836314529574545e-6	9.411143179893238e-6	9.993022949726174e-6	0.00001058213029568163	0.00001117864842299259	0.00001178276643122813	0.00001239467946711076	0.00001301458994463102	0.00001364270907141889	0.00001427925981842259	0.000014924472213232	0.00001557858416582338	0.00001624184223810351	0.00001691450685504801	0.00001759685089436825	0.0000182891573238547	0.00001899171947292778	0.00001970484369209327	0.00002042885506538536	0.00002116409284380496	0.00002191090962180111	0.0000226696727150967	0.00002344077220407581	0.00002422461861247712	0.00002502163980242446	0.00002583228102992158	0.00002665701507541679	0.0000274963480524154	0.0000283508099695008	0.00002922095523882173	0.00003010736354766716	0.00003101064509474431	0.00003193146196504162
YBL022C	4.471080827875393e-7	8.987543936488339e-7	1.355032562179875e-6	1.816038941041526e-6	2.281872333961495e-6	2.752634977180091e-6	3.228432198708502e-6	3.709372985780782e-6	4.195569608229967e-6	4.687138365830604e-6	5.184199176459738e-6	5.686876251637422e-6	6.195297607747312e-6	6.709595460457265e-6	7.229908508139126e-6	7.756379829100046e-6	8.28915679764902e-6	8.828391185748554e-6	9.374240074257715e-6	9.926868991069038e-6	0.00001048644979882382	0.00001105315988976409	0.00001162718232911287	0.0000122087069958007	0.0000127979320107038	0.00001339506654088356	0.00001400032637434305	0.00001461393469398125	0.00001523612279221609	0.00001586713495438172	0.00001650722716638562	0.00001715666488143204	0.00001781572327370509	0.00001848468970851792	0.00001916386913209272	0.00001985357979901746	0.0000205541524828664	0.00002126593175124107	0.00002198928350291546	0.00002272459285482796	0.00002347226119315745	0.00002423270622372782	0.00002500637138462572	0.00002579373145188639	0.00002659528363654651	0.000027411548046415	0.00002824306850439297	0.00002909041739022488	0.00002995421572158178
YBL023C	6.786477147828172e-6	9.808168363862239e-6	0.00001222149204960643	0.00001432499001552383	0.00001623401923001899	0.00001800764667189809	0.00001968091930453179	0.00002127666242377451	0.0000228107451764538	0.00002429469357217142	0.00002573732804713099	0.0000271454011238125	0.00002852440684585784	0.00002987878298428811	0.00003121219307128318	0.00003252779782264431	0.00003382822143440284	0.00003511577465248721	0.00003639250309024904	0.00003766015717334644	0.00003892035201327227	0.00004017453686404115	0.00004142399361025938	0.00004266994626217474	0.00004391350254781094	0.00004515567636545698	0.00004639746638854267	0.00004763978507982477	0.00004888346285844991	0.00005012933629661688	0.00005137825107381922	0.00005263097811700696	0.00005388823336581695	0.00005515075597662861	0.00005641931203468606	0.00005769462470250869	0.00005897737399215725	0.0000602682733429465	0.00006156807481822505	0.00006287750473181286	0.00006419726230973439	0.00006552809118279887	0.00006687078134560357	0.00006822610372618586	0.00006959482621024508	0.00007097777420288702	0.00007237582505166939	0.00007378983676523169	0.00007522070123537338
YBL024W	4.46080054699898e-7	8.966879027471937e-7	1.351916958450521e-6	1.81186335289412e-6	2.276625662648613e-6	2.746305888873281e-6	3.221009117399222e-6	3.700844084870026e-6	4.185922802976077e-6	4.676361304082409e-6	5.172279230337553e-6	5.673800507661273e-6	6.18105285833249e-6	6.694168194749184e-6	7.213284895756414e-6	7.738545709836302e-6	8.270097671491563e-6	8.808092202652571e-6	9.352686026384286e-6	9.904044293179542e-6	0.00001046233846777988	0.00001102774553143997	0.00001160044812494064	0.00001218063569234986	0.00001276850591127832	0.00001336426746352096	0.00001396813563473977	0.0000145803330876043	0.00001520109058547923	0.00001583065187195619	0.0000164692723364701	0.00001711721681103233	0.00001777475982487547	0.00001844218810512018	0.00001911980590839195	0.00001980793074175867	0.00002050689259986101	0.0000212170352627332	0.00002193872382739401	0.00002267234250512984	0.00002341829173250656	0.00002417698822432891	0.00002494887449749826	0.00002573442423265435	0.00002653413346516118	0.00002734852106806259	0.00002817812956745849	0.00002902353007943168	0.00002988534229823104
YBL025W	6.786477147828172e-6	9.808168363862239e-6	0.00001222149204960643	0.00001432499001552383	0.00001623401923001899	0.00001800764667189809	0.00001968091930453179	0.00002127666242377451	0.0000228107451764538	0.00002429469357217142	0.00002573732804713099	0.0000271454011238125	0.00002852440684585784	0.00002987878298428811	0.00003121219307128318	0.00003252779782264431	0.00003382822143440284	0.00003511577465248721	0.00003639250309024904	0.00003766015717334644	0.00003892035201327227	0.00004017453686404115	0.00004142399361025938	0.00004266994626217474	0.00004391350254781094	0.00004515567636545698	0.00004639746638854267	0.00004763978507982477	0.00004888346285844991	0.00005012933629661688	0.00005137825107381922	0.00005263097811700696	0.00005388823336581695	0.00005515075597662861	0.00005641931203468606	0.00005769462470250869	0.00005897737399215725	0.0000602682733429465	0.00006156807481822505	0.00006287750473181286	0.00006419726230973439	0.00006552809118279887	0.00006687078134560357	0.00006822610372618586	0.00006959482621024508	0.00007097777420288702	0.00007237582505166939	0.00007378983676523169	0.00007522070123537338
YBL026W	0.00006066529243200141	0.00007254172139460543	0.00008091274414818538	0.00008765833528434727	0.00009343842893140731	0.00009857035694695422	0.0001032337542595903	0.0001075412266374918	0.0001115685207679429	0.0001153692863735057	0.000118983091023843	0.0001224400834549919	0.0001257637750805023	0.0001289729997778258	0.000132082981881333	0.0001351064028743356	0.0001380537952026987	0.0001409341596660807	0.0001437551806297788	0.0001465235147920623	0.0001492450003281358	0.0001519247583088406	0.0001545673551667218	0.0001571768719416189	0.0001597569852292616	0.0001623110288665237	0.0001648420496881985	0.0001673528461223263	0.0001698459932904268	0.0001723238993928889	0.0001747888061192	0.0001772428099562713	0.0001796879178292246	0.0001821260174981488	0.0001845588865796389	0.0001869882628397772	0.0001894158499056833	0.0001918432475284885	0.0001942720033852258	0.0001967036733176737	0.0001991398138285149	0.0002015818956942209	0.0002040313808257	0.0002064897749732305	0.0002089586046821192	0.0002114393265676688	0.0002139334308007	0.0002164424840478209	0.0002189680775457644
YBL027W	0.001920500771376482	0.002012378993911206	0.002072207522360502	0.002118006757892994	0.00215576612196342	0.002188264103455739	0.002217031135638885	0.002243005628579305	0.00226680700005419	0.002288866793021225	0.002309499172604148	0.002328939623548713	0.002347369966279341	0.002364933960181751	0.002381747242439635	0.002397903462261898	0.002413481749776104	0.002428547217859045	0.002443155559570997	0.00245735509895234	0.002471186652292437	0.002484686268761418	0.002497886020551119	0.002510813608357001	0.002523493799816226	0.002535949301150685	0.002548200170747897	0.002560264343603227	0.002572158627195116	0.002583898328553173	0.002595497252530894	0.002606968227273455	0.002618323406857475	0.00262957397597538	0.002640730275925721	0.002651802171162145	0.002662799054907377	0.002673729754439502	0.00268460263347368	0.002695425788054023	0.002706207009617741	0.002716953799759204	0.002727673430398845	0.002738373027881755	0.002749059526400289	0.002759739746881333	0.002770420470281147	0.002781108478866891	0.002791810444459278
YBL028C	0.00004270309924908869	0.00005271353180841424	0.00005991299977678103	0.00006578913817791358	0.00007087197914415722	0.00007541888076282572	0.00007957656687026657	0.00008343755875386336	0.00008706441358161061	0.00009050163709622383	0.00009378216183619386	0.00009693116782818267	0.00009996839150318652	0.0001029096412426776	0.0001057677787241704	0.0001085535152789919	0.0001112757971245616	0.0001139422710281712	0.0001165594982432227	0.0001191331764771849	0.000121668305818089	0.0001241693066125237	0.0001266401159303842	0.0001290842642928357	0.0001315049587456098	0.0001339051015034982	0.0001362873540423751	0.0001386541900250229	0.0001410078746945271	0.000143350532774418	0.0001456841788119369	0.000148010677084671	0.0001503318146880112	0.0001526493286987663	0.0001549648254643044	0.000157279856767041	0.0001595959712704979	0.0001619147039647603	0.0001642374789152956	0.0001665656964537592	0.0001689007895630715	0.0001712442179842575	0.0001735973606617832	0.0001759615843846708	0.000178338317075715	0.0001807290456778777	0.0001831352016517577	0.0001855582200622113	0.0001879996260419851
YBL029C-A	9.761040174374904e-6	0.0000141071604867803	0.00001757826117955451	0.00002060373717659823	0.00002334950727437142	0.00002590052795470092	0.00002830720751959425	0.00003060237576093894	0.00003280885742283224	0.00003494323040439844	0.00003701818123869526	0.00003904342212927533	0.00004102685516163887	0.00004297486327355224	0.00004489271570344303	0.00004678495854262076	0.00004865536621911152	0.00005050726224587931	0.00005234358888544959	0.00005416686350579763	0.00005597940977194834	0.00005778331183417816	0.00005958041323445729	0.0000613724746007781	0.0000631610892359092	0.00006494771540562936	0.00006673378948057486	0.000068520623935801	0.00007030941314097254	0.00007210136029721423	0.00007389768173617226	0.00007569948638532109	0.00007750780395271223	0.00007932369751997324	0.00008114826892469181	0.00008298255840375876	0.00008482754419116979	0.00008668425204039583	0.00008855376376541125	0.00009043712413755775	0.00009233533883018465	0.0000942494767712056	0.00009618067524284319	0.00009813004270909729	0.000100098683578597	0.00010208778496522	0.0001040986087801114	0.0001061323891958172	0.0001081904089554206
YBL029W	4.766211588273366e-7	9.58080110626791e-7	1.444476665420705e-6	1.935913535976878e-6	2.432496048051437e-6	2.934333186426267e-6	3.441537231754304e-6	3.954224365466643e-6	4.472514268263921e-6	4.996530916802633e-6	5.526402144674533e-6	6.062260362529194e-6	6.604242037239119e-6	7.152488112461424e-6	7.707146441521116e-6	8.268369546647625e-6	8.836314529574545e-6	9.411143179893238e-6	9.993022949726174e-6	0.00001058213029568163	0.00001117864842299259	0.00001178276643122813	0.00001239467946711076	0.00001301458994463102	0.00001364270907141889	0.00001427925981842259	0.000014924472213232	0.00001557858416582338	0.00001624184223810351	0.00001691450685504801	0.00001759685089436825	0.0000182891573238547	0.00001899171947292778	0.00001970484369209327	0.00002042885506538536	0.00002116409284380496	0.00002191090962180111	0.0000226696727150967	0.00002344077220407581	0.00002422461861247712	0.00002502163980242446	0.00002583228102992158	0.00002665701507541679	0.0000274963480524154	0.0000283508099695008	0.00002922095523882173	0.00003010736354766716	0.00003101064509474431	0.00003193146196504162
YBL030C	0.00002561126006423055	0.00003331512597577704	0.00003904722550250664	0.00004382693983188062	0.00004802686704788757	0.00005183098218798933	0.00005534550078134717	0.00005863810851628703	0.00006175490539420263	0.00006472900013652984	0.00006758501475963123	0.00007034191884857465	0.0000730146382280891	0.00007561520794132202	0.00007815349162175018	0.00008063770208883831	0.00008307477946205583	0.00008547065678082484	0.00008783045382024747	0.00009015866191515106	0.00009245921154519386	0.00009473562360758464	0.00009699103958669959	0.00009922829162725529	0.0001014499919782754	0.0001036584776313126	0.0001058559201323981	0.0001080443851417735	0.0001102257665997726	0.0001124018055130939	0.000114574196697826	0.0001167445822679291	0.000118914459964446	0.0001210852816715955	0.0001232585045342638	0.0001254355306484223	0.0001276176707086398	0.0001298062554745917	0.0001320026412147435	0.000134208109437564	0.0001364239279714704	0.0001386514212577911	0.0001408919209799275	0.0001431467027865465	0.0001454170997923365	0.0001477045144700897	0.0001500103146392104	0.0001523358959376365	0.0001546827535294638
YBL031W	4.591150534674766e-7	9.228902087562949e-7	1.391421609877526e-6	1.864808196983822e-6	2.343151427218285e-6	2.826556282364386e-6	3.315130919018803e-6	3.80898725127683e-6	4.308240563978814e-6	4.813010280130656e-6	5.323419538006528e-6	5.839595884827497e-6	6.361670775024829e-6	6.889779975381849e-6	7.424065908620131e-6	7.96467549488028e-6	8.511760065607641e-6	9.065475467926761e-6	9.625983003275968e-6	0.00001019345264685801	0.00001076806087493704	0.00001134998984163533	0.00001193942752613995	0.00001253656890769215	0.00001314161743560638	0.00001375478789135828	0.00001437630185397731	0.00001500638849540941	0.00001564528532120019	0.00001629324318982139	0.00001695052495663585	0.0000176174031966418	0.00001829416046596432	0.00001898109186160331	0.00001967851052662272	0.0000203867432522254	0.00002110612968310643	0.00002183702364322356	0.00002257980088309751	0.00002333485684906862	0.00002410260368939208	0.00002488347030771277	0.00002567791211405814	0.00002648641663225326	0.00002730949440502979	0.00002814767948261948	0.0000290015302623629	0.00002987163452918395	0.00003075863004616926
YBL032W	4.766211588273366e-7	9.58080110626791e-7	1.444476665420705e-6	1.935913535976878e-6	2.432496048051437e-6	2.934333186426267e-6	3.441537231754304e-6	3.954224365466643e-6	4.472514268263921e-6	4.996530916802633e-6	5.526402144674533e-6	6.062260362529194e-6	6.604242037239119e-6	7.152488112461424e-6	7.707146441521116e-6	8.268369546647625e-6	8.836314529574545e-6	9.411143179893238e-6	9.993022949726174e-6	0.00001058213029568163	0.00001117864842299259	0.00001178276643122813	0.00001239467946711076	0.00001301458994463102	0.00001364270907141889	0.00001427925981842259	0.000014924472213232	0.00001557858416582338	0.00001624184223810351	0.00001691450685504801	0.00001759685089436825	0.0000182891573238547	0.00001899171947292778	0.00001970484369209327	0.00002042885506538536	0.00002116409284380496	0.00002191090962180111	0.0000226696727150967	0.00002344077220407581	0.00002422461861247712	0.00002502163980242446	0.00002583228102992158	0.00002665701507541679	0.0000274963480524154	0.0000283508099695008	0.00002922095523882173	0.00003010736354766716	0.00003101064509474431	0.00003193146196504162
YBL033C	4.517316400663677e-7	9.080484385111823e-7	1.369044993152792e-6	1.834818652954407e-6	2.305469243451489e-6	2.781100058104419e-6	3.261817514138168e-6	3.747731725849648e-6	4.238956124069405e-6	4.735608211243368e-6	5.237809145335936e-6	5.745684422355262e-6	6.25936338267643e-6	6.778979609682874e-6	7.304673235659573e-6	7.836588817980814e-6	8.374875254383665e-6	8.919685885664011e-6	9.471179419189257e-6	0.00001002952309660145	0.00001059489055608939	0.0000111674610223913	0.0000117474194516344	0.00001233495768738989	0.00001293027590701543	0.00001353358543789759	0.00001414510429567144	0.00001476505796678563	0.00001539368013719838	0.00001603121763093016	0.000016677929076154	0.00001733408266438812	0.00001799995640777144	0.00001867584065738456	0.00001936204352023334	0.00002005888653216937	0.00002076670387584589	0.00002148584368497903	0.00002221667566696885	0.00002295958890872155	0.00002371498893050588	0.00002448329773870137	0.00002526496341900024	0.00002606046565456416	0.00002687030677737803	0.00002769501224884797	0.00002853513148590302	0.00002939124282190488	0.00003026397376476778
YBL034C	4.459817290468267e-7	8.96490253428824e-7	1.351618966857722e-6	1.811463979194574e-6	2.276123845305656e-6	2.745700543859825e-6	3.220299137525738e-6	3.700028338982229e-6	4.185000135229451e-6	4.675330533056561e-6	5.171139148240332e-6	5.672549879384287e-6	6.179690420422515e-6	6.69269265410188e-6	7.211694929247994e-6	7.736839963537931e-6	8.268274759805539e-6	8.806150707434706e-6	9.350624492295569e-6	9.901861225975219e-6	0.00001046003233756031	0.00001102531477172682	0.00001159789113175104	0.00001217795081858571	0.00001276569145666414	0.00001336132168517135	0.00001396505674715043	0.00001457711926171882	0.0000151977399392031	0.00001582716245386535	0.0000164656421450202	0.00001711344379478323	0.00001777084188145207	0.00001843812305126961	0.00001911559148477112	0.00001980356463136967	0.00002050237242735608	0.00002121235857326627	0.00002193388805470806	0.00002266734501406331	0.00002341312982053318	0.00002417165912107709	0.00002494337525820202	0.00002572875181091586	0.00002652828473034103	0.0000273424928052366	0.00002817191847801751	0.00002901713269880015	0.00002987875494507831
YBL035C	4.591150534674766e-7	9.228902087562949e-7	1.391421609877526e-6	1.864808196983822e-6	2.343151427218285e-6	2.826556282364386e-6	3.315130919018803e-6	3.80898725127683e-6	4.308240563978814e-6	4.813010280130656e-6	5.323419538006528e-6	5.839595884827497e-6	6.361670775024829e-6	6.889779975381849e-6	7.424065908620131e-6	7.96467549488028e-6	8.511760065607641e-6	9.065475467926761e-6	9.625983003275968e-6	0.00001019345264685801	0.00001076806087493704	0.00001134998984163533	0.00001193942752613995	0.00001253656890769215	0.00001314161743560638	0.00001375478789135828	0.00001437630185397731	0.00001500638849540941	0.00001564528532120019	0.00001629324318982139	0.00001695052495663585	0.0000176174031966418	0.00001829416046596432	0.00001898109186160331	0.00001967851052662272	0.0000203867432522254	0.00002110612968310643	0.00002183702364322356	0.00002257980088309751	0.00002333485684906862	0.00002410260368939208	0.00002488347030771277	0.00002567791211405814	0.00002648641663225326	0.00002730949440502979	0.00002814767948261948	0.0000290015302623629	0.00002987163452918395	0.00003075863004616926
YBL036C	4.517316400663677e-7	9.080484385111823e-7	1.369044993152792e-6	1.834818652954407e-6	2.305469243451489e-6	2.781100058104419e-6	3.261817514138168e-6	3.747731725849648e-6	4.238956124069405e-6	4.735608211243368e-6	5.237809145335936e-6	5.745684422355262e-6	6.25936338267643e-6	6.778979609682874e-6	7.304673235659573e-6	7.836588817980814e-6	8.374875254383665e-6	8.919685885664011e-6	9.471179419189257e-6	0.00001002952309660145	0.00001059489055608939	0.0000111674610223913	0.0000117474194516344	0.00001233495768738989	0.00001293027590701543	0.00001353358543789759	0.00001414510429567144	0.00001476505796678563	0.00001539368013719838	0.00001603121763093016	0.000016677929076154	0.00001733408266438812	0.00001799995640777144	0.00001867584065738456	0.00001936204352023334	0.00002005888653216937	0.00002076670387584589	0.00002148584368497903	0.00002221667566696885	0.00002295958890872155	0.00002371498893050588	0.00002448329773870137	0.00002526496341900024	0.00002606046565456416	0.00002687030677737803	0.00002769501224884797	0.00002853513148590302	0.00002939124282190488	0.00003026397376476778
YBL037W	4.471080827875393e-7	8.987543936488339e-7	1.355032562179875e-6	1.816038941041526e-6	2.281872333961495e-6	2.752634977180091e-6	3.228432198708502e-6	3.709372985780782e-6	4.195569608229967e-6	4.687138365830604e-6	5.184199176459738e-6	5.686876251637422e-6	6.195297607747312e-6	6.709595460457265e-6	7.229908508139126e-6	7.756379829100046e-6	8.28915679764902e-6	8.828391185748554e-6	9.374240074257715e-6	9.926868991069038e-6	0.00001048644979882382	0.00001105315988976409	0.00001162718232911287	0.0000122087069958007	0.0000127979320107038	0.00001339506654088356	0.00001400032637434305	0.00001461393469398125	0.00001523612279221609	0.00001586713495438172	0.00001650722716638562	0.00001715666488143204	0.00001781572327370509	0.00001848468970851792	0.00001916386913209272	0.00001985357979901746	0.0000205541524828664	0.00002126593175124107	0.00002198928350291546	0.00002272459285482796	0.00002347226119315745	0.00002423270622372782	0.00002500637138462572	0.00002579373145188639	0.00002659528363654651	0.000027411548046415	0.00002824306850439297	0.00002909041739022488	0.00002995421572158178
YBL038W	7.045241191769943e-6	0.00001018214763322702	0.000012687489894874	0.00001487119299043196	0.00001685301237394971	0.00001869426720961176	0.00002043134077743756	0.00002208792868660932	0.00002368050516841004	0.00002522103570300514	0.00002671867705244682	0.00002818043920672433	0.00002961202568581677	0.00003101804348479356	0.00003240229581089322	0.00003376806389997024	0.00003511807201449109	0.00003645471899261431	0.00003778012845958443	0.00003909611758139057	0.00004040436304058151	0.00004170636936798287	0.00004300346731776823	0.00004429692756216918	0.00004558790008444617	0.00004687743743094997	0.00004816657634449831	0.00004945626410815968	0.00005074736279265478	0.0000520407408494208	0.00005333727619864306	0.00005463776920669737	0.00005594296309627777	0.00005725362518356688	0.00005857055075241829	0.0000598944905930695	0.00006122615063250386	0.00006256627148485458	0.00006391563387408448	0.00006527499186879972	0.00006664507168968715	0.00006802664424266419	0.00006942053068018429	0.0000708275310416167	0.00007224844246760463	0.00007368412179776274	0.00007513547984431046	0.00007660340738553417	0.0000780888302827839
YBL039C	6.592988741823767e-6	9.528528837136832e-6	0.00001187304647903893	0.00001391657179432691	0.00001577117282498529	0.00001749423249934859	0.00001911979856236423	0.00002067004554159339	0.00002216039013921388	0.00002360202974800704	0.00002500353332886466	0.00002637146088188234	0.0000277111498089748	0.00002902691136207886	0.0000303223046166172	0.00003160040017614368	0.0000328637474219881	0.0000341145912102729	0.00003535491915903593	0.000036586430830112	0.00003781069623498717	0.00003902912300080854	0.00004024295645901655	0.00004145338571638576	0.00004266148693071124	0.00004386824508515392	0.00004507463037237248	0.00004628152925824831	0.00004748974848103324	0.00004870010075206774	0.000049913407635474	0.00005113041809421389	0.00005235182765234596	0.00005357835438577313	0.00005481074253378997	0.00005604969465102794	0.00005729587136031778	0.00005854996575594321	0.00005981270845625605	0.00006108480507289773	0.00006236693489553166	0.00006365982035092593	0.00006496422890856027	0.00006628090951881022	0.00006761060817379394	0.00006895412674463851	0.00007031231756378527	0.00007168601417685533	0.0000730760830474321
YBL039C-A	5.212879246357502e-7	1.04786701956585e-6	1.579846448602259e-6	2.117338550357878e-6	2.660458521264279e-6	3.2093255597199e-6	3.764062468854054e-6	4.324796318144957e-6	4.891658004276163e-6	5.464783122487694e-6	6.044311486417389e-6	6.630387915691909e-6	7.223161666127715e-6	7.822786889366485e-6	8.429425295462213e-6	9.043243701148809e-6	9.664413931927248e-6	0.00001029311294058304	0.00001092952386924674	0.00001157383970853752	0.00001222626083529918	0.00001288699407342641	0.00001355625286103568	0.00001423425858006463	0.00001492124222109638	0.00001561744765472886	0.00001632312647111661	0.00001703853888226537	0.00001776395455452839	0.00001849965830172627	0.00001924594858132173	0.00002000313488899852	0.00002077153805433161	0.00002155149311849187	0.00002234335562111183	0.0000231474966199344	0.00002396430176889493	0.00002479417280313259	0.00002563753632587456	0.00002649484135073076	0.00002736655586021338	0.00002825316686459853	0.00002915519136812702	0.00003007318291748017	0.00003100772121816703	0.00003195941267156481	0.00003292889132904686	0.00003391682453450927	0.00003492393633715839
YBL039W-B	9.896104505085435e-7	1.989265444537435e-6	2.999172212443502e-6	4.01954401145522e-6	5.050600103075826e-6	6.092565632190838e-6	7.145674276982005e-6	8.210167258627976e-6	9.286293063580946e-6	0.00001037430909760903	0.00001147448077460536	0.00001258708301112408	0.00001371239914587629	0.00001485072180911148	0.0000160023579815101	0.00001716762433831343	0.00001834684706393795	0.00001954036207649019	0.00002074851703781787	0.000021971678303902	0.00002321022625996675	0.00002446455353092851	0.00002573506529871484	0.0000270221804197701	0.00002832634009987928	0.00002964800596169117	0.00003098765561453623	0.00003234578303616126	0.00003372290013983432	0.00003511954757114278	0.00003653629191000079	0.00003797372069435908	0.00003943244297961299	0.00004091309475733879	0.00004241635094336829	0.00004394291594538888	0.00004549352188284223	0.0000470689313756078	0.00004866995420756932	0.00005029744277583666	0.00005195228549491319	0.00005363540690498989	0.00005534778832970226	0.0000570904805830845	0.00005886458417249078	0.00006067125029102628	0.00006251168263032257	0.00006438714795690727	0.00006629902061118993
YBL040C	0.00003761029331604945	0.00004642687157133448	0.0000527677232339974	0.0000579430667282713	0.00006241972212307483	0.00006642435475495757	0.00007008619004795876	0.00007348671511393448	0.00007668102649942601	0.00007970832215741942	0.0000825976070608858	0.00008537105823509166	0.00008804605834176053	0.00009063653042212801	0.00009315380227141864	0.00009560730777138836	0.00009800492620346503	0.0001003533923786265	0.0001026584850442372	0.0001049252223952248	0.0001071580082037582	0.0001093607356412826	0.0001115368722364504	0.0001136895274586332	0.0001158215258778609	0.0001179354235833087	0.0001200335646445151	0.0001221181277108957	0.0001241911078653918	0.0001262543765282749	0.0001283097077221592	0.0001303587436482679	0.0001324030581895069	0.0001344441812536628	0.0001364835276017165	0.0001385224639579799	0.0001405623542995412	0.0001426045505416531	0.0001446503068943455	0.0001467008566977475	0.0001487574620498028	0.0001508214085944253	0.0001528939107874947	0.0001549761723098749	0.0001570694511694792	0.000159175056610119	0.000161294249447778	0.00016342829362024	0.0001655785323974714
YBL041W	0.00006635005148656741	0.00007933938689904021	0.00008849483494913338	0.00009587253700238233	0.0001021942664854535	0.0001078070949936045	0.0001129074870003332	0.0001176186014017034	0.0001220232828822432	0.000126180208519087	0.0001301326536522993	0.0001339135921666501	0.0001375487386534256	0.0001410586918692165	0.0001444601027707753	0.0001477668411876429	0.0001509904265342018	0.0001541407030451292	0.0001572260751691696	0.0001602538233834704	0.0001632303329424947	0.0001661612047989268	0.0001690514332928059	0.0001719054818870542	0.0001747273717013688	0.0001775207489774979	0.0001802889460614257	0.0001830350236137816	0.0001857617980646721	0.0001884719032816917	0.0001911677910151545	0.0001938517542104907	0.0001965259878591378	0.0001991925566129132	0.0002018534046666935	0.0002045104326323887	0.0002071655037804101	0.0002098203677648519	0.0002124767172952358	0.0002151362540116998	0.0002178006802727452	0.0002204716046735703	0.0002231506261208884	0.0002258393914693244	0.0002285395704275429	0.0002312527557582627	0.0002339805776228608	0.0002367247493846688	0.0002394870113901132
YBL042C	4.46080054699898e-7	8.966879027471937e-7	1.351916958450521e-6	1.81186335289412e-6	2.276625662648613e-6	2.746305888873281e-6	3.221009117399222e-6	3.700844084870026e-6	4.185922802976077e-6	4.676361304082409e-6	5.172279230337553e-6	5.673800507661273e-6	6.18105285833249e-6	6.694168194749184e-6	7.213284895756414e-6	7.738545709836302e-6	8.270097671491563e-6	8.808092202652571e-6	9.352686026384286e-6	9.904044293179542e-6	0.00001046233846777988	0.00001102774553143997	0.00001160044812494064	0.00001218063569234986	0.00001276850591127832	0.00001336426746352096	0.00001396813563473977	0.0000145803330876043	0.00001520109058547923	0.00001583065187195619	0.0000164692723364701	0.00001711721681103233	0.00001777475982487547	0.00001844218810512018	0.00001911980590839195	0.00001980793074175867	0.00002050689259986101	0.0000212170352627332	0.00002193872382739401	0.00002267234250512984	0.00002341829173250656	0.00002417698822432891	0.00002494887449749826	0.00002573442423265435	0.00002653413346516118	0.00002734852106806259	0.00002817812956745849	0.00002902353007943168	0.00002988534229823104
YBL043W	6.603552455721272e-7	1.327413211029714e-6	2.001312182226623e-6	2.682194466741615e-6	3.370205992366763e-6	4.065497756498385e-6	4.768225322873887e-6	5.478549659762057e-6	6.1966365836095e-6	6.922657862862161e-6	7.656790609750904e-6	8.399218277896194e-6	9.150129940967249e-6	9.909720874514178e-6	0.00001067819592798047	0.000011455766419782	0.00001224265001324172	0.00001303907086671841	0.00001384526098231091	0.00001466146483768519	0.00001548793626278845	0.00001632493725424207	0.00001717273907451065	0.00001803161950337485	0.00001890187382519214	0.00001978381007789362	0.00002067774696434359	0.00002158401410865996	0.00002250295311907531	0.00002343492480555825	0.00002438030723981084	0.00002533949247415307	0.00002631288691727881	0.0000273009150078754	0.00002830402714300551	0.00002932269335619375	0.00003035740216897836	0.0000314086624921484	0.00003247701476618249	0.00003356302777346487	0.00003466729432049984	0.00003579043131444555	0.00003693309375935712	0.00003809598287035123	0.00003927983297712935	0.00004048541222197343	0.0000417135237675904	0.00004296501302710614	0.00004424079728761474
YBL044W	4.766211588273366e-7	9.58080110626791e-7	1.444476665420705e-6	1.935913535976878e-6	2.432496048051437e-6	2.934333186426267e-6	3.441537231754304e-6	3.954224365466643e-6	4.472514268263921e-6	4.996530916802633e-6	5.526402144674533e-6	6.062260362529194e-6	6.604242037239119e-6	7.152488112461424e-6	7.707146441521116e-6	8.268369546647625e-6	8.836314529574545e-6	9.411143179893238e-6	9.993022949726174e-6	0.00001058213029568163	0.00001117864842299259	0.00001178276643122813	0.00001239467946711076	0.00001301458994463102	0.00001364270907141889	0.00001427925981842259	0.000014924472213232	0.00001557858416582338	0.00001624184223810351	0.00001691450685504801	0.00001759685089436825	0.0000182891573238547	0.00001899171947292778	0.00001970484369209327	0.00002042885506538536	0.00002116409284380496	0.00002191090962180111	0.0000226696727150967	0.00002344077220407581	0.00002422461861247712	0.00002502163980242446	0.00002583228102992158	0.00002665701507541679	0.0000274963480524154	0.0000283508099695008	0.00002922095523882173	0.00003010736354766716	0.00003101064509474431	0.00003193146196504162
YBL045C	4.471080827875393e-7	8.987543936488339e-7	1.355032562179875e-6	1.816038941041526e-6	2.281872333961495e-6	2.752634977180091e-6	3.228432198708502e-6	3.709372985780782e-6	4.195569608229967e-6	4.687138365830604e-6	5.184199176459738e-6	5.686876251637422e-6	6.195297607747312e-6	6.709595460457265e-6	7.229908508139126e-6	7.756379829100046e-6	8.28915679764902e-6	8.828391185748554e-6	9.374240074257715e-6	9.926868991069038e-6	0.00001048644979882382	0.00001105315988976409	0.00001162718232911287	0.0000122087069958007	0.0000127979320107038	0.00001339506654088356	0.00001400032637434305	0.00001461393469398125	0.00001523612279221609	0.00001586713495438172	0.00001650722716638562	0.00001715666488143204	0.00001781572327370509	0.00001848468970851792	0.00001916386913209272	0.00001985357979901746	0.0000205541524828664	0.00002126593175124107	0.00002198928350291546	0.00002272459285482796	0.00002347226119315745	0.00002423270622372782	0.00002500637138462572	0.00002579373145188639	0.00002659528363654651	0.000027411548046415	0.00002824306850439297	0.00002909041739022488	0.00002995421572158178
YBL046W	4.471080827875393e-7	8.987543936488339e-7	1.355032562179875e-6	1.816038941041526e-6	2.281872333961495e-6	2.752634977180091e-6	3.228432198708502e-6	3.709372985780782e-6	4.195569608229967e-6	4.687138365830604e-6	5.184199176459738e-6	5.686876251637422e-6	6.195297607747312e-6	6.709595460457265e-6	7.229908508139126e-6	7.756379829100046e-6	8.28915679764902e-6	8.828391185748554e-6	9.374240074257715e-6	9.926868991069038e-6	0.00001048644979882382	0.00001105315988976409	0.00001162718232911287	0.0000122087069958007	0.0000127979320107038	0.00001339506654088356	0.00001400032637434305	0.00001461393469398125	0.00001523612279221609	0.00001586713495438172	0.00001650722716638562	0.00001715666488143204	0.00001781572327370509	0.00001848468970851792	0.00001916386913209272	0.00001985357979901746	0.0000205541524828664	0.00002126593175124107	0.00002198928350291546	0.00002272459285482796	0.00002347226119315745	0.00002423270622372782	0.00002500637138462572	0.00002579373145188639	0.00002659528363654651	0.000027411548046415	0.00002824306850439297	0.00002909041739022488	0.00002995421572158178
YBL047C	0.00008618311477832467	0.0001008508601974536	0.0001110508978413892	0.0001192000414835743	0.0001261384004177676	0.0001322674243300799	0.0001378132596402783	0.0001429170814707102	0.0001476736688383334	0.0001521497969787172	0.0001563947298031307	0.0001604458143303866	0.0001643321822416312	0.0001680770476211795	0.0001716992543848912	0.000175214320598663	0.0001786352692221448	0.0001819730575402237	0.0001852371423144811	0.0001884356279057886	0.0001915756339037243	0.0001946634043829558	0.0001977044664574263	0.0002007037783279944	0.0002036657770477498	0.0002065944885527233	0.0002094935789937565	0.0002123664031861931	0.0002152160561817018	0.0002180454146116194	0.0002208571298962168	0.0002236536939623779	0.0002264374739791254	0.0002292107298397604	0.0002319755646810693	0.0002347339762759475	0.0002374879165395808	0.0002402393059992641	0.0002429899954306464	0.0002457417190534575	0.0002484962038505908	0.0002512551941871092	0.0002540204505694735	0.0002567936423264463	0.0002595764085488834	0.0002623704432648851	0.0002651775069234335	0.0002679993635827421	0.0002708377005031063
YBL048W	9.761040174374904e-6	0.0000141071604867803	0.00001757826117955451	0.00002060373717659823	0.00002334950727437142	0.00002590052795470092	0.00002830720751959425	0.00003060237576093894	0.00003280885742283224	0.00003494323040439844	0.00003701818123869526	0.00003904342212927533	0.00004102685516163887	0.00004297486327355224	0.00004489271570344303	0.00004678495854262076	0.00004865536621911152	0.00005050726224587931	0.00005234358888544959	0.00005416686350579763	0.00005597940977194834	0.00005778331183417816	0.00005958041323445729	0.0000613724746007781	0.0000631610892359092	0.00006494771540562936	0.00006673378948057486	0.000068520623935801	0.00007030941314097254	0.00007210136029721423	0.00007389768173617226	0.00007569948638532109	0.00007750780395271223	0.00007932369751997324	0.00008114826892469181	0.00008298255840375876	0.00008482754419116979	0.00008668425204039583	0.00008855376376541125	0.00009043712413755775	0.00009233533883018465	0.0000942494767712056	0.00009618067524284319	0.00009813004270909729	0.000100098683578597	0.00010208778496522	0.0001040986087801114	0.0001061323891958172	0.0001081904089554206
YBL050W	7.045241191769943e-6	0.00001018214763322702	0.000012687489894874	0.00001487119299043196	0.00001685301237394971	0.00001869426720961176	0.00002043134077743756	0.00002208792868660932	0.00002368050516841004	0.00002522103570300514	0.00002671867705244682	0.00002818043920672433	0.00002961202568581677	0.00003101804348479356	0.00003240229581089322	0.00003376806389997024	0.00003511807201449109	0.00003645471899261431	0.00003778012845958443	0.00003909611758139057	0.00004040436304058151	0.00004170636936798287	0.00004300346731776823	0.00004429692756216918	0.00004558790008444617	0.00004687743743094997	0.00004816657634449831	0.00004945626410815968	0.00005074736279265478	0.0000520407408494208	0.00005333727619864306	0.00005463776920669737	0.00005594296309627777	0.00005725362518356688	0.00005857055075241829	0.0000598944905930695	0.00006122615063250386	0.00006256627148485458	0.00006391563387408448	0.00006527499186879972	0.00006664507168968715	0.00006802664424266419	0.00006942053068018429	0.0000708275310416167	0.00007224844246760463	0.00007368412179776274	0.00007513547984431046	0.00007660340738553417	0.0000780888302827839
YBL051C	0.00001937234998918344	0.0000251995514563751	0.00002953530934476763	0.00003315068503463746	0.00003632750648570211	0.00003920493748970431	0.00004186331773420552	0.00004435384466550404	0.00004671138829612453	0.00004896099206465556	0.00005112128005129584	0.00005320660084784153	0.00005522824434129052	0.00005719531383620371	0.00005911527018119686	0.0000609943255495495	0.0000628377294475561	0.00006464996962081136	0.00006643491866870262	0.00006819597383343056	0.00006993610812750695	0.00007165798476004885	0.00007336397994264982	0.00007505623591386427	0.00007673672857769052	0.0000784072257762338	0.00008006936970573088	0.00008172472302628011	0.00008337471841923772	0.00008502067269277543	0.0000866638678027359	0.00008830554584772794	0.00008994683972179926	0.00009158884762105314	0.00009323267172248826	0.00009487937258881559	0.00009652994162389614	0.00009818538539871239	0.00009984672979530335	0.0001015149441702484	0.0001031909874894682	0.0001048758614050557	0.0001065705734562185	0.0001082760886817345	0.0001099934150126592	0.0001117236134586327	0.0001134677186780207	0.0001152267862995959	0.0001170019472361723
YBL052C	4.485218292608768e-7	9.015962365245883e-7	1.359317147430473e-6	1.821781219210555e-6	2.289087568079472e-6	2.761338753529349e-6	3.238640436622849e-6	3.721101949224474e-6	4.208835916165996e-6	4.701959004963493e-6	5.200591512676098e-6	5.704858043581626e-6	6.214887018795311e-6	6.730811071877136e-6	7.252769339912134e-6	7.780905353824804e-6	8.315366954150179e-6	8.85630639300954e-6	9.403881247148267e-6	9.958257567093155e-6	0.00001051960775957055	0.00001108810977848139	0.00001166394726874374	0.00001224731070928363	0.00001283839884450114	0.00001343742150387675	0.00001404459515921397	0.00001466014370080632	0.00001528429915178443	0.0000159173065651379	0.00001655942273807902	0.00001721091396576574	0.00001787205629541489	0.00001854313799565425	0.00001922446497413493	0.00001991635649553245	0.00002061914438372133	0.00002133317429478134	0.00002205881327496579	0.00002279644766374469	0.00002354648012285946	0.0000243093296866345	0.00002508544117260588	0.00002587529085811509	0.00002667937753317135	0.00002749822295831227	0.00002833237268573541	0.00002918240089645577	0.00003004893055165367
YBL053W	5.212879246357502e-7	1.04786701956585e-6	1.579846448602259e-6	2.117338550357878e-6	2.660458521264279e-6	3.2093255597199e-6	3.764062468854054e-6	4.324796318144957e-6	4.891658004276163e-6	5.464783122487694e-6	6.044311486417389e-6	6.630387915691909e-6	7.223161666127715e-6	7.822786889366485e-6	8.429425295462213e-6	9.043243701148809e-6	9.664413931927248e-6	0.00001029311294058304	0.00001092952386924674	0.00001157383970853752	0.00001222626083529918	0.00001288699407342641	0.00001355625286103568	0.00001423425858006463	0.00001492124222109638	0.00001561744765472886	0.00001632312647111661	0.00001703853888226537	0.00001776395455452839	0.00001849965830172627	0.00001924594858132173	0.00002000313488899852	0.00002077153805433161	0.00002155149311849187	0.00002234335562111183	0.0000231474966199344	0.00002396430176889493	0.00002479417280313259	0.00002563753632587456	0.00002649484135073076	0.00002736655586021338	0.00002825316686459853	0.00002915519136812702	0.00003007318291748017	0.00003100772121816703	0.00003195941267156481	0.00003292889132904686	0.00003391682453450927	0.00003492393633715839
YBL054W	4.543399214259101e-7	9.132914758900152e-7	1.376949807432898e-6	1.845412827191243e-6	2.318780937039224e-6	2.797158026871808e-6	3.28065112836646e-6	3.769370991613752e-6	4.263431702396236e-6	4.762951441621428e-6	5.268052066822598e-6	5.778859798623611e-6	6.295504724194166e-6	6.818121198167435e-6	7.346850162007383e-6	7.881837007838318e-6	8.423231493217487e-6	8.971187844424977e-6	9.525865684919986e-6	0.00001008743322172929	0.00001065606509586576	0.00001123194156718026	0.00001181524866004068	0.00001240617932558036	0.00001300493489594245	0.0000136117279190922	0.00001422677767001864	0.00001485031093773622	0.0000154825627572769	0.00001612378137613508	0.00001677422691648138	0.00001743416911930115	0.0000181038876030242	0.00001878367439330896	0.00001947383937520033	0.00002017470594244724	0.00002088661020884645	0.00002160990231784725	0.0000223449541081949	0.00002309215691510997	0.0000238519186026179	0.00002462466361630142	0.0000254108426206099	0.00002621093806888263	0.00002702545519653676	0.00002785492250254467	0.0000286998925804015	0.00002956094709757185	0.00003043871717536935
YBL055C	6.608997459521214e-6	9.551665470384734e-6	0.00001190187594219367	0.000013950363235883	0.00001580946751051851	0.00001753671102838133	0.00001916622420687464	0.00002072023541613889	0.00002221419879303958	0.0000236593389197557	0.00002506424556184019	0.00002643549464927522	0.00002777843654523134	0.00002909739296626024	0.0000303959316337293	0.00003167713060546602	0.00003294354545084954	0.00003419742648208743	0.00003544076581883512	0.00003667526810895286	0.00003790250622267	0.00003912389151739569	0.00004034067235177811	0.00004155404072346503	0.00004276507539582761	0.00004397476374854983	0.00004518407833556768	0.00004639390776528081	0.00004760506073465359	0.00004881835193066208	0.00005003460491548346	0.00005125457047384606	0.00005247894581419917	0.00005370845075075863	0.00005494383132848694	0.00005618579182520545	0.00005743499446134815	0.00005869213400276206	0.00005995794283650674	0.00006123312831549111	0.00006251837137012787	0.00006381439616448798	0.0000651219720268449	0.00006644184976168112	0.00006777477715777771	0.00006912155801094241	0.00007048304673121276	0.00007186007892081822	0.00007325352312264563
YBL056W	8.043278251530039e-6	0.00001162456260624667	0.00001448481468970941	0.00001697786384464203	0.00001924043021917828	0.0000213425195201894	0.00002332566912305974	0.00002521693138350813	0.00002703511429491976	0.00002879387837751172	0.00003050367755102046	0.0000321725148503937	0.00003380690176127109	0.00003541209791094416	0.00003699244527490543	0.00003855168991148042	0.00004009294200466086	0.00004161894021802185	0.0000431321090084762	0.00004463452273753811	0.00004612809629436696	0.00004761454665581753	0.00004909539332257771	0.00005057208697486096	0.00005204594049776636	0.00005351815554704154	0.00005498991573555435	0.00005646230252914656	0.00005793630012497951	0.00005941290000753158	0.00006089310446644612	0.00006237782723361647	0.000063867916823105	0.00006536424925864552	0.00006686773248958376	0.00006837922364618485	0.00006989952866281741	0.00007142949307986716	0.00007297000849095353	0.00007452193529864034	0.00007608610241884708	0.0000776633906952391	0.00007925473728183685	0.00008086105553204212	0.00008248325551896032	0.00008412231547623053	0.00008577927523999078	0.00008745515176063431	0.00008915100207129979
YBL057C	6.786477147828172e-6	9.808168363862239e-6	0.00001222149204960643	0.00001432499001552383	0.00001623401923001899	0.00001800764667189809	0.00001968091930453179	0.00002127666242377451	0.0000228107451764538	0.00002429469357217142	0.00002573732804713099	0.0000271454011238125	0.00002852440684585784	0.00002987878298428811	0.00003121219307128318	0.00003252779782264431	0.00003382822143440284	0.00003511577465248721	0.00003639250309024904	0.00003766015717334644	0.00003892035201327227	0.00004017453686404115	0.00004142399361025938	0.00004266994626217474	0.00004391350254781094	0.00004515567636545698	0.00004639746638854267	0.00004763978507982477	0.00004888346285844991	0.00005012933629661688	0.00005137825107381922	0.00005263097811700696	0.00005388823336581695	0.00005515075597662861	0.00005641931203468606	0.00005769462470250869	0.00005897737399215725	0.0000602682733429465	0.00006156807481822505	0.00006287750473181286	0.00006419726230973439	0.00006552809118279887	0.00006687078134560357	0.00006822610372618586	0.00006959482621024508	0.00007097777420288702	0.00007237582505166939	0.00007378983676523169	0.00007522070123537338
YBL058W	0.00005749753061684636	0.00006875380506290094	0.00007668771547983731	0.00008308106965065162	0.00008855934184417982	0.00009342329376149248	0.00009784318030820989	0.0001019257273000125	0.000105742726148116	0.000109345025139334	0.000112770125734215	0.0001160466023872929	0.0001191967388137428	0.000122238385436635	0.0001251859716187325	0.0001280515166517899	0.0001308450030056316	0.0001335749614835758	0.0001362486751942377	0.000138872453240881	0.0001414518289453691	0.0001439916559697731	0.000146496262299577	0.0001489695158736631	0.0001514149013053947	0.0001538355783473894	0.0001562344347361871	0.0001586141227735225	0.0001609770831141413	0.0001633255982074713	0.0001656617926887802	0.000167987653653774	0.0001703050829789467	0.0001726158701033573	0.0001749216997360491	0.0001772242188987533	0.0001795250422585149	0.000181825686033912	0.000184127617084131	0.0001864323100062673	0.0001887412400255146	0.0001910558011191594	0.0001933773788588113	0.0001957074003659473	0.0001980473124724106	0.0002003984957322683	0.0002027623625016622	0.0002051403976378146	0.0002075341092848149
YBL059C-A	6.603552455721272e-7	1.327413211029714e-6	2.001312182226623e-6	2.682194466741615e-6	3.370205992366763e-6	4.065497756498385e-6	4.768225322873887e-6	5.478549659762057e-6	6.1966365836095e-6	6.922657862862161e-6	7.656790609750904e-6	8.399218277896194e-6	9.150129940967249e-6	9.909720874514178e-6	0.00001067819592798047	0.000011455766419782	0.00001224265001324172	0.00001303907086671841	0.00001384526098231091	0.00001466146483768519	0.00001548793626278845	0.00001632493725424207	0.00001717273907451065	0.00001803161950337485	0.00001890187382519214	0.00001978381007789362	0.00002067774696434359	0.00002158401410865996	0.00002250295311907531	0.00002343492480555825	0.00002438030723981084	0.00002533949247415307	0.00002631288691727881	0.0000273009150078754	0.00002830402714300551	0.00002932269335619375	0.00003035740216897836	0.0000314086624921484	0.00003247701476618249	0.00003356302777346487	0.00003466729432049984	0.00003579043131444555	0.00003693309375935712	0.00003809598287035123	0.00003927983297712935	0.00004048541222197343	0.0000417135237675904	0.00004296501302710614	0.00004424079728761474
YBL059W	4.485218292608768e-7	9.015962365245883e-7	1.359317147430473e-6	1.821781219210555e-6	2.289087568079472e-6	2.761338753529349e-6	3.238640436622849e-6	3.721101949224474e-6	4.208835916165996e-6	4.701959004963493e-6	5.200591512676098e-6	5.704858043581626e-6	6.214887018795311e-6	6.730811071877136e-6	7.252769339912134e-6	7.780905353824804e-6	8.315366954150179e-6	8.85630639300954e-6	9.403881247148267e-6	9.958257567093155e-6	0.00001051960775957055	0.00001108810977848139	0.00001166394726874374	0.00001224731070928363	0.00001283839884450114	0.00001343742150387675	0.00001404459515921397	0.00001466014370080632	0.00001528429915178443	0.0000159173065651379	0.00001655942273807902	0.00001721091396576574	0.00001787205629541489	0.00001854313799565425	0.00001922446497413493	0.00001991635649553245	0.00002061914438372133	0.00002133317429478134	0.00002205881327496579	0.00002279644766374469	0.00002354648012285946	0.0000243093296866345	0.00002508544117260588	0.00002587529085811509	0.00002667937753317135	0.00002749822295831227	0.00002833237268573541	0.00002918240089645577	0.00003004893055165367
YBL060W	6.59380176549945e-6	9.529703861370958e-6	0.00001187451062097721	0.00001391828793667037	0.00001577311767045057	0.00001749638982732478	0.00001912215634967532	0.00002067259449862477	0.0000221631228818403	0.00002360494026916291	0.000025006616678314	0.00002637471292037184	0.00002771456705377339	0.0000290304908618831	0.00003032604386085003	0.00003160429703138671	0.0000328678000683465	0.00003411879810828572	0.00003535927901011469	0.00003659094254640683	0.00003781535892607685	0.0000390339359436435	0.00004024791908727766	0.00004145849761359474	0.00004266674780594183	0.00004387365477373308	0.00004508018883422144	0.00004628723655196191	0.0000474956047661601	0.00004870610629244347	0.00004991956279907694	0.00005113672333771576	0.00005235828351714129	0.00005358496150130735	0.00005481750162185487	0.00005605660652493337	0.00005730293691214661	0.00005855718595910732	0.00005982008437258421	0.00006109233786260592	0.00006237462579862641	0.00006366767068914477	0.00006497224009643508	0.0000662890830793328	0.0000676189457149499	0.00006896262996278184	0.00007032098826440694	0.000071694854283759	0.00007308509457922925
YBL061C	4.46080054699898e-7	8.966879027471937e-7	1.351916958450521e-6	1.81186335289412e-6	2.276625662648613e-6	2.746305888873281e-6	3.221009117399222e-6	3.700844084870026e-6	4.185922802976077e-6	4.676361304082409e-6	5.172279230337553e-6	5.673800507661273e-6	6.18105285833249e-6	6.694168194749184e-6	7.213284895756414e-6	7.738545709836302e-6	8.270097671491563e-6	8.808092202652571e-6	9.352686026384286e-6	9.904044293179542e-6	0.00001046233846777988	0.00001102774553143997	0.00001160044812494064	0.00001218063569234986	0.00001276850591127832	0.00001336426746352096	0.00001396813563473977	0.0000145803330876043	0.00001520109058547923	0.00001583065187195619	0.0000164692723364701	0.00001711721681103233	0.00001777475982487547	0.00001844218810512018	0.00001911980590839195	0.00001980793074175867	0.00002050689259986101	0.0000212170352627332	0.00002193872382739401	0.00002267234250512984	0.00002341829173250656	0.00002417698822432891	0.00002494887449749826	0.00002573442423265435	0.00002653413346516118	0.00002734852106806259	0.00002817812956745849	0.00002902353007943168	0.00002988534229823104
YBL062W	5.212879246357502e-7	1.04786701956585e-6	1.579846448602259e-6	2.117338550357878e-6	2.660458521264279e-6	3.2093255597199e-6	3.764062468854054e-6	4.324796318144957e-6	4.891658004276163e-6	5.464783122487694e-6	6.044311486417389e-6	6.630387915691909e-6	7.223161666127715e-6	7.822786889366485e-6	8.429425295462213e-6	9.043243701148809e-6	9.664413931927248e-6	0.00001029311294058304	0.00001092952386924674	0.00001157383970853752	0.00001222626083529918	0.00001288699407342641	0.00001355625286103568	0.00001423425858006463	0.00001492124222109638	0.00001561744765472886	0.00001632312647111661	0.00001703853888226537	0.00001776395455452839	0.00001849965830172627	0.00001924594858132173	0.00002000313488899852	0.00002077153805433161	0.00002155149311849187	0.00002234335562111183	0.0000231474966199344	0.00002396430176889493	0.00002479417280313259	0.00002563753632587456	0.00002649484135073076	0.00002736655586021338	0.00002825316686459853	0.00002915519136812702	0.00003007318291748017	0.00003100772121816703	0.00003195941267156481	0.00003292889132904686	0.00003391682453450927	0.00003492393633715839
YBL063W	4.459896903049656e-7	8.965062567305758e-7	1.351643094662788e-6	1.811496315724554e-6	2.276164476508184e-6	2.745749557513327e-6	3.220356623282651e-6	3.700094388430342e-6	4.185074841955762e-6	4.675413992718723e-6	5.171231458631123e-6	5.672651140507948e-6	6.179800734637672e-6	6.692812126346899e-6	7.211823666742098e-6	7.736978075789569e-6	8.268422358657204e-6	8.806307907106205e-6	9.350791410840314e-6	9.902037985375757e-6	0.00001046021906202116	0.00001102551158765841	0.00001159809816774476	0.00001217816820714117	0.00001276591933757363	0.00001336156020062684	0.000013965306041293	0.00001457737948049905	0.00001519801123353035	0.00001582744498511669	0.00001646593607671762	0.00001711374929185513	0.00001777115910997358	0.00001843845218933296	0.00001911593271945978	0.00001980391815060593	0.0000205027384193183	0.00002121273723369041	0.00002193427959798647	0.00002266774965527729	0.00002341354777372793	0.00002417209059839129	0.00002494382050991518	0.00002572921109455615	0.00002652875830222746	0.00002734298091888755	0.00002817242138224439	0.00002901765066909016	0.00002987928830070258
YBL064C	0.0000540940583320483	0.00006677474266089706	0.00007589464409612055	0.00008333822099520968	0.00008977689024560667	0.00009553665960076739	0.0001008033911191011	0.0001056942859307457	0.0001102885881608441	0.0001146426753236677	0.0001187982646299179	0.0001227872528435321	0.0001266346409727259	0.0001303604543131204	0.0001339809853005429	0.0001375098025097949	0.0001409582385386586	0.0001443359798870442	0.0001476513380208137	0.0001509115304827081	0.0001541228911190649	0.0001572910193864828	0.0001604209025633637	0.0001635170129139271	0.0001665834129479121	0.0001696237790542863	0.0001726414826225875	0.0001756396571589522	0.0001786211721718331	0.0001815887191107056	0.0001845448498395241	0.0001874919261458385	0.0001904322115781327	0.0001933679066419337	0.0001963010462313552	0.0001992335960094311	0.0002021675176871835	0.0002051047557302822	0.0002080471141407798	0.0002109963667266632	0.0002139543286523189	0.0002169228491191768	0.0002199036748827338	0.0002228985371341753	0.0002259092448984484	0.0002289376816256065	0.0002319856607229749	0.0002350549999901462	0.0002381476313025321
YBL065W	4.517316400663677e-7	9.080484385111823e-7	1.369044993152792e-6	1.834818652954407e-6	2.305469243451489e-6	2.781100058104419e-6	3.261817514138168e-6	3.747731725849648e-6	4.238956124069405e-6	4.735608211243368e-6	5.237809145335936e-6	5.745684422355262e-6	6.25936338267643e-6	6.778979609682874e-6	7.304673235659573e-6	7.836588817980814e-6	8.374875254383665e-6	8.919685885664011e-6	9.471179419189257e-6	0.00001002952309660145	0.00001059489055608939	0.0000111674610223913	0.0000117474194516344	0.00001233495768738989	0.00001293027590701543	0.00001353358543789759	0.00001414510429567144	0.00001476505796678563	0.00001539368013719838	0.00001603121763093016	0.000016677929076154	0.00001733408266438812	0.00001799995640777144	0.00001867584065738456	0.00001936204352023334	0.00002005888653216937	0.00002076670387584589	0.00002148584368497903	0.00002221667566696885	0.00002295958890872155	0.00002371498893050588	0.00002448329773870137	0.00002526496341900024	0.00002606046565456416	0.00002687030677737803	0.00002769501224884797	0.00002853513148590302	0.00002939124282190488	0.00003026397376476778
YBL066C	4.462784464148508e-7	8.970866999205607e-7	1.352518216366501e-6	1.812669169554633e-6	2.27763817992207e-6	2.747527293988607e-6	3.222441644322879e-6	3.702490015931638e-6	4.187784470322244e-6	4.67844109146581e-6	5.174579574722084e-6	5.676323901126295e-6	6.183801849440553e-6	6.697145389769258e-6	7.216492963309422e-6	7.74198738313593e-6	8.273775750385964e-6	8.812009555725474e-6	9.356845587491225e-6	9.908449065428748e-6	0.00001046699153412156	0.00001103265005760923	0.00001160560736251312	0.00001218605297490252	0.00001277418464420696	0.00001337021115069748	0.00001397434788388074	0.00001458681761471214	0.00001520785120559967	0.00001583769248237401	0.00001647659695837209	0.00001712482959758771	0.0000177826650674004	0.00001845039019295579	0.00001912830935095627	0.00001981674021032778	0.00002051601293656809	0.00002122647145654238	0.00002194848097771564	0.00002268242590862499	0.00002342870689892443	0.00002418774088902661	0.00002495997046393654	0.0000257458695194729	0.00002654593435382086	0.00002736068412139546	0.00002819066164996387	0.00002903643824236964	0.00002989863373269967
YBL067C	0.000046174082206351	0.00005699817988066092	0.00006478283283541473	0.00007113659369211434	0.00007663257650736739	0.0000815490578873185	0.00008604468763793818	0.00009021950734137743	0.00009414115891946828	0.00009785776561610864	0.0001014049367846299	0.0001048098991320303	0.0001080939932922971	0.0001112743125902652	0.0001143647641131465	0.0001173769298327739	0.0001203204831307855	0.0001232036923133907	0.0001260336519475713	0.0001288165228581962	0.0001315577115492104	0.0001342619976601058	0.0001369336382745998	0.0001395764508780204	0.0001421939031896909	0.0001447891333261186	0.0001473650190862842	0.0001499242351979333	0.0001524692310324867	0.0001550023040054296	0.0001575256324139171	0.0001600412320725807	0.0001625510353230942	0.000165056920436116	0.0001675606243438142	0.000170063824947295	0.0001725681967752347	0.0001750753995903182	0.0001775869732277309	0.0001801044318286938	0.0001826293248388327	0.0001851632306502481	0.000187707640311613	0.0001902640316969424	0.0001928339487810596	0.0001954189993666455	0.0001980207312859686	0.0002006406962398766	0.0002032805433153074
YBL068W	0.00001939952160508573	0.00002523489630837782	0.00002957673553774345	0.00003319718216246821	0.00003637845943344745	0.00003925992633325349	0.00004192203523400686	0.00004441605539068988	0.00004677690572495915	0.00004902966480118216	0.00005119298282167117	0.00005328122850362761	0.00005530570756901977	0.00005727553609097111	0.0000591981853825269	0.00006107987632989743	0.00006292586580325108	0.00006474064784111329	0.00006652810047634074	0.00006829162571494176	0.00007003420073912905	0.00007175849249572238	0.0000734668805253246	0.0000751615100752447	0.00007684435982162041	0.00007851720008002137	0.00008018167535166903	0.00008183935049088898	0.00008349166019266708	0.00008513992310690906	0.00008678542298110457	0.00008842940366423527	0.00009007299964850564	0.00009171731065598582	0.0000933634403982891	0.00009501245095596689	0.00009666533511711447	0.00009832310084182839	0.00009998677545334972	0.0001016573297060881	0.0001033357238839342	0.0001050229610148508	0.0001067200500991937	0.0001084279575306185	0.0001101476926142782	0.0001118803178478207	0.0001136268694004928	0.0001153884043392813	0.0001171660551243749
YBL068W-A	5.212879246357502e-7	1.04786701956585e-6	1.579846448602259e-6	2.117338550357878e-6	2.660458521264279e-6	3.2093255597199e-6	3.764062468854054e-6	4.324796318144957e-6	4.891658004276163e-6	5.464783122487694e-6	6.044311486417389e-6	6.630387915691909e-6	7.223161666127715e-6	7.822786889366485e-6	8.429425295462213e-6	9.043243701148809e-6	9.664413931927248e-6	0.00001029311294058304	0.00001092952386924674	0.00001157383970853752	0.00001222626083529918	0.00001288699407342641	0.00001355625286103568	0.00001423425858006463	0.00001492124222109638	0.00001561744765472886	0.00001632312647111661	0.00001703853888226537	0.00001776395455452839	0.00001849965830172627	0.00001924594858132173	0.00002000313488899852	0.00002077153805433161	0.00002155149311849187	0.00002234335562111183	0.0000231474966199344	0.00002396430176889493	0.00002479417280313259	0.00002563753632587456	0.00002649484135073076	0.00002736655586021338	0.00002825316686459853	0.00002915519136812702	0.00003007318291748017	0.00003100772121816703	0.00003195941267156481	0.00003292889132904686	0.00003391682453450927	0.00003492393633715839
YBL069W	4.591150534674766e-7	9.228902087562949e-7	1.391421609877526e-6	1.864808196983822e-6	2.343151427218285e-6	2.826556282364386e-6	3.315130919018803e-6	3.80898725127683e-6	4.308240563978814e-6	4.813010280130656e-6	5.323419538006528e-6	5.839595884827497e-6	6.361670775024829e-6	6.889779975381849e-6	7.424065908620131e-6	7.96467549488028e-6	8.511760065607641e-6	9.065475467926761e-6	9.625983003275968e-6	0.00001019345264685801	0.00001076806087493704	0.00001134998984163533	0.00001193942752613995	0.00001253656890769215	0.00001314161743560638	0.00001375478789135828	0.00001437630185397731	0.00001500638849540941	0.00001564528532120019	0.00001629324318982139	0.00001695052495663585	0.0000176174031966418	0.00001829416046596432	0.00001898109186160331	0.00001967851052662272	0.0000203867432522254	0.00002110612968310643	0.00002183702364322356	0.00002257980088309751	0.00002333485684906862	0.00002410260368939208	0.00002488347030771277	0.00002567791211405814	0.00002648641663225326	0.00002730949440502979	0.00002814767948261948	0.0000290015302623629	0.00002987163452918395	0.00003075863004616926
YBL070C	5.212879246357502e-7	1.04786701956585e-6	1.579846448602259e-6	2.117338550357878e-6	2.660458521264279e-6	3.2093255597199e-6	3.764062468854054e-6	4.324796318144957e-6	4.891658004276163e-6	5.464783122487694e-6	6.044311486417389e-6	6.630387915691909e-6	7.223161666127715e-6	7.822786889366485e-6	8.429425295462213e-6	9.043243701148809e-6	9.664413931927248e-6	0.00001029311294058304	0.00001092952386924674	0.00001157383970853752	0.00001222626083529918	0.00001288699407342641	0.00001355625286103568	0.00001423425858006463	0.00001492124222109638	0.00001561744765472886	0.00001632312647111661	0.00001703853888226537	0.00001776395455452839	0.00001849965830172627	0.00001924594858132173	0.00002000313488899852	0.00002077153805433161	0.00002155149311849187	0.00002234335562111183	0.0000231474966199344	0.00002396430176889493	0.00002479417280313259	0.00002563753632587456	0.00002649484135073076	0.00002736655586021338	0.00002825316686459853	0.00002915519136812702	0.00003007318291748017	0.00003100772121816703	0.00003195941267156481	0.00003292889132904686	0.00003391682453450927	0.00003492393633715839
YBL071C	5.212879246357502e-7	1.04786701956585e-6	1.579846448602259e-6	2.117338550357878e-6	2.660458521264279e-6	3.2093255597199e-6	3.764062468854054e-6	4.324796318144957e-6	4.891658004276163e-6	5.464783122487694e-6	6.044311486417389e-6	6.630387915691909e-6	7.223161666127715e-6	7.822786889366485e-6	8.429425295462213e-6	9.043243701148809e-6	9.664413931927248e-6	0.00001029311294058304	0.00001092952386924674	0.00001157383970853752	0.00001222626083529918	0.00001288699407342641	0.00001355625286103568	0.00001423425858006463	0.00001492124222109638	0.00001561744765472886	0.00001632312647111661	0.00001703853888226537	0.00001776395455452839	0.00001849965830172627	0.00001924594858132173	0.00002000313488899852	0.00002077153805433161	0.00002155149311849187	0.00002234335562111183	0.0000231474966199344	0.00002396430176889493	0.00002479417280313259	0.00002563753632587456	0.00002649484135073076	0.00002736655586021338	0.00002825316686459853	0.00002915519136812702	0.00003007318291748017	0.00003100772121816703	0.00003195941267156481	0.00003292889132904686	0.00003391682453450927	0.00003492393633715839
YBL071C-B	6.603552455721272e-7	1.327413211029714e-6	2.001312182226623e-6	2.682194466741615e-6	3.370205992366763e-6	4.065497756498385e-6	4.768225322873887e-6	5.478549659762057e-6	6.1966365836095e-6	6.922657862862161e-6	7.656790609750904e-6	8.399218277896194e-6	9.150129940967249e-6	9.909720874514178e-6	0.00001067819592798047	0.000011455766419782	0.00001224265001324172	0.00001303907086671841	0.00001384526098231091	0.00001466146483768519	0.00001548793626278845	0.00001632493725424207	0.00001717273907451065	0.00001803161950337485	0.00001890187382519214	0.00001978381007789362	0.00002067774696434359	0.00002158401410865996	0.00002250295311907531	0.00002343492480555825	0.00002438030723981084	0.00002533949247415307	0.00002631288691727881	0.0000273009150078754	0.00002830402714300551	0.00002932269335619375	0.00003035740216897836	0.0000314086624921484	0.00003247701476618249	0.00003356302777346487	0.00003466729432049984	0.00003579043131444555	0.00003693309375935712	0.00003809598287035123	0.00003927983297712935	0.00004048541222197343	0.0000417135237675904	0.00004296501302710614	0.00004424079728761474
YBL071W-A	5.212879246357502e-7	1.04786701956585e-6	1.579846448602259e-6	2.117338550357878e-6	2.660458521264279e-6	3.2093255597199e-6	3.764062468854054e-6	4.324796318144957e-6	4.891658004276163e-6	5.464783122487694e-6	6.044311486417389e-6	6.630387915691909e-6	7.223161666127715e-6	7.822786889366485e-6	8.429425295462213e-6	9.043243701148809e-6	9.664413931927248e-6	0.00001029311294058304	0.00001092952386924674	0.00001157383970853752	0.00001222626083529918	0.00001288699407342641	0.00001355625286103568	0.00001423425858006463	0.00001492124222109638	0.00001561744765472886	0.00001632312647111661	0.00001703853888226537	0.00001776395455452839	0.00001849965830172627	0.00001924594858132173	0.00002000313488899852	0.00002077153805433161	0.00002155149311849187	0.00002234335562111183	0.0000231474966199344	0.00002396430176889493	0.00002479417280313259	0.00002563753632587456	0.00002649484135073076	0.00002736655586021338	0.00002825316686459853	0.00002915519136812702	0.00003007318291748017	0.00003100772121816703	0.00003195941267156481	0.00003292889132904686	0.00003391682453450927	0.00003492393633715839
YBL073W	4.591150534674766e-7	9.228902087562949e-7	1.391421609877526e-6	1.864808196983822e-6	2.343151427218285e-6	2.826556282364386e-6	3.315130919018803e-6	3.80898725127683e-6	4.308240563978814e-6	4.813010280130656e-6	5.323419538006528e-6	5.839595884827497e-6	6.361670775024829e-6	6.889779975381849e-6	7.424065908620131e-6	7.96467549488028e-6	8.511760065607641e-6	9.065475467926761e-6	9.625983003275968e-6	0.00001019345264685801	0.00001076806087493704	0.00001134998984163533	0.00001193942752613995	0.00001253656890769215	0.00001314161743560638	0.00001375478789135828	0.00001437630185397731	0.00001500638849540941	0.00001564528532120019	0.00001629324318982139	0.00001695052495663585	0.0000176174031966418	0.00001829416046596432	0.00001898109186160331	0.00001967851052662272	0.0000203867432522254	0.00002110612968310643	0.00002183702364322356	0.00002257980088309751	0.00002333485684906862	0.00002410260368939208	0.00002488347030771277	0.00002567791211405814	0.00002648641663225326	0.00002730949440502979	0.00002814767948261948	0.0000290015302623629	0.00002987163452918395	0.00003075863004616926
YBL074C	4.471080827875393e-7	8.987543936488339e-7	1.355032562179875e-6	1.816038941041526e-6	2.281872333961495e-6	2.752634977180091e-6	3.228432198708502e-6	3.709372985780782e-6	4.195569608229967e-6	4.687138365830604e-6	5.184199176459738e-6	5.686876251637422e-6	6.195297607747312e-6	6.709595460457265e-6	7.229908508139126e-6	7.756379829100046e-6	8.28915679764902e-6	8.828391185748554e-6	9.374240074257715e-6	9.926868991069038e-6	0.00001048644979882382	0.00001105315988976409	0.00001162718232911287	0.0000122087069958007	0.0000127979320107038	0.00001339506654088356	0.00001400032637434305	0.00001461393469398125	0.00001523612279221609	0.00001586713495438172	0.00001650722716638562	0.00001715666488143204	0.00001781572327370509	0.00001848468970851792	0.00001916386913209272	0.00001985357979901746	0.0000205541524828664	0.00002126593175124107	0.00002198928350291546	0.00002272459285482796	0.00002347226119315745	0.00002423270622372782	0.00002500637138462572	0.00002579373145188639	0.00002659528363654651	0.000027411548046415	0.00002824306850439297	0.00002909041739022488	0.00002995421572158178
YBL075C	0.00002068001248297495	0.00002690055939879259	0.00003152898810209484	0.00003538840774926564	0.00003877967010493247	0.0000418513327232435	0.00004468915834016889	0.0000473478003060303	0.00004986448241254959	0.0000522659385668987	0.00005457205000358135	0.000056798133865523	0.00005895624212500714	0.00006105609257294772	0.00006310564967715457	0.00006511154494273218	0.00006707938222424848	0.00006901395220010989	0.00007091938887326127	0.00007279931880735852	0.00007465691569858728	0.00007649502252323485	0.00007831617589785646	0.00008012266265897938	0.0000819165920898832	0.00008369985121275521	0.00008547419354568141	0.0000872412867454405	0.0000890026603802041	0.00009075972013875639	0.0000925138345003387	0.00009426632941426924	0.00009601841425994914	0.00009777126135176364	0.00009952604725599398	0.0001012839041466051	0.000103045890347071	0.0001048130803606428	0.0001065865693188972	0.0001083673920334916	0.0001101565721900818	0.000111955179040843	0.0001137642881575444	0.0001155849297233543	0.0001174181796911824	0.0001192651706910318	0.0001211270072473352	0.000123004816231519	0.0001248998048820739
YBL076C	6.59380176549945e-6	9.529703861370958e-6	0.00001187451062097721	0.00001391828793667037	0.00001577311767045057	0.00001749638982732478	0.00001912215634967532	0.00002067259449862477	0.0000221631228818403	0.00002360494026916291	0.000025006616678314	0.00002637471292037184	0.00002771456705377339	0.0000290304908618831	0.00003032604386085003	0.00003160429703138671	0.0000328678000683465	0.00003411879810828572	0.00003535927901011469	0.00003659094254640683	0.00003781535892607685	0.0000390339359436435	0.00004024791908727766	0.00004145849761359474	0.00004266674780594183	0.00004387365477373308	0.00004508018883422144	0.00004628723655196191	0.0000474956047661601	0.00004870610629244347	0.00004991956279907694	0.00005113672333771576	0.00005235828351714129	0.00005358496150130735	0.00005481750162185487	0.00005605660652493337	0.00005730293691214661	0.00005855718595910732	0.00005982008437258421	0.00006109233786260592	0.00006237462579862641	0.00006366767068914477	0.00006497224009643508	0.0000662890830793328	0.0000676189457149499	0.00006896262996278184	0.00007032098826440694	0.000071694854283759	0.00007308509457922925
YBL077W	4.766211588273366e-7	9.58080110626791e-7	1.444476665420705e-6	1.935913535976878e-6	2.432496048051437e-6	2.934333186426267e-6	3.441537231754304e-6	3.954224365466643e-6	4.472514268263921e-6	4.996530916802633e-6	5.526402144674533e-6	6.062260362529194e-6	6.604242037239119e-6	7.152488112461424e-6	7.707146441521116e-6	8.268369546647625e-6	8.836314529574545e-6	9.411143179893238e-6	9.993022949726174e-6	0.00001058213029568163	0.00001117864842299259	0.00001178276643122813	0.00001239467946711076	0.00001301458994463102	0.00001364270907141889	0.00001427925981842259	0.000014924472213232	0.00001557858416582338	0.00001624184223810351	0.00001691450685504801	0.00001759685089436825	0.0000182891573238547	0.00001899171947292778	0.00001970484369209327	0.00002042885506538536	0.00002116409284380496	0.00002191090962180111	0.0000226696727150967	0.00002344077220407581	0.00002422461861247712	0.00002502163980242446	0.00002583228102992158	0.00002665701507541679	0.0000274963480524154	0.0000283508099695008	0.00002922095523882173	0.00003010736354766716	0.00003101064509474431	0.00003193146196504162
YBL078C	6.603552455721272e-7	1.327413211029714e-6	2.001312182226623e-6	2.682194466741615e-6	3.370205992366763e-6	4.065497756498385e-6	4.768225322873887e-6	5.478549659762057e-6	6.1966365836095e-6	6.922657862862161e-6	7.656790609750904e-6	8.399218277896194e-6	9.150129940967249e-6	9.909720874514178e-6	0.00001067819592798047	0.000011455766419782	0.00001224265001324172	0.00001303907086671841	0.00001384526098231091	0.00001466146483768519	0.00001548793626278845	0.00001632493725424207	0.00001717273907451065	0.00001803161950337485	0.00001890187382519214	0.00001978381007789362	0.00002067774696434359	0.00002158401410865996	0.00002250295311907531	0.00002343492480555825	0.00002438030723981084	0.00002533949247415307	0.00002631288691727881	0.0000273009150078754	0.00002830402714300551	0.00002932269335619375	0.00003035740216897836	0.0000314086624921484	0.00003247701476618249	0.00003356302777346487	0.00003466729432049984	0.00003579043131444555	0.00003693309375935712	0.00003809598287035123	0.00003927983297712935	0.00004048541222197343	0.0000417135237675904	0.00004296501302710614	0.00004424079728761474
YBL079W	6.592348374665396e-6	9.527603345159456e-6	0.00001187189326722726	0.00001391522009755243	0.00001576964099324582	0.00001749253330938622	0.00001911794148317384	0.00002066803788803812	0.00002215823773190088	0.00002359973731471431	0.00002500110476943616	0.00002636889945850525	0.00002770845826090038	0.00002902409201742032	0.00003031935945135723	0.00003159733086975541	0.00003286055541006084	0.00003411127770320754	0.00003535148518055301	0.00003658287723786861	0.00003780702372853659	0.00003902533215089313	0.00004023904771189603	0.0000414493593988243	0.00004265734327296943	0.00004386398421684865	0.0000450702523253472	0.00004627703399170606	0.00004748513586819248	0.00004869537057626587	0.00004990855959867772	0.00005112545185508676	0.00005234674279016493	0.00005357315039244888	0.00005480541882065646	0.00005604425060308717	0.00005729030628670685	0.000058544278875227	0.00005980689890379691	0.00006107887196665388	0.00006236087727365705	0.00006365363715276754	0.00006495791898975153	0.00006627447171950552	0.00006760404123940898	0.00006894742930824848	0.00007030548818655315	0.00007167905138799438	0.0000730689852564297
YBL080C	7.525847174856413e-7	1.512808277926725e-6	2.280828280404429e-6	3.056806907382171e-6	3.840910467130564e-6	4.633311045573552e-6	5.434185932679753e-6	6.243718577775507e-6	7.062097955447828e-6	7.889519823533308e-6	8.726186030000099e-6	9.572305649787132e-6	0.00001042809416296657	0.00001129377411726649	0.00001216957897157748	0.00001305574955736785	0.00001395253468939438	0.00001486018836431017	0.00001577897570413973	0.00001670917533053231	0.0000176510765232472	0.00001860497786964461	0.00001957118750591682	0.00002055002397719216	0.00002154182284507311	0.00002254693516844519	0.00002356572416071247	0.00002459856548186551	0.00002564584844926122	0.00002670798426277994	0.00002778540379608731	0.00002887855385616051	0.00002998789761145738	0.00003111391877697501	0.00003225713065176887	0.00003341806891495929	0.00003459729031585822	0.00003579537483967306	0.00003701293840316743	0.00003825062922561153	0.00003950912290590145	0.00004078912250942683	0.00004209137451359778	0.00004341667806561434	0.00004476587005336319	0.00004613982590000387	0.00004753946094058989	0.00004896573865360049	0.0000504197044259982
YBL081W	4.485218292608768e-7	9.015962365245883e-7	1.359317147430473e-6	1.821781219210555e-6	2.289087568079472e-6	2.761338753529349e-6	3.238640436622849e-6	3.721101949224474e-6	4.208835916165996e-6	4.701959004963493e-6	5.200591512676098e-6	5.704858043581626e-6	6.214887018795311e-6	6.730811071877136e-6	7.252769339912134e-6	7.780905353824804e-6	8.315366954150179e-6	8.85630639300954e-6	9.403881247148267e-6	9.958257567093155e-6	0.00001051960775957055	0.00001108810977848139	0.00001166394726874374	0.00001224731070928363	0.00001283839884450114	0.00001343742150387675	0.00001404459515921397	0.00001466014370080632	0.00001528429915178443	0.0000159173065651379	0.00001655942273807902	0.00001721091396576574	0.00001787205629541489	0.00001854313799565425	0.00001922446497413493	0.00001991635649553245	0.00002061914438372133	0.00002133317429478134	0.00002205881327496579	0.00002279644766374469	0.00002354648012285946	0.0000243093296866345	0.00002508544117260588	0.00002587529085811509	0.00002667937753317135	0.00002749822295831227	0.00002833237268573541	0.00002918240089645577	0.00003004893055165367
YBL082C	0.00005843724359443058	0.00006987748625095907	0.00007794106561468419	0.00008443891054486321	0.00009000671779031163	0.00009495016457115503	0.00009944228836680217	0.0001035915592746515	0.0001074709420343067	0.0001111321159753151	0.000114613195467668	0.0001179432219748684	0.0001211448434070261	0.0001242362019285745	0.0001272319627293652	0.0001301443415397107	0.0001329834839794177	0.0001357580602754627	0.0001384754725691282	0.0001411421330772004	0.0001437636655560542	0.0001463450029943357	0.0001488905441125681	0.000151404220065858	0.0001538895724189547	0.0001563498125664092	0.0001587878754411003	0.0001612064566930235	0.0001636080368663688	0.0001659949357144648	0.0001683693125966374	0.0001707331870855125	0.0001730884921418513	0.0001754370464499479	0.0001777805622535995	0.00018012071349369	0.0001824591412273164	0.0001847973864532504	0.0001871369400049385	0.0001894793005803298	0.0001918259675158425	0.0001941783575718096	0.0001965378789652536	0.0001989059821422103	0.0002012841375823139	0.0002036737484037989	0.000206076250045546	0.0002084931516325927	0.0002109259859602401
YBL084C	4.460005795010095e-7	8.965281456589491e-7	1.351676096137851e-6	1.81154054489004e-6	2.276220050926124e-6	2.74581659723297e-6	3.220435250919028e-6	3.700184729254588e-6	4.185177023973325e-6	4.675528146767455e-6	5.171357718469423e-6	5.672789642919511e-6	6.179951619550076e-6	6.692975536985402e-6	7.211999749644506e-6	7.737166980888896e-6	8.268624239375327e-6	8.806522920448848e-6	9.351019717997748e-6	9.902279751908854e-6	0.00001046047445738668	0.00001102578078530411	0.00001159838134520398	0.00001217846554675578	0.00001276623102781237	0.00001336188643459336	0.00001396564701669088	0.00001457773539971805	0.00001519838230488725	0.00001582783142499343	0.00001646633810689406	0.00001711416713942685	0.00001777159300743963	0.0000184389023785864	0.00001911639945104526	0.00001980440168114757	0.00002050323901154574	0.00002121325515922798	0.00002193481514156471	0.00002266830310886684	0.00002341411943624164	0.00002417268077562142	0.00002494442952879351	0.00002572983929328113	0.00002652940602780836	0.00002734364852704517	0.00002817310923722343	0.00002901835915410551	0.00002988001782443214
YBL085W	4.485218292608768e-7	9.015962365245883e-7	1.359317147430473e-6	1.821781219210555e-6	2.289087568079472e-6	2.761338753529349e-6	3.238640436622849e-6	3.721101949224474e-6	4.208835916165996e-6	4.701959004963493e-6	5.200591512676098e-6	5.704858043581626e-6	6.214887018795311e-6	6.730811071877136e-6	7.252769339912134e-6	7.780905353824804e-6	8.315366954150179e-6	8.85630639300954e-6	9.403881247148267e-6	9.958257567093155e-6	0.00001051960775957055	0.00001108810977848139	0.00001166394726874374	0.00001224731070928363	0.00001283839884450114	0.00001343742150387675	0.00001404459515921397	0.00001466014370080632	0.00001528429915178443	0.0000159173065651379	0.00001655942273807902	0.00001721091396576574	0.00001787205629541489	0.00001854313799565425	0.00001922446497413493	0.00001991635649553245	0.00002061914438372133	0.00002133317429478134	0.00002205881327496579	0.00002279644766374469	0.00002354648012285946	0.0000243093296866345	0.00002508544117260588	0.00002587529085811509	0.00002667937753317135	0.00002749822295831227	0.00002833237268573541	0.00002918240089645577	0.00003004893055165367
YBL086C	5.212879246357502e-7	1.04786701956585e-6	1.579846448602259e-6	2.117338550357878e-6	2.660458521264279e-6	3.2093255597199e-6	3.764062468854054e-6	4.324796318144957e-6	4.891658004276163e-6	5.464783122487694e-6	6.044311486417389e-6	6.630387915691909e-6	7.223161666127715e-6	7.822786889366485e-6	8.429425295462213e-6	9.043243701148809e-6	9.664413931927248e-6	0.00001029311294058304	0.00001092952386924674	0.00001157383970853752	0.00001222626083529918	0.00001288699407342641	0.00001355625286103568	0.00001423425858006463	0.00001492124222109638	0.00001561744765472886	0.00001632312647111661	0.00001703853888226537	0.00001776395455452839	0.00001849965830172627	0.00001924594858132173	0.00002000313488899852	0.00002077153805433161	0.00002155149311849187	0.00002234335562111183	0.0000231474966199344	0.00002396430176889493	0.00002479417280313259	0.00002563753632587456	0.00002649484135073076	0.00002736655586021338	0.00002825316686459853	0.00002915519136812702	0.00003007318291748017	0.00003100772121816703	0.00003195941267156481	0.00003292889132904686	0.00003391682453450927	0.00003492393633715839
YBL088C	0.00001935082890932782	0.00002517155682513208	0.00002950249803165782	0.00003311385732485041	0.00003628714957632033	0.00003916138397849425	0.00004181681096829643	0.00004430457111640553	0.0000466594956960754	0.00004890660032625081	0.00005106448839644366	0.00005314749255898312	0.00005516689015804642	0.00005713177438584655	0.00005904959780227126	0.00006092656567885996	0.00006276792169193047	0.00006457814859853425	0.00006636111469919259	0.00006812021345991969	0.00006985841458993006	0.00007157837834393404	0.00007328247828671483	0.00007497285428419168	0.00007665148004224225	0.00007832012143126603	0.00007998041883544403	0.00008163393318466579	0.00008328209554447694	0.00008492622127035317	0.00008656759091067098	0.00008820744517304598	0.00008984691567357307	0.0000914870994093208	0.00009312909734999564	0.0000947739688425775	0.00009642270419503036	0.00009807630888593333	0.00009973580765695676	0.0001014021687470703	0.0001030763500833098	0.0001047593522336904	0.0001064521815739409	0.0001081558020683375	0.0001098712205636324	0.0001115994968919554	0.0001133416645104108	0.0001150987779103973	0.0001168719667810279
YBL089W	4.766211588273366e-7	9.58080110626791e-7	1.444476665420705e-6	1.935913535976878e-6	2.432496048051437e-6	2.934333186426267e-6	3.441537231754304e-6	3.954224365466643e-6	4.472514268263921e-6	4.996530916802633e-6	5.526402144674533e-6	6.062260362529194e-6	6.604242037239119e-6	7.152488112461424e-6	7.707146441521116e-6	8.268369546647625e-6	8.836314529574545e-6	9.411143179893238e-6	9.993022949726174e-6	0.00001058213029568163	0.00001117864842299259	0.00001178276643122813	0.00001239467946711076	0.00001301458994463102	0.00001364270907141889	0.00001427925981842259	0.000014924472213232	0.00001557858416582338	0.00001624184223810351	0.00001691450685504801	0.00001759685089436825	0.0000182891573238547	0.00001899171947292778	0.00001970484369209327	0.00002042885506538536	0.00002116409284380496	0.00002191090962180111	0.0000226696727150967	0.00002344077220407581	0.00002422461861247712	0.00002502163980242446	0.00002583228102992158	0.00002665701507541679	0.0000274963480524154	0.0000283508099695008	0.00002922095523882173	0.00003010736354766716	0.00003101064509474431	0.00003193146196504162
YBL090W	4.766211588273366e-7	9.58080110626791e-7	1.444476665420705e-6	1.935913535976878e-6	2.432496048051437e-6	2.934333186426267e-6	3.441537231754304e-6	3.954224365466643e-6	4.472514268263921e-6	4.996530916802633e-6	5.526402144674533e-6	6.062260362529194e-6	6.604242037239119e-6	7.152488112461424e-6	7.707146441521116e-6	8.268369546647625e-6	8.836314529574545e-6	9.411143179893238e-6	9.993022949726174e-6	0.00001058213029568163	0.00001117864842299259	0.00001178276643122813	0.00001239467946711076	0.00001301458994463102	0.00001364270907141889	0.00001427925981842259	0.000014924472213232	0.00001557858416582338	0.00001624184223810351	0.00001691450685504801	0.00001759685089436825	0.0000182891573238547	0.00001899171947292778	0.00001970484369209327	0.00002042885506538536	0.00002116409284380496	0.00002191090962180111	0.0000226696727150967	0.00002344077220407581	0.00002422461861247712	0.00002502163980242446	0.00002583228102992158	0.00002665701507541679	0.0000274963480524154	0.0000283508099695008	0.00002922095523882173	0.00003010736354766716	0.00003101064509474431	0.00003193146196504162
YBL091C	0.00004270309924908869	0.00005271353180841424	0.00005991299977678103	0.00006578913817791358	0.00007087197914415722	0.00007541888076282572	0.00007957656687026657	0.00008343755875386336	0.00008706441358161061	0.00009050163709622383	0.00009378216183619386	0.00009693116782818267	0.00009996839150318652	0.0001029096412426776	0.0001057677787241704	0.0001085535152789919	0.0001112757971245616	0.0001139422710281712	0.0001165594982432227	0.0001191331764771849	0.000121668305818089	0.0001241693066125237	0.0001266401159303842	0.0001290842642928357	0.0001315049587456098	0.0001339051015034982	0.0001362873540423751	0.0001386541900250229	0.0001410078746945271	0.000143350532774418	0.0001456841788119369	0.000148010677084671	0.0001503318146880112	0.0001526493286987663	0.0001549648254643044	0.000157279856767041	0.0001595959712704979	0.0001619147039647603	0.0001642374789152956	0.0001665656964537592	0.0001689007895630715	0.0001712442179842575	0.0001735973606617832	0.0001759615843846708	0.000178338317075715	0.0001807290456778777	0.0001831352016517577	0.0001855582200622113	0.0001879996260419851
YBL091C-A	6.603552455721272e-7	1.327413211029714e-6	2.001312182226623e-6	2.682194466741615e-6	3.370205992366763e-6	4.065497756498385e-6	4.768225322873887e-6	5.478549659762057e-6	6.1966365836095e-6	6.922657862862161e-6	7.656790609750904e-6	8.399218277896194e-6	9.150129940967249e-6	9.909720874514178e-6	0.00001067819592798047	0.000011455766419782	0.00001224265001324172	0.00001303907086671841	0.00001384526098231091	0.00001466146483768519	0.00001548793626278845	0.00001632493725424207	0.00001717273907451065	0.00001803161950337485	0.00001890187382519214	0.00001978381007789362	0.00002067774696434359	0.00002158401410865996	0.00002250295311907531	0.00002343492480555825	0.00002438030723981084	0.00002533949247415307	0.00002631288691727881	0.0000273009150078754	0.00002830402714300551	0.00002932269335619375	0.00003035740216897836	0.0000314086624921484	0.00003247701476618249	0.00003356302777346487	0.00003466729432049984	0.00003579043131444555	0.00003693309375935712	0.00003809598287035123	0.00003927983297712935	0.00004048541222197343	0.0000417135237675904	0.00004296501302710614	0.00004424079728761474
YBL092W	0.001602135118738465	0.001676804846860767	0.001725395087703359	0.001762574686591407	0.001793217140880955	0.001819582609456823	0.001842915620147965	0.001863978986753574	0.001883276624069442	0.001901159387545622	0.001917881894434346	0.00193363644205505	0.00194857081522017	0.001962800822267721	0.001976421169397211	0.001989507867877785	0.002002124824811592	0.002014325264198423	0.002026154482450753	0.002037651389987862	0.002048849311989925	0.002059777781919184	0.002070462301267016	0.002080925665382482	0.002091188210299896	0.002101267875286237	0.002111181140923105	0.002120942789963648	0.00213056617300236	0.002140063741438587	0.002149446796248131	0.002158725732117035	0.002167910358441472	0.002177009715231031	0.002186032233840168	0.002194985958556676	0.002203878429438637	0.002212716760099343	0.00222150781289035	0.002230258149792929	0.002238974047701292	0.002247661557979725	0.002256326596392534	0.002264974900649475	0.002273612092256866	0.002282243721115185	0.002290875300471875	0.002299512219732593	0.002308159843300496
YBL093C	4.591150534674766e-7	9.228902087562949e-7	1.391421609877526e-6	1.864808196983822e-6	2.343151427218285e-6	2.826556282364386e-6	3.315130919018803e-6	3.80898725127683e-6	4.308240563978814e-6	4.813010280130656e-6	5.323419538006528e-6	5.839595884827497e-6	6.361670775024829e-6	6.889779975381849e-6	7.424065908620131e-6	7.96467549488028e-6	8.511760065607641e-6	9.065475467926761e-6	9.625983003275968e-6	0.00001019345264685801	0.00001076806087493704	0.00001134998984163533	0.00001193942752613995	0.00001253656890769215	0.00001314161743560638	0.00001375478789135828	0.00001437630185397731	0.00001500638849540941	0.00001564528532120019	0.00001629324318982139	0.00001695052495663585	0.0000176174031966418	0.00001829416046596432	0.00001898109186160331	0.00001967851052662272	0.0000203867432522254	0.00002110612968310643	0.00002183702364322356	0.00002257980088309751	0.00002333485684906862	0.00002410260368939208	0.00002488347030771277	0.00002567791211405814	0.00002648641663225326	0.00002730949440502979	0.00002814767948261948	0.0000290015302623629	0.00002987163452918395	0.00003075863004616926
YBL094C	9.761040174374904e-6	0.0000141071604867803	0.00001757826117955451	0.00002060373717659823	0.00002334950727437142	0.00002590052795470092	0.00002830720751959425	0.00003060237576093894	0.00003280885742283224	0.00003494323040439844	0.00003701818123869526	0.00003904342212927533	0.00004102685516163887	0.00004297486327355224	0.00004489271570344303	0.00004678495854262076	0.00004865536621911152	0.00005050726224587931	0.00005234358888544959	0.00005416686350579763	0.00005597940977194834	0.00005778331183417816	0.00005958041323445729	0.0000613724746007781	0.0000631610892359092	0.00006494771540562936	0.00006673378948057486	0.000068520623935801	0.00007030941314097254	0.00007210136029721423	0.00007389768173617226	0.00007569948638532109	0.00007750780395271223	0.00007932369751997324	0.00008114826892469181	0.00008298255840375876	0.00008482754419116979	0.00008668425204039583	0.00008855376376541125	0.00009043712413755775	0.00009233533883018465	0.0000942494767712056	0.00009618067524284319	0.00009813004270909729	0.000100098683578597	0.00010208778496522	0.0001040986087801114	0.0001061323891958172	0.0001081904089554206
YBL095W	4.517316400663677e-7	9.080484385111823e-7	1.369044993152792e-6	1.834818652954407e-6	2.305469243451489e-6	2.781100058104419e-6	3.261817514138168e-6	3.747731725849648e-6	4.238956124069405e-6	4.735608211243368e-6	5.237809145335936e-6	5.745684422355262e-6	6.25936338267643e-6	6.778979609682874e-6	7.304673235659573e-6	7.836588817980814e-6	8.374875254383665e-6	8.919685885664011e-6	9.471179419189257e-6	0.00001002952309660145	0.00001059489055608939	0.0000111674610223913	0.0000117474194516344	0.00001233495768738989	0.00001293027590701543	0.00001353358543789759	0.00001414510429567144	0.00001476505796678563	0.00001539368013719838	0.00001603121763093016	0.000016677929076154	0.00001733408266438812	0.00001799995640777144	0.00001867584065738456	0.00001936204352023334	0.00002005888653216937	0.00002076670387584589	0.00002148584368497903	0.00002221667566696885	0.00002295958890872155	0.00002371498893050588	0.00002448329773870137	0.00002526496341900024	0.00002606046565456416	0.00002687030677737803	0.00002769501224884797	0.00002853513148590302	0.00002939124282190488	0.00003026397376476778
YBL096C	6.603552455721272e-7	1.327413211029714e-6	2.001312182226623e-6	2.682194466741615e-6	3.370205992366763e-6	4.065497756498385e-6	4.768225322873887e-6	5.478549659762057e-6	6.1966365836095e-6	6.922657862862161e-6	7.656790609750904e-6	8.399218277896194e-6	9.150129940967249e-6	9.909720874514178e-6	0.00001067819592798047	0.000011455766419782	0.00001224265001324172	0.00001303907086671841	0.00001384526098231091	0.00001466146483768519	0.00001548793626278845	0.00001632493725424207	0.00001717273907451065	0.00001803161950337485	0.00001890187382519214	0.00001978381007789362	0.00002067774696434359	0.00002158401410865996	0.00002250295311907531	0.00002343492480555825	0.00002438030723981084	0.00002533949247415307	0.00002631288691727881	0.0000273009150078754	0.00002830402714300551	0.00002932269335619375	0.00003035740216897836	0.0000314086624921484	0.00003247701476618249	0.00003356302777346487	0.00003466729432049984	0.00003579043131444555	0.00003693309375935712	0.00003809598287035123	0.00003927983297712935	0.00004048541222197343	0.0000417135237675904	0.00004296501302710614	0.00004424079728761474
YBL097W	7.500260086684483e-7	1.507664889738009e-6	2.273073706508054e-6	3.046414090179657e-6	3.82785178353799e-6	4.617558287481758e-6	5.415710289236351e-6	6.222490614434094e-6	7.038087595197566e-6	7.862696323839434e-6	8.696517962097941e-6	9.53976087411371e-6	0.0000103926398069824	0.00001125537655064467	0.00001212820377129512	0.00001301136148300548	0.0000139050976561626	0.00001480966542561546	0.00001572532900657869	0.00001665236606826582	0.00001759106491139407	0.00001854172311324177	0.00001950464776812252	0.00002048015633544328	0.00002146858321606809	0.00002247027828236617	0.00002348560352292891	0.0000245149333320532	0.00002555865569917784	0.00002661718039380014	0.00002769093683746067	0.00002878037033567637	0.00002988594250213103	0.00003100813537103938	0.00003214746047731836	0.00003330445170446497	0.00003447966393879429	0.00003567367518652428	0.00003688709920604447	0.00003812058204538433	0.00003937479704987124	0.00004065044494495652	0.00004194826951180122	0.00004326906718536195	0.00004461367205992283	0.00004598295664428937	0.0000473778332354199	0.00004879926195654425	0.00005024828447509649
YBL098W	4.485218292608768e-7	9.015962365245883e-7	1.359317147430473e-6	1.821781219210555e-6	2.289087568079472e-6	2.761338753529349e-6	3.238640436622849e-6	3.721101949224474e-6	4.208835916165996e-6	4.701959004963493e-6	5.200591512676098e-6	5.704858043581626e-6	6.214887018795311e-6	6.730811071877136e-6	7.252769339912134e-6	7.780905353824804e-6	8.315366954150179e-6	8.85630639300954e-6	9.403881247148267e-6	9.958257567093155e-6	0.00001051960775957055	0.00001108810977848139	0.00001166394726874374	0.00001224731070928363	0.00001283839884450114	0.00001343742150387675	0.00001404459515921397	0.00001466014370080632	0.00001528429915178443	0.0000159173065651379	0.00001655942273807902	0.00001721091396576574	0.00001787205629541489	0.00001854313799565425	0.00001922446497413493	0.00001991635649553245	0.00002061914438372133	0.00002133317429478134	0.00002205881327496579	0.00002279644766374469	0.00002354648012285946	0.0000243093296866345	0.00002508544117260588	0.00002587529085811509	0.00002667937753317135	0.00002749822295831227	0.00002833237268573541	0.00002918240089645577	0.00003004893055165367
YBL099W	0.00003904429544659004	0.00004819703239300665	0.00005477964840462986	0.00006015231782521765	0.00006479965960486157	0.00006895698136480332	0.00007275843562951475	0.00007628861645006632	0.00007960472109125287	0.00008274744204202302	0.00008574689017642172	0.00008862608808852313	0.00009140308119871615	0.00009409232341399956	0.00009670557442917213	0.00009925262782395527	0.0001017416633016138	0.0001041796724557882	0.0001065726543682328	0.0001089258185667605	0.0001112437367308238	0.0001135304504708331	0.0001157895595266714	0.0001180242919246088	0.0001202375799299986	0.0001224320770931394	0.000124610216855923	0.0001267742609363703	0.0001289262804887802	0.0001310682182835954	0.0001332019159855294	0.0001353290784124065	0.0001374513394520478	0.0001395702873466245	0.0001416873908064059	0.0001438040686602037	0.0001459217368849935	0.0001480417989482635	0.00015016555689314	0.0001522942910756186	0.0001544293117055644	0.0001565719534500698	0.0001587234770916296	0.0001608851321938348	0.0001630582247167377	0.0001652441138251275	0.0001674441084377769	0.0001696595206702973	0.0001718917449913753
YBL100W-A	9.01328953833179e-7	1.811806454124511e-6	2.731621246351961e-6	3.660967565123323e-6	4.600044586236168e-6	5.54905840500279e-6	6.508221349174824e-6	7.477753123175834e-6	8.457880674483531e-6	9.448837224683041e-6	0.00001045086511239399	0.00001146421473199368	0.00001248914414873467	0.0000135259198917101	0.00001457482155882908	0.00001563613757736814	0.00001671016503542174	0.00001779720988636919	0.00001889758878492404	0.00002001163541256238	0.00002113969622184894	0.00002228212881283616	0.00002343930222202496	0.00002461159794640846	0.00002579941785079406	0.0000270031823775004	0.00002822332652745197	0.00002946030020894375	0.00003071456967652989	0.0000319866273734798	0.00003327698933386079	0.00003458619067706117	0.00003591478611898275	0.00003726335494660184	0.00003863251188827631	0.00004002289850370849	0.00004143518158962924	0.00004287005574712131	0.00004432825857319581	0.00004581056641258478	0.00004731778840747577	0.00004885076659916061	0.00005041039488752338	0.00005199763035418547	0.00005361347530960884	0.00005525897822173108	0.00005693523536579729	0.00005864340057701481	0.00006038472573126999
YBL100W-B	1.256754209125825e-6	2.526264109600858e-6	3.808793539897626e-6	5.104611987115552e-6	6.413997804573345e-6	7.737238343247481e-6	9.074629643128629e-6	0.00001042647802929085	0.00001179309905276011	0.00001317481959091713	0.0000145719766907959	0.00001598491946618169	0.00001741400772783882	0.00001885961308342722	0.00002032212536314082	0.00002180194670900754	0.00002329949133877956	0.00002481518583108943	0.00002634947168068876	0.0000279028141200744	0.00002947569619288037	0.0000310686164856329	0.00003268208953074231	0.00003431664723055249	0.0000359728498766627	0.00003765128367199662	0.00003935255511920002	0.00004107729150638334	0.00004282614290730002	0.00004459979589770867	0.00004639896995906518	0.00004822441118440743	0.00005007689299039483	0.00005195722303374308	0.00005386625838787686	0.00005580489354950387	0.00005777405820374196	0.00005977472079094079	0.00006180790967807411	0.00006387470728387817	0.0000659762417584943	0.00006811368712283214	0.00007028828963487137	0.00007250138369406185	0.00007475436677499248	0.0000770487007114906	0.00007938591399803064	0.00008176761531165981	0.00008419554998094494
YBL101C	4.459896903049656e-7	8.965062567305758e-7	1.351643094662788e-6	1.811496315724554e-6	2.276164476508184e-6	2.745749557513327e-6	3.220356623282651e-6	3.700094388430342e-6	4.185074841955762e-6	4.675413992718723e-6	5.171231458631123e-6	5.672651140507948e-6	6.179800734637672e-6	6.692812126346899e-6	7.211823666742098e-6	7.736978075789569e-6	8.268422358657204e-6	8.806307907106205e-6	9.350791410840314e-6	9.902037985375757e-6	0.00001046021906202116	0.00001102551158765841	0.00001159809816774476	0.00001217816820714117	0.00001276591933757363	0.00001336156020062684	0.000013965306041293	0.00001457737948049905	0.00001519801123353035	0.00001582744498511669	0.00001646593607671762	0.00001711374929185513	0.00001777115910997358	0.00001843845218933296	0.00001911593271945978	0.00001980391815060593	0.0000205027384193183	0.00002121273723369041	0.00002193427959798647	0.00002266774965527729	0.00002341354777372793	0.00002417209059839129	0.00002494382050991518	0.00002572921109455615	0.00002652875830222746	0.00002734298091888755	0.00002817242138224439	0.00002901765066909016	0.00002987928830070258
YBL102W	0.00003700548246313849	0.00004568028094396521	0.00005191916499426966	0.00005701128341726446	0.00006141594934783098	0.00006535618311564606	0.00006895913206955322	0.00007230497292619799	0.00007544791622389842	0.00007842652957280151	0.00008126935151634365	0.00008399820245070578	0.00008663018550666752	0.00008917899982794956	0.00009165579104843793	0.00009406984134240532	0.00009642890328439994	0.00009873960338319878	0.0001010076274571162	0.000103237913003685	0.0001054347929777379	0.0001076020979444477	0.0001097432396703268	0.0001118612776218878	0.0001139589909470624	0.0001160388946289181	0.0001181032950436409	0.000120154335804942	0.0001221939799108519	0.0001242240686900111	0.0001262463476351918	0.0001282624325373222	0.000130273871973383	0.0001322821712478242	0.0001342887223642269	0.0001362948700726572	0.0001383019564200648	0.0001403113115790073	0.000142324169583526	0.0001443417439439538	0.0001463652764661774	0.0001483960321188103	0.0001504352058203549	0.0001524839818980283	0.0001545435981330508	0.0001566153427150998	0.0001587004561776676	0.0001608001821351953	0.0001629158422593372
YBL103C	4.46481826960086e-7	8.974955253724978e-7	1.353134593678292e-6	1.813495249512303e-6	2.278676158254119e-6	2.748779412927995e-6	3.223910194014976e-6	3.704177336099363e-6	4.189692951758524e-6	4.680573177865711e-6	5.176937764329039e-6	5.678910748686318e-6	6.186619968301741e-6	6.700197454526772e-6	7.219781710721776e-6	7.745515613775877e-6	8.27754633043902e-6	8.816025418818222e-6	9.3611097437966e-6	9.91296460523557e-6	0.00001047176162177989	0.00001103767793348348	0.00001161089634494382	0.00001219160647120131	0.00001278000617029682	0.00001337630431113573	0.00001398071637208101	0.0000145934652149751	0.0000152147818115817	0.00001584491012890058	0.00001648410578484971	0.00001713263384785971	0.00001779076909204673	0.00001845879850720922	0.00001913702662622259	0.00001982577123905875	0.00002052536263399757	0.00002123614490168257	0.00002195848347563288	0.00002269276290924352	0.00002343938399454405	0.0000241987638158035	0.00002497134530779865	0.00002575760257689023	0.00002655803209877193	0.00002737315320610763	0.0000282035089044312	0.00002904967083512136	0.0000299122592713652
YBL104C	6.592342063358696e-6	9.527594223728793e-6	0.00001187188190148601	0.00001391520677565011	0.00001576962589599098	0.00001749251656252967	0.00001911792318023318	0.00002066801810147908	0.00002215821651791221	0.00002359971472127979	0.00002500108083426058	0.00002636887421324118	0.00002770843173425469	0.00002902406423034862	0.0000303193304244671	0.00003159730061989555	0.00003286052394986614	0.00003411124504655414	0.00003535145133639801	0.00003658284221400517	0.00003780698753390819	0.00003902529478935738	0.00004023900918778424	0.00004144931971722089	0.00004265730243414002	0.00004386394222246085	0.00004507020917649466	0.00004627698968027975	0.00004748509039365977	0.0000486953239477484	0.00004990851182425742	0.0000511254029083889	0.00005234669265967392	0.00005357309908825541	0.00005480536636199494	0.00005604419695261674	0.00005729025142310353	0.00005854422280864089	0.0000598068416601956	0.00006107881349889209	0.00006236081755424028	0.00006365357619485393	0.0000649578568185916	0.00006627440827588457	0.00006760397649656836	0.00006894736328969946	0.00007030542089829367	0.00007167898276221203	0.00007306891527810511
YBL105C	4.459817290468267e-7	8.96490253428824e-7	1.351618966857722e-6	1.811463979194574e-6	2.276123845305656e-6	2.745700543859825e-6	3.220299137525738e-6	3.700028338982229e-6	4.185000135229451e-6	4.675330533056561e-6	5.171139148240332e-6	5.672549879384287e-6	6.179690420422515e-6	6.69269265410188e-6	7.211694929247994e-6	7.736839963537931e-6	8.268274759805539e-6	8.806150707434706e-6	9.350624492295569e-6	9.901861225975219e-6	0.00001046003233756031	0.00001102531477172682	0.00001159789113175104	0.00001217795081858571	0.00001276569145666414	0.00001336132168517135	0.00001396505674715043	0.00001457711926171882	0.0000151977399392031	0.00001582716245386535	0.0000164656421450202	0.00001711344379478323	0.00001777084188145207	0.00001843812305126961	0.00001911559148477112	0.00001980356463136967	0.00002050237242735608	0.00002121235857326627	0.00002193388805470806	0.00002266734501406331	0.00002341312982053318	0.00002417165912107709	0.00002494337525820202	0.00002572875181091586	0.00002652828473034103	0.0000273424928052366	0.00002817191847801751	0.00002901713269880015	0.00002987875494507831
YBL106C	6.592394429647254e-6	9.527669906217652e-6	0.00001187197620583701	0.00001391531731115979	0.00001576975116210417	0.0000174926555145108	0.00001911807504365378	0.0000206681822778089	0.00002215839253123188	0.0000235999021860242	0.00002500127943032594	0.00002636908367389608	0.00002770865183712923	0.00002902429478255598	0.00003031957126621084	0.00003159755161399156	0.00003286078497668344	0.00003411151601039004	0.00003535173215141157	0.00003658313280901221	0.00003780728785545564	0.00003902560478736099	0.0000402393288257175	0.00004144964897197915	0.00004265764128283647	0.00004386429065536769	0.00004507056719735868	0.00004627735728844114	0.00004748546759578136	0.00004869571076064707	0.00004990890827452229	0.00005112580902739791	0.00005234710848174659	0.00005357352465084988	0.00005480580170824909	0.00005604464214181227	0.0000572907065152071	0.00005854468786152777	0.00005980731673415533	0.00006107929867926259	0.0000623613129253962	0.00006365408183481973	0.00006495837280824228	0.00006627493472788609	0.00006760451351855653	0.00006894791097912459	0.00007030597936548789	0.00007167955214833138	0.00007306949571265325
YBL107C	0.00002865147036964664	0.00003726982855076024	0.00004368235972357824	0.00004902945179049108	0.00005372793248599259	0.00005798361579010931	0.00006191532565404366	0.0000655987824529834	0.00006908555854993432	0.00007241269285587828	0.00007560773017317577	0.00007869189188481606	0.0000816818756020912	0.00008459114499539544	0.00008743073457002207	0.00009020983205683912	0.00009293620140026418	0.00009561647993646283	0.00009825639517479053	0.0001008609716036459	0.0001034346062746137	0.000105981238018926	0.0001085043812568128	0.0001110072042981059	0.0001134926294874841	0.0001159632712576998	0.0001184215588886444	0.0001208698032240612	0.0001233101230960018	0.0001257444661485362	0.0001281747283318497	0.0001306027467140548	0.0001330301968783261	0.0001354587029973483	0.0001378898951380728	0.0001403253419261915	0.0001427665096271942	0.0001452148869004527	0.0001476719910073282	0.0001501392556759671	0.0001526180993062913	0.0001551100030583583	0.0001576164572192922	0.000160138888724567	0.0001626787888473981	0.0001652377265319545	0.0001678172320813738	0.0001704188667150762	0.000173044302997983
YBL108C-A	9.896104505085435e-7	1.989265444537435e-6	2.999172212443502e-6	4.01954401145522e-6	5.050600103075826e-6	6.092565632190838e-6	7.145674276982005e-6	8.210167258627976e-6	9.286293063580946e-6	0.00001037430909760903	0.00001147448077460536	0.00001258708301112408	0.00001371239914587629	0.00001485072180911148	0.0000160023579815101	0.00001716762433831343	0.00001834684706393795	0.00001954036207649019	0.00002074851703781787	0.000021971678303902	0.00002321022625996675	0.00002446455353092851	0.00002573506529871484	0.0000270221804197701	0.00002832634009987928	0.00002964800596169117	0.00003098765561453623	0.00003234578303616126	0.00003372290013983432	0.00003511954757114278	0.00003653629191000079	0.00003797372069435908	0.00003943244297961299	0.00004091309475733879	0.00004241635094336829	0.00004394291594538888	0.00004549352188284223	0.0000470689313756078	0.00004866995420756932	0.00005029744277583666	0.00005195228549491319	0.00005363540690498989	0.00005534778832970226	0.0000570904805830845	0.00005886458417249078	0.00006067125029102628	0.00006251168263032257	0.00006438714795690727	0.00006629902061118993
YBL108W	4.766211588273366e-7	9.58080110626791e-7	1.444476665420705e-6	1.935913535976878e-6	2.432496048051437e-6	2.934333186426267e-6	3.441537231754304e-6	3.954224365466643e-6	4.472514268263921e-6	4.996530916802633e-6	5.526402144674533e-6	6.062260362529194e-6	6.604242037239119e-6	7.152488112461424e-6	7.707146441521116e-6	8.268369546647625e-6	8.836314529574545e-6	9.411143179893238e-6	9.993022949726174e-6	0.00001058213029568163	0.00001117864842299259	0.00001178276643122813	0.00001239467946711076	0.00001301458994463102	0.00001364270907141889	0.00001427925981842259	0.000014924472213232	0.00001557858416582338	0.00001624184223810351	0.00001691450685504801	0.00001759685089436825	0.0000182891573238547	0.00001899171947292778	0.00001970484369209327	0.00002042885506538536	0.00002116409284380496	0.00002191090962180111	0.0000226696727150967	0.00002344077220407581	0.00002422461861247712	0.00002502163980242446	0.00002583228102992158	0.00002665701507541679	0.0000274963480524154	0.0000283508099695008	0.00002922095523882173	0.00003010736354766716	0.00003101064509474431	0.00003193146196504162
YBL109W	5.212879246357502e-7	1.04786701956585e-6	1.579846448602259e-6	2.117338550357878e-6	2.660458521264279e-6	3.2093255597199e-6	3.764062468854054e-6	4.324796318144957e-6	4.891658004276163e-6	5.464783122487694e-6	6.044311486417389e-6	6.630387915691909e-6	7.223161666127715e-6	7.822786889366485e-6	8.429425295462213e-6	9.043243701148809e-6	9.664413931927248e-6	0.00001029311294058304	0.00001092952386924674	0.00001157383970853752	0.00001222626083529918	0.00001288699407342641	0.00001355625286103568	0.00001423425858006463	0.00001492124222109638	0.00001561744765472886	0.00001632312647111661	0.00001703853888226537	0.00001776395455452839	0.00001849965830172627	0.00001924594858132173	0.00002000313488899852	0.00002077153805433161	0.00002155149311849187	0.00002234335562111183	0.0000231474966199344	0.00002396430176889493	0.00002479417280313259	0.00002563753632587456	0.00002649484135073076	0.00002736655586021338	0.00002825316686459853	0.00002915519136812702	0.00003007318291748017	0.00003100772121816703	0.00003195941267156481	0.00003292889132904686	0.00003391682453450927	0.00003492393633715839
YBL111C	7.999027824270264e-7	1.607924676118599e-6	2.424233188552961e-6	3.249000698812105e-6	4.082403971021372e-6	4.924625910292824e-6	5.77585495292403e-6	6.636286081818253e-6	7.506120152513433e-6	8.38556523025404e-6	9.27483585332235e-6	0.00001017415424129366	0.00001108374942162461	0.00001200385793343147	0.00001293472864107196	0.00001387661609708988	0.00001482978465458202	0.00001579450583984565	0.00001677106067962177	0.00001775974531166465	0.0000187608672035609	0.00001977474371577819	0.0000208017023580763	0.00002184208170219037	0.00002289623840330149	0.0000239645455925237	0.00002504738932014249	0.00002614516886579312	0.0000272582980225975	0.00002838721383743119	0.00002953237427498706	0.00003069425423577192	0.00003187334601080184	0.00003307016372049857	0.00003428525293196847	0.00003551918300639685	0.0000367725457005319	0.00003804595746202134	0.00003934007292009046	0.0000406555810524464	0.00004199319993946484	0.00004335367685580669	0.00004473780518463058	0.00004614643431612633	0.00004758045376125173	0.00004904079399063019	0.00005052842789801233	0.00005204437952155567	0.00005358975994366334
YBL112C	5.004187952635067e-7	1.005916934869546e-6	1.516599212367432e-6	2.032573468959627e-6	2.553950289356723e-6	3.080844099966167e-6	3.61337278763242e-6	4.151658334751152e-6	4.695826397701147e-6	5.246007143316046e-6	5.80233478794539e-6	6.364948353524057e-6	6.933991120565162e-6	7.509611069460627e-6	8.091963436366194e-6	8.681208359656927e-6	9.27751078595058e-6	9.881040583880012e-6	0.00001049197356378589	0.00001111049499022564	0.00001173679721808961	0.00001237107879120715	0.00001301354460282389	0.00001366440717213858	0.00001432388824264002	0.00001499222192170515	0.00001566964972716913	0.00001635642145352649	0.00001705279597140269	0.0000177590466929741	0.00001847546012705822	0.0000192023333787061	0.00001993997443308001	0.00002068870491896141	0.00002144886614266407	0.00002222081430659273	0.00002300491962492914	0.000023801567749896	0.0000246111682072137	0.00002543415203415748	0.00002627096847732271	0.00002712208504910644	0.00002798799805852837	0.00002886923889171829	0.00002976636404566073	0.00003067995564434163	0.00003161062235465826	0.000032559004804509	0.00003352579805806563
YBL113C	8.007969892712322e-7	1.609722165787409e-6	2.426943224263721e-6	3.252632736436176e-6	4.086967664049234e-6	4.930131116662446e-6	5.782311741213968e-6	6.643704738569047e-6	7.514511188787246e-6	8.394939389693799e-6	9.28520411938773e-6	0.00001018552784584682	0.00001109613985250366	0.00001201727694276495	0.00001294918825927164	0.00001389212863924688	0.00001484636273143859	0.00001581216236583203	0.00001678980888277048	0.00001777959875052747	0.00001878183978081645	0.00001979684968934966	0.00002082495635254205	0.00002186649872032041	0.00002292183384459575	0.00002399133527425748	0.00002507538949210244	0.00002617439622520558	0.00002728876972880355	0.00002841894753514903	0.00002956538812209868	0.00003072856692272379	0.00003190897678026874	0.00003310713238629096	0.00003432357991589373	0.00003555888936919241	0.00003681365316731552	0.00003808848844625826	0.00003938405056072562	0.00004070102926174949	0.00004204014343660419	0.00004340214120016926	0.00004478781680701752	0.00004619802059723677	0.00004763364308105887	0.00004909561577515726	0.00005058491266790805	0.00005210255893450828	0.00005364966688353925
YBL113W-A	5.902801292200134e-7	1.186551710807318e-6	1.788938356300534e-6	2.39756727219757e-6	3.012568901072029e-6	3.634078217116219e-6	4.262234276323548e-6	4.897180965699455e-6	5.539066505969855e-6	6.18804443826498e-6	6.844273080426206e-6	7.507916418795398e-6	8.179143463061548e-6	8.858128766418879e-6	9.54505544119464e-6	0.00001024011238237042	0.00001094349415662864	0.00001165540113655887	0.00001237604070215808	0.0000131056313853489	0.00001384440008328139	0.00001459258099350592	0.00001535041580327788	0.00001611815519382539	0.0000168960607242388	0.00001768440854210685	0.00001848348353668127	0.00001929358036036152	0.00002011500436896072	0.00002094807806655267	0.00002179313941288214	0.00002265053886748887	0.00002352063972415669	0.00002440382136137242	0.00002530048637137902	0.00002621105492452006	0.00002713596371971202	0.00002807566766032039	0.00002903064980113259	0.00003000141858665805	0.0000309885039423075	0.00003199245734054749	0.00003301386418882501	0.00003405335129565219	0.00003511157509691367	0.000036189222258933	0.00003728701075911127	0.00003840569625279037	0.00003954609859368526
YBR001C	4.633940163874278e-7	9.314915670920215e-7	1.404389692201891e-6	1.882188254032452e-6	2.364989655296036e-6	2.85289985622608e-6	3.34602802144878e-6	3.844487108106832e-6	4.348393475507588e-6	4.857867659692707e-6	5.373033946599138e-6	5.894021072201111e-6	6.420961715919584e-6	6.953992909348551e-6	7.493258403064785e-6	8.038906487152097e-6	8.591089904190105e-6	9.149965954609624e-6	9.715697440674202e-6	0.00001028845591938168	0.00001086841951381574	0.00001145577207811511	0.00001205070334608005	0.00001265341011290144	0.00001326409771489846	0.00001388298293855925	0.00001451028943266542	0.00001514624851034211	0.00001579109988868151	0.00001644509674928749	0.00001710850440323587	0.00001778159797403788	0.00001846466266041265	0.00001915799629293187	0.00001986191492449742	0.00002057674840379727	0.00002130283955476798	0.00002204054549562894	0.00002279024544937107	0.00002355233856294353	0.00002432724084578864	0.000025115385222177	0.00002591723127392205	0.00002673327107064409	0.00002756401993673499	0.00002841001692782477	0.00002927182567898141	0.00003015003941781375	0.00003104530177767626
YBR002C	6.629894608126566e-6	9.581867118704447e-6	0.00001193950878607614	0.0000139944732506132	0.00001585945588221531	0.00001759216082405228	0.00001922682641131622	0.00002078575129852282	0.00002228443848691775	0.00002373414805102624	0.00002514349691531722	0.00002651908180274059	0.00002786626999503544	0.00002918939687142644	0.00003049204143626333	0.00003177729147927302	0.00003304771064915102	0.00003430555637597127	0.00003555282707593892	0.00003679123278731894	0.00003802235135576349	0.0000392475985982143	0.00004046822682196786	0.00004168543179525926	0.00004290029568920945	0.00004411380900758476	0.00004532694738090292	0.0000465406022216932	0.00004775558478720679	0.00004897271234503067	0.00005019281106204323	0.00005141663408443077	0.00005264488083023234	0.00005387827339719109	0.00005511756019275556	0.00005636344770376045	0.00005761660024956782	0.00005887771480279295	0.00006014752607150658	0.00006142674362336366	0.00006271605054779312	0.00006401617331092696	0.00006532788367756157	0.00006665193480166188	0.00006798907684606465	0.00006934011616294682	0.00007070590985930457	0.00007208729615850583	0.00007348514636503491
YBR003W	4.517316400663677e-7	9.080484385111823e-7	1.369044993152792e-6	1.834818652954407e-6	2.305469243451489e-6	2.781100058104419e-6	3.261817514138168e-6	3.747731725849648e-6	4.238956124069405e-6	4.735608211243368e-6	5.237809145335936e-6	5.745684422355262e-6	6.25936338267643e-6	6.778979609682874e-6	7.304673235659573e-6	7.836588817980814e-6	8.374875254383665e-6	8.919685885664011e-6	9.471179419189257e-6	0.00001002952309660145	0.00001059489055608939	0.0000111674610223913	0.0000117474194516344	0.00001233495768738989	0.00001293027590701543	0.00001353358543789759	0.00001414510429567144	0.00001476505796678563	0.00001539368013719838	0.00001603121763093016	0.000016677929076154	0.00001733408266438812	0.00001799995640777144	0.00001867584065738456	0.00001936204352023334	0.00002005888653216937	0.00002076670387584589	0.00002148584368497903	0.00002221667566696885	0.00002295958890872155	0.00002371498893050588	0.00002448329773870137	0.00002526496341900024	0.00002606046565456416	0.00002687030677737803	0.00002769501224884797	0.00002853513148590302	0.00002939124282190488	0.00003026397376476778
YBR004C	0.00003700548246313849	0.00004568028094396521	0.00005191916499426966	0.00005701128341726446	0.00006141594934783098	0.00006535618311564606	0.00006895913206955322	0.00007230497292619799	0.00007544791622389842	0.00007842652957280151	0.00008126935151634365	0.00008399820245070578	0.00008663018550666752	0.00008917899982794956	0.00009165579104843793	0.00009406984134240532	0.00009642890328439994	0.00009873960338319878	0.0001010076274571162	0.000103237913003685	0.0001054347929777379	0.0001076020979444477	0.0001097432396703268	0.0001118612776218878	0.0001139589909470624	0.0001160388946289181	0.0001181032950436409	0.000120154335804942	0.0001221939799108519	0.0001242240686900111	0.0001262463476351918	0.0001282624325373222	0.000130273871973383	0.0001322821712478242	0.0001342887223642269	0.0001362948700726572	0.0001383019564200648	0.0001403113115790073	0.000142324169583526	0.0001443417439439538	0.0001463652764661774	0.0001483960321188103	0.0001504352058203549	0.0001524839818980283	0.0001545435981330508	0.0001566153427150998	0.0001587004561776676	0.0001608001821351953	0.0001629158422593372
YBR005W	0.0001856717465054292	0.0002076137852425287	0.0002224552654626184	0.000234103108101513	0.0002438890997289433	0.0002524416799114676	0.0002601112868398954	0.0002671151692489014	0.0002735980395616708	0.0002796613431641627	0.0002853795927322763	0.0002908088961185387	0.0002959929410532704	0.0003009663063107343	0.0003057570270869926	0.0003103880371658511	0.0003148785760667853	0.0003192447080892427	0.0003235003077437708	0.0003276571650579125	0.0003317256236383118	0.0003357147983459228	0.0003396325992368462	0.0003434860907183111	0.0003472817035779348	0.0003510251628672634	0.0003547216074993666	0.0003583757884912822	0.000361992068068031	0.0003655744342682014	0.0003691265744438276	0.0003726519497381666	0.0003761537898697695	0.0003796351301933735	0.0003830988475425632	0.0003865476630781119	0.0003899841697988704	0.0003934108718599763	0.0003968301965254408	0.0004002444538638067	0.0004036558921365996	0.0004070667411068636	0.0004104792108468907	0.0004138954185772743	0.0004173174653852833	0.0004207474882873953	0.0004241876511943812	0.0004276400441185321	0.000431106779543678
YBR006W	4.46080054699898e-7	8.966879027471937e-7	1.351916958450521e-6	1.81186335289412e-6	2.276625662648613e-6	2.746305888873281e-6	3.221009117399222e-6	3.700844084870026e-6	4.185922802976077e-6	4.676361304082409e-6	5.172279230337553e-6	5.673800507661273e-6	6.18105285833249e-6	6.694168194749184e-6	7.213284895756414e-6	7.738545709836302e-6	8.270097671491563e-6	8.808092202652571e-6	9.352686026384286e-6	9.904044293179542e-6	0.00001046233846777988	0.00001102774553143997	0.00001160044812494064	0.00001218063569234986	0.00001276850591127832	0.00001336426746352096	0.00001396813563473977	0.0000145803330876043	0.00001520109058547923	0.00001583065187195619	0.0000164692723364701	0.00001711721681103233	0.00001777475982487547	0.00001844218810512018	0.00001911980590839195	0.00001980793074175867	0.00002050689259986101	0.0000212170352627332	0.00002193872382739401	0.00002267234250512984	0.00002341829173250656	0.00002417698822432891	0.00002494887449749826	0.00002573442423265435	0.00002653413346516118	0.00002734852106806259	0.00002817812956745849	0.00002902353007943168	0.00002988534229823104
YBR007C	6.608997459521214e-6	9.551665470384734e-6	0.00001190187594219367	0.000013950363235883	0.00001580946751051851	0.00001753671102838133	0.00001916622420687464	0.00002072023541613889	0.00002221419879303958	0.0000236593389197557	0.00002506424556184019	0.00002643549464927522	0.00002777843654523134	0.00002909739296626024	0.0000303959316337293	0.00003167713060546602	0.00003294354545084954	0.00003419742648208743	0.00003544076581883512	0.00003667526810895286	0.00003790250622267	0.00003912389151739569	0.00004034067235177811	0.00004155404072346503	0.00004276507539582761	0.00004397476374854983	0.00004518407833556768	0.00004639390776528081	0.00004760506073465359	0.00004881835193066208	0.00005003460491548346	0.00005125457047384606	0.00005247894581419917	0.00005370845075075863	0.00005494383132848694	0.00005618579182520545	0.00005743499446134815	0.00005869213400276206	0.00005995794283650674	0.00006123312831549111	0.00006251837137012787	0.00006381439616448798	0.0000651219720268449	0.00006644184976168112	0.00006777477715777771	0.00006912155801094241	0.00007048304673121276	0.00007186007892081822	0.00007325352312264563
YBR008C	4.462037068014114e-7	8.969364620509837e-7	1.352291705951295e-6	1.812365596231775e-6	2.277256736790051e-6	2.747067157060835e-6	3.221901972005034e-6	3.70186994840782e-6	4.187083129009123e-6	4.677657578338179e-6	5.173712971708304e-6	5.67537326939157e-6	6.182766229032561e-6	6.696023799478164e-6	7.215284398030341e-6	7.740690812875619e-6	8.272390119425706e-6	8.810533781754369e-6	9.355278565830107e-6	9.906789667416922e-6	0.00001046523859922213	0.00001103080239205477	0.00001160366373788435	0.000012184012133014	0.00001277204530789835	0.00001336797200286997	0.00001397200756425219	0.00001458437471756181	0.00001520530428968226	0.00001583504008860186	0.00001647383757580879	0.00001712196165845151	0.00001777968694380942	0.00001844730023487294	0.00001912510587079	0.00001981342144915108	0.00002051257705899969	0.00002122291657488518	0.00002194480518875634	0.00002267862722162372	0.00002342478322530841	0.00002418369003499058	0.00002495579027457562	0.00002574155775662103	0.00002654148865910839	0.00002735610200504697	0.00002818594047824348	0.00002903157534482047	0.00002989362645453073
YBR011C	7.045241191769943e-6	0.00001018214763322702	0.000012687489894874	0.00001487119299043196	0.00001685301237394971	0.00001869426720961176	0.00002043134077743756	0.00002208792868660932	0.00002368050516841004	0.00002522103570300514	0.00002671867705244682	0.00002818043920672433	0.00002961202568581677	0.00003101804348479356	0.00003240229581089322	0.00003376806389997024	0.00003511807201449109	0.00003645471899261431	0.00003778012845958443	0.00003909611758139057	0.00004040436304058151	0.00004170636936798287	0.00004300346731776823	0.00004429692756216918	0.00004558790008444617	0.00004687743743094997	0.00004816657634449831	0.00004945626410815968	0.00005074736279265478	0.0000520407408494208	0.00005333727619864306	0.00005463776920669737	0.00005594296309627777	0.00005725362518356688	0.00005857055075241829	0.0000598944905930695	0.00006122615063250386	0.00006256627148485458	0.00006391563387408448	0.00006527499186879972	0.00006664507168968715	0.00006802664424266419	0.00006942053068018429	0.0000708275310416167	0.00007224844246760463	0.00007368412179776274	0.00007513547984431046	0.00007660340738553417	0.0000780888302827839
YBR012C	5.212879246357502e-7	1.04786701956585e-6	1.579846448602259e-6	2.117338550357878e-6	2.660458521264279e-6	3.2093255597199e-6	3.764062468854054e-6	4.324796318144957e-6	4.891658004276163e-6	5.464783122487694e-6	6.044311486417389e-6	6.630387915691909e-6	7.223161666127715e-6	7.822786889366485e-6	8.429425295462213e-6	9.043243701148809e-6	9.664413931927248e-6	0.00001029311294058304	0.00001092952386924674	0.00001157383970853752	0.00001222626083529918	0.00001288699407342641	0.00001355625286103568	0.00001423425858006463	0.00001492124222109638	0.00001561744765472886	0.00001632312647111661	0.00001703853888226537	0.00001776395455452839	0.00001849965830172627	0.00001924594858132173	0.00002000313488899852	0.00002077153805433161	0.00002155149311849187	0.00002234335562111183	0.0000231474966199344	0.00002396430176889493	0.00002479417280313259	0.00002563753632587456	0.00002649484135073076	0.00002736655586021338	0.00002825316686459853	0.00002915519136812702	0.00003007318291748017	0.00003100772121816703	0.00003195941267156481	0.00003292889132904686	0.00003391682453450927	0.00003492393633715839
YBR012W-A	9.559345762289194e-7	1.921571911855465e-6	2.897112186058751e-6	3.882761399621747e-6	4.878730793857832e-6	5.885239532588717e-6	6.902511663337969e-6	7.930780759542045e-6	8.970286852799953e-6	0.0000100212785905569	0.00001108401235588759	0.00001215875371124631	0.00001324577635524657	0.00001434536296351467	0.00001545781006995482	0.00001658342357244268	0.0000177225185541665	0.0000188754195004679	0.00002004246225356748	0.00002122400071339936	0.00002242040231479469	0.00002363204631474504	0.00002485932409880875	0.00002610264027663829	0.00002736242107704118	0.00002863911240379795	0.00002993317559810364	0.00003124508781009819	0.0000325753435428952	0.00003392446510358449	0.00003529299977211372	0.00003668151506489796	0.00003809059927960225	0.00003952086683201634	0.00004097296970762582	0.00004244758830232757	0.00004394542977340225	0.00004546723080567562	0.00004701377374334359	0.00004858588192437016	0.00005018441345982433	0.00005181026134557993	0.00005346437379489385	0.0000551477658595473	0.00005686150051157094	0.00005860668966594044	0.00006038449592864209	0.00006219614311057658	0.00006404295908836426
YBR012W-B	1.615993136451764e-6	3.248387181084611e-6	4.897521360251858e-6	6.563742162697382e-6	8.247407476166399e-6	9.948886757202594e-6	0.00001166856063347069	0.00001340682295652373	0.00001516407943970203	0.00001694075035841488	0.00001873726906389199	0.0000205540844205842	0.00002239165904872575	0.00002425047072876697	0.00002613102067490096	0.00002803382593381487	0.00002995941907911714	0.00003190834857815111	0.00003388118205933045	0.00003587851766773221	0.00003790097647008841	0.00003994919951867102	0.00004202384836972921	0.0000441256068956791	0.00004625519543056728	0.00004841336767599177	0.00005060090343990002	0.00005281860925803936	0.00005506732093194756	0.00005734792113473271	0.00005966133493293425	0.00006200852161810932	0.00006439047561768755	0.00006680823527394755	0.00006926290249081045	0.0000717556273733695	0.00007428760527794415	0.00007686008132010252	0.00007947437754718029	0.00008213188568300723	0.00008483405627040689	0.00008758239884216121	0.00009037851540266025	0.00009322412158806994	0.00009612101422296516	0.00009907107290098611	0.000102076262948269	0.0001051386524566207	0.0001082604850113794
YBR013C	5.212879246357502e-7	1.04786701956585e-6	1.579846448602259e-6	2.117338550357878e-6	2.660458521264279e-6	3.2093255597199e-6	3.764062468854054e-6	4.324796318144957e-6	4.891658004276163e-6	5.464783122487694e-6	6.044311486417389e-6	6.630387915691909e-6	7.223161666127715e-6	7.822786889366485e-6	8.429425295462213e-6	9.043243701148809e-6	9.664413931927248e-6	0.00001029311294058304	0.00001092952386924674	0.00001157383970853752	0.00001222626083529918	0.00001288699407342641	0.00001355625286103568	0.00001423425858006463	0.00001492124222109638	0.00001561744765472886	0.00001632312647111661	0.00001703853888226537	0.00001776395455452839	0.00001849965830172627	0.00001924594858132173	0.00002000313488899852	0.00002077153805433161	0.00002155149311849187	0.00002234335562111183	0.0000231474966199344	0.00002396430176889493	0.00002479417280313259	0.00002563753632587456	0.00002649484135073076	0.00002736655586021338	0.00002825316686459853	0.00002915519136812702	0.00003007318291748017	0.00003100772121816703	0.00003195941267156481	0.00003292889132904686	0.00003391682453450927	0.00003492393633715839
YBR014C	5.212879246357502e-7	1.04786701956585e-6	1.579846448602259e-6	2.117338550357878e-6	2.660458521264279e-6	3.2093255597199e-6	3.764062468854054e-6	4.324796318144957e-6	4.891658004276163e-6	5.464783122487694e-6	6.044311486417389e-6	6.630387915691909e-6	7.223161666127715e-6	7.822786889366485e-6	8.429425295462213e-6	9.043243701148809e-6	9.664413931927248e-6	0.00001029311294058304	0.00001092952386924674	0.00001157383970853752	0.00001222626083529918	0.00001288699407342641	0.00001355625286103568	0.00001423425858006463	0.00001492124222109638	0.00001561744765472886	0.00001632312647111661	0.00001703853888226537	0.00001776395455452839	0.00001849965830172627	0.00001924594858132173	0.00002000313488899852	0.00002077153805433161	0.00002155149311849187	0.00002234335562111183	0.0000231474966199344	0.00002396430176889493	0.00002479417280313259	0.00002563753632587456	0.00002649484135073076	0.00002736655586021338	0.00002825316686459853	0.00002915519136812702	0.00003007318291748017	0.00003100772121816703	0.00003195941267156481	0.00003292889132904686	0.00003391682453450927	0.00003492393633715839
YBR015C	6.608997459521214e-6	9.551665470384734e-6	0.00001190187594219367	0.000013950363235883	0.00001580946751051851	0.00001753671102838133	0.00001916622420687464	0.00002072023541613889	0.00002221419879303958	0.0000236593389197557	0.00002506424556184019	0.00002643549464927522	0.00002777843654523134	0.00002909739296626024	0.0000303959316337293	0.00003167713060546602	0.00003294354545084954	0.00003419742648208743	0.00003544076581883512	0.00003667526810895286	0.00003790250622267	0.00003912389151739569	0.00004034067235177811	0.00004155404072346503	0.00004276507539582761	0.00004397476374854983	0.00004518407833556768	0.00004639390776528081	0.00004760506073465359	0.00004881835193066208	0.00005003460491548346	0.00005125457047384606	0.00005247894581419917	0.00005370845075075863	0.00005494383132848694	0.00005618579182520545	0.00005743499446134815	0.00005869213400276206	0.00005995794283650674	0.00006123312831549111	0.00006251837137012787	0.00006381439616448798	0.0000651219720268449	0.00006644184976168112	0.00006777477715777771	0.00006912155801094241	0.00007048304673121276	0.00007186007892081822	0.00007325352312264563
YBR016W	0.00002068001248297495	0.00002690055939879259	0.00003152898810209484	0.00003538840774926564	0.00003877967010493247	0.0000418513327232435	0.00004468915834016889	0.0000473478003060303	0.00004986448241254959	0.0000522659385668987	0.00005457205000358135	0.000056798133865523	0.00005895624212500714	0.00006105609257294772	0.00006310564967715457	0.00006511154494273218	0.00006707938222424848	0.00006901395220010989	0.00007091938887326127	0.00007279931880735852	0.00007465691569858728	0.00007649502252323485	0.00007831617589785646	0.00008012266265897938	0.0000819165920898832	0.00008369985121275521	0.00008547419354568141	0.0000872412867454405	0.0000890026603802041	0.00009075972013875639	0.0000925138345003387	0.00009426632941426924	0.00009601841425994914	0.00009777126135176364	0.00009952604725599398	0.0001012839041466051	0.000103045890347071	0.0001048130803606428	0.0001065865693188972	0.0001083673920334916	0.0001101565721900818	0.000111955179040843	0.0001137642881575444	0.0001155849297233543	0.0001174181796911824	0.0001192651706910318	0.0001211270072473352	0.000123004816231519	0.0001248998048820739
YBR017C	0.00003653802721383939	0.00004510324480486791	0.00005126331858550195	0.00005629111275361635	0.00006064013837411022	0.00006453059856883324	0.00006808803455281905	0.00007139161024379093	0.00007449485138897464	0.00007743583841069709	0.00008024274935121609	0.00008293712896783189	0.00008553586434670511	0.00008805248157953666	0.0000904979855095533	0.00009288154105730785	0.00009521080286569939	0.0000974923137374232	0.00009973168766667998	0.0001019337997800704	0.0001041029282981099	0.000106242855397816	0.0001083569497479405	0.000110448232167285	0.0001125194466972342	0.0001145730765515778	0.0001166113989714337	0.0001186365304922933	0.0001206504093158393	0.000122654853509569	0.0001246515865175349	0.0001266422037203769	0.00012862823413132	0.0001306111640397628	0.0001325923678681582	0.0001345731733772281	0.0001365549056586795	0.0001385388780830575	0.0001405263090990795	0.0001425183968856007	0.0001445163675594162	0.0001465214701098766	0.000148534884364779	0.0001505577796886609	0.0001525913782244123	0.0001546369518886243	0.0001566957255478641	0.0001587689271050371	0.0001608578615336595
YBR018C	0.0001306394894288913	0.0001486648623855736	0.0001609870234746679	0.0001707240206470308	0.0001789467087850488	0.0001861627051472803	0.0001926562857346851	0.000198604077070416	0.0002041239387183267	0.0002092989868156689	0.0002141900813007042	0.0002188432730367959	0.0002232944869611982	0.0002275721190317402	0.0002316993208070551	0.0002356949610507893	0.0002395749762189972	0.0002433527551772434	0.00024703958618426	0.0002506454109270684	0.0002541788316557134	0.0002576472923275588	0.0002610574695858237	0.0002644153309627377	0.0002677261628939022	0.0002709947403334838	0.0002742254467597807	0.0002774222612510739	0.0002805888217206262	0.0002837285060568903	0.0002868444480071596	0.00028993957019253	0.0002930166210548094	0.0002960781833405956	0.0002991266964229498	0.0003021645006085393	0.0003051938493663881	0.0003082168727542175	0.0003112356317261333	0.0003142521583952399	0.0003172684461881862	0.0003202863918515284	0.0003233078796721317	0.0003263348165222224	0.0003293691083029988	0.0003324125688523739	0.0003354670384826077	0.0003385344228294352	0.0003416166958447687
YBR019C	4.766211588273366e-7	9.58080110626791e-7	1.444476665420705e-6	1.935913535976878e-6	2.432496048051437e-6	2.934333186426267e-6	3.441537231754304e-6	3.954224365466643e-6	4.472514268263921e-6	4.996530916802633e-6	5.526402144674533e-6	6.062260362529194e-6	6.604242037239119e-6	7.152488112461424e-6	7.707146441521116e-6	8.268369546647625e-6	8.836314529574545e-6	9.411143179893238e-6	9.993022949726174e-6	0.00001058213029568163	0.00001117864842299259	0.00001178276643122813	0.00001239467946711076	0.00001301458994463102	0.00001364270907141889	0.00001427925981842259	0.000014924472213232	0.00001557858416582338	0.00001624184223810351	0.00001691450685504801	0.00001759685089436825	0.0000182891573238547	0.00001899171947292778	0.00001970484369209327	0.00002042885506538536	0.00002116409284380496	0.00002191090962180111	0.0000226696727150967	0.00002344077220407581	0.00002422461861247712	0.00002502163980242446	0.00002583228102992158	0.00002665701507541679	0.0000274963480524154	0.0000283508099695008	0.00002922095523882173	0.00003010736354766716	0.00003101064509474431	0.00003193146196504162
YBR020W	4.517316400663677e-7	9.080484385111823e-7	1.369044993152792e-6	1.834818652954407e-6	2.305469243451489e-6	2.781100058104419e-6	3.261817514138168e-6	3.747731725849648e-6	4.238956124069405e-6	4.735608211243368e-6	5.237809145335936e-6	5.745684422355262e-6	6.25936338267643e-6	6.778979609682874e-6	7.304673235659573e-6	7.836588817980814e-6	8.374875254383665e-6	8.919685885664011e-6	9.471179419189257e-6	0.00001002952309660145	0.00001059489055608939	0.0000111674610223913	0.0000117474194516344	0.00001233495768738989	0.00001293027590701543	0.00001353358543789759	0.00001414510429567144	0.00001476505796678563	0.00001539368013719838	0.00001603121763093016	0.000016677929076154	0.00001733408266438812	0.00001799995640777144	0.00001867584065738456	0.00001936204352023334	0.00002005888653216937	0.00002076670387584589	0.00002148584368497903	0.00002221667566696885	0.00002295958890872155	0.00002371498893050588	0.00002448329773870137	0.00002526496341900024	0.00002606046565456416	0.00002687030677737803	0.00002769501224884797	0.00002853513148590302	0.00002939124282190488	0.00003026397376476778
YBR021W	4.485218292608768e-7	9.015962365245883e-7	1.359317147430473e-6	1.821781219210555e-6	2.289087568079472e-6	2.761338753529349e-6	3.238640436622849e-6	3.721101949224474e-6	4.208835916165996e-6	4.701959004963493e-6	5.200591512676098e-6	5.704858043581626e-6	6.214887018795311e-6	6.730811071877136e-6	7.252769339912134e-6	7.780905353824804e-6	8.315366954150179e-6	8.85630639300954e-6	9.403881247148267e-6	9.958257567093155e-6	0.00001051960775957055	0.00001108810977848139	0.00001166394726874374	0.00001224731070928363	0.00001283839884450114	0.00001343742150387675	0.00001404459515921397	0.00001466014370080632	0.00001528429915178443	0.0000159173065651379	0.00001655942273807902	0.00001721091396576574	0.00001787205629541489	0.00001854313799565425	0.00001922446497413493	0.00001991635649553245	0.00002061914438372133	0.00002133317429478134	0.00002205881327496579	0.00002279644766374469	0.00002354648012285946	0.0000243093296866345	0.00002508544117260588	0.00002587529085811509	0.00002667937753317135	0.00002749822295831227	0.00002833237268573541	0.00002918240089645577	0.00003004893055165367
YBR022W	5.212879246357502e-7	1.04786701956585e-6	1.579846448602259e-6	2.117338550357878e-6	2.660458521264279e-6	3.2093255597199e-6	3.764062468854054e-6	4.324796318144957e-6	4.891658004276163e-6	5.464783122487694e-6	6.044311486417389e-6	6.630387915691909e-6	7.223161666127715e-6	7.822786889366485e-6	8.429425295462213e-6	9.043243701148809e-6	9.664413931927248e-6	0.00001029311294058304	0.00001092952386924674	0.00001157383970853752	0.00001222626083529918	0.00001288699407342641	0.00001355625286103568	0.00001423425858006463	0.00001492124222109638	0.00001561744765472886	0.00001632312647111661	0.00001703853888226537	0.00001776395455452839	0.00001849965830172627	0.00001924594858132173	0.00002000313488899852	0.00002077153805433161	0.00002155149311849187	0.00002234335562111183	0.0000231474966199344	0.00002396430176889493	0.00002479417280313259	0.00002563753632587456	0.00002649484135073076	0.00002736655586021338	0.00002825316686459853	0.00002915519136812702	0.00003007318291748017	0.00003100772121816703	0.00003195941267156481	0.00003292889132904686	0.00003391682453450927	0.00003492393633715839
YBR023C	0.00001939952160508573	0.00002523489630837782	0.00002957673553774345	0.00003319718216246821	0.00003637845943344745	0.00003925992633325349	0.00004192203523400686	0.00004441605539068988	0.00004677690572495915	0.00004902966480118216	0.00005119298282167117	0.00005328122850362761	0.00005530570756901977	0.00005727553609097111	0.0000591981853825269	0.00006107987632989743	0.00006292586580325108	0.00006474064784111329	0.00006652810047634074	0.00006829162571494176	0.00007003420073912905	0.00007175849249572238	0.0000734668805253246	0.0000751615100752447	0.00007684435982162041	0.00007851720008002137	0.00008018167535166903	0.00008183935049088898	0.00008349166019266708	0.00008513992310690906	0.00008678542298110457	0.00008842940366423527	0.00009007299964850564	0.00009171731065598582	0.0000933634403982891	0.00009501245095596689	0.00009666533511711447	0.00009832310084182839	0.00009998677545334972	0.0001016573297060881	0.0001033357238839342	0.0001050229610148508	0.0001067200500991937	0.0001084279575306185	0.0001101476926142782	0.0001118803178478207	0.0001136268694004928	0.0001153884043392813	0.0001171660551243749
YBR024W	6.603552455721272e-7	1.327413211029714e-6	2.001312182226623e-6	2.682194466741615e-6	3.370205992366763e-6	4.065497756498385e-6	4.768225322873887e-6	5.478549659762057e-6	6.1966365836095e-6	6.922657862862161e-6	7.656790609750904e-6	8.399218277896194e-6	9.150129940967249e-6	9.909720874514178e-6	0.00001067819592798047	0.000011455766419782	0.00001224265001324172	0.00001303907086671841	0.00001384526098231091	0.00001466146483768519	0.00001548793626278845	0.00001632493725424207	0.00001717273907451065	0.00001803161950337485	0.00001890187382519214	0.00001978381007789362	0.00002067774696434359	0.00002158401410865996	0.00002250295311907531	0.00002343492480555825	0.00002438030723981084	0.00002533949247415307	0.00002631288691727881	0.0000273009150078754	0.00002830402714300551	0.00002932269335619375	0.00003035740216897836	0.0000314086624921484	0.00003247701476618249	0.00003356302777346487	0.00003466729432049984	0.00003579043131444555	0.00003693309375935712	0.00003809598287035123	0.00003927983297712935	0.00004048541222197343	0.0000417135237675904	0.00004296501302710614	0.00004424079728761474
YBR025C	6.67734008353281e-6	9.650437792379922e-6	0.00001202495145530124	0.00001409462187069777	0.00001597295088928567	0.00001771805560197063	0.00001936441936286475	0.0000209345004020971	0.00002244391266748806	0.00002390399680751046	0.00002532343141893329	0.0000267088604307696	0.00002806568952815742	0.00002939828512817907	0.00003071025183594263	0.0000320046995420436	0.00003328421024803464	0.00003455105752500197	0.00003580725410336303	0.00003705452225663276	0.00003829445111057786	0.00003952846663077828	0.00004075783007880253	0.00004198374577175838	0.00004320730364247542	0.00004442950127212861	0.00004565132126260645	0.00004687366143113538	0.000048097338833985	0.00004932317657456646	0.00005055200672646137	0.00005178458784783374	0.00005302162435736066	0.00005426384351166869	0.00005551199906863709	0.00005676680258546488	0.0000580289231338504	0.00005929906266861974	0.0000605779611519258	0.00006186633323785306	0.00006316486690352896	0.00006447429381090608	0.00006579539124602317	0.00006712891775652082	0.00006847562887348948	0.00006983633671883952	0.0000712119045324951	0.00007260317653679398	0.00007401103027277115
YBR026C	5.212879246357502e-7	1.04786701956585e-6	1.579846448602259e-6	2.117338550357878e-6	2.660458521264279e-6	3.2093255597199e-6	3.764062468854054e-6	4.324796318144957e-6	4.891658004276163e-6	5.464783122487694e-6	6.044311486417389e-6	6.630387915691909e-6	7.223161666127715e-6	7.822786889366485e-6	8.429425295462213e-6	9.043243701148809e-6	9.664413931927248e-6	0.00001029311294058304	0.00001092952386924674	0.00001157383970853752	0.00001222626083529918	0.00001288699407342641	0.00001355625286103568	0.00001423425858006463	0.00001492124222109638	0.00001561744765472886	0.00001632312647111661	0.00001703853888226537	0.00001776395455452839	0.00001849965830172627	0.00001924594858132173	0.00002000313488899852	0.00002077153805433161	0.00002155149311849187	0.00002234335562111183	0.0000231474966199344	0.00002396430176889493	0.00002479417280313259	0.00002563753632587456	0.00002649484135073076	0.00002736655586021338	0.00002825316686459853	0.00002915519136812702	0.00003007318291748017	0.00003100772121816703	0.00003195941267156481	0.00003292889132904686	0.00003391682453450927	0.00003492393633715839
YBR027C	5.212879246357502e-7	1.04786701956585e-6	1.579846448602259e-6	2.117338550357878e-6	2.660458521264279e-6	3.2093255597199e-6	3.764062468854054e-6	4.324796318144957e-6	4.891658004276163e-6	5.464783122487694e-6	6.044311486417389e-6	6.630387915691909e-6	7.223161666127715e-6	7.822786889366485e-6	8.429425295462213e-6	9.043243701148809e-6	9.664413931927248e-6	0.00001029311294058304	0.00001092952386924674	0.00001157383970853752	0.00001222626083529918	0.00001288699407342641	0.00001355625286103568	0.00001423425858006463	0.00001492124222109638	0.00001561744765472886	0.00001632312647111661	0.00001703853888226537	0.00001776395455452839	0.00001849965830172627	0.00001924594858132173	0.00002000313488899852	0.00002077153805433161	0.00002155149311849187	0.00002234335562111183	0.0000231474966199344	0.00002396430176889493	0.00002479417280313259	0.00002563753632587456	0.00002649484135073076	0.00002736655586021338	0.00002825316686459853	0.00002915519136812702	0.00003007318291748017	0.00003100772121816703	0.00003195941267156481	0.00003292889132904686	0.00003391682453450927	0.00003492393633715839
YBR028C	4.766211588273366e-7	9.58080110626791e-7	1.444476665420705e-6	1.935913535976878e-6	2.432496048051437e-6	2.934333186426267e-6	3.441537231754304e-6	3.954224365466643e-6	4.472514268263921e-6	4.996530916802633e-6	5.526402144674533e-6	6.062260362529194e-6	6.604242037239119e-6	7.152488112461424e-6	7.707146441521116e-6	8.268369546647625e-6	8.836314529574545e-6	9.411143179893238e-6	9.993022949726174e-6	0.00001058213029568163	0.00001117864842299259	0.00001178276643122813	0.00001239467946711076	0.00001301458994463102	0.00001364270907141889	0.00001427925981842259	0.000014924472213232	0.00001557858416582338	0.00001624184223810351	0.00001691450685504801	0.00001759685089436825	0.0000182891573238547	0.00001899171947292778	0.00001970484369209327	0.00002042885506538536	0.00002116409284380496	0.00002191090962180111	0.0000226696727150967	0.00002344077220407581	0.00002422461861247712	0.00002502163980242446	0.00002583228102992158	0.00002665701507541679	0.0000274963480524154	0.0000283508099695008	0.00002922095523882173	0.00003010736354766716	0.00003101064509474431	0.00003193146196504162
YBR029C	0.00001937234998918344	0.0000251995514563751	0.00002953530934476763	0.00003315068503463746	0.00003632750648570211	0.00003920493748970431	0.00004186331773420552	0.00004435384466550404	0.00004671138829612453	0.00004896099206465556	0.00005112128005129584	0.00005320660084784153	0.00005522824434129052	0.00005719531383620371	0.00005911527018119686	0.0000609943255495495	0.0000628377294475561	0.00006464996962081136	0.00006643491866870262	0.00006819597383343056	0.00006993610812750695	0.00007165798476004885	0.00007336397994264982	0.00007505623591386427	0.00007673672857769052	0.0000784072257762338	0.00008006936970573088	0.00008172472302628011	0.00008337471841923772	0.00008502067269277543	0.0000866638678027359	0.00008830554584772794	0.00008994683972179926	0.00009158884762105314	0.00009323267172248826	0.00009487937258881559	0.00009652994162389614	0.00009818538539871239	0.00009984672979530335	0.0001015149441702484	0.0001031909874894682	0.0001048758614050557	0.0001065705734562185	0.0001082760886817345	0.0001099934150126592	0.0001117236134586327	0.0001134677186780207	0.0001152267862995959	0.0001170019472361723
YBR030W	0.00005681360893223499	0.00006793599155866469	0.00007577552908136275	0.00008209283500666395	0.00008750594369714591	0.00009231203934628261	0.00009667935170634487	0.0001007133371071521	0.0001044849330132889	0.0001080443828802186	0.0001114287420932088	0.0001146662452182719	0.0001177789109107442	0.0001207843772645193	0.0001236969020069991	0.000126528361463096	0.0001292886193619335	0.0001319861050340753	0.0001346280149574089	0.0001372205831880237	0.0001397692772304606	0.0001422788930130066	0.0001447537070398012	0.0001471975412414415	0.0001496138387820481	0.0001520057218293138	0.0001543760437698931	0.0001567274253576646	0.0001590622782152866	0.0001613828576415883	0.0001636912630018452	0.0001659894577535067	0.0001682793211483414	0.0001705626213456649	0.0001728410230125257	0.0001751161535753569	0.0001773896084952614	0.0001796628859629899	0.0001819374353848087	0.000184214713812089	0.0001864961789248539	0.0001887832081270298	0.0001910771705024472	0.0001933794761900624	0.0001956915548183573	0.0001980147705258424	0.0002003505188605431	0.0002027002670093937	0.0002050655051900275
YBR032W	6.603552455721272e-7	1.327413211029714e-6	2.001312182226623e-6	2.682194466741615e-6	3.370205992366763e-6	4.065497756498385e-6	4.768225322873887e-6	5.478549659762057e-6	6.1966365836095e-6	6.922657862862161e-6	7.656790609750904e-6	8.399218277896194e-6	9.150129940967249e-6	9.909720874514178e-6	0.00001067819592798047	0.000011455766419782	0.00001224265001324172	0.00001303907086671841	0.00001384526098231091	0.00001466146483768519	0.00001548793626278845	0.00001632493725424207	0.00001717273907451065	0.00001803161950337485	0.00001890187382519214	0.00001978381007789362	0.00002067774696434359	0.00002158401410865996	0.00002250295311907531	0.00002343492480555825	0.00002438030723981084	0.00002533949247415307	0.00002631288691727881	0.0000273009150078754	0.00002830402714300551	0.00002932269335619375	0.00003035740216897836	0.0000314086624921484	0.00003247701476618249	0.00003356302777346487	0.00003466729432049984	0.00003579043131444555	0.00003693309375935712	0.00003809598287035123	0.00003927983297712935	0.00004048541222197343	0.0000417135237675904	0.00004296501302710614	0.00004424079728761474
YBR033W	0.00001935491813073845	0.00002517687608643346	0.00002950873251090318	0.00003312085495986066	0.00003629481779472596	0.00003916965958337196	0.00004182564772115413	0.00004431393358589989	0.00004666935581160653	0.00004891693530320615	0.00005107527938168001	0.00005315872372796152	0.0000551785480695829	0.0000571438475200901	0.00005906207621437324	0.00006093944073547522	0.00006278118586710788	0.00006459179531481653	0.00006637513819526038	0.00006813460869242112	0.00006987317714327366	0.00007159350436300874	0.00007329796442083536	0.00007498869763192517	0.00007666767811845333	0.00007833667212861656	0.0000799973203926173	0.00008165118416852645	0.00008329969481942471	0.00008494416798371379	0.0000865858844867307	0.00008822608529078896	0.00008986590224237875	0.00009150643258360312	0.00009314877752724884	0.00009479399661672218	0.00009644308037489552	0.00009809703451327588	0.00009975688398807838	0.0001014235972087441	0.0001030981323288979	0.0001047814901538714	0.0001064746772294573	0.0001081786577225607	0.0001098944387278176	0.0001116230803013967	0.0001133656160662144	0.0001151231007740057	0.0001168966643868159
YBR034C	7.872381179976597e-7	1.58246680412324e-6	2.385850913888048e-6	3.197560097251919e-6	4.017768319862171e-6	4.846655591096339e-6	5.684407363959087e-6	6.531215534414416e-6	7.387277778086832e-6	8.252798866168073e-6	9.127989940403133e-6	0.00001001306970223277	0.0000109082635529927	0.00001181380428646553	0.00001272993682748967	0.00001365691169917358	0.00001459498907008974	0.00001554443616852274	0.00001650552956967597	0.00001747856072067532	0.00001846383222328928	0.00001946165641580639	0.00002047235562541361	0.00002149626306244602	0.00002253372972692998	0.00002358512284573334	0.00002465082236167855	0.00002573122123811713	0.00002682672671519338	0.00002793776890643314	0.00002906479853175616	0.00003020828298087824	0.00003136870675970546	0.00003254657583335971	0.00003374242712342364	0.00003495682098834118	0.00003619033982941913	0.0000374435903317178	0.00003871721673245707	0.00004001189711598367	0.00004132833821325709	0.00004266727549055458	0.00004402948970153038	0.00004541581679089903	0.00004682713220929883	0.00004826435172295178	0.00004972843285467396	0.0000512203833976121	0.00005274129677471152
YBR035C	0.00001939952160508573	0.00002523489630837782	0.00002957673553774345	0.00003319718216246821	0.00003637845943344745	0.00003925992633325349	0.00004192203523400686	0.00004441605539068988	0.00004677690572495915	0.00004902966480118216	0.00005119298282167117	0.00005328122850362761	0.00005530570756901977	0.00005727553609097111	0.0000591981853825269	0.00006107987632989743	0.00006292586580325108	0.00006474064784111329	0.00006652810047634074	0.00006829162571494176	0.00007003420073912905	0.00007175849249572238	0.0000734668805253246	0.0000751615100752447	0.00007684435982162041	0.00007851720008002137	0.00008018167535166903	0.00008183935049088898	0.00008349166019266708	0.00008513992310690906	0.00008678542298110457	0.00008842940366423527	0.00009007299964850564	0.00009171731065598582	0.0000933634403982891	0.00009501245095596689	0.00009666533511711447	0.00009832310084182839	0.00009998677545334972	0.0001016573297060881	0.0001033357238839342	0.0001050229610148508	0.0001067200500991937	0.0001084279575306185	0.0001101476926142782	0.0001118803178478207	0.0001136268694004928	0.0001153884043392813	0.0001171660551243749
YBR036C	0.00003674255090795846	0.00004535571295854941	0.00005155026826105018	0.00005660620594669445	0.00006097957563562987	0.00006489181305054236	0.00006846916213136315	0.00007179122992104947	0.00007491184178060544	0.0000778692912899182	0.00008069191421975995	0.00008340137592582166	0.00008601465802058346	0.00008854536230931678	0.00009100455523538541	0.00009340145302075282	0.00009574375315578435	0.00009803803506690291	0.0001002899441731496	0.0001025043828900002	0.0001046856533856551	0.000106837559008193	0.0001089634872828095	0.000111066475937559	0.0001131492843738495	0.0001152144097055673	0.0001172641419208402	0.0001193006094027176	0.00012132576120224	0.0001233414255636346	0.0001253493355781867	0.0001273510955569387	0.0001293482430718494	0.0001313422727327712	0.0001333345666556083	0.0001353264600319547	0.0001373192853694691	0.0001393143633931923	0.0001413129193760925	0.0001433161581997393	0.0001453253128398296	0.0001473416392794364	0.0001493663239611764	0.0001514005427884678	0.000153445524737419	0.0001555025488456133	0.0001575728468536508	0.0001596576535284479	0.0001617582811364797
YBR037C	4.766211588273366e-7	9.58080110626791e-7	1.444476665420705e-6	1.935913535976878e-6	2.432496048051437e-6	2.934333186426267e-6	3.441537231754304e-6	3.954224365466643e-6	4.472514268263921e-6	4.996530916802633e-6	5.526402144674533e-6	6.062260362529194e-6	6.604242037239119e-6	7.152488112461424e-6	7.707146441521116e-6	8.268369546647625e-6	8.836314529574545e-6	9.411143179893238e-6	9.993022949726174e-6	0.00001058213029568163	0.00001117864842299259	0.00001178276643122813	0.00001239467946711076	0.00001301458994463102	0.00001364270907141889	0.00001427925981842259	0.000014924472213232	0.00001557858416582338	0.00001624184223810351	0.00001691450685504801	0.00001759685089436825	0.0000182891573238547	0.00001899171947292778	0.00001970484369209327	0.00002042885506538536	0.00002116409284380496	0.00002191090962180111	0.0000226696727150967	0.00002344077220407581	0.00002422461861247712	0.00002502163980242446	0.00002583228102992158	0.00002665701507541679	0.0000274963480524154	0.0000283508099695008	0.00002922095523882173	0.00003010736354766716	0.00003101064509474431	0.00003193146196504162
YBR038W	4.459896903049656e-7	8.965062567305758e-7	1.351643094662788e-6	1.811496315724554e-6	2.276164476508184e-6	2.745749557513327e-6	3.220356623282651e-6	3.700094388430342e-6	4.185074841955762e-6	4.675413992718723e-6	5.171231458631123e-6	5.672651140507948e-6	6.179800734637672e-6	6.692812126346899e-6	7.211823666742098e-6	7.736978075789569e-6	8.268422358657204e-6	8.806307907106205e-6	9.350791410840314e-6	9.902037985375757e-6	0.00001046021906202116	0.00001102551158765841	0.00001159809816774476	0.00001217816820714117	0.00001276591933757363	0.00001336156020062684	0.000013965306041293	0.00001457737948049905	0.00001519801123353035	0.00001582744498511669	0.00001646593607671762	0.00001711374929185513	0.00001777115910997358	0.00001843845218933296	0.00001911593271945978	0.00001980391815060593	0.0000205027384193183	0.00002121273723369041	0.00002193427959798647	0.00002266774965527729	0.00002341354777372793	0.00002417209059839129	0.00002494382050991518	0.00002572921109455615	0.00002652875830222746	0.00002734298091888755	0.00002817242138224439	0.00002901765066909016	0.00002987928830070258
YBR039W	8.401483388659743e-7	1.68882426860305e-6	2.546203723969256e-6	3.412467756445035e-6	4.287802023074833e-6	5.17239863089501e-6	6.066455496366153e-6	6.970177411917375e-6	7.883775338057629e-6	8.807467807710646e-6	9.7414801525087e-6	0.00001068604643793468	0.00001164140591168526	0.0000126078076493114	0.00001358551227236741	0.00001457478863259976	0.00001557591365481853	0.00001658917252749173	0.00001761486041000947	0.00001865328833317629	0.00001970477923762778	0.00002076966645521782	0.00002184829397839779	0.00002294101740942302	0.00002404821132597544	0.00002517026763824009	0.00002630759182865609	0.00002746060327605967	0.00002862973658675444	0.00002981545076171909	0.00003101822681842006	0.0000322385635671475	0.00003347697808599865	0.00003473401032315101	0.0000360102332729441	0.00003730624496662701	0.00003862266696209556	0.00003996014671251746	0.00004131937171462906	0.00004270106564096987	0.00004410598274193579	0.00004553490793843279	0.00004698867436594326	0.00004846817415034422	0.00004997434160477211	0.00005150815407308327	0.00005307063346867475	0.00005466285526848274	0.00005628598628484773
YBR040W	4.591150534674766e-7	9.228902087562949e-7	1.391421609877526e-6	1.864808196983822e-6	2.343151427218285e-6	2.826556282364386e-6	3.315130919018803e-6	3.80898725127683e-6	4.308240563978814e-6	4.813010280130656e-6	5.323419538006528e-6	5.839595884827497e-6	6.361670775024829e-6	6.889779975381849e-6	7.424065908620131e-6	7.96467549488028e-6	8.511760065607641e-6	9.065475467926761e-6	9.625983003275968e-6	0.00001019345264685801	0.00001076806087493704	0.00001134998984163533	0.00001193942752613995	0.00001253656890769215	0.00001314161743560638	0.00001375478789135828	0.00001437630185397731	0.00001500638849540941	0.00001564528532120019	0.00001629324318982139	0.00001695052495663585	0.0000176174031966418	0.00001829416046596432	0.00001898109186160331	0.00001967851052662272	0.0000203867432522254	0.00002110612968310643	0.00002183702364322356	0.00002257980088309751	0.00002333485684906862	0.00002410260368939208	0.00002488347030771277	0.00002567791211405814	0.00002648641663225326	0.00002730949440502979	0.00002814767948261948	0.0000290015302623629	0.00002987163452918395	0.00003075863004616926
YBR041W	0.00003700548246313849	0.00004568028094396521	0.00005191916499426966	0.00005701128341726446	0.00006141594934783098	0.00006535618311564606	0.00006895913206955322	0.00007230497292619799	0.00007544791622389842	0.00007842652957280151	0.00008126935151634365	0.00008399820245070578	0.00008663018550666752	0.00008917899982794956	0.00009165579104843793	0.00009406984134240532	0.00009642890328439994	0.00009873960338319878	0.0001010076274571162	0.000103237913003685	0.0001054347929777379	0.0001076020979444477	0.0001097432396703268	0.0001118612776218878	0.0001139589909470624	0.0001160388946289181	0.0001181032950436409	0.000120154335804942	0.0001221939799108519	0.0001242240686900111	0.0001262463476351918	0.0001282624325373222	0.000130273871973383	0.0001322821712478242	0.0001342887223642269	0.0001362948700726572	0.0001383019564200648	0.0001403113115790073	0.000142324169583526	0.0001443417439439538	0.0001463652764661774	0.0001483960321188103	0.0001504352058203549	0.0001524839818980283	0.0001545435981330508	0.0001566153427150998	0.0001587004561776676	0.0001608001821351953	0.0001629158422593372
YBR042C	9.761040174374904e-6	0.0000141071604867803	0.00001757826117955451	0.00002060373717659823	0.00002334950727437142	0.00002590052795470092	0.00002830720751959425	0.00003060237576093894	0.00003280885742283224	0.00003494323040439844	0.00003701818123869526	0.00003904342212927533	0.00004102685516163887	0.00004297486327355224	0.00004489271570344303	0.00004678495854262076	0.00004865536621911152	0.00005050726224587931	0.00005234358888544959	0.00005416686350579763	0.00005597940977194834	0.00005778331183417816	0.00005958041323445729	0.0000613724746007781	0.0000631610892359092	0.00006494771540562936	0.00006673378948057486	0.000068520623935801	0.00007030941314097254	0.00007210136029721423	0.00007389768173617226	0.00007569948638532109	0.00007750780395271223	0.00007932369751997324	0.00008114826892469181	0.00008298255840375876	0.00008482754419116979	0.00008668425204039583	0.00008855376376541125	0.00009043712413755775	0.00009233533883018465	0.0000942494767712056	0.00009618067524284319	0.00009813004270909729	0.000100098683578597	0.00010208778496522	0.0001040986087801114	0.0001061323891958172	0.0001081904089554206
YBR043C	6.629894608126566e-6	9.581867118704447e-6	0.00001193950878607614	0.0000139944732506132	0.00001585945588221531	0.00001759216082405228	0.00001922682641131622	0.00002078575129852282	0.00002228443848691775	0.00002373414805102624	0.00002514349691531722	0.00002651908180274059	0.00002786626999503544	0.00002918939687142644	0.00003049204143626333	0.00003177729147927302	0.00003304771064915102	0.00003430555637597127	0.00003555282707593892	0.00003679123278731894	0.00003802235135576349	0.0000392475985982143	0.00004046822682196786	0.00004168543179525926	0.00004290029568920945	0.00004411380900758476	0.00004532694738090292	0.0000465406022216932	0.00004775558478720679	0.00004897271234503067	0.00005019281106204323	0.00005141663408443077	0.00005264488083023234	0.00005387827339719109	0.00005511756019275556	0.00005636344770376045	0.00005761660024956782	0.00005887771480279295	0.00006014752607150658	0.00006142674362336366	0.00006271605054779312	0.00006401617331092696	0.00006532788367756157	0.00006665193480166188	0.00006798907684606465	0.00006934011616294682	0.00007070590985930457	0.00007208729615850583	0.00007348514636503491
YBR044C	7.508121288991507e-7	1.50924510922558e-6	2.275456168887374e-6	3.049607108432359e-6	3.831863844393599e-6	4.622398057405983e-6	5.421386619878466e-6	6.229012549065842e-6	7.045464374477503e-6	7.87093739289595e-6	8.705632976891427e-6	9.549759708986223e-6	0.00001040353256203672	0.00001126717356049596	0.00001214091561267705	0.00001302499898183463	0.00001391967189558586	0.00001482518775110439	0.00001574181105001739	0.00001666981976155362	0.00001760950248090966	0.00001856115708851936	0.00001952509099066977	0.00002050162198431962	0.00002149108485530947	0.00002249382983056322	0.00002351021926070541	0.000024540627912581	0.00002558544418994785	0.00002664507834786954	0.00002771996023583831	0.00002881053559564572	0.00002991726649037116	0.00003104063552264244	0.00003218115479619639	0.00003333935870981472	0.00003451580267972441	0.00003571106533090569	0.00003692576117634974	0.00003816053688466139	0.00003941606643186193	0.00004069305119083698	0.00004199223599690497	0.00004331441811137094	0.00004466043241389487	0.00004603115222124631	0.00004742749065946157	0.00004885040899560087	0.00005030095027131688
YBR045C	4.766211588273366e-7	9.58080110626791e-7	1.444476665420705e-6	1.935913535976878e-6	2.432496048051437e-6	2.934333186426267e-6	3.441537231754304e-6	3.954224365466643e-6	4.472514268263921e-6	4.996530916802633e-6	5.526402144674533e-6	6.062260362529194e-6	6.604242037239119e-6	7.152488112461424e-6	7.707146441521116e-6	8.268369546647625e-6	8.836314529574545e-6	9.411143179893238e-6	9.993022949726174e-6	0.00001058213029568163	0.00001117864842299259	0.00001178276643122813	0.00001239467946711076	0.00001301458994463102	0.00001364270907141889	0.00001427925981842259	0.000014924472213232	0.00001557858416582338	0.00001624184223810351	0.00001691450685504801	0.00001759685089436825	0.0000182891573238547	0.00001899171947292778	0.00001970484369209327	0.00002042885506538536	0.00002116409284380496	0.00002191090962180111	0.0000226696727150967	0.00002344077220407581	0.00002422461861247712	0.00002502163980242446	0.00002583228102992158	0.00002665701507541679	0.0000274963480524154	0.0000283508099695008	0.00002922095523882173	0.00003010736354766716	0.00003101064509474431	0.00003193146196504162
YBR046C	6.603552455721272e-7	1.327413211029714e-6	2.001312182226623e-6	2.682194466741615e-6	3.370205992366763e-6	4.065497756498385e-6	4.768225322873887e-6	5.478549659762057e-6	6.1966365836095e-6	6.922657862862161e-6	7.656790609750904e-6	8.399218277896194e-6	9.150129940967249e-6	9.909720874514178e-6	0.00001067819592798047	0.000011455766419782	0.00001224265001324172	0.00001303907086671841	0.00001384526098231091	0.00001466146483768519	0.00001548793626278845	0.00001632493725424207	0.00001717273907451065	0.00001803161950337485	0.00001890187382519214	0.00001978381007789362	0.00002067774696434359	0.00002158401410865996	0.00002250295311907531	0.00002343492480555825	0.00002438030723981084	0.00002533949247415307	0.00002631288691727881	0.0000273009150078754	0.00002830402714300551	0.00002932269335619375	0.00003035740216897836	0.0000314086624921484	0.00003247701476618249	0.00003356302777346487	0.00003466729432049984	0.00003579043131444555	0.00003693309375935712	0.00003809598287035123	0.00003927983297712935	0.00004048541222197343	0.0000417135237675904	0.00004296501302710614	0.00004424079728761474
YBR047W	5.212879246357502e-7	1.04786701956585e-6	1.579846448602259e-6	2.117338550357878e-6	2.660458521264279e-6	3.2093255597199e-6	3.764062468854054e-6	4.324796318144957e-6	4.891658004276163e-6	5.464783122487694e-6	6.044311486417389e-6	6.630387915691909e-6	7.223161666127715e-6	7.822786889366485e-6	8.429425295462213e-6	9.043243701148809e-6	9.664413931927248e-6	0.00001029311294058304	0.00001092952386924674	0.00001157383970853752	0.00001222626083529918	0.00001288699407342641	0.00001355625286103568	0.00001423425858006463	0.00001492124222109638	0.00001561744765472886	0.00001632312647111661	0.00001703853888226537	0.00001776395455452839	0.00001849965830172627	0.00001924594858132173	0.00002000313488899852	0.00002077153805433161	0.00002155149311849187	0.00002234335562111183	0.0000231474966199344	0.00002396430176889493	0.00002479417280313259	0.00002563753632587456	0.00002649484135073076	0.00002736655586021338	0.00002825316686459853	0.00002915519136812702	0.00003007318291748017	0.00003100772121816703	0.00003195941267156481	0.00003292889132904686	0.00003391682453450927	0.00003492393633715839
YBR049C	4.471080827875393e-7	8.987543936488339e-7	1.355032562179875e-6	1.816038941041526e-6	2.281872333961495e-6	2.752634977180091e-6	3.228432198708502e-6	3.709372985780782e-6	4.195569608229967e-6	4.687138365830604e-6	5.184199176459738e-6	5.686876251637422e-6	6.195297607747312e-6	6.709595460457265e-6	7.229908508139126e-6	7.756379829100046e-6	8.28915679764902e-6	8.828391185748554e-6	9.374240074257715e-6	9.926868991069038e-6	0.00001048644979882382	0.00001105315988976409	0.00001162718232911287	0.0000122087069958007	0.0000127979320107038	0.00001339506654088356	0.00001400032637434305	0.00001461393469398125	0.00001523612279221609	0.00001586713495438172	0.00001650722716638562	0.00001715666488143204	0.00001781572327370509	0.00001848468970851792	0.00001916386913209272	0.00001985357979901746	0.0000205541524828664	0.00002126593175124107	0.00002198928350291546	0.00002272459285482796	0.00002347226119315745	0.00002423270622372782	0.00002500637138462572	0.00002579373145188639	0.00002659528363654651	0.000027411548046415	0.00002824306850439297	0.00002909041739022488	0.00002995421572158178
YBR050C	5.212879246357502e-7	1.04786701956585e-6	1.579846448602259e-6	2.117338550357878e-6	2.660458521264279e-6	3.2093255597199e-6	3.764062468854054e-6	4.324796318144957e-6	4.891658004276163e-6	5.464783122487694e-6	6.044311486417389e-6	6.630387915691909e-6	7.223161666127715e-6	7.822786889366485e-6	8.429425295462213e-6	9.043243701148809e-6	9.664413931927248e-6	0.00001029311294058304	0.00001092952386924674	0.00001157383970853752	0.00001222626083529918	0.00001288699407342641	0.00001355625286103568	0.00001423425858006463	0.00001492124222109638	0.00001561744765472886	0.00001632312647111661	0.00001703853888226537	0.00001776395455452839	0.00001849965830172627	0.00001924594858132173	0.00002000313488899852	0.00002077153805433161	0.00002155149311849187	0.00002234335562111183	0.0000231474966199344	0.00002396430176889493	0.00002479417280313259	0.00002563753632587456	0.00002649484135073076	0.00002736655586021338	0.00002825316686459853	0.00002915519136812702	0.00003007318291748017	0.00003100772121816703	0.00003195941267156481	0.00003292889132904686	0.00003391682453450927	0.00003492393633715839
YBR051W	4.766211588273366e-7	9.58080110626791e-7	1.444476665420705e-6	1.935913535976878e-6	2.432496048051437e-6	2.934333186426267e-6	3.441537231754304e-6	3.954224365466643e-6	4.472514268263921e-6	4.996530916802633e-6	5.526402144674533e-6	6.062260362529194e-6	6.604242037239119e-6	7.152488112461424e-6	7.707146441521116e-6	8.268369546647625e-6	8.836314529574545e-6	9.411143179893238e-6	9.993022949726174e-6	0.00001058213029568163	0.00001117864842299259	0.00001178276643122813	0.00001239467946711076	0.00001301458994463102	0.00001364270907141889	0.00001427925981842259	0.000014924472213232	0.00001557858416582338	0.00001624184223810351	0.00001691450685504801	0.00001759685089436825	0.0000182891573238547	0.00001899171947292778	0.00001970484369209327	0.00002042885506538536	0.00002116409284380496	0.00002191090962180111	0.0000226696727150967	0.00002344077220407581	0.00002422461861247712	0.00002502163980242446	0.00002583228102992158	0.00002665701507541679	0.0000274963480524154	0.0000283508099695008	0.00002922095523882173	0.00003010736354766716	0.00003101064509474431	0.00003193146196504162
YBR052C	7.045241191769943e-6	0.00001018214763322702	0.000012687489894874	0.00001487119299043196	0.00001685301237394971	0.00001869426720961176	0.00002043134077743756	0.00002208792868660932	0.00002368050516841004	0.00002522103570300514	0.00002671867705244682	0.00002818043920672433	0.00002961202568581677	0.00003101804348479356	0.00003240229581089322	0.00003376806389997024	0.00003511807201449109	0.00003645471899261431	0.00003778012845958443	0.00003909611758139057	0.00004040436304058151	0.00004170636936798287	0.00004300346731776823	0.00004429692756216918	0.00004558790008444617	0.00004687743743094997	0.00004816657634449831	0.00004945626410815968	0.00005074736279265478	0.0000520407408494208	0.00005333727619864306	0.00005463776920669737	0.00005594296309627777	0.00005725362518356688	0.00005857055075241829	0.0000598944905930695	0.00006122615063250386	0.00006256627148485458	0.00006391563387408448	0.00006527499186879972	0.00006664507168968715	0.00006802664424266419	0.00006942053068018429	0.0000708275310416167	0.00007224844246760463	0.00007368412179776274	0.00007513547984431046	0.00007660340738553417	0.0000780888302827839
YBR053C	0.00002068001248297495	0.00002690055939879259	0.00003152898810209484	0.00003538840774926564	0.00003877967010493247	0.0000418513327232435	0.00004468915834016889	0.0000473478003060303	0.00004986448241254959	0.0000522659385668987	0.00005457205000358135	0.000056798133865523	0.00005895624212500714	0.00006105609257294772	0.00006310564967715457	0.00006511154494273218	0.00006707938222424848	0.00006901395220010989	0.00007091938887326127	0.00007279931880735852	0.00007465691569858728	0.00007649502252323485	0.00007831617589785646	0.00008012266265897938	0.0000819165920898832	0.00008369985121275521	0.00008547419354568141	0.0000872412867454405	0.0000890026603802041	0.00009075972013875639	0.0000925138345003387	0.00009426632941426924	0.00009601841425994914	0.00009777126135176364	0.00009952604725599398	0.0001012839041466051	0.000103045890347071	0.0001048130803606428	0.0001065865693188972	0.0001083673920334916	0.0001101565721900818	0.000111955179040843	0.0001137642881575444	0.0001155849297233543	0.0001174181796911824	0.0001192651706910318	0.0001211270072473352	0.000123004816231519	0.0001248998048820739
YBR054W	0.00001121974611214712	0.00001621535613224958	0.00002020518175456109	0.00002368278752086829	0.00002683888746214399	0.00002977113412750187	0.00003253746892855735	0.00003517562780325953	0.00003771184649631559	0.00004016518030448651	0.00004255021168258737	0.00004487810424714875	0.00004715794095642898	0.00004939705866589685	0.00005160151402719385	0.00005377653251134093	0.0000559264526209914	0.00005805509450788446	0.00006016584015396664	0.00006226158312246237	0.00006434499430567691	0.00006641846933926756	0.00006848412725227789	0.00007054399176523705	0.00007259989431141162	0.00007465351106189419	0.00007670649302012615	0.00007876034883466808	0.00008081645134800669	0.00008287618354307614	0.00008494094350781587	0.00008701200592576732	0.00008909055436998846	0.00009117781076560098	0.00009327504159252676	0.00009538344274361879	0.00009750413811334083	0.00009963830723472558	0.000101787193399179	0.0001039519975346801	0.000106133875588375	0.0001083340562042633	0.00011055384660448	0.000112794520922605	0.0001150573485905806	0.0001173436940977098	0.000119655007927017	0.000121992708695952	0.000124358270813781
YBR055C	0.00003761029331604945	0.00004642687157133448	0.0000527677232339974	0.0000579430667282713	0.00006241972212307483	0.00006642435475495757	0.00007008619004795876	0.00007348671511393448	0.00007668102649942601	0.00007970832215741942	0.0000825976070608858	0.00008537105823509166	0.00008804605834176053	0.00009063653042212801	0.00009315380227141864	0.00009560730777138836	0.00009800492620346503	0.0001003533923786265	0.0001026584850442372	0.0001049252223952248	0.0001071580082037582	0.0001093607356412826	0.0001115368722364504	0.0001136895274586332	0.0001158215258778609	0.0001179354235833087	0.0001200335646445151	0.0001221181277108957	0.0001241911078653918	0.0001262543765282749	0.0001283097077221592	0.0001303587436482679	0.0001324030581895069	0.0001344441812536628	0.0001364835276017165	0.0001385224639579799	0.0001405623542995412	0.0001426045505416531	0.0001446503068943455	0.0001467008566977475	0.0001487574620498028	0.0001508214085944253	0.0001528939107874947	0.0001549761723098749	0.0001570694511694792	0.000159175056610119	0.000161294249447778	0.00016342829362024	0.0001655785323974714
YBR056C-B	5.212879246357502e-7	1.04786701956585e-6	1.579846448602259e-6	2.117338550357878e-6	2.660458521264279e-6	3.2093255597199e-6	3.764062468854054e-6	4.324796318144957e-6	4.891658004276163e-6	5.464783122487694e-6	6.044311486417389e-6	6.630387915691909e-6	7.223161666127715e-6	7.822786889366485e-6	8.429425295462213e-6	9.043243701148809e-6	9.664413931927248e-6	0.00001029311294058304	0.00001092952386924674	0.00001157383970853752	0.00001222626083529918	0.00001288699407342641	0.00001355625286103568	0.00001423425858006463	0.00001492124222109638	0.00001561744765472886	0.00001632312647111661	0.00001703853888226537	0.00001776395455452839	0.00001849965830172627	0.00001924594858132173	0.00002000313488899852	0.00002077153805433161	0.00002155149311849187	0.00002234335562111183	0.0000231474966199344	0.00002396430176889493	0.00002479417280313259	0.00002563753632587456	0.00002649484135073076	0.00002736655586021338	0.00002825316686459853	0.00002915519136812702	0.00003007318291748017	0.00003100772121816703	0.00003195941267156481	0.00003292889132904686	0.00003391682453450927	0.00003492393633715839
YBR056W	0.0001034263711083692	0.0001191325596060035	0.0001299489767791968	0.0001385368990572042	0.0001458150146788699	0.0001522203311134324	0.0001579981889754121	0.0001633013221949419	0.0001682319086821472	0.0001728620614007029	0.0001772446224819238	0.0001814196934506394	0.0001854185407884056	0.0001892660467274601	0.0001929821933681838	0.0001965837196163808	0.0002000843994906327	0.0002034959071215689	0.0002068283373932235	0.000210090275252716	0.0002132892349054943	0.0002164318800921437	0.0002195240405648298	0.0002225709185312293	0.0002255772291162642	0.0002285472033536554	0.0002314846768275168	0.000234393179506912	0.000237275950414254	0.0002401359830766049	0.0002429760645401647	0.0002457987903167699	0.000248606608372054	0.0002514018422589565	0.0002541866735006619	0.000256963184453508	0.0002597333983913235	0.0002624992712749368	0.0002652626369844047	0.0002680252975732668	0.0002707890504987559	0.0002735556950513592	0.0002763269489462118	0.0002791044714258903	0.0002818899564907364	0.000284685146386859	0.0002874918117566574	0.0002903116323992844	0.0002931463133793923
YBR056W-A	0.00002261796056217096	0.00002942144268533825	0.0000344836073672208	0.00003870469627391445	0.00004241376032013337	0.00004577327258026342	0.00004887703471011391	0.00005178482168585076	0.00005453734558981689	0.00005716384559091884	0.00005968606601981066	0.00006212075940572854	0.00006448110712669283	0.00006677773763861975	0.00006901936176957451	0.00007121323247148325	0.0000733654787415459	0.00007548134020090377	0.00007756533825264513	0.0000796214393117805	0.0000816531144860688	0.00008366347316784328	0.00008565528968812973	0.00008763106518119831	0.00008959310659419245	0.00009154347779118746	0.0000934840966111323	0.00009541678698632679	0.00009734322182468814	0.00009926493854625295	0.0001011834338743204	0.0001031001580108654	0.0001050164336648608	0.0001069335430173602	0.0001088527728982362	0.0001107753615631047	0.000112702466516716	0.000114635262968799	0.0001165749486761526	0.0001185226554026157	0.0001204795027815881	0.0001224466602843142	0.0001244253044586132	0.0001264165613945556	0.0001284216085324363	0.0001304416844323251	0.0001324779970893028	0.0001345317790030416	0.0001366043505693958
YBR057C	7.565987613768792e-7	1.520877107530784e-6	2.292993478108696e-6	3.073110920706546e-6	3.861396630487716e-6	4.658023611213923e-6	5.463170098412307e-6	6.277020519807884e-6	7.099764857869686e-6	7.931599914492832e-6	8.772728614186773e-6	9.62336114697365e-6	0.00001048371414241874	0.00001135401133589941	0.00001223448743083171	0.00001312538454231429	0.00001402695281121157	0.0000149394475878122	0.00001586313541145769	0.00001679829639291828	0.00001774522135212235	0.0000187042104658768	0.0000196755735103464	0.00002065963073129659	0.00002165671949201252	0.00002266719271947213	0.00002369141555818939	0.00002472976566478155	0.00002578263443572384	0.000026850435283489	0.00002793360137202196	0.00002903258188068016	0.00003014784243619555	0.00003127986935555819	0.00003242917868668086	0.00003359630895022348	0.00003478181984683938	0.00003598629445973245	0.00003721035202923768	0.00003845464421203103	0.00003971985018405872	0.00004100667673022608	0.00004231587440502532	0.00004364824661458125	0.00004500463467929266	0.00004638591865420747	0.00004779301871197333	0.00004922690351799244	0.00005068862413210407
YBR058C	4.485218292608768e-7	9.015962365245883e-7	1.359317147430473e-6	1.821781219210555e-6	2.289087568079472e-6	2.761338753529349e-6	3.238640436622849e-6	3.721101949224474e-6	4.208835916165996e-6	4.701959004963493e-6	5.200591512676098e-6	5.704858043581626e-6	6.214887018795311e-6	6.730811071877136e-6	7.252769339912134e-6	7.780905353824804e-6	8.315366954150179e-6	8.85630639300954e-6	9.403881247148267e-6	9.958257567093155e-6	0.00001051960775957055	0.00001108810977848139	0.00001166394726874374	0.00001224731070928363	0.00001283839884450114	0.00001343742150387675	0.00001404459515921397	0.00001466014370080632	0.00001528429915178443	0.0000159173065651379	0.00001655942273807902	0.00001721091396576574	0.00001787205629541489	0.00001854313799565425	0.00001922446497413493	0.00001991635649553245	0.00002061914438372133	0.00002133317429478134	0.00002205881327496579	0.00002279644766374469	0.00002354648012285946	0.0000243093296866345	0.00002508544117260588	0.00002587529085811509	0.00002667937753317135	0.00002749822295831227	0.00002833237268573541	0.00002918240089645577	0.00003004893055165367
YBR058C-A	0.00004270309924908869	0.00005271353180841424	0.00005991299977678103	0.00006578913817791358	0.00007087197914415722	0.00007541888076282572	0.00007957656687026657	0.00008343755875386336	0.00008706441358161061	0.00009050163709622383	0.00009378216183619386	0.00009693116782818267	0.00009996839150318652	0.0001029096412426776	0.0001057677787241704	0.0001085535152789919	0.0001112757971245616	0.0001139422710281712	0.0001165594982432227	0.0001191331764771849	0.000121668305818089	0.0001241693066125237	0.0001266401159303842	0.0001290842642928357	0.0001315049587456098	0.0001339051015034982	0.0001362873540423751	0.0001386541900250229	0.0001410078746945271	0.000143350532774418	0.0001456841788119369	0.000148010677084671	0.0001503318146880112	0.0001526493286987663	0.0001549648254643044	0.000157279856767041	0.0001595959712704979	0.0001619147039647603	0.0001642374789152956	0.0001665656964537592	0.0001689007895630715	0.0001712442179842575	0.0001735973606617832	0.0001759615843846708	0.000178338317075715	0.0001807290456778777	0.0001831352016517577	0.0001855582200622113	0.0001879996260419851
YBR059C	4.46080054699898e-7	8.966879027471937e-7	1.351916958450521e-6	1.81186335289412e-6	2.276625662648613e-6	2.746305888873281e-6	3.221009117399222e-6	3.700844084870026e-6	4.185922802976077e-6	4.676361304082409e-6	5.172279230337553e-6	5.673800507661273e-6	6.18105285833249e-6	6.694168194749184e-6	7.213284895756414e-6	7.738545709836302e-6	8.270097671491563e-6	8.808092202652571e-6	9.352686026384286e-6	9.904044293179542e-6	0.00001046233846777988	0.00001102774553143997	0.00001160044812494064	0.00001218063569234986	0.00001276850591127832	0.00001336426746352096	0.00001396813563473977	0.0000145803330876043	0.00001520109058547923	0.00001583065187195619	0.0000164692723364701	0.00001711721681103233	0.00001777475982487547	0.00001844218810512018	0.00001911980590839195	0.00001980793074175867	0.00002050689259986101	0.0000212170352627332	0.00002193872382739401	0.00002267234250512984	0.00002341829173250656	0.00002417698822432891	0.00002494887449749826	0.00002573442423265435	0.00002653413346516118	0.00002734852106806259	0.00002817812956745849	0.00002902353007943168	0.00002988534229823104
YBR060C	4.46481826960086e-7	8.974955253724978e-7	1.353134593678292e-6	1.813495249512303e-6	2.278676158254119e-6	2.748779412927995e-6	3.223910194014976e-6	3.704177336099363e-6	4.189692951758524e-6	4.680573177865711e-6	5.176937764329039e-6	5.678910748686318e-6	6.186619968301741e-6	6.700197454526772e-6	7.219781710721776e-6	7.745515613775877e-6	8.27754633043902e-6	8.816025418818222e-6	9.3611097437966e-6	9.91296460523557e-6	0.00001047176162177989	0.00001103767793348348	0.00001161089634494382	0.00001219160647120131	0.00001278000617029682	0.00001337630431113573	0.00001398071637208101	0.0000145934652149751	0.0000152147818115817	0.00001584491012890058	0.00001648410578484971	0.00001713263384785971	0.00001779076909204673	0.00001845879850720922	0.00001913702662622259	0.00001982577123905875	0.00002052536263399757	0.00002123614490168257	0.00002195848347563288	0.00002269276290924352	0.00002343938399454405	0.0000241987638158035	0.00002497134530779865	0.00002575760257689023	0.00002655803209877193	0.00002737315320610763	0.0000282035089044312	0.00002904967083512136	0.0000299122592713652
YBR061C	4.591150534674766e-7	9.228902087562949e-7	1.391421609877526e-6	1.864808196983822e-6	2.343151427218285e-6	2.826556282364386e-6	3.315130919018803e-6	3.80898725127683e-6	4.308240563978814e-6	4.813010280130656e-6	5.323419538006528e-6	5.839595884827497e-6	6.361670775024829e-6	6.889779975381849e-6	7.424065908620131e-6	7.96467549488028e-6	8.511760065607641e-6	9.065475467926761e-6	9.625983003275968e-6	0.00001019345264685801	0.00001076806087493704	0.00001134998984163533	0.00001193942752613995	0.00001253656890769215	0.00001314161743560638	0.00001375478789135828	0.00001437630185397731	0.00001500638849540941	0.00001564528532120019	0.00001629324318982139	0.00001695052495663585	0.0000176174031966418	0.00001829416046596432	0.00001898109186160331	0.00001967851052662272	0.0000203867432522254	0.00002110612968310643	0.00002183702364322356	0.00002257980088309751	0.00002333485684906862	0.00002410260368939208	0.00002488347030771277	0.00002567791211405814	0.00002648641663225326	0.00002730949440502979	0.00002814767948261948	0.0000290015302623629	0.00002987163452918395	0.00003075863004616926
YBR062C	9.896104505085435e-7	1.989265444537435e-6	2.999172212443502e-6	4.01954401145522e-6	5.050600103075826e-6	6.092565632190838e-6	7.145674276982005e-6	8.210167258627976e-6	9.286293063580946e-6	0.00001037430909760903	0.00001147448077460536	0.00001258708301112408	0.00001371239914587629	0.00001485072180911148	0.0000160023579815101	0.00001716762433831343	0.00001834684706393795	0.00001954036207649019	0.00002074851703781787	0.000021971678303902	0.00002321022625996675	0.00002446455353092851	0.00002573506529871484	0.0000270221804197701	0.00002832634009987928	0.00002964800596169117	0.00003098765561453623	0.00003234578303616126	0.00003372290013983432	0.00003511954757114278	0.00003653629191000079	0.00003797372069435908	0.00003943244297961299	0.00004091309475733879	0.00004241635094336829	0.00004394291594538888	0.00004549352188284223	0.0000470689313756078	0.00004866995420756932	0.00005029744277583666	0.00005195228549491319	0.00005363540690498989	0.00005534778832970226	0.0000570904805830845	0.00005886458417249078	0.00006067125029102628	0.00006251168263032257	0.00006438714795690727	0.00006629902061118993
YBR063C	5.212879246357502e-7	1.04786701956585e-6	1.579846448602259e-6	2.117338550357878e-6	2.660458521264279e-6	3.2093255597199e-6	3.764062468854054e-6	4.324796318144957e-6	4.891658004276163e-6	5.464783122487694e-6	6.044311486417389e-6	6.630387915691909e-6	7.223161666127715e-6	7.822786889366485e-6	8.429425295462213e-6	9.043243701148809e-6	9.664413931927248e-6	0.00001029311294058304	0.00001092952386924674	0.00001157383970853752	0.00001222626083529918	0.00001288699407342641	0.00001355625286103568	0.00001423425858006463	0.00001492124222109638	0.00001561744765472886	0.00001632312647111661	0.00001703853888226537	0.00001776395455452839	0.00001849965830172627	0.00001924594858132173	0.00002000313488899852	0.00002077153805433161	0.00002155149311849187	0.00002234335562111183	0.0000231474966199344	0.00002396430176889493	0.00002479417280313259	0.00002563753632587456	0.00002649484135073076	0.00002736655586021338	0.00002825316686459853	0.00002915519136812702	0.00003007318291748017	0.00003100772121816703	0.00003195941267156481	0.00003292889132904686	0.00003391682453450927	0.00003492393633715839
YBR064W	6.603552455721272e-7	1.327413211029714e-6	2.001312182226623e-6	2.682194466741615e-6	3.370205992366763e-6	4.065497756498385e-6	4.768225322873887e-6	5.478549659762057e-6	6.1966365836095e-6	6.922657862862161e-6	7.656790609750904e-6	8.399218277896194e-6	9.150129940967249e-6	9.909720874514178e-6	0.00001067819592798047	0.000011455766419782	0.00001224265001324172	0.00001303907086671841	0.00001384526098231091	0.00001466146483768519	0.00001548793626278845	0.00001632493725424207	0.00001717273907451065	0.00001803161950337485	0.00001890187382519214	0.00001978381007789362	0.00002067774696434359	0.00002158401410865996	0.00002250295311907531	0.00002343492480555825	0.00002438030723981084	0.00002533949247415307	0.00002631288691727881	0.0000273009150078754	0.00002830402714300551	0.00002932269335619375	0.00003035740216897836	0.0000314086624921484	0.00003247701476618249	0.00003356302777346487	0.00003466729432049984	0.00003579043131444555	0.00003693309375935712	0.00003809598287035123	0.00003927983297712935	0.00004048541222197343	0.0000417135237675904	0.00004296501302710614	0.00004424079728761474
YBR065C	5.212879246357502e-7	1.04786701956585e-6	1.579846448602259e-6	2.117338550357878e-6	2.660458521264279e-6	3.2093255597199e-6	3.764062468854054e-6	4.324796318144957e-6	4.891658004276163e-6	5.464783122487694e-6	6.044311486417389e-6	6.630387915691909e-6	7.223161666127715e-6	7.822786889366485e-6	8.429425295462213e-6	9.043243701148809e-6	9.664413931927248e-6	0.00001029311294058304	0.00001092952386924674	0.00001157383970853752	0.00001222626083529918	0.00001288699407342641	0.00001355625286103568	0.00001423425858006463	0.00001492124222109638	0.00001561744765472886	0.00001632312647111661	0.00001703853888226537	0.00001776395455452839	0.00001849965830172627	0.00001924594858132173	0.00002000313488899852	0.00002077153805433161	0.00002155149311849187	0.00002234335562111183	0.0000231474966199344	0.00002396430176889493	0.00002479417280313259	0.00002563753632587456	0.00002649484135073076	0.00002736655586021338	0.00002825316686459853	0.00002915519136812702	0.00003007318291748017	0.00003100772121816703	0.00003195941267156481	0.00003292889132904686	0.00003391682453450927	0.00003492393633715839
YBR066C	4.766211588273366e-7	9.58080110626791e-7	1.444476665420705e-6	1.935913535976878e-6	2.432496048051437e-6	2.934333186426267e-6	3.441537231754304e-6	3.954224365466643e-6	4.472514268263921e-6	4.996530916802633e-6	5.526402144674533e-6	6.062260362529194e-6	6.604242037239119e-6	7.152488112461424e-6	7.707146441521116e-6	8.268369546647625e-6	8.836314529574545e-6	9.411143179893238e-6	9.993022949726174e-6	0.00001058213029568163	0.00001117864842299259	0.00001178276643122813	0.00001239467946711076	0.00001301458994463102	0.00001364270907141889	0.00001427925981842259	0.000014924472213232	0.00001557858416582338	0.00001624184223810351	0.00001691450685504801	0.00001759685089436825	0.0000182891573238547	0.00001899171947292778	0.00001970484369209327	0.00002042885506538536	0.00002116409284380496	0.00002191090962180111	0.0000226696727150967	0.00002344077220407581	0.00002422461861247712	0.00002502163980242446	0.00002583228102992158	0.00002665701507541679	0.0000274963480524154	0.0000283508099695008	0.00002922095523882173	0.00003010736354766716	0.00003101064509474431	0.00003193146196504162
YBR067C	0.0001208764154455677	0.0001392325599532035	0.0001518739309374151	0.0001619108151290556	0.000170416901912571	0.0001779029306863017	0.000184655635952711	0.0001908535209170701	0.000196616003021901	0.0002020273621258136	0.0002071493558624253	0.0002120288517742459	0.000216702391527358	0.0002211990556174727	0.0002255421974447295	0.0002297513801145623	0.0002338427016838102	0.0002378298058510335	0.0002417244907508667	0.000245536789833712	0.000249275485037683	0.0002529483644369554	0.0002565622414172225	0.0002601231958687768	0.0002636367384603083	0.0002671078141088819	0.0002705409055340265	0.0002739401382796103	0.0002773092978640294	0.0002806518828862982	0.0002839711506329412	0.0002872701345319836	0.0002905516955643826	0.0002938185493219423	0.0002970732453515847	0.0003003182175326534	0.0003035558302815925	0.0003067883696845801	0.0003100179790566332	0.0003132467644697852	0.0003164768266251932	0.0003197102683881173	0.0003229490973676734	0.000326195252743463	0.0003294507143040578	0.0003327175183045498	0.0003359977339226968	0.0003392933246725666	0.0003426062831977465
YBR068C	0.0001835142743820815	0.0002052013467155024	0.0002198703685283728	0.0002313828626527734	0.000241055140388177	0.0002495083388728251	0.0002570888242189664	0.0002640113207421592	0.0002704188593136702	0.000276411706523968	0.0002820635092195196	0.0002874297232730037	0.0002925535287735442	0.0002974691026802311	0.0003022041544311615	0.0003067813513091114	0.000311219709279337	0.0003155351059681494	0.0003197412546651907	0.0003238498084042088	0.0003278709905864964	0.0003318138101648374	0.0003356860852864289	0.0003394947982602585	0.0003432463051487641	0.0003469462644823585	0.000350599755459827	0.0003542114738863643	0.0003577857312994844	0.0003613264693980457	0.0003648373326854427	0.0003683217420854746	0.0003717828897872253	0.0003752237758741721	0.0003786472437501349	0.000382055982956806	0.0003854525563608517	0.0003888394390174435	0.0003922190299857339	0.000395593612493019	0.0003989654086734639	0.0004023366223775519	0.0004057094379969743	0.0004090859481528349	0.0004124682295143759	0.0004158583942623	0.0004192585811634225	0.0004226708559473991	0.0004260973065467833
YBR069C	7.4967671417648e-7	1.506962755466394e-6	2.272015114027336e-6	3.044995345794568e-6	3.826069116364817e-6	4.615407846771276e-6	5.413188141958268e-6	6.219592742418788e-6	7.034809892571695e-6	7.859034593876503e-6	8.692467914392175e-6	9.535318121227039e-6	0.00001038779986190966	0.00001125013482441169	0.00001212255556547406	0.00001300530198588573	0.00001389862193885967	0.00001480276843946263	0.00001571800558591377	0.00001664461092387008	0.00001758287261489484	0.00001853308809212487	0.00001949556430056268	0.00002047061855482851	0.00002145858512208114	0.0000224598137040381	0.00002347466610965432	0.00002450351654622732	0.0000255467528273332	0.00002660478456746983	0.00002767804097414046	0.00002876696712609024	0.00002987202440008537	0.00003099369464599824	0.00003213248918157877	0.00003328894161349389	0.00003446360653674023	0.00003565706169637905	0.00003686992063616372	0.0000381028290673325	0.00003935645997383811	0.00004063151369929328	0.00004192873385361814	0.00004324891649572974	0.00004459289527453249	0.00004596154222422971	0.00004735576913544669	0.000048776535772499	0.00005022488350047216
YBR070C	4.766211588273366e-7	9.58080110626791e-7	1.444476665420705e-6	1.935913535976878e-6	2.432496048051437e-6	2.934333186426267e-6	3.441537231754304e-6	3.954224365466643e-6	4.472514268263921e-6	4.996530916802633e-6	5.526402144674533e-6	6.062260362529194e-6	6.604242037239119e-6	7.152488112461424e-6	7.707146441521116e-6	8.268369546647625e-6	8.836314529574545e-6	9.411143179893238e-6	9.993022949726174e-6	0.00001058213029568163	0.00001117864842299259	0.00001178276643122813	0.00001239467946711076	0.00001301458994463102	0.00001364270907141889	0.00001427925981842259	0.000014924472213232	0.00001557858416582338	0.00001624184223810351	0.00001691450685504801	0.00001759685089436825	0.0000182891573238547	0.00001899171947292778	0.00001970484369209327	0.00002042885506538536	0.00002116409284380496	0.00002191090962180111	0.0000226696727150967	0.00002344077220407581	0.00002422461861247712	0.00002502163980242446	0.00002583228102992158	0.00002665701507541679	0.0000274963480524154	0.0000283508099695008	0.00002922095523882173	0.00003010736354766716	0.00003101064509474431	0.00003193146196504162
YBR071W	6.786477147828172e-6	9.808168363862239e-6	0.00001222149204960643	0.00001432499001552383	0.00001623401923001899	0.00001800764667189809	0.00001968091930453179	0.00002127666242377451	0.0000228107451764538	0.00002429469357217142	0.00002573732804713099	0.0000271454011238125	0.00002852440684585784	0.00002987878298428811	0.00003121219307128318	0.00003252779782264431	0.00003382822143440284	0.00003511577465248721	0.00003639250309024904	0.00003766015717334644	0.00003892035201327227	0.00004017453686404115	0.00004142399361025938	0.00004266994626217474	0.00004391350254781094	0.00004515567636545698	0.00004639746638854267	0.00004763978507982477	0.00004888346285844991	0.00005012933629661688	0.00005137825107381922	0.00005263097811700696	0.00005388823336581695	0.00005515075597662861	0.00005641931203468606	0.00005769462470250869	0.00005897737399215725	0.0000602682733429465	0.00006156807481822505	0.00006287750473181286	0.00006419726230973439	0.00006552809118279887	0.00006687078134560357	0.00006822610372618586	0.00006959482621024508	0.00007097777420288702	0.00007237582505166939	0.00007378983676523169	0.00007522070123537338
YBR072W	5.212879246357502e-7	1.04786701956585e-6	1.579846448602259e-6	2.117338550357878e-6	2.660458521264279e-6	3.2093255597199e-6	3.764062468854054e-6	4.324796318144957e-6	4.891658004276163e-6	5.464783122487694e-6	6.044311486417389e-6	6.630387915691909e-6	7.223161666127715e-6	7.822786889366485e-6	8.429425295462213e-6	9.043243701148809e-6	9.664413931927248e-6	0.00001029311294058304	0.00001092952386924674	0.00001157383970853752	0.00001222626083529918	0.00001288699407342641	0.00001355625286103568	0.00001423425858006463	0.00001492124222109638	0.00001561744765472886	0.00001632312647111661	0.00001703853888226537	0.00001776395455452839	0.00001849965830172627	0.00001924594858132173	0.00002000313488899852	0.00002077153805433161	0.00002155149311849187	0.00002234335562111183	0.0000231474966199344	0.00002396430176889493	0.00002479417280313259	0.00002563753632587456	0.00002649484135073076	0.00002736655586021338	0.00002825316686459853	0.00002915519136812702	0.00003007318291748017	0.00003100772121816703	0.00003195941267156481	0.00003292889132904686	0.00003391682453450927	0.00003492393633715839
YBR073W	6.599740522017561e-6	9.538286861815786e-6	0.00001188520549150649	0.00001393082355321914	0.00001578732385614097	0.00001751214809373888	0.00001913937887820795	0.00002069121344542153	0.00002218308428765512	0.00002362620026155887	0.00002502913910578602	0.00002639846753831628	0.00002773952842437905	0.0000290566374351867	0.0000303533572875464	0.00003163276173040886	0.00003289740275788071	0.00003414952752135434	0.00003539112567753617	0.00003662389852830738	0.00003784941769019536	0.0000390690922357427	0.00004028416877002965	0.00004149583761563557	0.00004270517603628304	0.00004391317002148835	0.0000451207907557288	0.00004632892561897055	0.00004753838217226045	0.00004874997395431171	0.00004996452336982058	0.00005118278016173432	0.00005240544056126802	0.00005363322337203329	0.00005486687359186442	0.00005610709451298945	0.00005735454742976985	0.0000586099261362881	0.00005987396199384717	0.00006114736135861245	0.00006243080421001365	0.0000637250137024242	0.00006503075808736497	0.00006634878710662615	0.0000676798475068218	0.00006902474196561955	0.00007038432369295569	0.00007175942710891262	0.00007315091954933279
YBR074W	5.439998649040176e-7	1.093521430517367e-6	1.64867861680824e-6	2.209588656909993e-6	2.776371766197291e-6	3.349152336424132e-6	3.928058521112308e-6	4.51322292601295e-6	5.104782150832696e-6	5.702877698545261e-6	6.307655474316827e-6	6.919266607400416e-6	7.537866856571148e-6	8.163617089740881e-6	8.796686062416634e-6	9.437247859269785e-6	0.00001008548179195507	0.00001074157252279071	0.00001140571117356692	0.00001207809914362362	0.00001275894553970777	0.00001344846619646797	0.00001414688385090468	0.00001485442953051075	0.00001557134429121044	0.0000162978826283001	0.00001703430709276172	0.00001778088923297595	0.00001853791046465986	0.00001930566801285838	0.00002008447333762762	0.00002087464941783907	0.00002167653105990314	0.00002249046790484663	0.00002331683098407027	0.00002415600752014415	0.00002500839996747913	0.00002587442756486822	0.00002675453550658626	0.00002764919236703623	0.00002855888651523978	0.00002948412617645342	0.00003042545089097193	0.00003138343832271048	0.00003235869343094449	0.00003335184903325666	0.00003436356680112466	0.00003539454315866572	0.00003644553371152914
YBR076C-A	9.761040174374904e-6	0.0000141071604867803	0.00001757826117955451	0.00002060373717659823	0.00002334950727437142	0.00002590052795470092	0.00002830720751959425	0.00003060237576093894	0.00003280885742283224	0.00003494323040439844	0.00003701818123869526	0.00003904342212927533	0.00004102685516163887	0.00004297486327355224	0.00004489271570344303	0.00004678495854262076	0.00004865536621911152	0.00005050726224587931	0.00005234358888544959	0.00005416686350579763	0.00005597940977194834	0.00005778331183417816	0.00005958041323445729	0.0000613724746007781	0.0000631610892359092	0.00006494771540562936	0.00006673378948057486	0.000068520623935801	0.00007030941314097254	0.00007210136029721423	0.00007389768173617226	0.00007569948638532109	0.00007750780395271223	0.00007932369751997324	0.00008114826892469181	0.00008298255840375876	0.00008482754419116979	0.00008668425204039583	0.00008855376376541125	0.00009043712413755775	0.00009233533883018465	0.0000942494767712056	0.00009618067524284319	0.00009813004270909729	0.000100098683578597	0.00010208778496522	0.0001040986087801114	0.0001061323891958172	0.0001081904089554206
YBR076W	4.591150534674766e-7	9.228902087562949e-7	1.391421609877526e-6	1.864808196983822e-6	2.343151427218285e-6	2.826556282364386e-6	3.315130919018803e-6	3.80898725127683e-6	4.308240563978814e-6	4.813010280130656e-6	5.323419538006528e-6	5.839595884827497e-6	6.361670775024829e-6	6.889779975381849e-6	7.424065908620131e-6	7.96467549488028e-6	8.511760065607641e-6	9.065475467926761e-6	9.625983003275968e-6	0.00001019345264685801	0.00001076806087493704	0.00001134998984163533	0.00001193942752613995	0.00001253656890769215	0.00001314161743560638	0.00001375478789135828	0.00001437630185397731	0.00001500638849540941	0.00001564528532120019	0.00001629324318982139	0.00001695052495663585	0.0000176174031966418	0.00001829416046596432	0.00001898109186160331	0.00001967851052662272	0.0000203867432522254	0.00002110612968310643	0.00002183702364322356	0.00002257980088309751	0.00002333485684906862	0.00002410260368939208	0.00002488347030771277	0.00002567791211405814	0.00002648641663225326	0.00002730949440502979	0.00002814767948261948	0.0000290015302623629	0.00002987163452918395	0.00003075863004616926
YBR077C	9.761040174374904e-6	0.0000141071604867803	0.00001757826117955451	0.00002060373717659823	0.00002334950727437142	0.00002590052795470092	0.00002830720751959425	0.00003060237576093894	0.00003280885742283224	0.00003494323040439844	0.00003701818123869526	0.00003904342212927533	0.00004102685516163887	0.00004297486327355224	0.00004489271570344303	0.00004678495854262076	0.00004865536621911152	0.00005050726224587931	0.00005234358888544959	0.00005416686350579763	0.00005597940977194834	0.00005778331183417816	0.00005958041323445729	0.0000613724746007781	0.0000631610892359092	0.00006494771540562936	0.00006673378948057486	0.000068520623935801	0.00007030941314097254	0.00007210136029721423	0.00007389768173617226	0.00007569948638532109	0.00007750780395271223	0.00007932369751997324	0.00008114826892469181	0.00008298255840375876	0.00008482754419116979	0.00008668425204039583	0.00008855376376541125	0.00009043712413755775	0.00009233533883018465	0.0000942494767712056	0.00009618067524284319	0.00009813004270909729	0.000100098683578597	0.00010208778496522	0.0001040986087801114	0.0001061323891958172	0.0001081904089554206
YBR078W	0.002025482615211908	0.002104882377054801	0.002156342676815745	0.002195612814876769	0.002227911686789775	0.002255655513337586	0.002280173048643444	0.002302277794017277	0.00232250651414363	0.002341233003236066	0.002358727991433756	0.002375196121208597	0.002390793409855657	0.00240564446042018	0.002419848577092398	0.002433486729161961	0.00244662703211048	0.002459325371377565	0.002471629826689155	0.00248358190085733	0.002495216598640606	0.002506564917367352	0.002517654401957431	0.002528508799315357	0.002539149280740039	0.0025495953312136	0.002559864159280525	0.002569971061061166	0.002579930343529689	0.002589755144550742	0.002599457281300823	0.002609047586091345	0.002618536409904843	0.002627933325417029	0.002637247141103502	0.002646486117799072	0.002655658245958952	0.002664771056920525	0.002673831644707797	0.002682846746562828	0.002691822930849331	0.002700766544337487	0.002709683708159384	0.002718580368071234	0.002727462357647154	0.002736335401286983	0.002745205112192863	0.002754077081911591	0.00276295691714059
YBR079C	0.00005679396876916001	0.00006791250642692701	0.00007574933384506043	0.00008206445589418646	0.00008747569328555893	0.00009228012747719979	0.00009664593006525219	0.0001006785209238985	0.0001044488129947473	0.0001080070323637066	0.0001113902216071565	0.0001146266055305033	0.0001177381951758163	0.0001207426225418878	0.000123654140425281	0.0001264846210462329	0.0001292439247243725	0.0001319404778749905	0.0001345814744898108	0.0001371731464683906	0.0001397209594258961	0.0001422297076327605	0.0001447036661142956	0.0001471466554802017	0.0001495621177042361	0.0001519531738747816	0.0001543226763917738	0.0001566732451037186	0.0001590072907992253	0.0001613270679969176	0.000163634675337607	0.0001659320755990736	0.0001682211473824744	0.0001705036582386244	0.0001727812722578945	0.0001750556163021655	0.0001773282852813353	0.0001796007768720925	0.0001818745399772871	0.0001841510311418717	0.0001864317075434518	0.0001887179461140278	0.0001910111154608209	0.0001933126252317472	0.0001956239045648345	0.0001979463171303982	0.000200281257989734	0.00020263019381844	0.000204994614326278
YBR080C	4.471080827875393e-7	8.987543936488339e-7	1.355032562179875e-6	1.816038941041526e-6	2.281872333961495e-6	2.752634977180091e-6	3.228432198708502e-6	3.709372985780782e-6	4.195569608229967e-6	4.687138365830604e-6	5.184199176459738e-6	5.686876251637422e-6	6.195297607747312e-6	6.709595460457265e-6	7.229908508139126e-6	7.756379829100046e-6	8.28915679764902e-6	8.828391185748554e-6	9.374240074257715e-6	9.926868991069038e-6	0.00001048644979882382	0.00001105315988976409	0.00001162718232911287	0.0000122087069958007	0.0000127979320107038	0.00001339506654088356	0.00001400032637434305	0.00001461393469398125	0.00001523612279221609	0.00001586713495438172	0.00001650722716638562	0.00001715666488143204	0.00001781572327370509	0.00001848468970851792	0.00001916386913209272	0.00001985357979901746	0.0000205541524828664	0.00002126593175124107	0.00002198928350291546	0.00002272459285482796	0.00002347226119315745	0.00002423270622372782	0.00002500637138462572	0.00002579373145188639	0.00002659528363654651	0.000027411548046415	0.00002824306850439297	0.00002909041739022488	0.00002995421572158178
YBR081C	4.460250515393495e-7	8.965773381468014e-7	1.351750262606571e-6	1.811639944118641e-6	2.276344947119986e-6	2.745967260188574e-6	3.220611956198543e-6	3.700387758387887e-6	4.185406664635154e-6	4.675784692998588e-6	5.171641470874554e-6	5.67310090890204e-6	6.180290713348402e-6	6.693342779559171e-6	7.212395469977932e-6	7.737591516389874e-6	8.269077936183187e-6	8.807006133755333e-6	9.351532809219268e-6	9.90282308927155e-6	0.00001046104842044302	0.00001102638576549781	0.00001159901774646904	0.00001217913378221421	0.00001276693151280377	0.00001336261959893977	0.00001396641330636311	0.00001457853527786201	0.00001519921624539285	0.00001582869990109808	0.00001646724161137074	0.00001711510618718406	0.00001777256813704708	0.000018439914128554	0.00001911744836839184	0.00001980548834137233	0.00002050436402115915	0.00002121441914037353	0.00002193601870857444	0.00002266954691127246	0.00002341540416429071	0.00002417400716427829	0.00002494579826890543	0.00002573125110352272	0.00002653086167596135	0.00002734514883561125	0.00002817465508980082	0.00002901995143241197	0.0000298816573751323
YBR082C	0.0004907568349976559	0.0005289921805756592	0.0005542994880806847	0.0005738822308613696	0.0005901602662471892	0.0006042641501009059	0.0006168202781433407	0.0006282137441426969	0.0006387006340260328	0.000648459157787897	0.000657619983588585	0.0006662807841774405	0.0006745179355032447	0.0006823909617956043	0.0006899486844808108	0.0006972305393884763	0.0007042693885922355	0.0007110932029640963	0.000717725272148097	0.0007241859156266635	0.0007304928134480573	0.0007366610948783143	0.0007427043019412632	0.0007486345153518376	0.0007544622992518002	0.0007601972092671803	0.0007658480139538703	0.0007714225492104776	0.0007769279178627091	0.0007823707784878951	0.0007877572360453625	0.0007930928819341164	0.0007983829626427824	0.0008036324289929595	0.0008088459009094946	0.0008140277257443495	0.0008191820606154304	0.0008243128614055842	0.0008294239130313992	0.0008345188614007655	0.0008396012501519519	0.0008446744986693583	0.0008497419142173598	0.0008548067656311368	0.0008598723052096894	0.0008649417775037509	0.0008700183121888763	0.0008751050140753933	0.0008802050500803067
YBR083W	4.517316400663677e-7	9.080484385111823e-7	1.369044993152792e-6	1.834818652954407e-6	2.305469243451489e-6	2.781100058104419e-6	3.261817514138168e-6	3.747731725849648e-6	4.238956124069405e-6	4.735608211243368e-6	5.237809145335936e-6	5.745684422355262e-6	6.25936338267643e-6	6.778979609682874e-6	7.304673235659573e-6	7.836588817980814e-6	8.374875254383665e-6	8.919685885664011e-6	9.471179419189257e-6	0.00001002952309660145	0.00001059489055608939	0.0000111674610223913	0.0000117474194516344	0.00001233495768738989	0.00001293027590701543	0.00001353358543789759	0.00001414510429567144	0.00001476505796678563	0.00001539368013719838	0.00001603121763093016	0.000016677929076154	0.00001733408266438812	0.00001799995640777144	0.00001867584065738456	0.00001936204352023334	0.00002005888653216937	0.00002076670387584589	0.00002148584368497903	0.00002221667566696885	0.00002295958890872155	0.00002371498893050588	0.00002448329773870137	0.00002526496341900024	0.00002606046565456416	0.00002687030677737803	0.00002769501224884797	0.00002853513148590302	0.00002939124282190488	0.00003026397376476778
YBR084C-A	0.000574938463738985	0.0006183305619909383	0.000647013084453274	0.0006691883061759768	0.0006876092429939156	0.0007035613356921429	0.0007177561734220719	0.0007306318230303485	0.0007424784499004321	0.0007534991418729842	0.0007638414537788124	0.0007736170325153323	0.0007829117119591878	0.0007917937815981803	0.0008003181022499374	0.0008085294799567328	0.0008164655423412465	0.0008241573761682159	0.0008316318984620098	0.0008389120496229375	0.0008460175130986766	0.0008529658576785001	0.0008597723111443749	0.0008664503072786824	0.0008730120824057515	0.0008794684583256472	0.0008858291394110331	0.0008921031231134959	0.0008982985404492587	0.0009044227637289777	0.0009104827108236378	0.0009164848051260888	0.0009224349585165917	0.0009283386730401484	0.0009342012018717638	0.0009400274962875936	0.0009458222290745023	0.0009515898476120358	0.000957334634348782	0.0009630606915671674	0.0009687719900120349	0.000974472402128778	0.0009801657032596359	0.0009858555432438066	0.0009915455398726356	0.0009972393121206214	0.001002940463251946	0.001008652489894647	0.0010143789223125
YBR084W	0.000103416326274937	0.000119120989363772	0.0001299363560281547	0.0001385234442313138	0.0001458008529880005	0.0001522055473247053	0.0001579828440284087	0.0001632854621963746	0.000168215569813419	0.0001728452728399143	0.0001772274082767862	0.0001814020737510922	0.0001854005327124515	0.0001892476649696551	0.0001929634506885429	0.0001965646271482097	0.0002000649670241333	0.0002034761433206628	0.0002068082499382377	0.0002100698709865907	0.0002132685199473968	0.0002164108599118768	0.0002195027200630434	0.0002225493021070251	0.0002255553207103512	0.0002285250064939653	0.0002314621946704228	0.0002343704148664718	0.0002372529057895225	0.0002401126606759739	0.0002429524663007363	0.0002457749179238526	0.0002485824632743063	0.0002513774256788935	0.0002541619864465996	0.0002569382277338788	0.0002597081726212793	0.0002624737768778853	0.0002652368742010848	0.0002679992664685865	0.0002707627509622176	0.0002735291268009684	0.0002763001115478064	0.0002790773642748984	0.0002818625788056483	0.0002846574972041323	0.0002874638899651162	0.000290283436753243	0.0002931178424401637
YBR085C-A	7.045241191769943e-6	0.00001018214763322702	0.000012687489894874	0.00001487119299043196	0.00001685301237394971	0.00001869426720961176	0.00002043134077743756	0.00002208792868660932	0.00002368050516841004	0.00002522103570300514	0.00002671867705244682	0.00002818043920672433	0.00002961202568581677	0.00003101804348479356	0.00003240229581089322	0.00003376806389997024	0.00003511807201449109	0.00003645471899261431	0.00003778012845958443	0.00003909611758139057	0.00004040436304058151	0.00004170636936798287	0.00004300346731776823	0.00004429692756216918	0.00004558790008444617	0.00004687743743094997	0.00004816657634449831	0.00004945626410815968	0.00005074736279265478	0.0000520407408494208	0.00005333727619864306	0.00005463776920669737	0.00005594296309627777	0.00005725362518356688	0.00005857055075241829	0.0000598944905930695	0.00006122615063250386	0.00006256627148485458	0.00006391563387408448	0.00006527499186879972	0.00006664507168968715	0.00006802664424266419	0.00006942053068018429	0.0000708275310416167	0.00007224844246760463	0.00007368412179776274	0.00007513547984431046	0.00007660340738553417	0.0000780888302827839
YBR085W	7.045241191769943e-6	0.00001018214763322702	0.000012687489894874	0.00001487119299043196	0.00001685301237394971	0.00001869426720961176	0.00002043134077743756	0.00002208792868660932	0.00002368050516841004	0.00002522103570300514	0.00002671867705244682	0.00002818043920672433	0.00002961202568581677	0.00003101804348479356	0.00003240229581089322	0.00003376806389997024	0.00003511807201449109	0.00003645471899261431	0.00003778012845958443	0.00003909611758139057	0.00004040436304058151	0.00004170636936798287	0.00004300346731776823	0.00004429692756216918	0.00004558790008444617	0.00004687743743094997	0.00004816657634449831	0.00004945626410815968	0.00005074736279265478	0.0000520407408494208	0.00005333727619864306	0.00005463776920669737	0.00005594296309627777	0.00005725362518356688	0.00005857055075241829	0.0000598944905930695	0.00006122615063250386	0.00006256627148485458	0.00006391563387408448	0.00006527499186879972	0.00006664507168968715	0.00006802664424266419	0.00006942053068018429	0.0000708275310416167	0.00007224844246760463	0.00007368412179776274	0.00007513547984431046	0.00007660340738553417	0.0000780888302827839
YBR086C	6.623901485587217e-6	9.573205545668025e-6	0.0000119287160100251	0.00001398182287762011	0.00001584511964699227	0.00001757625829955051	0.00001920944622026348	0.00002076696190634765	0.00002226429434614658	0.00002371269343556994	0.00002512076830826424	0.00002649510972527178	0.00002784108011734544	0.00002916301094184019	0.00003046447797113806	0.00003174856620233962	0.00003301783696491945	0.00003427454565279367	0.0000355206888711875	0.00003675797511352242	0.0000379879808031524	0.00003921212047110669	0.00004043164529556135	0.00004164774996692957	0.00004286151567149395	0.00004407393202192009	0.00004528597377021781	0.00004649853151211947	0.00004771241577654532	0.00004892844310001794	0.00005014743890430265	0.00005137015563599456	0.00005259729208775027	0.0000538295697150667	0.00005506773625400688	0.00005631249752878296	0.00005756451726458037	0.00005882449181689319	0.00006009315523656096	0.00006137121642202033	0.0000626593578524903	0.00006395830535269526	0.00006526882999479255	0.00006659168422171348	0.00006792761752973923	0.00006927743556008129	0.00007064199463942835	0.00007202213220805838	0.0000734187188010316
YBR087W	0.00002068001248297495	0.00002690055939879259	0.00003152898810209484	0.00003538840774926564	0.00003877967010493247	0.0000418513327232435	0.00004468915834016889	0.0000473478003060303	0.00004986448241254959	0.0000522659385668987	0.00005457205000358135	0.000056798133865523	0.00005895624212500714	0.00006105609257294772	0.00006310564967715457	0.00006511154494273218	0.00006707938222424848	0.00006901395220010989	0.00007091938887326127	0.00007279931880735852	0.00007465691569858728	0.00007649502252323485	0.00007831617589785646	0.00008012266265897938	0.0000819165920898832	0.00008369985121275521	0.00008547419354568141	0.0000872412867454405	0.0000890026603802041	0.00009075972013875639	0.0000925138345003387	0.00009426632941426924	0.00009601841425994914	0.00009777126135176364	0.00009952604725599398	0.0001012839041466051	0.000103045890347071	0.0001048130803606428	0.0001065865693188972	0.0001083673920334916	0.0001101565721900818	0.000111955179040843	0.0001137642881575444	0.0001155849297233543	0.0001174181796911824	0.0001192651706910318	0.0001211270072473352	0.000123004816231519	0.0001248998048820739
YBR088C	6.603552455721272e-7	1.327413211029714e-6	2.001312182226623e-6	2.682194466741615e-6	3.370205992366763e-6	4.065497756498385e-6	4.768225322873887e-6	5.478549659762057e-6	6.1966365836095e-6	6.922657862862161e-6	7.656790609750904e-6	8.399218277896194e-6	9.150129940967249e-6	9.909720874514178e-6	0.00001067819592798047	0.000011455766419782	0.00001224265001324172	0.00001303907086671841	0.00001384526098231091	0.00001466146483768519	0.00001548793626278845	0.00001632493725424207	0.00001717273907451065	0.00001803161950337485	0.00001890187382519214	0.00001978381007789362	0.00002067774696434359	0.00002158401410865996	0.00002250295311907531	0.00002343492480555825	0.00002438030723981084	0.00002533949247415307	0.00002631288691727881	0.0000273009150078754	0.00002830402714300551	0.00002932269335619375	0.00003035740216897836	0.0000314086624921484	0.00003247701476618249	0.00003356302777346487	0.00003466729432049984	0.00003579043131444555	0.00003693309375935712	0.00003809598287035123	0.00003927983297712935	0.00004048541222197343	0.0000417135237675904	0.00004296501302710614	0.00004424079728761474
YBR089W	6.603552455721272e-7	1.327413211029714e-6	2.001312182226623e-6	2.682194466741615e-6	3.370205992366763e-6	4.065497756498385e-6	4.768225322873887e-6	5.478549659762057e-6	6.1966365836095e-6	6.922657862862161e-6	7.656790609750904e-6	8.399218277896194e-6	9.150129940967249e-6	9.909720874514178e-6	0.00001067819592798047	0.000011455766419782	0.00001224265001324172	0.00001303907086671841	0.00001384526098231091	0.00001466146483768519	0.00001548793626278845	0.00001632493725424207	0.00001717273907451065	0.00001803161950337485	0.00001890187382519214	0.00001978381007789362	0.00002067774696434359	0.00002158401410865996	0.00002250295311907531	0.00002343492480555825	0.00002438030723981084	0.00002533949247415307	0.00002631288691727881	0.0000273009150078754	0.00002830402714300551	0.00002932269335619375	0.00003035740216897836	0.0000314086624921484	0.00003247701476618249	0.00003356302777346487	0.00003466729432049984	0.00003579043131444555	0.00003693309375935712	0.00003809598287035123	0.00003927983297712935	0.00004048541222197343	0.0000417135237675904	0.00004296501302710614	0.00004424079728761474
YBR091C	0.00002865147036964664	0.00003726982855076024	0.00004368235972357824	0.00004902945179049108	0.00005372793248599259	0.00005798361579010931	0.00006191532565404366	0.0000655987824529834	0.00006908555854993432	0.00007241269285587828	0.00007560773017317577	0.00007869189188481606	0.0000816818756020912	0.00008459114499539544	0.00008743073457002207	0.00009020983205683912	0.00009293620140026418	0.00009561647993646283	0.00009825639517479053	0.0001008609716036459	0.0001034346062746137	0.000105981238018926	0.0001085043812568128	0.0001110072042981059	0.0001134926294874841	0.0001159632712576998	0.0001184215588886444	0.0001208698032240612	0.0001233101230960018	0.0001257444661485362	0.0001281747283318497	0.0001306027467140548	0.0001330301968783261	0.0001354587029973483	0.0001378898951380728	0.0001403253419261915	0.0001427665096271942	0.0001452148869004527	0.0001476719910073282	0.0001501392556759671	0.0001526180993062913	0.0001551100030583583	0.0001576164572192922	0.000160138888724567	0.0001626787888473981	0.0001652377265319545	0.0001678172320813738	0.0001704188667150762	0.000173044302997983
YBR092C	4.462037068014114e-7	8.969364620509837e-7	1.352291705951295e-6	1.812365596231775e-6	2.277256736790051e-6	2.747067157060835e-6	3.221901972005034e-6	3.70186994840782e-6	4.187083129009123e-6	4.677657578338179e-6	5.173712971708304e-6	5.67537326939157e-6	6.182766229032561e-6	6.696023799478164e-6	7.215284398030341e-6	7.740690812875619e-6	8.272390119425706e-6	8.810533781754369e-6	9.355278565830107e-6	9.906789667416922e-6	0.00001046523859922213	0.00001103080239205477	0.00001160366373788435	0.000012184012133014	0.00001277204530789835	0.00001336797200286997	0.00001397200756425219	0.00001458437471756181	0.00001520530428968226	0.00001583504008860186	0.00001647383757580879	0.00001712196165845151	0.00001777968694380942	0.00001844730023487294	0.00001912510587079	0.00001981342144915108	0.00002051257705899969	0.00002122291657488518	0.00002194480518875634	0.00002267862722162372	0.00002342478322530841	0.00002418369003499058	0.00002495579027457562	0.00002574155775662103	0.00002654148865910839	0.00002735610200504697	0.00002818594047824348	0.00002903157534482047	0.00002989362645453073
YBR093C	6.599740522017561e-6	9.538286861815786e-6	0.00001188520549150649	0.00001393082355321914	0.00001578732385614097	0.00001751214809373888	0.00001913937887820795	0.00002069121344542153	0.00002218308428765512	0.00002362620026155887	0.00002502913910578602	0.00002639846753831628	0.00002773952842437905	0.0000290566374351867	0.0000303533572875464	0.00003163276173040886	0.00003289740275788071	0.00003414952752135434	0.00003539112567753617	0.00003662389852830738	0.00003784941769019536	0.0000390690922357427	0.00004028416877002965	0.00004149583761563557	0.00004270517603628304	0.00004391317002148835	0.0000451207907557288	0.00004632892561897055	0.00004753838217226045	0.00004874997395431171	0.00004996452336982058	0.00005118278016173432	0.00005240544056126802	0.00005363322337203329	0.00005486687359186442	0.00005610709451298945	0.00005735454742976985	0.0000586099261362881	0.00005987396199384717	0.00006114736135861245	0.00006243080421001365	0.0000637250137024242	0.00006503075808736497	0.00006634878710662615	0.0000676798475068218	0.00006902474196561955	0.00007038432369295569	0.00007175942710891262	0.00007315091954933279
YBR094W	6.67734008353281e-6	9.650437792379922e-6	0.00001202495145530124	0.00001409462187069777	0.00001597295088928567	0.00001771805560197063	0.00001936441936286475	0.0000209345004020971	0.00002244391266748806	0.00002390399680751046	0.00002532343141893329	0.0000267088604307696	0.00002806568952815742	0.00002939828512817907	0.00003071025183594263	0.0000320046995420436	0.00003328421024803464	0.00003455105752500197	0.00003580725410336303	0.00003705452225663276	0.00003829445111057786	0.00003952846663077828	0.00004075783007880253	0.00004198374577175838	0.00004320730364247542	0.00004442950127212861	0.00004565132126260645	0.00004687366143113538	0.000048097338833985	0.00004932317657456646	0.00005055200672646137	0.00005178458784783374	0.00005302162435736066	0.00005426384351166869	0.00005551199906863709	0.00005676680258546488	0.0000580289231338504	0.00005929906266861974	0.0000605779611519258	0.00006186633323785306	0.00006316486690352896	0.00006447429381090608	0.00006579539124602317	0.00006712891775652082	0.00006847562887348948	0.00006983633671883952	0.0000712119045324951	0.00007260317653679398	0.00007401103027277115
YBR095C	7.705473967882746e-6	0.00001113635034872673	0.00001387647661240573	0.00001626482185896235	0.00001843236421781404	0.00002044616927240287	0.00002234602989882758	0.00002415786229937499	0.00002589968455815036	0.00002758458348426366	0.00002922257394385103	0.00003082132285827478	0.00003238706824839029	0.00003392484883478366	0.00003543882424649858	0.00003693258321124002	0.00003840910528505551	0.0000398710141223808	0.00004132063234799536	0.0000427599474229256	0.0000441907931684384	0.00004561481509376806	0.00004703346867017318	0.00004844814365728145	0.00004986009779006098	0.0000512704822636066	0.00005268043098675069	0.00005409097998822059	0.00005550307213810881	0.00005691765729202638	0.00005833569564791756	0.00005975806253420078	0.0000611855708388945	0.00006261905980979778	0.0000640593992716273	0.00006550741032131675	0.00006696386505454672	0.00006842957351930338	0.00006990538961945481	0.00007139213834513628	0.0000728906130462256	0.00007440165784906513	0.00007592617055610819	0.00007746502611782256	0.00007901909640238722	0.00008058931858510995	0.00008217668882293129	0.00008378218131955545	0.00008540680874059713
YBR096W	7.705473967882746e-6	0.00001113635034872673	0.00001387647661240573	0.00001626482185896235	0.00001843236421781404	0.00002044616927240287	0.00002234602989882758	0.00002415786229937499	0.00002589968455815036	0.00002758458348426366	0.00002922257394385103	0.00003082132285827478	0.00003238706824839029	0.00003392484883478366	0.00003543882424649858	0.00003693258321124002	0.00003840910528505551	0.0000398710141223808	0.00004132063234799536	0.0000427599474229256	0.0000441907931684384	0.00004561481509376806	0.00004703346867017318	0.00004844814365728145	0.00004986009779006098	0.0000512704822636066	0.00005268043098675069	0.00005409097998822059	0.00005550307213810881	0.00005691765729202638	0.00005833569564791756	0.00005975806253420078	0.0000611855708388945	0.00006261905980979778	0.0000640593992716273	0.00006550741032131675	0.00006696386505454672	0.00006842957351930338	0.00006990538961945481	0.00007139213834513628	0.0000728906130462256	0.00007440165784906513	0.00007592617055610819	0.00007746502611782256	0.00007901909640238722	0.00008058931858510995	0.00008217668882293129	0.00008378218131955545	0.00008540680874059713
YBR097W	8.041102213887097e-6	0.00001162141768397352	0.00001448089595176261	0.00001697327063455337	0.0000192352248920036	0.00002133674549145369	0.00002331935857101128	0.00002521010916805138	0.00002702780018701417	0.00002878608845046213	0.00003049542505400731	0.00003216381086527644	0.00003379775560531222	0.00003540251748599029	0.00003698243730036514	0.00003854126009622475	0.00004008209522045336	0.00004160768058578761	0.00004312044000292062	0.00004462244727024513	0.00004611561675024947	0.00004760166496810904	0.00004908211100738258	0.00005055840514927609	0.00005203185993743018	0.0000535036766936868	0.00005497503870057105	0.00005644702714933528	0.00005792062597154687	0.00005939682637975569	0.00006087663038661965	0.00006236095146962108	0.00006385063792210559	0.00006534656554147418	0.00006684964203455633	0.00006836072426565709	0.00006988061796375949	0.00007141016846278299	0.00007295026712568669	0.00007450177406791093	0.00007606551799795544	0.00007764237955394617	0.00007923329564565825	0.00008083917931059739	0.00008246094040416707	0.00008409955693870702	0.00008575606845366889	0.00008743149156134357	0.00008912688305645394
YBR098W	4.471080827875393e-7	8.987543936488339e-7	1.355032562179875e-6	1.816038941041526e-6	2.281872333961495e-6	2.752634977180091e-6	3.228432198708502e-6	3.709372985780782e-6	4.195569608229967e-6	4.687138365830604e-6	5.184199176459738e-6	5.686876251637422e-6	6.195297607747312e-6	6.709595460457265e-6	7.229908508139126e-6	7.756379829100046e-6	8.28915679764902e-6	8.828391185748554e-6	9.374240074257715e-6	9.926868991069038e-6	0.00001048644979882382	0.00001105315988976409	0.00001162718232911287	0.0000122087069958007	0.0000127979320107038	0.00001339506654088356	0.00001400032637434305	0.00001461393469398125	0.00001523612279221609	0.00001586713495438172	0.00001650722716638562	0.00001715666488143204	0.00001781572327370509	0.00001848468970851792	0.00001916386913209272	0.00001985357979901746	0.0000205541524828664	0.00002126593175124107	0.00002198928350291546	0.00002272459285482796	0.00002347226119315745	0.00002423270622372782	0.00002500637138462572	0.00002579373145188639	0.00002659528363654651	0.000027411548046415	0.00002824306850439297	0.00002909041739022488	0.00002995421572158178
YBR099C	4.766211588273366e-7	9.58080110626791e-7	1.444476665420705e-6	1.935913535976878e-6	2.432496048051437e-6	2.934333186426267e-6	3.441537231754304e-6	3.954224365466643e-6	4.472514268263921e-6	4.996530916802633e-6	5.526402144674533e-6	6.062260362529194e-6	6.604242037239119e-6	7.152488112461424e-6	7.707146441521116e-6	8.268369546647625e-6	8.836314529574545e-6	9.411143179893238e-6	9.993022949726174e-6	0.00001058213029568163	0.00001117864842299259	0.00001178276643122813	0.00001239467946711076	0.00001301458994463102	0.00001364270907141889	0.00001427925981842259	0.000014924472213232	0.00001557858416582338	0.00001624184223810351	0.00001691450685504801	0.00001759685089436825	0.0000182891573238547	0.00001899171947292778	0.00001970484369209327	0.00002042885506538536	0.00002116409284380496	0.00002191090962180111	0.0000226696727150967	0.00002344077220407581	0.00002422461861247712	0.00002502163980242446	0.00002583228102992158	0.00002665701507541679	0.0000274963480524154	0.0000283508099695008	0.00002922095523882173	0.00003010736354766716	0.00003101064509474431	0.00003193146196504162
YBR101C	5.212879246357502e-7	1.04786701956585e-6	1.579846448602259e-6	2.117338550357878e-6	2.660458521264279e-6	3.2093255597199e-6	3.764062468854054e-6	4.324796318144957e-6	4.891658004276163e-6	5.464783122487694e-6	6.044311486417389e-6	6.630387915691909e-6	7.223161666127715e-6	7.822786889366485e-6	8.429425295462213e-6	9.043243701148809e-6	9.664413931927248e-6	0.00001029311294058304	0.00001092952386924674	0.00001157383970853752	0.00001222626083529918	0.00001288699407342641	0.00001355625286103568	0.00001423425858006463	0.00001492124222109638	0.00001561744765472886	0.00001632312647111661	0.00001703853888226537	0.00001776395455452839	0.00001849965830172627	0.00001924594858132173	0.00002000313488899852	0.00002077153805433161	0.00002155149311849187	0.00002234335562111183	0.0000231474966199344	0.00002396430176889493	0.00002479417280313259	0.00002563753632587456	0.00002649484135073076	0.00002736655586021338	0.00002825316686459853	0.00002915519136812702	0.00003007318291748017	0.00003100772121816703	0.00003195941267156481	0.00003292889132904686	0.00003391682453450927	0.00003492393633715839
YBR102C	6.629894608126566e-6	9.581867118704447e-6	0.00001193950878607614	0.0000139944732506132	0.00001585945588221531	0.00001759216082405228	0.00001922682641131622	0.00002078575129852282	0.00002228443848691775	0.00002373414805102624	0.00002514349691531722	0.00002651908180274059	0.00002786626999503544	0.00002918939687142644	0.00003049204143626333	0.00003177729147927302	0.00003304771064915102	0.00003430555637597127	0.00003555282707593892	0.00003679123278731894	0.00003802235135576349	0.0000392475985982143	0.00004046822682196786	0.00004168543179525926	0.00004290029568920945	0.00004411380900758476	0.00004532694738090292	0.0000465406022216932	0.00004775558478720679	0.00004897271234503067	0.00005019281106204323	0.00005141663408443077	0.00005264488083023234	0.00005387827339719109	0.00005511756019275556	0.00005636344770376045	0.00005761660024956782	0.00005887771480279295	0.00006014752607150658	0.00006142674362336366	0.00006271605054779312	0.00006401617331092696	0.00006532788367756157	0.00006665193480166188	0.00006798907684606465	0.00006934011616294682	0.00007070590985930457	0.00007208729615850583	0.00007348514636503491
YBR103C-A	6.603552455721272e-7	1.327413211029714e-6	2.001312182226623e-6	2.682194466741615e-6	3.370205992366763e-6	4.065497756498385e-6	4.768225322873887e-6	5.478549659762057e-6	6.1966365836095e-6	6.922657862862161e-6	7.656790609750904e-6	8.399218277896194e-6	9.150129940967249e-6	9.909720874514178e-6	0.00001067819592798047	0.000011455766419782	0.00001224265001324172	0.00001303907086671841	0.00001384526098231091	0.00001466146483768519	0.00001548793626278845	0.00001632493725424207	0.00001717273907451065	0.00001803161950337485	0.00001890187382519214	0.00001978381007789362	0.00002067774696434359	0.00002158401410865996	0.00002250295311907531	0.00002343492480555825	0.00002438030723981084	0.00002533949247415307	0.00002631288691727881	0.0000273009150078754	0.00002830402714300551	0.00002932269335619375	0.00003035740216897836	0.0000314086624921484	0.00003247701476618249	0.00003356302777346487	0.00003466729432049984	0.00003579043131444555	0.00003693309375935712	0.00003809598287035123	0.00003927983297712935	0.00004048541222197343	0.0000417135237675904	0.00004296501302710614	0.00004424079728761474
YBR103W	0.00003657544401275805	0.00004514943285287767	0.00005131581489104098	0.00005634875780516272	0.00006070223707674319	0.00006459668132737502	0.00006815776033259155	0.00007146471908001232	0.00007457113812972379	0.00007751513689844243	0.00008032492228436529	0.00008302206111152329	0.00008562345775249911	0.00008814265215795818	0.00009059066043512854	0.00009297665689225571	0.00009530830401156107	0.00009759215129406359	0.00009983381848462326	0.0001020381857014851	0.0001042095355463656	0.000106351654069329	0.0001084679133894936	0.0001105613374184286	0.0001126346730073767	0.0001146904059144159	0.0001167308157112173	0.0001187580211009973	0.0001207739622716275	0.0001227804591505243	0.000124779236947384	0.0001267718926777923	0.0001287599569186859	0.000130744917482243	0.0001327281502013536	0.0001347109841934153	0.0001366947459040854	0.0001386807500517793	0.0001406702163387617	0.0001426643441660672	0.0001446643609010107	0.0001466715168137795	0.0001486869929512006	0.0001507119598689966	0.0001527476409542018	0.0001547953094265928	0.0001568561914226646	0.0001589315160949047	0.0001610225897431883
YBR104W	4.766211588273366e-7	9.58080110626791e-7	1.444476665420705e-6	1.935913535976878e-6	2.432496048051437e-6	2.934333186426267e-6	3.441537231754304e-6	3.954224365466643e-6	4.472514268263921e-6	4.996530916802633e-6	5.526402144674533e-6	6.062260362529194e-6	6.604242037239119e-6	7.152488112461424e-6	7.707146441521116e-6	8.268369546647625e-6	8.836314529574545e-6	9.411143179893238e-6	9.993022949726174e-6	0.00001058213029568163	0.00001117864842299259	0.00001178276643122813	0.00001239467946711076	0.00001301458994463102	0.00001364270907141889	0.00001427925981842259	0.000014924472213232	0.00001557858416582338	0.00001624184223810351	0.00001691450685504801	0.00001759685089436825	0.0000182891573238547	0.00001899171947292778	0.00001970484369209327	0.00002042885506538536	0.00002116409284380496	0.00002191090962180111	0.0000226696727150967	0.00002344077220407581	0.00002422461861247712	0.00002502163980242446	0.00002583228102992158	0.00002665701507541679	0.0000274963480524154	0.0000283508099695008	0.00002922095523882173	0.00003010736354766716	0.00003101064509474431	0.00003193146196504162
YBR105C	4.591150534674766e-7	9.228902087562949e-7	1.391421609877526e-6	1.864808196983822e-6	2.343151427218285e-6	2.826556282364386e-6	3.315130919018803e-6	3.80898725127683e-6	4.308240563978814e-6	4.813010280130656e-6	5.323419538006528e-6	5.839595884827497e-6	6.361670775024829e-6	6.889779975381849e-6	7.424065908620131e-6	7.96467549488028e-6	8.511760065607641e-6	9.065475467926761e-6	9.625983003275968e-6	0.00001019345264685801	0.00001076806087493704	0.00001134998984163533	0.00001193942752613995	0.00001253656890769215	0.00001314161743560638	0.00001375478789135828	0.00001437630185397731	0.00001500638849540941	0.00001564528532120019	0.00001629324318982139	0.00001695052495663585	0.0000176174031966418	0.00001829416046596432	0.00001898109186160331	0.00001967851052662272	0.0000203867432522254	0.00002110612968310643	0.00002183702364322356	0.00002257980088309751	0.00002333485684906862	0.00002410260368939208	0.00002488347030771277	0.00002567791211405814	0.00002648641663225326	0.00002730949440502979	0.00002814767948261948	0.0000290015302623629	0.00002987163452918395	0.00003075863004616926
YBR106W	0.00007927034721680898	0.00009276158291545099	0.0001021434675524245	0.0001096389613690776	0.0001160207880864987	0.0001216581969483639	0.0001267591950616325	0.0001314536338128511	0.0001358286899271108	0.0001399457826345461	0.000143850224251901	0.000147576366285628	0.000151151003640144	0.000154595488484063	0.0001579271531596945	0.0001611602711000884	0.0001643068206197547	0.0001673768801557184	0.0001703791479208019	0.0001733210782042677	0.0001762092195605454	0.0001790493151885636	0.0001818464488918999	0.0001846051811623657	0.0001873295931449325	0.000190023387861823	0.0001926899373963133	0.0001953323274688555	0.0001979534048679444	0.0002005558155119363	0.0002031419981440859	0.0002057142447781418	0.0002082747326780734	0.0002108255404981219	0.0002133686028151302	0.0002159057570615148	0.0002184387984818758	0.0002209694934644904	0.0002234995446586959	0.0002260305471930345	0.0002285640893254399	0.0002311017752991241	0.0002336452244750116	0.0002361959728376623	0.0002387555277464958	0.0002413254469317258	0.0002439073496277479	0.0002465028588786178	0.0002491135268159895
YBR107C	4.766211588273366e-7	9.58080110626791e-7	1.444476665420705e-6	1.935913535976878e-6	2.432496048051437e-6	2.934333186426267e-6	3.441537231754304e-6	3.954224365466643e-6	4.472514268263921e-6	4.996530916802633e-6	5.526402144674533e-6	6.062260362529194e-6	6.604242037239119e-6	7.152488112461424e-6	7.707146441521116e-6	8.268369546647625e-6	8.836314529574545e-6	9.411143179893238e-6	9.993022949726174e-6	0.00001058213029568163	0.00001117864842299259	0.00001178276643122813	0.00001239467946711076	0.00001301458994463102	0.00001364270907141889	0.00001427925981842259	0.000014924472213232	0.00001557858416582338	0.00001624184223810351	0.00001691450685504801	0.00001759685089436825	0.0000182891573238547	0.00001899171947292778	0.00001970484369209327	0.00002042885506538536	0.00002116409284380496	0.00002191090962180111	0.0000226696727150967	0.00002344077220407581	0.00002422461861247712	0.00002502163980242446	0.00002583228102992158	0.00002665701507541679	0.0000274963480524154	0.0000283508099695008	0.00002922095523882173	0.00003010736354766716	0.00003101064509474431	0.00003193146196504162
YBR108W	4.46080054699898e-7	8.966879027471937e-7	1.351916958450521e-6	1.81186335289412e-6	2.276625662648613e-6	2.746305888873281e-6	3.221009117399222e-6	3.700844084870026e-6	4.185922802976077e-6	4.676361304082409e-6	5.172279230337553e-6	5.673800507661273e-6	6.18105285833249e-6	6.694168194749184e-6	7.213284895756414e-6	7.738545709836302e-6	8.270097671491563e-6	8.808092202652571e-6	9.352686026384286e-6	9.904044293179542e-6	0.00001046233846777988	0.00001102774553143997	0.00001160044812494064	0.00001218063569234986	0.00001276850591127832	0.00001336426746352096	0.00001396813563473977	0.0000145803330876043	0.00001520109058547923	0.00001583065187195619	0.0000164692723364701	0.00001711721681103233	0.00001777475982487547	0.00001844218810512018	0.00001911980590839195	0.00001980793074175867	0.00002050689259986101	0.0000212170352627332	0.00002193872382739401	0.00002267234250512984	0.00002341829173250656	0.00002417698822432891	0.00002494887449749826	0.00002573442423265435	0.00002653413346516118	0.00002734852106806259	0.00002817812956745849	0.00002902353007943168	0.00002988534229823104
YBR109W-A	6.603552455721272e-7	1.327413211029714e-6	2.001312182226623e-6	2.682194466741615e-6	3.370205992366763e-6	4.065497756498385e-6	4.768225322873887e-6	5.478549659762057e-6	6.1966365836095e-6	6.922657862862161e-6	7.656790609750904e-6	8.399218277896194e-6	9.150129940967249e-6	9.909720874514178e-6	0.00001067819592798047	0.000011455766419782	0.00001224265001324172	0.00001303907086671841	0.00001384526098231091	0.00001466146483768519	0.00001548793626278845	0.00001632493725424207	0.00001717273907451065	0.00001803161950337485	0.00001890187382519214	0.00001978381007789362	0.00002067774696434359	0.00002158401410865996	0.00002250295311907531	0.00002343492480555825	0.00002438030723981084	0.00002533949247415307	0.00002631288691727881	0.0000273009150078754	0.00002830402714300551	0.00002932269335619375	0.00003035740216897836	0.0000314086624921484	0.00003247701476618249	0.00003356302777346487	0.00003466729432049984	0.00003579043131444555	0.00003693309375935712	0.00003809598287035123	0.00003927983297712935	0.00004048541222197343	0.0000417135237675904	0.00004296501302710614	0.00004424079728761474
YBR110W	5.212879246357502e-7	1.04786701956585e-6	1.579846448602259e-6	2.117338550357878e-6	2.660458521264279e-6	3.2093255597199e-6	3.764062468854054e-6	4.324796318144957e-6	4.891658004276163e-6	5.464783122487694e-6	6.044311486417389e-6	6.630387915691909e-6	7.223161666127715e-6	7.822786889366485e-6	8.429425295462213e-6	9.043243701148809e-6	9.664413931927248e-6	0.00001029311294058304	0.00001092952386924674	0.00001157383970853752	0.00001222626083529918	0.00001288699407342641	0.00001355625286103568	0.00001423425858006463	0.00001492124222109638	0.00001561744765472886	0.00001632312647111661	0.00001703853888226537	0.00001776395455452839	0.00001849965830172627	0.00001924594858132173	0.00002000313488899852	0.00002077153805433161	0.00002155149311849187	0.00002234335562111183	0.0000231474966199344	0.00002396430176889493	0.00002479417280313259	0.00002563753632587456	0.00002649484135073076	0.00002736655586021338	0.00002825316686459853	0.00002915519136812702	0.00003007318291748017	0.00003100772121816703	0.00003195941267156481	0.00003292889132904686	0.00003391682453450927	0.00003492393633715839
YBR111W-A	5.212879246357502e-7	1.04786701956585e-6	1.579846448602259e-6	2.117338550357878e-6	2.660458521264279e-6	3.2093255597199e-6	3.764062468854054e-6	4.324796318144957e-6	4.891658004276163e-6	5.464783122487694e-6	6.044311486417389e-6	6.630387915691909e-6	7.223161666127715e-6	7.822786889366485e-6	8.429425295462213e-6	9.043243701148809e-6	9.664413931927248e-6	0.00001029311294058304	0.00001092952386924674	0.00001157383970853752	0.00001222626083529918	0.00001288699407342641	0.00001355625286103568	0.00001423425858006463	0.00001492124222109638	0.00001561744765472886	0.00001632312647111661	0.00001703853888226537	0.00001776395455452839	0.00001849965830172627	0.00001924594858132173	0.00002000313488899852	0.00002077153805433161	0.00002155149311849187	0.00002234335562111183	0.0000231474966199344	0.00002396430176889493	0.00002479417280313259	0.00002563753632587456	0.00002649484135073076	0.00002736655586021338	0.00002825316686459853	0.00002915519136812702	0.00003007318291748017	0.00003100772121816703	0.00003195941267156481	0.00003292889132904686	0.00003391682453450927	0.00003492393633715839
YBR112C	0.00003657544401275805	0.00004514943285287767	0.00005131581489104098	0.00005634875780516272	0.00006070223707674319	0.00006459668132737502	0.00006815776033259155	0.00007146471908001232	0.00007457113812972379	0.00007751513689844243	0.00008032492228436529	0.00008302206111152329	0.00008562345775249911	0.00008814265215795818	0.00009059066043512854	0.00009297665689225571	0.00009530830401156107	0.00009759215129406359	0.00009983381848462326	0.0001020381857014851	0.0001042095355463656	0.000106351654069329	0.0001084679133894936	0.0001105613374184286	0.0001126346730073767	0.0001146904059144159	0.0001167308157112173	0.0001187580211009973	0.0001207739622716275	0.0001227804591505243	0.000124779236947384	0.0001267718926777923	0.0001287599569186859	0.000130744917482243	0.0001327281502013536	0.0001347109841934153	0.0001366947459040854	0.0001386807500517793	0.0001406702163387617	0.0001426643441660672	0.0001446643609010107	0.0001466715168137795	0.0001486869929512006	0.0001507119598689966	0.0001527476409542018	0.0001547953094265928	0.0001568561914226646	0.0001589315160949047	0.0001610225897431883
YBR114W	4.46080054699898e-7	8.966879027471937e-7	1.351916958450521e-6	1.81186335289412e-6	2.276625662648613e-6	2.746305888873281e-6	3.221009117399222e-6	3.700844084870026e-6	4.185922802976077e-6	4.676361304082409e-6	5.172279230337553e-6	5.673800507661273e-6	6.18105285833249e-6	6.694168194749184e-6	7.213284895756414e-6	7.738545709836302e-6	8.270097671491563e-6	8.808092202652571e-6	9.352686026384286e-6	9.904044293179542e-6	0.00001046233846777988	0.00001102774553143997	0.00001160044812494064	0.00001218063569234986	0.00001276850591127832	0.00001336426746352096	0.00001396813563473977	0.0000145803330876043	0.00001520109058547923	0.00001583065187195619	0.0000164692723364701	0.00001711721681103233	0.00001777475982487547	0.00001844218810512018	0.00001911980590839195	0.00001980793074175867	0.00002050689259986101	0.0000212170352627332	0.00002193872382739401	0.00002267234250512984	0.00002341829173250656	0.00002417698822432891	0.00002494887449749826	0.00002573442423265435	0.00002653413346516118	0.00002734852106806259	0.00002817812956745849	0.00002902353007943168	0.00002988534229823104
YBR115C	4.460250515393495e-7	8.965773381468014e-7	1.351750262606571e-6	1.811639944118641e-6	2.276344947119986e-6	2.745967260188574e-6	3.220611956198543e-6	3.700387758387887e-6	4.185406664635154e-6	4.675784692998588e-6	5.171641470874554e-6	5.67310090890204e-6	6.180290713348402e-6	6.693342779559171e-6	7.212395469977932e-6	7.737591516389874e-6	8.269077936183187e-6	8.807006133755333e-6	9.351532809219268e-6	9.90282308927155e-6	0.00001046104842044302	0.00001102638576549781	0.00001159901774646904	0.00001217913378221421	0.00001276693151280377	0.00001336261959893977	0.00001396641330636311	0.00001457853527786201	0.00001519921624539285	0.00001582869990109808	0.00001646724161137074	0.00001711510618718406	0.00001777256813704708	0.000018439914128554	0.00001911744836839184	0.00001980548834137233	0.00002050436402115915	0.00002121441914037353	0.00002193601870857444	0.00002266954691127246	0.00002341540416429071	0.00002417400716427829	0.00002494579826890543	0.00002573125110352272	0.00002653086167596135	0.00002734514883561125	0.00002817465508980082	0.00002901995143241197	0.0000298816573751323
YBR116C	5.212879246357502e-7	1.04786701956585e-6	1.579846448602259e-6	2.117338550357878e-6	2.660458521264279e-6	3.2093255597199e-6	3.764062468854054e-6	4.324796318144957e-6	4.891658004276163e-6	5.464783122487694e-6	6.044311486417389e-6	6.630387915691909e-6	7.223161666127715e-6	7.822786889366485e-6	8.429425295462213e-6	9.043243701148809e-6	9.664413931927248e-6	0.00001029311294058304	0.00001092952386924674	0.00001157383970853752	0.00001222626083529918	0.00001288699407342641	0.00001355625286103568	0.00001423425858006463	0.00001492124222109638	0.00001561744765472886	0.00001632312647111661	0.00001703853888226537	0.00001776395455452839	0.00001849965830172627	0.00001924594858132173	0.00002000313488899852	0.00002077153805433161	0.00002155149311849187	0.00002234335562111183	0.0000231474966199344	0.00002396430176889493	0.00002479417280313259	0.00002563753632587456	0.00002649484135073076	0.00002736655586021338	0.00002825316686459853	0.00002915519136812702	0.00003007318291748017	0.00003100772121816703	0.00003195941267156481	0.00003292889132904686	0.00003391682453450927	0.00003492393633715839
YBR117C	4.532784083842951e-7	9.111576752171871e-7	1.373732722234949e-6	1.841101231756582e-6	2.313363371117058e-6	2.79062278747041e-6	3.272986262426239e-6	3.7605642873239e-6	4.253470681394809e-6	4.751823349427426e-6	5.25574386424588e-6	5.765358151572016e-6	6.280795994712869e-6	6.802191434616474e-6	7.329685083262848e-6	7.863421992824601e-6	8.403551570676467e-6	8.950227682440591e-6	9.503609579657705e-6	0.00001006386507732371	0.00001063116840758901	0.00001120569940820089	0.00001178764366783079	0.00001237719368732704	0.00001297455033216047	0.00001357992565238178	0.00001419353840878816	0.00001481561485837768	0.00001544638948788914	0.00001608610997085616	0.00001673503581930151	0.0000173934361406964	0.00001806158989645381	0.00001873978843680012	0.0000194283409262511	0.00002012756999819246	0.00002083781097554078	0.00002155941318511889	0.00002229274760888827	0.00002303820466162429	0.0000237961912463091	0.00002456713080735415	0.000025351472985685	0.00002614969910672353	0.0000269623132162365	0.00002778984256735653	0.00002863283844930535	0.00002949188118408561	0.00003036760044681442
YBR118W	1.13361269923945e-6	2.278731407392672e-6	3.435594116227878e-6	4.604443912843901e-6	5.785531882081389e-6	6.979117224945281e-6	8.185466980380268e-6	9.404857464825229e-6	0.00001063757331693233	0.00001188390939224294	0.00001314416971961404	0.00001441866921282981	0.0000157077324342045	0.00001701169458879326	0.00001833090731820993	0.00001966573336923258	0.00002101654638124338	0.00002238373114341786	0.00002376768590279484	0.00002516883031940823	0.00002658760011590971	0.00002802444503494169	0.00002947982920259854	0.00003095423241614773	0.00003244816008764161	0.00003396214099329768	0.00003549672221936561	0.00003705246960079342	0.00003862996953109988	0.00004022984133993359	0.00004185273402494375	0.0000434993205868117	0.00004517029867229502	0.00004686639683193832	0.00004858838818775235	0.00005033707960504905	0.0000521133096889904	0.00005391795201492231	0.00005575193423340933	0.00005761623272217995	0.00005951186510701139	0.0000614398903892918	0.00006340143279788102	0.00006539769601647793	0.00006742994060994817	0.0000694994851939836	0.00007160770851028086	0.0000737560616886412	0.000075946119157758
YBR119W	7.705473967882746e-6	0.00001113635034872673	0.00001387647661240573	0.00001626482185896235	0.00001843236421781404	0.00002044616927240287	0.00002234602989882758	0.00002415786229937499	0.00002589968455815036	0.00002758458348426366	0.00002922257394385103	0.00003082132285827478	0.00003238706824839029	0.00003392484883478366	0.00003543882424649858	0.00003693258321124002	0.00003840910528505551	0.0000398710141223808	0.00004132063234799536	0.0000427599474229256	0.0000441907931684384	0.00004561481509376806	0.00004703346867017318	0.00004844814365728145	0.00004986009779006098	0.0000512704822636066	0.00005268043098675069	0.00005409097998822059	0.00005550307213810881	0.00005691765729202638	0.00005833569564791756	0.00005975806253420078	0.0000611855708388945	0.00006261905980979778	0.0000640593992716273	0.00006550741032131675	0.00006696386505454672	0.00006842957351930338	0.00006990538961945481	0.00007139213834513628	0.0000728906130462256	0.00007440165784906513	0.00007592617055610819	0.00007746502611782256	0.00007901909640238722	0.00008058931858510995	0.00008217668882293129	0.00008378218131955545	0.00008540680874059713
YBR121C	0.0005063916624094457	0.0005446102502334365	0.000569873032988937	0.0005894043584400409	0.000605629010067403	0.0006196791699277024	0.0006321815871503379	0.0006435220981679881	0.0006539562740847684	0.0006636629886381906	0.0006727722044305503	0.0006813822567952881	0.0006895687461086954	0.0006973918197237333	0.0007048997977103515	0.0007121321439226658	0.0007191219997824885	0.0007258967456907238	0.0007324800893898284	0.0007388922361799635	0.0007451505227093007	0.0007512704230774517	0.0007572653494908039	0.0007631471340746205	0.000768926554241364	0.0007746131415151659	0.0007802154432599072	0.0007857413841857959	0.0007911981258445553	0.000796592161562862	0.0008019295844349377	0.0008072160519906172	0.0008124567712320736	0.0008176565882113673	0.0008228201297905814	0.0008279517569054853	0.0008330555852065056	0.0008381355318189027	0.0008431953685997749	0.0008482387087207717	0.000853269049501424	0.0008582898016932878	0.0008633042904535117	0.0008683157304874445	0.0008733273082404695	0.0008783422112105212	0.0008833636130135827	0.0008883945933359765	0.0008934382616207701
YBR123C	4.517316400663677e-7	9.080484385111823e-7	1.369044993152792e-6	1.834818652954407e-6	2.305469243451489e-6	2.781100058104419e-6	3.261817514138168e-6	3.747731725849648e-6	4.238956124069405e-6	4.735608211243368e-6	5.237809145335936e-6	5.745684422355262e-6	6.25936338267643e-6	6.778979609682874e-6	7.304673235659573e-6	7.836588817980814e-6	8.374875254383665e-6	8.919685885664011e-6	9.471179419189257e-6	0.00001002952309660145	0.00001059489055608939	0.0000111674610223913	0.0000117474194516344	0.00001233495768738989	0.00001293027590701543	0.00001353358543789759	0.00001414510429567144	0.00001476505796678563	0.00001539368013719838	0.00001603121763093016	0.000016677929076154	0.00001733408266438812	0.00001799995640777144	0.00001867584065738456	0.00001936204352023334	0.00002005888653216937	0.00002076670387584589	0.00002148584368497903	0.00002221667566696885	0.00002295958890872155	0.00002371498893050588	0.00002448329773870137	0.00002526496341900024	0.00002606046565456416	0.00002687030677737803	0.00002769501224884797	0.00002853513148590302	0.00002939124282190488	0.00003026397376476778
YBR124W	5.212879246357502e-7	1.04786701956585e-6	1.579846448602259e-6	2.117338550357878e-6	2.660458521264279e-6	3.2093255597199e-6	3.764062468854054e-6	4.324796318144957e-6	4.891658004276163e-6	5.464783122487694e-6	6.044311486417389e-6	6.630387915691909e-6	7.223161666127715e-6	7.822786889366485e-6	8.429425295462213e-6	9.043243701148809e-6	9.664413931927248e-6	0.00001029311294058304	0.00001092952386924674	0.00001157383970853752	0.00001222626083529918	0.00001288699407342641	0.00001355625286103568	0.00001423425858006463	0.00001492124222109638	0.00001561744765472886	0.00001632312647111661	0.00001703853888226537	0.00001776395455452839	0.00001849965830172627	0.00001924594858132173	0.00002000313488899852	0.00002077153805433161	0.00002155149311849187	0.00002234335562111183	0.0000231474966199344	0.00002396430176889493	0.00002479417280313259	0.00002563753632587456	0.00002649484135073076	0.00002736655586021338	0.00002825316686459853	0.00002915519136812702	0.00003007318291748017	0.00003100772121816703	0.00003195941267156481	0.00003292889132904686	0.00003391682453450927	0.00003492393633715839
YBR125C	4.591150534674766e-7	9.228902087562949e-7	1.391421609877526e-6	1.864808196983822e-6	2.343151427218285e-6	2.826556282364386e-6	3.315130919018803e-6	3.80898725127683e-6	4.308240563978814e-6	4.813010280130656e-6	5.323419538006528e-6	5.839595884827497e-6	6.361670775024829e-6	6.889779975381849e-6	7.424065908620131e-6	7.96467549488028e-6	8.511760065607641e-6	9.065475467926761e-6	9.625983003275968e-6	0.00001019345264685801	0.00001076806087493704	0.00001134998984163533	0.00001193942752613995	0.00001253656890769215	0.00001314161743560638	0.00001375478789135828	0.00001437630185397731	0.00001500638849540941	0.00001564528532120019	0.00001629324318982139	0.00001695052495663585	0.0000176174031966418	0.00001829416046596432	0.00001898109186160331	0.00001967851052662272	0.0000203867432522254	0.00002110612968310643	0.00002183702364322356	0.00002257980088309751	0.00002333485684906862	0.00002410260368939208	0.00002488347030771277	0.00002567791211405814	0.00002648641663225326	0.00002730949440502979	0.00002814767948261948	0.0000290015302623629	0.00002987163452918395	0.00003075863004616926
YBR126C	0.00001992047208853883	0.00002591254894569499	0.00003037098326920188	0.00003408865287625836	0.00003735535977736649	0.00004031420527024288	0.00004304780217675286	0.00004560879652696683	0.00004803304494608859	0.00005034629945367434	0.00005256771108031729	0.00005471203439778661	0.00005679087872979354	0.00005881360495033594	0.00006078788500584153	0.0000627201068373093	0.00006461566848080069	0.00006647918465895167	0.00006831463754239747	0.0000701255204956131	0.00007191489064988159	0.00007368548656694486	0.00007543975169228401	0.00007717988887617061	0.00007890792992936877	0.00008062569271503627	0.00008233486589282716	0.00008403705633635486	0.00008573373726503111	0.00008742626274498451	0.0000891159510036065	0.00009080407928369182	0.00009249181253411635	0.0000941802800239455	0.00009587061511575306	0.00009756390837929635	0.00009926117927004121	0.0001009634628403057	0.0001026718139987355	0.0001043872295276252	0.0001061106955278764	0.000107843241994485	0.0001095859049718011	0.0001113396768040598	0.000113105593943819	0.000114884747421606	0.0001166782011674097	0.0001184870406815615	0.0001203124288783498
[truncated: 5,737 more rows]
[truncated: 50 more columns]
