# Supplementary material for: Modeling SAGE tag formation and its effects on data interpretation within a Bayesian framework
Source: BMC Bioinformatics. 2007 Oct 18;8:403. doi: 10.1186/1471-2105-8-403 (PMC2217564; doi:10.1186/1471-2105-8-403)
Supplement: Additional file 2 — Marginal posterior percentiles for L experiments. Table of percentile values for the marginal posterior distribution of mRNA frequencies of S. cerevisiae during log growth phase. [file 1471-2105-8-403-S2.tsv]

CDF	0.01	0.02	0.02999999999999999	0.04	0.05	0.06	0.06999999999999999	0.08	0.08999999999999999	0.0999999999999999	0.11	0.12	0.13	0.14	0.15	0.16	0.17	0.18	0.19	0.2	0.21	0.22	0.23	0.24	0.25	0.26	0.27	0.28	0.29	0.2999999999999999	0.31	0.32	0.33	0.34	0.35	0.36	0.37	0.38	0.39	0.4	0.41	0.42	0.4299999999999999	0.44	0.45	0.46	0.47	0.48	0.4899999999999999
YAL001C	4.70910555752081e-7	9.466009327728742e-7	1.42716974497217e-6	1.912718474228553e-6	2.403351184068333e-6	2.899175553207455e-6	3.400302516727904e-6	3.906846863739245e-6	4.418926840686525e-6	4.936664938483806e-6	5.460187458760025e-6	5.989625225342471e-6	6.525113069501228e-6	7.066790245251579e-6	7.614802834472452e-6	8.16930153217312e-6	8.730441558066826e-6	9.298382763635187e-6	9.873290591696008e-6	0.00001045533938174575	0.00001104471014547762	0.00001164158971856533	0.00001224617091167848	0.00001285865371174366	0.00001347924678600927	0.00001410817043647798	0.00001474565193861989	0.00001539192635649518	0.00001604723729508083	0.00001671184204335758	0.00001738601021461306	0.00001807002139351194	0.0000187641654032368	0.00001946874490600902	0.00002018408108114937	0.00002091050912564449	0.00002164837742198989	0.00002239804888033044	0.00002315990887641243	0.00002393436302900057	0.0000247218340923837	0.00002552276200969941	0.0000263376138225892	0.0000271668895805991	0.00002801111296324095	0.00002887083176572395	0.00002974661876084977	0.00003063907679995377	0.000031548859960933
YAL002W	4.710632838594454e-7	9.46907939202821e-7	1.427632611925141e-6	1.913338816842891e-6	2.404130651216997e-6	2.900115828689671e-6	3.401405320321844e-6	3.908113952450622e-6	4.42036000987176e-6	4.938266023226156e-6	5.461958335105662e-6	5.991567811767644e-6	6.527229328372735e-6	7.069082184581493e-6	7.617272509246792e-6	8.171951045699235e-6	8.733273063373039e-6	9.30139846489802e-6	9.876492748967612e-6	0.00001045873031372444	0.00001104829222777501	0.00001164536538535007	0.00001225014265734448	0.00001286282409667275	0.00001348361844632311	0.00001411274607691275	0.00001475043433356927	0.00001539691835195533	0.00001605244181784703	0.00001671726211677947	0.00001739164894431971	0.00001807588196870006	0.00001877025109906259	0.00001947505911055001	0.00002019062729429856	0.00002091729094566982	0.0000216553985480854	0.00002240531313240983	0.00002316742022539984	0.00002394212556417445	0.00002472985202261083	0.00002553103966612554	0.00002634615575180936	0.00002717570048962398	0.00002802019770840366	0.00002888019535641519	0.00002975626636285865	0.0000306490138058489	0.00003155909204027453
YAL003W	0.001580272134729167	0.001654879080366837	0.001703444394540844	0.001740613135186339	0.001771251687728905	0.001797617274484707	0.001820953163362447	0.001842021591692467	0.001861325218964402	0.00187921510256026	0.001895945822824274	0.001911709212934463	0.001926652174413428	0.00194089226224412	0.00195452226379568	0.001967619297822361	0.001980247092994596	0.001992458245580156	0.002004298600543112	0.002015807000348395	0.00202701644167915	0.00203795654732472	0.002048653189174116	0.002059128719021594	0.002069403391635805	0.002079495629500789	0.002089421658545294	0.002099196014818639	0.002108832365098921	0.002118343141699881	0.002127739551154978	0.002137031947144604	0.002146230200122561	0.002155343417503866	0.00216438000386744	0.002173347888450534	0.002182254704762613	0.002191107641341383	0.002199913492007751	0.002208678773250121	0.002217409811653383	0.002226112693685047	0.002234793316506976	0.002243457443576897	0.002252110709764305	0.002260758634401819	0.002269406702233385	0.002278060417117257	0.002286725233324215
YAL004W	0.00002292174892362351	0.00002981660774478491	0.00003494676086504721	0.00003922454141321036	0.00004298341989840271	0.00004638805162017299	0.00004953349811275124	0.00005248033720078261	0.00005526982778792737	0.00005793160175665252	0.00006048769549239558	0.00006295508652985952	0.00006534713328849223	0.00006767460697635575	0.00006994633541711648	0.00007216966897750913	0.00007435081897344903	0.00007649509539821201	0.00007860708038243035	0.0000806907936120247	0.00008274975281444403	0.00008478710914427932	0.0000868056741904826	0.00008880798268172549	0.0000907963725476578	0.00009277293536622395	0.00009473961473548913	0.00009669825908449088	0.00009865056378703707	0.0001005980869085181	0.0001025423452704132	0.0001044848085525039	0.0001064268172293186	0.0001083696706943805	0.0001103146730530573	0.0001122630792011254	0.0001142160621835618	0.0001161748129806199	0.0001181405454329872	0.0001201144065180616	0.0001220975308903767	0.0001240911037101058	0.0001260963173442798	0.0001281143130028411	0.0001301462839160004	0.0001321934852726417	0.0001342571413143341	0.0001363385010674966	0.0001384389026361835
YAL005C	5.788269003787517e-7	1.16352899349512e-6	1.754227492234195e-6	2.35104713472737e-6	2.954115832286551e-6	3.563565939957009e-6	4.179533815363848e-6	4.802160553390736e-6	5.43159149855278e-6	6.067977212522946e-6	6.711472940993665e-6	7.362239488157109e-6	8.02044258417983e-6	8.686253395361157e-6	9.359851480466744e-6	0.00001004142206861185	0.00001073115595051316	0.00001142924961008726	0.00001213590640452514	0.0000128513406264505	0.00001357577476890614	0.00001430943848351797	0.00001505256876611202	0.00001580541143413329	0.0000165682229762035	0.0000173412741794106	0.00001812484440209965	0.00001891922257594486	0.00001972470813239684	0.00002054161732559743	0.00002137028155381438	0.00002221104447131065	0.00002306426231695506	0.0000239303071166226	0.00002480957365501884	0.00002570247394236726	0.00002660943619563587	0.00002753090649248798	0.00002846735853040408	0.0000294192908789492	0.00003038722316898847	0.00003137169615833198	0.00003237328393463338	0.00003339260114205991	0.00003443029146528348	0.00003548702823025908	0.00003656351546348321	0.00003766049417485145	0.00003877876834804307
YAL007C	0.0001140222476028546	0.000131337487328533	0.0001432620098492218	0.0001527297335292049	0.0001607534641426403	0.0001678149795187584	0.0001741847547975179	0.0001800311710899281	0.0001854668742220846	0.0001905713649181262	0.0001954028988015519	0.0002000056857720301	0.0002044141953562407	0.0002086558590297292	0.0002127527059141381	0.0002167231897678129	0.0002205824957925085	0.0002243434940062079	0.0002280173135148461	0.0002316134188065907	0.0002351400938309237	0.0002386046850261676	0.0002420136194102209	0.0002453726321050668	0.0002486869212865506	0.0002519611514571988	0.0002551995511333186	0.000258406011910804	0.0002615841046396814	0.0002647371295193418	0.0002678681591202166	0.0002709800548506034	0.0002740755154497897	0.0002771571025088353	0.0002802272209887793	0.0002832881667481597	0.0002863421701210336	0.0002893913875467603	0.0002924378407842808	0.00029548351646464	0.0002985303961504793	0.0003015804634538228	0.000304635612163034	0.0003076976714622822	0.0003107685088323407	0.0003138500450152837	0.0003169442318883937	0.0003200529216698275	0.0003231779939327577
YAL008W	0.00002133523077277902	0.00002775286472579229	0.0000325279362374421	0.00003650963361883468	0.00004000834073212656	0.00004317732197925773	0.00004610505737380768	0.0000488479318777076	0.00005144434867406549	0.00005392188869143951	0.00005630106307519429	0.00005859767426856285	0.00006082415609334061	0.0000629905342335739	0.00006510502549880363	0.00006717447150319035	0.00006920465364933144	0.00007120051440109949	0.00007316631873912561	0.00007510580812821435	0.00007702225681752827	0.00007891859785590274	0.00008079744822886254	0.00008266116722479279	0.00008451193095348756	0.00008635168622545916	0.00008818224211486434	0.00009000531911239109	0.00009182249524130579	0.00009363522072929144	0.00009544490741623246	0.00009725292325364788	0.00009906051592899248	0.0001008688949065688	0.0001026792740346601	0.0001044928213353515	0.0001063106286642429	0.0001081338045794405	0.0001099634789046622	0.0001118007192100495	0.0001136465816279314	0.0001155021693014465	0.0001173685920449497	0.0001192469120784247	0.0001211382400608475	0.0001230437443030324	0.000124964564282591	0.0001269018625934798	0.0001288568847400997
YAL009W	5.282885063485177e-7	1.061939232425681e-6	1.601062807802551e-6	2.145773079440456e-6	2.696186790558087e-6	3.252424740039778e-6	3.814611379906973e-6	4.382875485818631e-6	4.957349712020124e-6	5.538171474396619e-6	6.125482463875135e-6	6.719429444576273e-6	7.320163676410336e-6	7.927841380820401e-6	8.542626439099897e-6	9.164687907798367e-6	9.794199919485551e-6	0.000010431341802861	0.000011076299159217	0.00001172926757053199	0.00001239045010397992	0.00001306005636033997	0.00001373830264341201	0.00001442541330767048	0.00001512162244561189	0.00001582717720205678	0.00001654233254496829	0.00001726735217989787	0.00001800250939405762	0.00001874809282612754	0.00001950440494055204	0.00002027175938809661	0.00002105048130554941	0.00002184091023342549	0.00002264340648547733	0.00002345834610086976	0.00002428611991084637	0.00002512713504465352	0.00002598182383482823	0.00002685064132286646	0.000027734061773609	0.00002863257873498625	0.00002954671615651619	0.00003047703501686395	0.00003142412280363455	0.00003238859405850481	0.00003337109134413094	0.00003437229096627853	0.00003539292669925342
YAL010C	4.917216335099048e-7	9.884343254068145e-7	1.490241047722416e-6	1.997247767274182e-6	2.509563146477513e-6	3.02729962278401e-6	3.550573033899387e-6	4.079503241877592e-6	4.614213718907454e-6	5.154832369225626e-6	5.701491076196022e-6	6.25432644522991e-6	6.813479266489521e-6	7.379094948676173e-6	7.951326029092468e-6	8.530329861882029e-6	9.116268525777435e-6	9.70930893588785e-6	0.00001030962384912732	0.00001091739531212839	0.00001153281233408507	0.00001215607000527063	0.00001278736965469829	0.00001342692010876997	0.00001407493926586819	0.00001473165716066972	0.0000153973111080877	0.00001607214655515649	0.00001675641787475073	0.00001745039374163743	0.00001815435567832368	0.00001886859561710587	0.00001959341618019707	0.00002032913342276138	0.00002107608272712058	0.00002183461409185694	0.00002260509128177129	0.00002338789324889565	0.00002418342243043533	0.0000249921023556265	0.00002581437444148721	0.00002665069804994201	0.00002750156093691549	0.00002836748524945162	0.00002924901778721998	0.00003014673052671731	0.00003106122152048752	0.00003199312029607868	0.00003294310990970417
YAL011W	4.917216335099048e-7	9.884343254068145e-7	1.490241047722416e-6	1.997247767274182e-6	2.509563146477513e-6	3.02729962278401e-6	3.550573033899387e-6	4.079503241877592e-6	4.614213718907454e-6	5.154832369225626e-6	5.701491076196022e-6	6.25432644522991e-6	6.813479266489521e-6	7.379094948676173e-6	7.951326029092468e-6	8.530329861882029e-6	9.116268525777435e-6	9.70930893588785e-6	0.00001030962384912732	0.00001091739531212839	0.00001153281233408507	0.00001215607000527063	0.00001278736965469829	0.00001342692010876997	0.00001407493926586819	0.00001473165716066972	0.0000153973111080877	0.00001607214655515649	0.00001675641787475073	0.00001745039374163743	0.00001815435567832368	0.00001886859561710587	0.00001959341618019707	0.00002032913342276138	0.00002107608272712058	0.00002183461409185694	0.00002260509128177129	0.00002338789324889565	0.00002418342243043533	0.0000249921023556265	0.00002581437444148721	0.00002665069804994201	0.00002750156093691549	0.00002836748524945162	0.00002924901778721998	0.00003014673052671731	0.00003106122152048752	0.00003199312029607868	0.00003294310990970417
YAL012W	0.0002021076117635519	0.0002259919215858598	0.0002421471363658343	0.0002548260157289271	0.0002654782350240814	0.0002747878619382748	0.0002831363573579619	0.0002907601984947675	0.0002978169081782474	0.0003044169116047072	0.0003106413173251738	0.0003165511996096228	0.0003221941135469148	0.0003276076985872355	0.0003328224717256337	0.000337863396654671	0.0003427514160568938	0.0003475040161465136	0.0003521362995833998	0.0003566611001017032	0.0003610896767608529	0.0003654319513291758	0.0003696965341141862	0.0003738911147273101	0.0003780226932072368	0.00038209750142756	0.0003861211331838433	0.000390098759975379	0.0003940351301853804	0.000397934584884146	0.0004018011377959904	0.0004056385564238927	0.0004094503563729054	0.0004132398416748493	0.0004170101438002116	0.0004207642247957832	0.0004245049071618256	0.0004282349166553906	0.0004319568954976031	0.0004356733581741048	0.0004393867519447956	0.0004430995038982402	0.0004468140197513874	0.0004505326041906876	0.0004542575442219984	0.0004579911659562802	0.0004617358249289162	0.000465493796057516	0.0004692673789053376
YAL013W	6.527543985837654e-7	1.312134360549411e-6	1.978276579858885e-6	2.651321725986882e-6	3.33141404677491e-6	4.018702801396899e-6	4.713341762777421e-6	5.415490046146018e-6	6.125311559109926e-6	6.842976092754074e-6	7.568658720432097e-6	8.302540783881818e-6	9.044809180137263e-6	9.795656936589286e-6	0.00001055528654463271	0.00001132390689022477	0.00001210173313121679	0.00001288898684575825	0.00001368589736433675	0.0000144927063494135	0.00001530966470954151	0.00001613703142602992	0.00001697507463946915	0.00001782406893144327	0.00001868430618395687	0.00001955609088988025	0.00002043973808470701	0.00002133557359968434	0.0000222439351097833	0.00002316517926636309	0.00002409967979069429	0.00002504782422445947	0.00002601001430080191	0.00002698666956666339	0.00002797823523119956	0.00002898517592076172	0.00003000797453753991	0.00003104713413253953	0.00003210318891476732	0.00003317670112367437	0.00003426825674790347	0.00003537846560026593	0.00003650797511978986	0.00003765747844996405	0.00003882770147481002	0.00004001940350330004	0.00004123337846357022	0.00004247046202288825	0.00004373156088184185
YAL014C	4.739380729793081e-7	9.526866971949673e-7	1.436345120568845e-6	1.925015477491621e-6	2.418802500477401e-6	2.917814560538417e-6	3.42216330597057e-6	3.931964263869775e-6	4.447336440903175e-6	4.968403115495469e-6	5.495291401286152e-6	6.028132963186334e-6	6.567063499266533e-6	7.112223158671555e-6	7.663758962586724e-6	8.221822575034421e-6	8.786570213852176e-6	9.358162758447658e-6	9.93676671460056e-6	0.00001052255754199949	0.0000111157174166485	0.00001171643437605195	0.00001232490247120846	0.00001294132297444179	0.00001356590589202821	0.000014198872943207	0.00001484045286590115	0.00001549088223687902	0.00001615040622674172	0.00001681928377451594	0.00001749778622847967	0.00001818619497300739	0.00001888480169710914	0.00001959391100428422	0.00002031384613634486	0.00002104494444853552	0.00002178755656691933	0.00002254204773394299	0.00002330880579483976	0.00002408823898026305	0.00002488077276791922	0.00002568684993593599	0.00002650694050898253	0.00002734154775171491	0.00002819119871650393	0.00002905644472766721	0.00002993786224910468	0.00003083605799972459	0.00003175169024412565
YAL015C	4.917216335099048e-7	9.884343254068145e-7	1.490241047722416e-6	1.997247767274182e-6	2.509563146477513e-6	3.02729962278401e-6	3.550573033899387e-6	4.079503241877592e-6	4.614213718907454e-6	5.154832369225626e-6	5.701491076196022e-6	6.25432644522991e-6	6.813479266489521e-6	7.379094948676173e-6	7.951326029092468e-6	8.530329861882029e-6	9.116268525777435e-6	9.70930893588785e-6	0.00001030962384912732	0.00001091739531212839	0.00001153281233408507	0.00001215607000527063	0.00001278736965469829	0.00001342692010876997	0.00001407493926586819	0.00001473165716066972	0.0000153973111080877	0.00001607214655515649	0.00001675641787475073	0.00001745039374163743	0.00001815435567832368	0.00001886859561710587	0.00001959341618019707	0.00002032913342276138	0.00002107608272712058	0.00002183461409185694	0.00002260509128177129	0.00002338789324889565	0.00002418342243043533	0.0000249921023556265	0.00002581437444148721	0.00002665069804994201	0.00002750156093691549	0.00002836748524945162	0.00002924901778721998	0.00003014673052671731	0.00003106122152048752	0.00003199312029607868	0.00003294310990970417
YAL016C-A	5.282885063485177e-7	1.061939232425681e-6	1.601062807802551e-6	2.145773079440456e-6	2.696186790558087e-6	3.252424740039778e-6	3.814611379906973e-6	4.382875485818631e-6	4.957349712020124e-6	5.538171474396619e-6	6.125482463875135e-6	6.719429444576273e-6	7.320163676410336e-6	7.927841380820401e-6	8.542626439099897e-6	9.164687907798367e-6	9.794199919485551e-6	0.000010431341802861	0.000011076299159217	0.00001172926757053199	0.00001239045010397992	0.00001306005636033997	0.00001373830264341201	0.00001442541330767048	0.00001512162244561189	0.00001582717720205678	0.00001654233254496829	0.00001726735217989787	0.00001800250939405762	0.00001874809282612754	0.00001950440494055204	0.00002027175938809661	0.00002105048130554941	0.00002184091023342549	0.00002264340648547733	0.00002345834610086976	0.00002428611991084637	0.00002512713504465352	0.00002598182383482823	0.00002685064132286646	0.000027734061773609	0.00002863257873498625	0.00002954671615651619	0.00003047703501686395	0.00003142412280363455	0.00003238859405850481	0.00003337109134413094	0.00003437229096627853	0.00003539292669925342
YAL016W	0.00003922263555973273	0.00004841717154602089	0.00005502984755555729	0.00006042705060213636	0.0000650956131131905	0.00006927191746197438	0.00007309072889880639	0.00007663702784820477	0.00007996827281166195	0.00008312534212877603	0.00008613848419755539	0.00008903082676639894	0.00009182049766176154	0.0000945220168154707	0.00009714719761967242	0.00009970587838648444	0.0001022062761755818	0.0001046554145075087	0.0001070593198638071	0.000109423225560865	0.0001117517241559752	0.0001140488757149721	0.0001163182964173523	0.0001185632290278862	0.0001207866192002243	0.0001229911326046023	0.000125179213789421	0.0001273531347995257	0.0001295149762493235	0.0001316666897723645	0.0001338101254430612	0.0001359469958655609	0.0001380789423779168	0.0001402075604722521	0.0001423343255745117	0.0001444606629803846	0.0001465879951197342	0.0001487177318687561	0.0001508511812259795	0.0001529896293807098	0.0001551343925108969	0.0001572868113734865	0.0001594481525199527	0.0001616196712056133	0.0001638026793370948	0.0001659985422775469	0.0001682085749344186	0.0001704340953989733	0.0001726765044879436
YAL017W	6.960496841099674e-6	0.00001005967015079507	0.00001253487597609414	0.00001469231141284195	0.00001665029144336619	0.00001846939765812715	0.00002018557570253817	0.00002182223616421103	0.00002339565511738573	0.00002491765411175692	0.00002639727977086159	0.00002784145776484074	0.00002925582300445539	0.00003064492707616047	0.00003201252743400595	0.00003336186584635123	0.00003469563380995478	0.0000360162013008574	0.00003732566640555995	0.00003862582443055904	0.00003991833188372794	0.00004120467520549291	0.00004248616913847321	0.00004376406906519216	0.00004503951114329469	0.00004631353525214007	0.0000475871656565281	0.0000488613382543004	0.00005013690474541536	0.00005141472313081702	0.00005269566076516645	0.00005398050838306027	0.00005527000026994393	0.00005656489451533017	0.00005786597683584283	0.00005917398897137021	0.00006048962836185443	0.00006181362672163309	0.00006314675538601354	0.00006448975932241733	0.00006584335602192305	0.00006720830713117048	0.0000685854239264036	0.00006997549678444231	0.00007137931326847132	0.00007279771992979935	0.00007423161661231829	0.00007568188334225572	0.00007714943486392694
YAL018C	5.282885063485177e-7	1.061939232425681e-6	1.601062807802551e-6	2.145773079440456e-6	2.696186790558087e-6	3.252424740039778e-6	3.814611379906973e-6	4.382875485818631e-6	4.957349712020124e-6	5.538171474396619e-6	6.125482463875135e-6	6.719429444576273e-6	7.320163676410336e-6	7.927841380820401e-6	8.542626439099897e-6	9.164687907798367e-6	9.794199919485551e-6	0.000010431341802861	0.000011076299159217	0.00001172926757053199	0.00001239045010397992	0.00001306005636033997	0.00001373830264341201	0.00001442541330767048	0.00001512162244561189	0.00001582717720205678	0.00001654233254496829	0.00001726735217989787	0.00001800250939405762	0.00001874809282612754	0.00001950440494055204	0.00002027175938809661	0.00002105048130554941	0.00002184091023342549	0.00002264340648547733	0.00002345834610086976	0.00002428611991084637	0.00002512713504465352	0.00002598182383482823	0.00002685064132286646	0.000027734061773609	0.00002863257873498625	0.00002954671615651619	0.00003047703501686395	0.00003142412280363455	0.00003238859405850481	0.00003337109134413094	0.00003437229096627853	0.00003539292669925342
YAL019W	0.00002043229815747691	0.0000265783297018597	0.00003115131400233417	0.00003496450071058303	0.00003831513787176739	0.00004135000355476212	0.00004415383319246032	0.00004678062546813943	0.00004926715829456414	0.00005163984534292394	0.00005391832970149115	0.00005611774503515015	0.00005824999895092125	0.00006032469283374857	0.00006234969574756388	0.00006433155976089427	0.00006627582160027896	0.00006818721455807366	0.0000700698231157342	0.00007192723039434015	0.00007376257207256545	0.00007557865706895885	0.00007737799161444093	0.00007916283514943037	0.00008093527169011517	0.00008269716565327789	0.00008445024954559529	0.000086196171043403	0.00008793644140285005	0.00008967244946513845	0.00009140554730347136	0.00009313704498969088	0.00009486813742683532	0.00009659998286694573	0.00009833374376553883	0.0001000705387627466	0.0001018114134956704	0.0001035574295694261	0.000105309668994149	0.000107069154218981	0.0001088368966371479	0.000110613952659798	0.0001124013850133048	0.0001142002115370616	0.0001160114952535192	0.000117836355217935	0.00011967588277111	0.0001215311912416045	0.0001234034733644297
YAL019W-A	4.917216335099048e-7	9.884343254068145e-7	1.490241047722416e-6	1.997247767274182e-6	2.509563146477513e-6	3.02729962278401e-6	3.550573033899387e-6	4.079503241877592e-6	4.614213718907454e-6	5.154832369225626e-6	5.701491076196022e-6	6.25432644522991e-6	6.813479266489521e-6	7.379094948676173e-6	7.951326029092468e-6	8.530329861882029e-6	9.116268525777435e-6	9.70930893588785e-6	0.00001030962384912732	0.00001091739531212839	0.00001153281233408507	0.00001215607000527063	0.00001278736965469829	0.00001342692010876997	0.00001407493926586819	0.00001473165716066972	0.0000153973111080877	0.00001607214655515649	0.00001675641787475073	0.00001745039374163743	0.00001815435567832368	0.00001886859561710587	0.00001959341618019707	0.00002032913342276138	0.00002107608272712058	0.00002183461409185694	0.00002260509128177129	0.00002338789324889565	0.00002418342243043533	0.0000249921023556265	0.00002581437444148721	0.00002665069804994201	0.00002750156093691549	0.00002836748524945162	0.00002924901778721998	0.00003014673052671731	0.00003106122152048752	0.00003199312029607868	0.00003294310990970417
YAL020C	6.977976564181291e-6	0.0000100849327562241	0.00001256635451121848	0.00001472920786965855	0.00001669210493503698	0.00001851577943445512	0.00002023626728357727	0.00002187703786088613	0.00002345440811057716	0.00002498022927524645	0.0000264635706925998	0.00002791137542526216	0.00002932929253956037	0.00003072188504462866	0.00003209291983674539	0.00003344564682370274	0.0000347827642577105	0.00003610664807318255	0.00003741940161965059	0.0000387228247129683	0.00004001857802610432	0.00004130815172522042	0.00004259286385775129	0.00004387397296244175	0.0000451526180430267	0.000046429841594672	0.00004770667045900344	0.00004898404287461151	0.00005026281268168844	0.0000515438400395666	0.00005282799448358267	0.00005411606873049958	0.00005540879890902192	0.00005670694501226104	0.00005801129473062468	0.00005932259167041446	0.00006064153502087095	0.00006196885833060131	0.00006330533487067568	0.00006465171148857367	0.00006600870747394339	0.00006737708638013861	0.00006875766151928393	0.0000701512252663395	0.00007155856715652207	0.00007298053585841023	0.00007441803347904782	0.00007587194226756022	0.0000773431792554738
YAL021C	6.960438924511272e-6	0.00001005958644674287	0.00001253477167639593	0.00001469218916156577	0.00001665015290018403	0.00001846924397878004	0.0000201854077432249	0.0000218220545860308	0.00002339546044769123	0.00002491744677770964	0.00002639706012502534	0.00002784122610265019	0.000029255579573328	0.00003064467208669636	0.00003201226106510757	0.00003336158824978217	0.0000346953451153915	0.00003601590161821635	0.00003732535582705026	0.00003862550303363039	0.00003991799973229355	0.000041204332350519	0.00004248581562035239	0.0000437637049141809	0.00004503913637936973	0.00004631314988723763	0.00004758676969565869	0.00004886093169479222	0.00005013648757416976	0.0000514142953242094	0.00005269522229346402	0.00005398005922423937	0.00005526954038833885	0.00005656442385850033	0.00005786549534045306	0.00005917349659543997	0.00006048912504897368	0.000061813112393009	0.00006314622994820354	0.00006448922271322454	0.00006584280816242466	0.00006720774791443093	0.00006858485323214013	0.00006997491453013366	0.00007137871934728432	0.00007279711420059539	0.0000742309989355484	0.00007568125361025802	0.00007714879293244531
YAL022C	0.00003857528989726123	0.0000476180752099721	0.00005412161259142111	0.00005942973766223081	0.00006402124797449236	0.00006812862455102197	0.00007188440842173847	0.00007537217745900396	0.0000786484418458066	0.00008175340524927744	0.0000847168168351937	0.00008756142264114843	0.00009030505130595365	0.00009296198311613244	0.00009554383649263669	0.00009806028737075975	0.0001005194171921958	0.0001029281335590254	0.0001052923634882292	0.0001076172539236412	0.0001099073216248857	0.000112166559648655	0.0001143985244908291	0.000116606405396685	0.0001187930994034475	0.0001209612281846604	0.0001231131959441537	0.0001252512372273426	0.0001273773983077189	0.0001294935986102507	0.0001316016576736033	0.0001337032598347815	0.0001358000193451382	0.0001378935053631092	0.0001399851689588515	0.0001420764119078073	0.000144168633166822	0.0001462632193398227	0.0001483614568308467	0.0001504646106056925	0.0001525739751240713	0.0001546908690127846	0.0001568165379094074	0.0001589522163568361	0.0001610991946151658	0.0001632588155122239	0.0001654323722406116	0.0001676211611426976	0.0001698265599226039
YAL023C	0.00002043111156105959	0.00002657678617655556	0.00003114950490246611	0.00003496247016075447	0.00003831291273447982	0.0000413476021683429	0.00004415126897425401	0.00004677790869902146	0.00004926429712071847	0.00005163684637550612	0.00005391519841146764	0.00005611448601420904	0.00005824661609962965	0.00006032118949468764	0.00006234607480650218	0.00006432782372337882	0.00006627197264933825	0.00006818325460348074	0.00007006575382829611	0.00007192305323790294	0.00007375828832916365	0.00007557426785524757	0.00007737349790527162	0.00007915823778459224	0.00008093057138861704	0.0000826923630309634	0.00008444534511408606	0.00008619116521601591	0.00008793133450817763	0.00008966724175176625	0.00009140023894134331	0.00009313163607058448	0.00009486262797235182	0.00009659437283474876	0.00009832803304826196	0.0001000647271795844	0.0001018055008073801	0.0001035514154819824	0.0001053035531495796	0.0001070629361877923	0.0001088305759402604	0.0001106075287665328	0.0001123948573144888	0.000114193579364224	0.0001160047578905665	0.0001178295118836268	0.0001196689325992699	0.0001215241333170737	0.0001233963067170809
YAL024C	4.708873344859816e-7	9.46554254519295e-7	1.427099369152519e-6	1.912624155300217e-6	2.403232671329737e-6	2.899032590654066e-6	3.400134842883705e-6	3.906654211463688e-6	4.418708937008053e-6	4.936421504390409e-6	5.459918209011363e-6	5.98932986824721e-6	6.524791306779744e-6	7.06644177193818e-6	7.614427338245815e-6	8.168898693072883e-6	8.730011048244954e-6	9.2979242470994e-6	9.872803725128741e-6	0.00001045482381402393	0.00001104416551587775	0.00001164101565638406	0.00001224556703583667	0.00001285801963172134	0.00001347858210403026	0.00001410747474283758	0.00001474492481088152	0.00001539116735888785	0.00001604644598048747	0.00001671101795690765	0.00001738515288620229	0.0000180691303365763	0.00001876324011389674	0.00001946778487099524	0.00002018308577424779	0.00002090947800022472	0.00002164730990970639	0.00002239694439605338	0.00002315876682581018	0.00002393318279278497	0.00002472061502383201	0.00002552150343258993	0.00002633631506146973	0.00002716554993496708	0.00002800973169936551	0.0000288694081139794	0.00002974515191276285	0.00003063756592780848	0.00003154730422759903
YAL025C	7.268455925177287e-6	0.00001050474863676416	0.00001308946716921702	0.00001534235594562518	0.00001738696465447146	0.00001928655524694474	0.00002107866374013375	0.00002278773649504902	0.00002443076970398373	0.00002602010794384429	0.00002756519809728676	0.00002907327225284868	0.00003055021462899768	0.00003200077819495082	0.0000334288866467205	0.00003483792518133814	0.0000362307043790623	0.00003760969907084497	0.00003897710017221366	0.00004033478242089341	0.00004168447561387155	0.00004302773195914797	0.00004436592436812645	0.00004570036376567303	0.00004703223657895924	0.00004836262869502411	0.00004969260969625431	0.00005102315689116374	0.0000523551596594325	0.00005368951395988164	0.00005502712552274635	0.00005636882008003321	0.00005771536439946494	0.00005906755010365678	0.0000604261976692017	0.00006179208167392197	0.00006316593040949034	0.00006454850795286846	0.0000659406197606812	0.00006734304378725441	0.0000687565292613034	0.00007018187151313863	0.00007161991770888328	0.00007307149322562205	0.00007453742045988265	0.00007601858339974896	0.00007751592170841025	0.00007903035437508236	0.00008056283659713629
YAL026C	4.708832067755742e-7	9.465459572375458e-7	1.427086859563043e-6	1.91260738970647e-6	2.403211605172637e-6	2.899007178416257e-6	3.400105038077645e-6	3.906619966603656e-6	4.418670203571828e-6	4.936378232781979e-6	5.459870348527575e-6	5.989277367038333e-6	6.524734111850495e-6	7.06637982918097e-6	7.614360592181425e-6	8.168827086776502e-6	8.729934523291239e-6	9.297842743504978e-6	9.872717181959723e-6	0.00001045473216929203	0.00001104406870560377	0.00001164091361449164	0.00001224545969403911	0.00001285790692023272	0.00001347846395305255	0.00001410735108000292	0.00001474479556091644	0.00001539103244341415	0.00001604630531939521	0.00001671087147078517	0.00001738500049211074	0.00001806897194752374	0.00001876307563853897	0.00001946761421866048	0.00002018290885317301	0.00002090929471337928	0.00002164712015428771	0.00002239674806675749	0.00002315856381981882	0.00002393297300075024	0.0000247203983287518	0.00002552127970933003	0.00002633608419588487	0.00002716531180746763	0.00002800948618026042	0.00002886915506217553	0.00002974489117427761	0.00003063729735382766	0.0000315470276827867
YAL026C-A	6.527543985837654e-7	1.312134360549411e-6	1.978276579858885e-6	2.651321725986882e-6	3.33141404677491e-6	4.018702801396899e-6	4.713341762777421e-6	5.415490046146018e-6	6.125311559109926e-6	6.842976092754074e-6	7.568658720432097e-6	8.302540783881818e-6	9.044809180137263e-6	9.795656936589286e-6	0.00001055528654463271	0.00001132390689022477	0.00001210173313121679	0.00001288898684575825	0.00001368589736433675	0.0000144927063494135	0.00001530966470954151	0.00001613703142602992	0.00001697507463946915	0.00001782406893144327	0.00001868430618395687	0.00001955609088988025	0.00002043973808470701	0.00002133557359968434	0.0000222439351097833	0.00002316517926636309	0.00002409967979069429	0.00002504782422445947	0.00002601001430080191	0.00002698666956666339	0.00002797823523119956	0.00002898517592076172	0.00003000797453753991	0.00003104713413253953	0.00003210318891476732	0.00003317670112367437	0.00003426825674790347	0.00003537846560026593	0.00003650797511978986	0.00003765747844996405	0.00003882770147481002	0.00004001940350330004	0.00004123337846357022	0.00004247046202288825	0.00004373156088184185
YAL027W	5.282885063485177e-7	1.061939232425681e-6	1.601062807802551e-6	2.145773079440456e-6	2.696186790558087e-6	3.252424740039778e-6	3.814611379906973e-6	4.382875485818631e-6	4.957349712020124e-6	5.538171474396619e-6	6.125482463875135e-6	6.719429444576273e-6	7.320163676410336e-6	7.927841380820401e-6	8.542626439099897e-6	9.164687907798367e-6	9.794199919485551e-6	0.000010431341802861	0.000011076299159217	0.00001172926757053199	0.00001239045010397992	0.00001306005636033997	0.00001373830264341201	0.00001442541330767048	0.00001512162244561189	0.00001582717720205678	0.00001654233254496829	0.00001726735217989787	0.00001800250939405762	0.00001874809282612754	0.00001950440494055204	0.00002027175938809661	0.00002105048130554941	0.00002184091023342549	0.00002264340648547733	0.00002345834610086976	0.00002428611991084637	0.00002512713504465352	0.00002598182383482823	0.00002685064132286646	0.000027734061773609	0.00002863257873498625	0.00002954671615651619	0.00003047703501686395	0.00003142412280363455	0.00003238859405850481	0.00003337109134413094	0.00003437229096627853	0.00003539292669925342
YAL028W	4.787965534912767e-7	9.624529729253773e-7	1.451069523650131e-6	1.944749387053279e-6	2.443598369319297e-6	2.947725952408999e-6	3.457244929169383e-6	3.972272011013596e-6	4.492927424593026e-6	5.019335712108134e-6	5.551625290291112e-6	6.089929173801741e-6	6.634384451841694e-6	7.185132710374605e-6	7.742322477675266e-6	8.306106972423371e-6	8.876644013782956e-6	9.454096130260542e-6	0.00001003863153500443	0.00001063042748683993	0.00001122966802896513	0.00001183654312611681	0.00001245124881811754	0.00001307398844084257	0.00001370497415507883	0.00001434442995242198	0.0000149925869148518	0.00001564968404343348	0.0000163159690224709	0.00001699170344817156	0.00001767716144946309	0.00001837262729385182	0.00001907839565892399	0.00001979477427380202	0.00002052208969557363	0.00002126068273573427	0.0000220109076122887	0.00002277313331252667	0.00002354775166300293	0.00002433517507662026	0.00002513583338924504	0.00002595017391370143	0.00002677867150575279	0.00002762183458933992	0.00002848019561622306	0.00002935431155819875	0.00003024476478350839	0.00003115216823498859	0.00003207718693586403
YAL029C	5.043303027830956e-7	1.013779644688639e-6	1.528453638155488e-6	2.048460967152012e-6	2.573913080460298e-6	3.104925298648768e-6	3.641616429740927e-6	4.184109409308158e-6	4.732530875620363e-6	5.287012012642738e-6	5.847688085502336e-6	6.414699202452722e-6	6.98818976364915e-6	7.568308905860439e-6	8.155213078178926e-6	8.749063670214148e-6	9.350026917383656e-6	9.958274015574525e-6	0.0000105739821492368	0.0000111973380308651	0.00001182853551810819	0.00001246777470588014	0.00001311526208808933	0.00001377121184470851	0.00001443584745311196	0.00001510940484949285	0.00001579212743822552	0.00001648426696493313	0.00001718608432327557	0.0000178978550637986	0.00001861986793319986	0.00001935242235691158	0.000020095828725356	0.00002085041118268115	0.00002161651370319927	0.00002239449527092113	0.00002318472899086032	0.00002398760352901939	0.00002480353161496409	0.00002563294765181682	0.00002647630439363826	0.00002733407300249807	0.00002820675367499808	0.00002909488194904292	0.00002999901866673209	0.00003091975049682411	0.0000318576908577139	0.00003281348538675047	0.00003378783458773773
YAL030W	7.80896153713424e-6	0.00001128591540672254	0.00001406284198078256	0.00001648326289194956	0.00001867991537567659	0.00002072076574253794	0.00002264614130650007	0.00002448230633746179	0.00002624752091908807	0.0000279550476109624	0.00002961503579378604	0.00003123525535850516	0.00003282202809437736	0.0000343804604123895	0.00003591476779156616	0.00003742858716135456	0.00003892493810329701	0.0000404064794905793	0.00004187556515660111	0.00004333420925182063	0.00004478427021172113	0.00004622741566395067	0.00004766512061775635	0.00004909879348667862	0.0000505297089163475	0.00005195903354932719	0.00005338791651113375	0.00005481740777423369	0.00005624846285808066	0.00005768204435352433	0.00005911912534704613	0.00006056059296743576	0.00006200727100262883	0.00006346000994512732	0.00006491969128687082	0.00006638714720498543	0.00006786316014865351	0.00006934855101373183	0.00007084418515374035	0.00007235089869701038	0.00007386949563005309	0.00007540083137980774	0.00007694581579185253	0.00007850533562893551	0.00008008027444065082	0.00008167158194669733	0.00008328026768966323	0.00008490731900647198	0.00008655376212028484
YAL031C	4.917216335099048e-7	9.884343254068145e-7	1.490241047722416e-6	1.997247767274182e-6	2.509563146477513e-6	3.02729962278401e-6	3.550573033899387e-6	4.079503241877592e-6	4.614213718907454e-6	5.154832369225626e-6	5.701491076196022e-6	6.25432644522991e-6	6.813479266489521e-6	7.379094948676173e-6	7.951326029092468e-6	8.530329861882029e-6	9.116268525777435e-6	9.70930893588785e-6	0.00001030962384912732	0.00001091739531212839	0.00001153281233408507	0.00001215607000527063	0.00001278736965469829	0.00001342692010876997	0.00001407493926586819	0.00001473165716066972	0.0000153973111080877	0.00001607214655515649	0.00001675641787475073	0.00001745039374163743	0.00001815435567832368	0.00001886859561710587	0.00001959341618019707	0.00002032913342276138	0.00002107608272712058	0.00002183461409185694	0.00002260509128177129	0.00002338789324889565	0.00002418342243043533	0.0000249921023556265	0.00002581437444148721	0.00002665069804994201	0.00002750156093691549	0.00002836748524945162	0.00002924901778721998	0.00003014673052671731	0.00003106122152048752	0.00003199312029607868	0.00003294310990970417
YAL031W-A	6.527543985837654e-7	1.312134360549411e-6	1.978276579858885e-6	2.651321725986882e-6	3.33141404677491e-6	4.018702801396899e-6	4.713341762777421e-6	5.415490046146018e-6	6.125311559109926e-6	6.842976092754074e-6	7.568658720432097e-6	8.302540783881818e-6	9.044809180137263e-6	9.795656936589286e-6	0.00001055528654463271	0.00001132390689022477	0.00001210173313121679	0.00001288898684575825	0.00001368589736433675	0.0000144927063494135	0.00001530966470954151	0.00001613703142602992	0.00001697507463946915	0.00001782406893144327	0.00001868430618395687	0.00001955609088988025	0.00002043973808470701	0.00002133557359968434	0.0000222439351097833	0.00002316517926636309	0.00002409967979069429	0.00002504782422445947	0.00002601001430080191	0.00002698666956666339	0.00002797823523119956	0.00002898517592076172	0.00003000797453753991	0.00003104713413253953	0.00003210318891476732	0.00003317670112367437	0.00003426825674790347	0.00003537846560026593	0.00003650797511978986	0.00003765747844996405	0.00003882770147481002	0.00004001940350330004	0.00004123337846357022	0.00004247046202288825	0.00004373156088184185
YAL032C	5.282885063485177e-7	1.061939232425681e-6	1.601062807802551e-6	2.145773079440456e-6	2.696186790558087e-6	3.252424740039778e-6	3.814611379906973e-6	4.382875485818631e-6	4.957349712020124e-6	5.538171474396619e-6	6.125482463875135e-6	6.719429444576273e-6	7.320163676410336e-6	7.927841380820401e-6	8.542626439099897e-6	9.164687907798367e-6	9.794199919485551e-6	0.000010431341802861	0.000011076299159217	0.00001172926757053199	0.00001239045010397992	0.00001306005636033997	0.00001373830264341201	0.00001442541330767048	0.00001512162244561189	0.00001582717720205678	0.00001654233254496829	0.00001726735217989787	0.00001800250939405762	0.00001874809282612754	0.00001950440494055204	0.00002027175938809661	0.00002105048130554941	0.00002184091023342549	0.00002264340648547733	0.00002345834610086976	0.00002428611991084637	0.00002512713504465352	0.00002598182383482823	0.00002685064132286646	0.000027734061773609	0.00002863257873498625	0.00002954671615651619	0.00003047703501686395	0.00003142412280363455	0.00003238859405850481	0.00003337109134413094	0.00003437229096627853	0.00003539292669925342
YAL033W	6.527543985837654e-7	1.312134360549411e-6	1.978276579858885e-6	2.651321725986882e-6	3.33141404677491e-6	4.018702801396899e-6	4.713341762777421e-6	5.415490046146018e-6	6.125311559109926e-6	6.842976092754074e-6	7.568658720432097e-6	8.302540783881818e-6	9.044809180137263e-6	9.795656936589286e-6	0.00001055528654463271	0.00001132390689022477	0.00001210173313121679	0.00001288898684575825	0.00001368589736433675	0.0000144927063494135	0.00001530966470954151	0.00001613703142602992	0.00001697507463946915	0.00001782406893144327	0.00001868430618395687	0.00001955609088988025	0.00002043973808470701	0.00002133557359968434	0.0000222439351097833	0.00002316517926636309	0.00002409967979069429	0.00002504782422445947	0.00002601001430080191	0.00002698666956666339	0.00002797823523119956	0.00002898517592076172	0.00003000797453753991	0.00003104713413253953	0.00003210318891476732	0.00003317670112367437	0.00003426825674790347	0.00003537846560026593	0.00003650797511978986	0.00003765747844996405	0.00003882770147481002	0.00004001940350330004	0.00004123337846357022	0.00004247046202288825	0.00004373156088184185
YAL034C	0.00002045115955946152	0.0000266028646200615	0.00003118007033102808	0.00003499677706746516	0.0000383505072699298	0.00004138817450043969	0.00004419459241323386	0.00004682380953670967	0.00004931263773580891	0.00005168751506379	0.00005396810274216016	0.0000561695484059334	0.00005830377065399573	0.00006038037973491339	0.00006240725197644371	0.00006439094549501837	0.00006633700212979063	0.00006825015953979873	0.0000701345059799848	0.00007199362787702967	0.00007383066380381171	0.00007564842527581249	0.00007744942083073883	0.00007923591200181176	0.00008100998472270971	0.00008277350512599563	0.00008452820733688748	0.00008627574055957091	0.00008801761739757906	0.00008975522799890843	0.00009148992572259058	0.00009322302181953796	0.0000949557122497987	0.00009668915639043789	0.00009842451781511415	0.0001001629160907149	0.0001019053978376172	0.0001036530257163736	0.0001054068827317287	0.0001071679921546004	0.0001089373663942829	0.0001107160629260811	0.0001125051453162366	0.0001143056323378618	0.0001161185881096126	0.0001179451327221235	0.0001197863583535291	0.0001216433794786705	0.0001235173900426343
YAL034C-B	4.917216335099048e-7	9.884343254068145e-7	1.490241047722416e-6	1.997247767274182e-6	2.509563146477513e-6	3.02729962278401e-6	3.550573033899387e-6	4.079503241877592e-6	4.614213718907454e-6	5.154832369225626e-6	5.701491076196022e-6	6.25432644522991e-6	6.813479266489521e-6	7.379094948676173e-6	7.951326029092468e-6	8.530329861882029e-6	9.116268525777435e-6	9.70930893588785e-6	0.00001030962384912732	0.00001091739531212839	0.00001153281233408507	0.00001215607000527063	0.00001278736965469829	0.00001342692010876997	0.00001407493926586819	0.00001473165716066972	0.0000153973111080877	0.00001607214655515649	0.00001675641787475073	0.00001745039374163743	0.00001815435567832368	0.00001886859561710587	0.00001959341618019707	0.00002032913342276138	0.00002107608272712058	0.00002183461409185694	0.00002260509128177129	0.00002338789324889565	0.00002418342243043533	0.0000249921023556265	0.00002581437444148721	0.00002665069804994201	0.00002750156093691549	0.00002836748524945162	0.00002924901778721998	0.00003014673052671731	0.00003106122152048752	0.00003199312029607868	0.00003294310990970417
YAL034W-A	5.282885063485177e-7	1.061939232425681e-6	1.601062807802551e-6	2.145773079440456e-6	2.696186790558087e-6	3.252424740039778e-6	3.814611379906973e-6	4.382875485818631e-6	4.957349712020124e-6	5.538171474396619e-6	6.125482463875135e-6	6.719429444576273e-6	7.320163676410336e-6	7.927841380820401e-6	8.542626439099897e-6	9.164687907798367e-6	9.794199919485551e-6	0.000010431341802861	0.000011076299159217	0.00001172926757053199	0.00001239045010397992	0.00001306005636033997	0.00001373830264341201	0.00001442541330767048	0.00001512162244561189	0.00001582717720205678	0.00001654233254496829	0.00001726735217989787	0.00001800250939405762	0.00001874809282612754	0.00001950440494055204	0.00002027175938809661	0.00002105048130554941	0.00002184091023342549	0.00002264340648547733	0.00002345834610086976	0.00002428611991084637	0.00002512713504465352	0.00002598182383482823	0.00002685064132286646	0.000027734061773609	0.00002863257873498625	0.00002954671615651619	0.00003047703501686395	0.00003142412280363455	0.00003238859405850481	0.00003337109134413094	0.00003437229096627853	0.00003539292669925342
YAL035W	0.00003858916903566171	0.00004763520789434252	0.00005414108521637171	0.00005945112012561006	0.00006404428244294392	0.00006815313683641776	0.00007191027202354689	0.00007539929594670773	0.00007867673912099382	0.0000817828196794016	0.00008474729749125597	0.00008759292677639436	0.00009033754259123307	0.00009299543035705316	0.00009557821267736127	0.00009809556896786014	0.0001005555835776544	0.0001029651665949074	0.0001053302471684542	0.0001076559740942672	0.000109946865757055	0.0001122069166502399	0.0001144396845490636	0.0001166483598465383	0.0001188358406223102	0.0001210047494927092	0.0001231574915271039	0.0001252963020748165	0.000127423228145109	0.0001295401898541722	0.0001316490073951202	0.0001337513657105905	0.0001358488796333828	0.0001379431188865918	0.0001400355350614995	0.0001421275304382776	0.000144220504477486	0.0001463158442821239	0.0001484148367187822	0.0001505187472081875	0.0001526288706755902	0.0001547465262225879	0.0001568729599357755	0.0001590094068014623	0.0001611571575430977	0.0001633175554719275	0.0001654918942480398	0.0001676814706789003	0.0001698876629626761
YAL036C	0.0000938520524097142	0.0001098249746749834	0.0001209326364822991	0.0001298069085953605	0.0001373626562740214	0.0001440370515725868	0.000150076364187983	0.0001556343314863593	0.0001608141662411504	0.0001656885855096212	0.0001703112369481466	0.0001747227907423146	0.0001789549708804765	0.0001830330570337319	0.0001869775699694993	0.0001908054085411863	0.0001945307545711748	0.0001981655403260955	0.0002017200640651854	0.0002052031513058104	0.0002086225551366385	0.0002119850752654661	0.0002152967306071103	0.0002185629205588365	0.0002217884769961525	0.0002249777840848543	0.0002281348341969924	0.0002312632806637796	0.0002343664939262916	0.0002374476066219984	0.0002405095061043917	0.0002435549059827656	0.000246586384008451	0.0002496064011270695	0.0002526172479990984	0.0002556210998425078	0.0002586200821892683	0.0002616162863398529	0.0002646117281318541	0.000267608296118022	0.0002706078707191191	0.0002736123512808904	0.0002766236550242331	0.0002796436004234904	0.0002826739721378395	0.000285716614582481	0.0002887734445270898	0.0002918463838043989	0.000294937269925795
YAL037C-A	1.033648592222452e-6	2.077788670779092e-6	3.132637243908354e-6	4.198415965883482e-6	5.275353783790221e-6	6.363687045164541e-6	7.463659244528917e-6	8.575522335900486e-6	9.699535861785279e-6	0.00001083596868082932	0.00001198509801613998	0.00001314721101621738	0.00001432260362724171	0.00001551158150117213	0.00001671446527565924	0.00001793158571383712	0.00001916328351088468	0.00002040990952851074	0.0000216718269053025	0.00002294941830515657	0.00002424308103109949	0.00002555322516954961	0.00002688027392166849	0.00002822466478423376	0.00002958685862331373	0.00003096733758982349	0.00003236660052813216	0.00003378516337718185	0.00003522356083319141	0.00003668235764512212	0.00003816214558215284	0.00003966353829672674	0.00004118717191266304	0.00004273371077293395	0.00004430385985047111	0.00004589835485498496	0.00004751796043453173	0.00004916347315039821	0.00005083573891237082	0.000052535647993127	0.00005426412826905443	0.000056022145339192	0.0000578107244271594	0.00005963096309177083	0.00006148401072512841	0.00006337106964470002	0.00006529339698423315	0.00006725231599234578	0.00006924926240760477
YAL037C-B	0.00003922263555973273	0.00004841717154602089	0.00005502984755555729	0.00006042705060213636	0.0000650956131131905	0.00006927191746197438	0.00007309072889880639	0.00007663702784820477	0.00007996827281166195	0.00008312534212877603	0.00008613848419755539	0.00008903082676639894	0.00009182049766176154	0.0000945220168154707	0.00009714719761967242	0.00009970587838648444	0.0001022062761755818	0.0001046554145075087	0.0001070593198638071	0.000109423225560865	0.0001117517241559752	0.0001140488757149721	0.0001163182964173523	0.0001185632290278862	0.0001207866192002243	0.0001229911326046023	0.000125179213789421	0.0001273531347995257	0.0001295149762493235	0.0001316666897723645	0.0001338101254430612	0.0001359469958655609	0.0001380789423779168	0.0001402075604722521	0.0001423343255745117	0.0001444606629803846	0.0001465879951197342	0.0001487177318687561	0.0001508511812259795	0.0001529896293807098	0.0001551343925108969	0.0001572868113734865	0.0001594481525199527	0.0001616196712056133	0.0001638026793370948	0.0001659985422775469	0.0001682085749344186	0.0001704340953989733	0.0001726765044879436
YAL038W	0.002974928639166206	0.003073107931169023	0.003136524761613236	0.003184810087381115	0.003224454884218467	0.003258460052151877	0.003288474118170109	0.0033155056740379	0.00334021949452366	0.003363077757768697	0.003384416168908068	0.003404486728348276	0.003423483050853862	0.003441558625707353	0.003458835646540338	0.003475415120214652	0.00349138034098025	0.003506799971323569	0.003521733928918342	0.003536232997629951	0.003550340092413909	0.00356409364146788	0.003577527512394121	0.003590670844251515	0.003603549567557954	0.003616187695118603	0.003628606453233002	0.00364082459930379	0.003652859452212779	0.003664727250414282	0.003676442613111425	0.003688018753788667	0.003699468086970359	0.003710802453746676	0.003722032753117992	0.003733169050125692	0.003744220864033742	0.003755197437136369	0.003766107485879809	0.003776959247912031	0.003787760590814081	0.003798519219677321	0.003809242576278565	0.003819937864908964	0.003830612108450494	0.00384127223494625	0.003851925030315162	0.003862577209326698	0.003873235482861432
YAL039C	7.077405884025909e-6	0.0000102286331825878	0.00001274541279908908	0.00001493908473658752	0.00001692995120387524	0.00001877961132382997	0.00002052461448749606	0.00002218876448830774	0.00002378861077353524	0.00002533617345137128	0.00002684065108957353	0.00002830908568344935	0.00002974720679126765	0.00003115964244193224	0.00003255021320594732	0.000033922215298728	0.00003527838542024152	0.00003662113336006425	0.00003795259243757666	0.00003927458811464835	0.00004058880472806353	0.00004189675367589327	0.00004319977178738454	0.0000444991355351061	0.00004579600015054181	0.00004709142298486645	0.00004838644551214205	0.00004968201933595004	0.00005097901046546472	0.00005227829132006897	0.00005358074382564644	0.00005488717198467282	0.00005619832241910549	0.00005751496595730993	0.00005883790151642151	0.00006016788328412516	0.00006150562041661473	0.00006285185692303072	0.00006420737709716826	0.00006557293841070476	0.00006694927040746283	0.00006833714753086443	0.00006973739468530906	0.00007115081551643306	0.00007257821081759621	0.00007402044136240856	0.00007547842210843785	0.00007695304785897072	0.00007844524872515043
YAL040C	4.739380729793081e-7	9.526866971949673e-7	1.436345120568845e-6	1.925015477491621e-6	2.418802500477401e-6	2.917814560538417e-6	3.42216330597057e-6	3.931964263869775e-6	4.447336440903175e-6	4.968403115495469e-6	5.495291401286152e-6	6.028132963186334e-6	6.567063499266533e-6	7.112223158671555e-6	7.663758962586724e-6	8.221822575034421e-6	8.786570213852176e-6	9.358162758447658e-6	9.93676671460056e-6	0.00001052255754199949	0.0000111157174166485	0.00001171643437605195	0.00001232490247120846	0.00001294132297444179	0.00001356590589202821	0.000014198872943207	0.00001484045286590115	0.00001549088223687902	0.00001615040622674172	0.00001681928377451594	0.00001749778622847967	0.00001818619497300739	0.00001888480169710914	0.00001959391100428422	0.00002031384613634486	0.00002104494444853552	0.00002178755656691933	0.00002254204773394299	0.00002330880579483976	0.00002408823898026305	0.00002488077276791922	0.00002568684993593599	0.00002650694050898253	0.00002734154775171491	0.00002819119871650393	0.00002905644472766721	0.00002993786224910468	0.00003083605799972459	0.00003175169024412565
YAL041W	5.673412336535963e-7	1.140441078879536e-6	1.719418343341812e-6	2.30439528998201e-6	2.895497291992587e-6	3.492854078102427e-6	4.096599300204549e-6	4.7068712534487e-6	5.323812398290342e-6	5.947570308819571e-6	6.578297150199296e-6	7.216150535799649e-6	7.861292907183342e-6	8.513892034159456e-6	9.174123912582777e-6	9.842170096152224e-6	0.0000105182175898181	0.00001120245897877017	0.000011895093584704	0.00001259633144777808	0.00001330639064636589	0.00001402549627540959	0.00001475388062835711	0.00001549178464476571	0.00001623945972268622	0.00001699717127638763	0.00001776519312148265	0.00001854380845702893	0.0000193333107726423	0.0000201340100452767	0.00002094623109799879	0.00002177031076694192	0.00002260659822325711	0.00002345545810873181	0.00002431727737334585	0.00002519245985325901	0.00002608142527002248	0.0000269846108494177	0.00002790248088582123	0.00002883552405753913	0.00002978424968685547	0.00003074918780437437	0.00003173090109781613	0.00003272999201486014	0.00003374709146989861	0.00003478285943089752	0.00003583798595771208	0.00003691319735421918	0.00003800928164455958
YAL042C-A	4.917216335099048e-7	9.884343254068145e-7	1.490241047722416e-6	1.997247767274182e-6	2.509563146477513e-6	3.02729962278401e-6	3.550573033899387e-6	4.079503241877592e-6	4.614213718907454e-6	5.154832369225626e-6	5.701491076196022e-6	6.25432644522991e-6	6.813479266489521e-6	7.379094948676173e-6	7.951326029092468e-6	8.530329861882029e-6	9.116268525777435e-6	9.70930893588785e-6	0.00001030962384912732	0.00001091739531212839	0.00001153281233408507	0.00001215607000527063	0.00001278736965469829	0.00001342692010876997	0.00001407493926586819	0.00001473165716066972	0.0000153973111080877	0.00001607214655515649	0.00001675641787475073	0.00001745039374163743	0.00001815435567832368	0.00001886859561710587	0.00001959341618019707	0.00002032913342276138	0.00002107608272712058	0.00002183461409185694	0.00002260509128177129	0.00002338789324889565	0.00002418342243043533	0.0000249921023556265	0.00002581437444148721	0.00002665069804994201	0.00002750156093691549	0.00002836748524945162	0.00002924901778721998	0.00003014673052671731	0.00003106122152048752	0.00003199312029607868	0.00003294310990970417
YAL042W	0.00002048259826072274	0.00002664376009431223	0.00003122800216738029	0.00003505057618384238	0.00003840946195219029	0.00004145179887857122	0.0000442625309974163	0.00004689578992483327	0.00004938844411346348	0.00005176697225982467	0.00005405106580920689	0.00005625589568277133	0.00005839339880116509	0.00006047320018652504	0.00006250318827452339	0.00006448993126306304	0.00006643897951067686	0.00006835507795923061	0.00007024232114854328	0.00007210430101851154	0.00007394416096675389	0.00007576471683096027	0.00007756848100490452	0.00007935771849855272	0.00008113451845542283	0.00008290074987432081	0.00008465814953950401	0.00008640836918943892	0.00008815292377601475	0.00008989320556992218	0.00009163056999000105	0.00009336633032186659	0.00009510168439029153	0.00009683779332028451	0.00009857582244676372	0.0001003168931251529	0.0001020620535723654	0.0001038123680336386	0.000105568921182184	0.0001073327379421899	0.0001091048322240822	0.0001108862630693909	0.0001126780957751629	0.0001144813506839927	0.0001162970934720053	0.0001181264459507606	0.0001199705020940669	0.0001218303780079342	0.0001237072693976372
YAL043C	4.7206988541633e-7	9.489313595702431e-7	1.430683279150218e-6	1.917427375868122e-6	2.409267969450051e-6	2.906313003706012e-6	3.40867368683089e-6	3.916465090536508e-6	4.429805752380498e-6	4.948818464838275e-6	5.47362984048222e-6	6.004371025217124e-6	6.541177182550068e-6	7.084187910203394e-6	7.633549648959867e-6	8.189413463819206e-6	8.751934955500933e-6	9.321274367759337e-6	9.897597554763146e-6	0.00001048107928904193	0.00001107190102465622	0.00001167025005353883	0.00001227631965683715	0.00001289031031589788	0.00001351243122636606	0.00001414290322743513	0.00001478195414672175	0.0000154298196185489	0.00001608674385093506	0.00001675298479013205	0.00001742881270376697	0.00001811450785186478	0.00001881036075649364	0.00001951667485198406	0.00002023377212219438	0.00002096198857050004	0.00002170167341510348	0.00002245319046524842	0.00002321692609273978	0.00002399328689084228	0.00002478269662270083	0.00002558559627767987	0.00002640245416428324	0.00002723377155930211	0.00002808007339361525	0.00002894190876563021	0.00002981985180405731	0.00003071450690377041	0.00003162652987321079
YAL044W-A	5.282885063485177e-7	1.061939232425681e-6	1.601062807802551e-6	2.145773079440456e-6	2.696186790558087e-6	3.252424740039778e-6	3.814611379906973e-6	4.382875485818631e-6	4.957349712020124e-6	5.538171474396619e-6	6.125482463875135e-6	6.719429444576273e-6	7.320163676410336e-6	7.927841380820401e-6	8.542626439099897e-6	9.164687907798367e-6	9.794199919485551e-6	0.000010431341802861	0.000011076299159217	0.00001172926757053199	0.00001239045010397992	0.00001306005636033997	0.00001373830264341201	0.00001442541330767048	0.00001512162244561189	0.00001582717720205678	0.00001654233254496829	0.00001726735217989787	0.00001800250939405762	0.00001874809282612754	0.00001950440494055204	0.00002027175938809661	0.00002105048130554941	0.00002184091023342549	0.00002264340648547733	0.00002345834610086976	0.00002428611991084637	0.00002512713504465352	0.00002598182383482823	0.00002685064132286646	0.000027734061773609	0.00002863257873498625	0.00002954671615651619	0.00003047703501686395	0.00003142412280363455	0.00003238859405850481	0.00003337109134413094	0.00003437229096627853	0.00003539292669925342
YAL045C	5.282885063485177e-7	1.061939232425681e-6	1.601062807802551e-6	2.145773079440456e-6	2.696186790558087e-6	3.252424740039778e-6	3.814611379906973e-6	4.382875485818631e-6	4.957349712020124e-6	5.538171474396619e-6	6.125482463875135e-6	6.719429444576273e-6	7.320163676410336e-6	7.927841380820401e-6	8.542626439099897e-6	9.164687907798367e-6	9.794199919485551e-6	0.000010431341802861	0.000011076299159217	0.00001172926757053199	0.00001239045010397992	0.00001306005636033997	0.00001373830264341201	0.00001442541330767048	0.00001512162244561189	0.00001582717720205678	0.00001654233254496829	0.00001726735217989787	0.00001800250939405762	0.00001874809282612754	0.00001950440494055204	0.00002027175938809661	0.00002105048130554941	0.00002184091023342549	0.00002264340648547733	0.00002345834610086976	0.00002428611991084637	0.00002512713504465352	0.00002598182383482823	0.00002685064132286646	0.000027734061773609	0.00002863257873498625	0.00002954671615651619	0.00003047703501686395	0.00003142412280363455	0.00003238859405850481	0.00003337109134413094	0.00003437229096627853	0.00003539292669925342
YAL046C	4.739380729793081e-7	9.526866971949673e-7	1.436345120568845e-6	1.925015477491621e-6	2.418802500477401e-6	2.917814560538417e-6	3.42216330597057e-6	3.931964263869775e-6	4.447336440903175e-6	4.968403115495469e-6	5.495291401286152e-6	6.028132963186334e-6	6.567063499266533e-6	7.112223158671555e-6	7.663758962586724e-6	8.221822575034421e-6	8.786570213852176e-6	9.358162758447658e-6	9.93676671460056e-6	0.00001052255754199949	0.0000111157174166485	0.00001171643437605195	0.00001232490247120846	0.00001294132297444179	0.00001356590589202821	0.000014198872943207	0.00001484045286590115	0.00001549088223687902	0.00001615040622674172	0.00001681928377451594	0.00001749778622847967	0.00001818619497300739	0.00001888480169710914	0.00001959391100428422	0.00002031384613634486	0.00002104494444853552	0.00002178755656691933	0.00002254204773394299	0.00002330880579483976	0.00002408823898026305	0.00002488077276791922	0.00002568684993593599	0.00002650694050898253	0.00002734154775171491	0.00002819119871650393	0.00002905644472766721	0.00002993786224910468	0.00003083605799972459	0.00003175169024412565
YAL047C	4.787965534912767e-7	9.624529729253773e-7	1.451069523650131e-6	1.944749387053279e-6	2.443598369319297e-6	2.947725952408999e-6	3.457244929169383e-6	3.972272011013596e-6	4.492927424593026e-6	5.019335712108134e-6	5.551625290291112e-6	6.089929173801741e-6	6.634384451841694e-6	7.185132710374605e-6	7.742322477675266e-6	8.306106972423371e-6	8.876644013782956e-6	9.454096130260542e-6	0.00001003863153500443	0.00001063042748683993	0.00001122966802896513	0.00001183654312611681	0.00001245124881811754	0.00001307398844084257	0.00001370497415507883	0.00001434442995242198	0.0000149925869148518	0.00001564968404343348	0.0000163159690224709	0.00001699170344817156	0.00001767716144946309	0.00001837262729385182	0.00001907839565892399	0.00001979477427380202	0.00002052208969557363	0.00002126068273573427	0.0000220109076122887	0.00002277313331252667	0.00002354775166300293	0.00002433517507662026	0.00002513583338924504	0.00002595017391370143	0.00002677867150575279	0.00002762183458933992	0.00002848019561622306	0.00002935431155819875	0.00003024476478350839	0.00003115216823498859	0.00003207718693586403
YAL047W-A	6.527543985837654e-7	1.312134360549411e-6	1.978276579858885e-6	2.651321725986882e-6	3.33141404677491e-6	4.018702801396899e-6	4.713341762777421e-6	5.415490046146018e-6	6.125311559109926e-6	6.842976092754074e-6	7.568658720432097e-6	8.302540783881818e-6	9.044809180137263e-6	9.795656936589286e-6	0.00001055528654463271	0.00001132390689022477	0.00001210173313121679	0.00001288898684575825	0.00001368589736433675	0.0000144927063494135	0.00001530966470954151	0.00001613703142602992	0.00001697507463946915	0.00001782406893144327	0.00001868430618395687	0.00001955609088988025	0.00002043973808470701	0.00002133557359968434	0.0000222439351097833	0.00002316517926636309	0.00002409967979069429	0.00002504782422445947	0.00002601001430080191	0.00002698666956666339	0.00002797823523119956	0.00002898517592076172	0.00003000797453753991	0.00003104713413253953	0.00003210318891476732	0.00003317670112367437	0.00003426825674790347	0.00003537846560026593	0.00003650797511978986	0.00003765747844996405	0.00003882770147481002	0.00004001940350330004	0.00004123337846357022	0.00004247046202288825	0.00004373156088184185
YAL048C	4.7206988541633e-7	9.489313595702431e-7	1.430683279150218e-6	1.917427375868122e-6	2.409267969450051e-6	2.906313003706012e-6	3.40867368683089e-6	3.916465090536508e-6	4.429805752380498e-6	4.948818464838275e-6	5.47362984048222e-6	6.004371025217124e-6	6.541177182550068e-6	7.084187910203394e-6	7.633549648959867e-6	8.189413463819206e-6	8.751934955500933e-6	9.321274367759337e-6	9.897597554763146e-6	0.00001048107928904193	0.00001107190102465622	0.00001167025005353883	0.00001227631965683715	0.00001289031031589788	0.00001351243122636606	0.00001414290322743513	0.00001478195414672175	0.0000154298196185489	0.00001608674385093506	0.00001675298479013205	0.00001742881270376697	0.00001811450785186478	0.00001881036075649364	0.00001951667485198406	0.00002023377212219438	0.00002096198857050004	0.00002170167341510348	0.00002245319046524842	0.00002321692609273978	0.00002399328689084228	0.00002478269662270083	0.00002558559627767987	0.00002640245416428324	0.00002723377155930211	0.00002808007339361525	0.00002894190876563021	0.00002981985180405731	0.00003071450690377041	0.00003162652987321079
YAL049C	0.00002292174892362351	0.00002981660774478491	0.00003494676086504721	0.00003922454141321036	0.00004298341989840271	0.00004638805162017299	0.00004953349811275124	0.00005248033720078261	0.00005526982778792737	0.00005793160175665252	0.00006048769549239558	0.00006295508652985952	0.00006534713328849223	0.00006767460697635575	0.00006994633541711648	0.00007216966897750913	0.00007435081897344903	0.00007649509539821201	0.00007860708038243035	0.0000806907936120247	0.00008274975281444403	0.00008478710914427932	0.0000868056741904826	0.00008880798268172549	0.0000907963725476578	0.00009277293536622395	0.00009473961473548913	0.00009669825908449088	0.00009865056378703707	0.0001005980869085181	0.0001025423452704132	0.0001044848085525039	0.0001064268172293186	0.0001083696706943805	0.0001103146730530573	0.0001122630792011254	0.0001142160621835618	0.0001161748129806199	0.0001181405454329872	0.0001201144065180616	0.0001220975308903767	0.0001240911037101058	0.0001260963173442798	0.0001281143130028411	0.0001301462839160004	0.0001321934852726417	0.0001342571413143341	0.0001363385010674966	0.0001384389026361835
YAL051W	4.708873344859816e-7	9.46554254519295e-7	1.427099369152519e-6	1.912624155300217e-6	2.403232671329737e-6	2.899032590654066e-6	3.400134842883705e-6	3.906654211463688e-6	4.418708937008053e-6	4.936421504390409e-6	5.459918209011363e-6	5.98932986824721e-6	6.524791306779744e-6	7.06644177193818e-6	7.614427338245815e-6	8.168898693072883e-6	8.730011048244954e-6	9.2979242470994e-6	9.872803725128741e-6	0.00001045482381402393	0.00001104416551587775	0.00001164101565638406	0.00001224556703583667	0.00001285801963172134	0.00001347858210403026	0.00001410747474283758	0.00001474492481088152	0.00001539116735888785	0.00001604644598048747	0.00001671101795690765	0.00001738515288620229	0.0000180691303365763	0.00001876324011389674	0.00001946778487099524	0.00002018308577424779	0.00002090947800022472	0.00002164730990970639	0.00002239694439605338	0.00002315876682581018	0.00002393318279278497	0.00002472061502383201	0.00002552150343258993	0.00002633631506146973	0.00002716554993496708	0.00002800973169936551	0.0000288694081139794	0.00002974515191276285	0.00003063756592780848	0.00003154730422759903
YAL053W	0.00003867162436141823	0.0000477369923871037	0.00005425677118858761	0.00005957815236141429	0.00006418112916527595	0.0000682987632006201	0.00007206392649391859	0.00007556040563665194	0.00007884485193558713	0.00008195756946005444	0.00008492838166878813	0.00008778009140134159	0.00009053057182388741	0.00009319413888166599	0.00009578244001285794	0.00009830517531583712	0.0001007704464138567	0.0001031851781602083	0.0001055553123730058	0.0001078860088498319	0.0001101817956300954	0.0001124466757424617	0.0001146842145644439	0.0001168976093059304	0.000119089764239061	0.0001212633075845033	0.0001234206495500837	0.0001255640302617433	0.0001276955011032901	0.0001298169862927655	0.0001319303099131464	0.0001340371605080112	0.0001361391563592992	0.0001382378705442212	0.0001403347577581118	0.000142431223276398	0.000144528669548884	0.0001466284866424274	0.0001487319641745859	0.0001508403702699969	0.0001529550026208528	0.0001550771831468173	0.0001572081605963619	0.0001593491725957832	0.0001615015126277475	0.0001636665268733874	0.0001658455117538585	0.0001680397668497783	0.0001702506733068872
YAL054C	4.709533975250436e-7	9.466870511765117e-7	1.427299583834055e-6	1.912892486603059e-6	2.403569832481927e-6	2.899439309981165e-6	3.400611864275538e-6	3.907202294918479e-6	4.419328859112637e-6	4.937114058915981e-6	5.46068420744803e-6	5.990170140438347e-6	6.525706701401247e-6	7.067433156952869e-6	7.615495602319065e-6	8.170044746296728e-6	8.731235822807894e-6	9.299228697974908e-6	9.874188829356496e-6	0.0000104562905720141	0.00001104571495436055	0.0000116426488293534	0.00001224728502552757	0.00001285982354784806	0.0000134804730814155	0.00001410945394867138	0.00001474699344633076	0.00001539332666048878	0.00001604869721803864	0.00001671336242952851	0.00001738759193349642	0.00001807166534103908	0.00001876587250283392	0.00001947051610657973	0.00002018591735973358	0.0000209124114912256	0.00002165034691693601	0.00002240008657961909	0.00002316201588642401	0.00002393654049486133	0.00002472408320013552	0.00002552508398812456	0.00002634000993368299	0.00002716936113239381	0.00002801366131471919	0.00002887345832966723	0.0000297493250068733	0.0000306418642465422	0.00003155173017468502
YAL055W	4.917216335099048e-7	9.884343254068145e-7	1.490241047722416e-6	1.997247767274182e-6	2.509563146477513e-6	3.02729962278401e-6	3.550573033899387e-6	4.079503241877592e-6	4.614213718907454e-6	5.154832369225626e-6	5.701491076196022e-6	6.25432644522991e-6	6.813479266489521e-6	7.379094948676173e-6	7.951326029092468e-6	8.530329861882029e-6	9.116268525777435e-6	9.70930893588785e-6	0.00001030962384912732	0.00001091739531212839	0.00001153281233408507	0.00001215607000527063	0.00001278736965469829	0.00001342692010876997	0.00001407493926586819	0.00001473165716066972	0.0000153973111080877	0.00001607214655515649	0.00001675641787475073	0.00001745039374163743	0.00001815435567832368	0.00001886859561710587	0.00001959341618019707	0.00002032913342276138	0.00002107608272712058	0.00002183461409185694	0.00002260509128177129	0.00002338789324889565	0.00002418342243043533	0.0000249921023556265	0.00002581437444148721	0.00002665069804994201	0.00002750156093691549	0.00002836748524945162	0.00002924901778721998	0.00003014673052671731	0.00003106122152048752	0.00003199312029607868	0.00003294310990970417
YAL056C-A	4.787965534912767e-7	9.624529729253773e-7	1.451069523650131e-6	1.944749387053279e-6	2.443598369319297e-6	2.947725952408999e-6	3.457244929169383e-6	3.972272011013596e-6	4.492927424593026e-6	5.019335712108134e-6	5.551625290291112e-6	6.089929173801741e-6	6.634384451841694e-6	7.185132710374605e-6	7.742322477675266e-6	8.306106972423371e-6	8.876644013782956e-6	9.454096130260542e-6	0.00001003863153500443	0.00001063042748683993	0.00001122966802896513	0.00001183654312611681	0.00001245124881811754	0.00001307398844084257	0.00001370497415507883	0.00001434442995242198	0.0000149925869148518	0.00001564968404343348	0.0000163159690224709	0.00001699170344817156	0.00001767716144946309	0.00001837262729385182	0.00001907839565892399	0.00001979477427380202	0.00002052208969557363	0.00002126068273573427	0.0000220109076122887	0.00002277313331252667	0.00002354775166300293	0.00002433517507662026	0.00002513583338924504	0.00002595017391370143	0.00002677867150575279	0.00002762183458933992	0.00002848019561622306	0.00002935431155819875	0.00003024476478350839	0.00003115216823498859	0.00003207718693586403
YAL056W	4.708832067755742e-7	9.465459572375458e-7	1.427086859563043e-6	1.91260738970647e-6	2.403211605172637e-6	2.899007178416257e-6	3.400105038077645e-6	3.906619966603656e-6	4.418670203571828e-6	4.936378232781979e-6	5.459870348527575e-6	5.989277367038333e-6	6.524734111850495e-6	7.06637982918097e-6	7.614360592181425e-6	8.168827086776502e-6	8.729934523291239e-6	9.297842743504978e-6	9.872717181959723e-6	0.00001045473216929203	0.00001104406870560377	0.00001164091361449164	0.00001224545969403911	0.00001285790692023272	0.00001347846395305255	0.00001410735108000292	0.00001474479556091644	0.00001539103244341415	0.00001604630531939521	0.00001671087147078517	0.00001738500049211074	0.00001806897194752374	0.00001876307563853897	0.00001946761421866048	0.00002018290885317301	0.00002090929471337928	0.00002164712015428771	0.00002239674806675749	0.00002315856381981882	0.00002393297300075024	0.0000247203983287518	0.00002552127970933003	0.00002633608419588487	0.00002716531180746763	0.00002800948618026042	0.00002886915506217553	0.00002974489117427761	0.00003063729735382766	0.0000315470276827867
YAL058W	4.709533975250436e-7	9.466870511765117e-7	1.427299583834055e-6	1.912892486603059e-6	2.403569832481927e-6	2.899439309981165e-6	3.400611864275538e-6	3.907202294918479e-6	4.419328859112637e-6	4.937114058915981e-6	5.46068420744803e-6	5.990170140438347e-6	6.525706701401247e-6	7.067433156952869e-6	7.615495602319065e-6	8.170044746296728e-6	8.731235822807894e-6	9.299228697974908e-6	9.874188829356496e-6	0.0000104562905720141	0.00001104571495436055	0.0000116426488293534	0.00001224728502552757	0.00001285982354784806	0.0000134804730814155	0.00001410945394867138	0.00001474699344633076	0.00001539332666048878	0.00001604869721803864	0.00001671336242952851	0.00001738759193349642	0.00001807166534103908	0.00001876587250283392	0.00001947051610657973	0.00002018591735973358	0.0000209124114912256	0.00002165034691693601	0.00002240008657961909	0.00002316201588642401	0.00002393654049486133	0.00002472408320013552	0.00002552508398812456	0.00002634000993368299	0.00002716936113239381	0.00002801366131471919	0.00002887345832966723	0.0000297493250068733	0.0000306418642465422	0.00003155173017468502
YAL059C-A	6.527543985837654e-7	1.312134360549411e-6	1.978276579858885e-6	2.651321725986882e-6	3.33141404677491e-6	4.018702801396899e-6	4.713341762777421e-6	5.415490046146018e-6	6.125311559109926e-6	6.842976092754074e-6	7.568658720432097e-6	8.302540783881818e-6	9.044809180137263e-6	9.795656936589286e-6	0.00001055528654463271	0.00001132390689022477	0.00001210173313121679	0.00001288898684575825	0.00001368589736433675	0.0000144927063494135	0.00001530966470954151	0.00001613703142602992	0.00001697507463946915	0.00001782406893144327	0.00001868430618395687	0.00001955609088988025	0.00002043973808470701	0.00002133557359968434	0.0000222439351097833	0.00002316517926636309	0.00002409967979069429	0.00002504782422445947	0.00002601001430080191	0.00002698666956666339	0.00002797823523119956	0.00002898517592076172	0.00003000797453753991	0.00003104713413253953	0.00003210318891476732	0.00003317670112367437	0.00003426825674790347	0.00003537846560026593	0.00003650797511978986	0.00003765747844996405	0.00003882770147481002	0.00004001940350330004	0.00004123337846357022	0.00004247046202288825	0.00004373156088184185
YAL059W	5.282885063485177e-7	1.061939232425681e-6	1.601062807802551e-6	2.145773079440456e-6	2.696186790558087e-6	3.252424740039778e-6	3.814611379906973e-6	4.382875485818631e-6	4.957349712020124e-6	5.538171474396619e-6	6.125482463875135e-6	6.719429444576273e-6	7.320163676410336e-6	7.927841380820401e-6	8.542626439099897e-6	9.164687907798367e-6	9.794199919485551e-6	0.000010431341802861	0.000011076299159217	0.00001172926757053199	0.00001239045010397992	0.00001306005636033997	0.00001373830264341201	0.00001442541330767048	0.00001512162244561189	0.00001582717720205678	0.00001654233254496829	0.00001726735217989787	0.00001800250939405762	0.00001874809282612754	0.00001950440494055204	0.00002027175938809661	0.00002105048130554941	0.00002184091023342549	0.00002264340648547733	0.00002345834610086976	0.00002428611991084637	0.00002512713504465352	0.00002598182383482823	0.00002685064132286646	0.000027734061773609	0.00002863257873498625	0.00002954671615651619	0.00003047703501686395	0.00003142412280363455	0.00003238859405850481	0.00003337109134413094	0.00003437229096627853	0.00003539292669925342
YAL060W	0.00002048259826072274	0.00002664376009431223	0.00003122800216738029	0.00003505057618384238	0.00003840946195219029	0.00004145179887857122	0.0000442625309974163	0.00004689578992483327	0.00004938844411346348	0.00005176697225982467	0.00005405106580920689	0.00005625589568277133	0.00005839339880116509	0.00006047320018652504	0.00006250318827452339	0.00006448993126306304	0.00006643897951067686	0.00006835507795923061	0.00007024232114854328	0.00007210430101851154	0.00007394416096675389	0.00007576471683096027	0.00007756848100490452	0.00007935771849855272	0.00008113451845542283	0.00008290074987432081	0.00008465814953950401	0.00008640836918943892	0.00008815292377601475	0.00008989320556992218	0.00009163056999000105	0.00009336633032186659	0.00009510168439029153	0.00009683779332028451	0.00009857582244676372	0.0001003168931251529	0.0001020620535723654	0.0001038123680336386	0.000105568921182184	0.0001073327379421899	0.0001091048322240822	0.0001108862630693909	0.0001126780957751629	0.0001144813506839927	0.0001162970934720053	0.0001181264459507606	0.0001199705020940669	0.0001218303780079342	0.0001237072693976372
YAL061W	0.00002043415694382527	0.00002658074761169448	0.00003115414793122	0.00003496768153711584	0.0000383186235167262	0.00004135376529159561	0.0000441578500040685	0.000046784881247418	0.00004927164028227084	0.00005164454318195753	0.00005392323482204192	0.00005612285024424928	0.00005825529813842559	0.00006033018076362649	0.00006235536789928725	0.00006433741220936397	0.00006628185092636635	0.00006819341776931343	0.00007007619759563238	0.0000719337738494228	0.00007376928249402007	0.00007558553270923444	0.0000773850309442333	0.00007917003685517035	0.00008094263464356035	0.00008270468888471603	0.00008445793226019857	0.00008620401260444213	0.00008794444127734685	0.00008968060726050852	0.00009141386277326776	0.00009314551799144063	0.0000948767678999208	0.00009660877088496307	0.00009834268953145651	0.0001000796425299097	0.0001018206756199466	0.0001035668505385972	0.0001053192493936492	0.0001070788946715954	0.0001088467978937032	0.0001106240156063695	0.0001124116105726578	0.0001142106007211262	0.0001160220492191175	0.0001178470752255309	0.0001196867701099891	0.0001215422473502553	0.0001234146998342715
YAL062W	4.7206988541633e-7	9.489313595702431e-7	1.430683279150218e-6	1.917427375868122e-6	2.409267969450051e-6	2.906313003706012e-6	3.40867368683089e-6	3.916465090536508e-6	4.429805752380498e-6	4.948818464838275e-6	5.47362984048222e-6	6.004371025217124e-6	6.541177182550068e-6	7.084187910203394e-6	7.633549648959867e-6	8.189413463819206e-6	8.751934955500933e-6	9.321274367759337e-6	9.897597554763146e-6	0.00001048107928904193	0.00001107190102465622	0.00001167025005353883	0.00001227631965683715	0.00001289031031589788	0.00001351243122636606	0.00001414290322743513	0.00001478195414672175	0.0000154298196185489	0.00001608674385093506	0.00001675298479013205	0.00001742881270376697	0.00001811450785186478	0.00001881036075649364	0.00001951667485198406	0.00002023377212219438	0.00002096198857050004	0.00002170167341510348	0.00002245319046524842	0.00002321692609273978	0.00002399328689084228	0.00002478269662270083	0.00002558559627767987	0.00002640245416428324	0.00002723377155930211	0.00002808007339361525	0.00002894190876563021	0.00002981985180405731	0.00003071450690377041	0.00003162652987321079
YAL063C	8.345866922979995e-7	1.677644520245667e-6	2.529348253810947e-6	3.389877745755004e-6	4.25941742401207e-6	5.138158123752723e-6	6.026296451122377e-6	6.924035842714618e-6	7.831585862360586e-6	8.749163596169929e-6	9.676992883949386e-6	0.00001061530557978735	0.00001156434133280878	0.0000125243455847673	0.0000134955778930989	0.00001447830532905604	0.00001547280298344286	0.00001647935415594137	0.00001749825205392508	0.00001852980565099848	0.00001957433574800408	0.0000206321734679738	0.00002170366052370114	0.00002278915016418572	0.00002388901449489224	0.00002500364282859338	0.00002613343795928132	0.00002727881648478914	0.00002844021013569086	0.0000296180748866532	0.00003081288856555085	0.00003202514667339738	0.00003325536285716856	0.00003450407350419929	0.00003577184782266459	0.00003705927987451678	0.00003836698709094613	0.00003969561264119257	0.00004104583949529829	0.00004241838652198207	0.00004381400296117276	0.00004523346851718572	0.00004667761087023766	0.00004814731623855481	0.00004964351273012122	0.00005116717119491611	0.00005271930675291826	0.00005430098778830134	0.00005591337344879349
YAL063C-A	4.917216335099048e-7	9.884343254068145e-7	1.490241047722416e-6	1.997247767274182e-6	2.509563146477513e-6	3.02729962278401e-6	3.550573033899387e-6	4.079503241877592e-6	4.614213718907454e-6	5.154832369225626e-6	5.701491076196022e-6	6.25432644522991e-6	6.813479266489521e-6	7.379094948676173e-6	7.951326029092468e-6	8.530329861882029e-6	9.116268525777435e-6	9.70930893588785e-6	0.00001030962384912732	0.00001091739531212839	0.00001153281233408507	0.00001215607000527063	0.00001278736965469829	0.00001342692010876997	0.00001407493926586819	0.00001473165716066972	0.0000153973111080877	0.00001607214655515649	0.00001675641787475073	0.00001745039374163743	0.00001815435567832368	0.00001886859561710587	0.00001959341618019707	0.00002032913342276138	0.00002107608272712058	0.00002183461409185694	0.00002260509128177129	0.00002338789324889565	0.00002418342243043533	0.0000249921023556265	0.00002581437444148721	0.00002665069804994201	0.00002750156093691549	0.00002836748524945162	0.00002924901778721998	0.00003014673052671731	0.00003106122152048752	0.00003199312029607868	0.00003294310990970417
YAL064C-A	6.527543985837654e-7	1.312134360549411e-6	1.978276579858885e-6	2.651321725986882e-6	3.33141404677491e-6	4.018702801396899e-6	4.713341762777421e-6	5.415490046146018e-6	6.125311559109926e-6	6.842976092754074e-6	7.568658720432097e-6	8.302540783881818e-6	9.044809180137263e-6	9.795656936589286e-6	0.00001055528654463271	0.00001132390689022477	0.00001210173313121679	0.00001288898684575825	0.00001368589736433675	0.0000144927063494135	0.00001530966470954151	0.00001613703142602992	0.00001697507463946915	0.00001782406893144327	0.00001868430618395687	0.00001955609088988025	0.00002043973808470701	0.00002133557359968434	0.0000222439351097833	0.00002316517926636309	0.00002409967979069429	0.00002504782422445947	0.00002601001430080191	0.00002698666956666339	0.00002797823523119956	0.00002898517592076172	0.00003000797453753991	0.00003104713413253953	0.00003210318891476732	0.00003317670112367437	0.00003426825674790347	0.00003537846560026593	0.00003650797511978986	0.00003765747844996405	0.00003882770147481002	0.00004001940350330004	0.00004123337846357022	0.00004247046202288825	0.00004373156088184185
YAL064W	6.527543985837654e-7	1.312134360549411e-6	1.978276579858885e-6	2.651321725986882e-6	3.33141404677491e-6	4.018702801396899e-6	4.713341762777421e-6	5.415490046146018e-6	6.125311559109926e-6	6.842976092754074e-6	7.568658720432097e-6	8.302540783881818e-6	9.044809180137263e-6	9.795656936589286e-6	0.00001055528654463271	0.00001132390689022477	0.00001210173313121679	0.00001288898684575825	0.00001368589736433675	0.0000144927063494135	0.00001530966470954151	0.00001613703142602992	0.00001697507463946915	0.00001782406893144327	0.00001868430618395687	0.00001955609088988025	0.00002043973808470701	0.00002133557359968434	0.0000222439351097833	0.00002316517926636309	0.00002409967979069429	0.00002504782422445947	0.00002601001430080191	0.00002698666956666339	0.00002797823523119956	0.00002898517592076172	0.00003000797453753991	0.00003104713413253953	0.00003210318891476732	0.00003317670112367437	0.00003426825674790347	0.00003537846560026593	0.00003650797511978986	0.00003765747844996405	0.00003882770147481002	0.00004001940350330004	0.00004123337846357022	0.00004247046202288825	0.00004373156088184185
YAL064W-B	4.787965534912767e-7	9.624529729253773e-7	1.451069523650131e-6	1.944749387053279e-6	2.443598369319297e-6	2.947725952408999e-6	3.457244929169383e-6	3.972272011013596e-6	4.492927424593026e-6	5.019335712108134e-6	5.551625290291112e-6	6.089929173801741e-6	6.634384451841694e-6	7.185132710374605e-6	7.742322477675266e-6	8.306106972423371e-6	8.876644013782956e-6	9.454096130260542e-6	0.00001003863153500443	0.00001063042748683993	0.00001122966802896513	0.00001183654312611681	0.00001245124881811754	0.00001307398844084257	0.00001370497415507883	0.00001434442995242198	0.0000149925869148518	0.00001564968404343348	0.0000163159690224709	0.00001699170344817156	0.00001767716144946309	0.00001837262729385182	0.00001907839565892399	0.00001979477427380202	0.00002052208969557363	0.00002126068273573427	0.0000220109076122887	0.00002277313331252667	0.00002354775166300293	0.00002433517507662026	0.00002513583338924504	0.00002595017391370143	0.00002677867150575279	0.00002762183458933992	0.00002848019561622306	0.00002935431155819875	0.00003024476478350839	0.00003115216823498859	0.00003207718693586403
YAL065C	5.282885063485177e-7	1.061939232425681e-6	1.601062807802551e-6	2.145773079440456e-6	2.696186790558087e-6	3.252424740039778e-6	3.814611379906973e-6	4.382875485818631e-6	4.957349712020124e-6	5.538171474396619e-6	6.125482463875135e-6	6.719429444576273e-6	7.320163676410336e-6	7.927841380820401e-6	8.542626439099897e-6	9.164687907798367e-6	9.794199919485551e-6	0.000010431341802861	0.000011076299159217	0.00001172926757053199	0.00001239045010397992	0.00001306005636033997	0.00001373830264341201	0.00001442541330767048	0.00001512162244561189	0.00001582717720205678	0.00001654233254496829	0.00001726735217989787	0.00001800250939405762	0.00001874809282612754	0.00001950440494055204	0.00002027175938809661	0.00002105048130554941	0.00002184091023342549	0.00002264340648547733	0.00002345834610086976	0.00002428611991084637	0.00002512713504465352	0.00002598182383482823	0.00002685064132286646	0.000027734061773609	0.00002863257873498625	0.00002954671615651619	0.00003047703501686395	0.00003142412280363455	0.00003238859405850481	0.00003337109134413094	0.00003437229096627853	0.00003539292669925342
YAL066W	4.739380729793081e-7	9.526866971949673e-7	1.436345120568845e-6	1.925015477491621e-6	2.418802500477401e-6	2.917814560538417e-6	3.42216330597057e-6	3.931964263869775e-6	4.447336440903175e-6	4.968403115495469e-6	5.495291401286152e-6	6.028132963186334e-6	6.567063499266533e-6	7.112223158671555e-6	7.663758962586724e-6	8.221822575034421e-6	8.786570213852176e-6	9.358162758447658e-6	9.93676671460056e-6	0.00001052255754199949	0.0000111157174166485	0.00001171643437605195	0.00001232490247120846	0.00001294132297444179	0.00001356590589202821	0.000014198872943207	0.00001484045286590115	0.00001549088223687902	0.00001615040622674172	0.00001681928377451594	0.00001749778622847967	0.00001818619497300739	0.00001888480169710914	0.00001959391100428422	0.00002031384613634486	0.00002104494444853552	0.00002178755656691933	0.00002254204773394299	0.00002330880579483976	0.00002408823898026305	0.00002488077276791922	0.00002568684993593599	0.00002650694050898253	0.00002734154775171491	0.00002819119871650393	0.00002905644472766721	0.00002993786224910468	0.00003083605799972459	0.00003175169024412565
YAL067C	0.00005995821542299623	0.00007169620512376768	0.00007996964692969039	0.00008663660298571144	0.00009234931534845047	0.00009742141707832326	0.0001020304492849952	0.0001062877052009605	0.0001102680486003975	0.0001140245038510743	0.0001175961773269604	0.0001210128663418313	0.0001242978082386047	0.000127469617382544	0.000130543340628852	0.0001335315116475101	0.0001364445401157182	0.0001392913219032944	0.0001420794518147685	0.0001448155089406839	0.0001475052634074447	0.0001501537765896589	0.0001527655616851224	0.0001553446521624717	0.0001578946817567784	0.0001604189454411172	0.0001629204545283431	0.0001654019748269542	0.0001678660514351217	0.0001703150644729173	0.000172751229504296	0.000175176618567187	0.000177593215179782	0.0001800028851116515	0.0001824073852459582	0.0001848084330732379	0.0001872077123560244	0.0001896068042154264	0.0001920072382684835	0.0001944105521983285	0.0001968182843623813	0.0001992318884078128	0.0002016528091805407	0.000204082534852218	0.0002065225741797136	0.0002089743668056907	0.0002114393855019818	0.0002139191786434947	0.0002164153189347207
YAL068C	9.023608946035346e-7	1.813880803286815e-6	2.734748687443306e-6	3.665159003977062e-6	4.605311156417271e-6	5.555411475834547e-6	6.51567253283669e-6	7.486314283130647e-6	8.467563933773187e-6	9.459654973102279e-6	0.00001046283001691875	0.00001147733974598887	0.00001250344252100307	0.00001354140517665631	0.00001459150762998123	0.0000156540386372488	0.0000167292956253479	0.00001781758489647563	0.00001891922347107019	0.00002003454541560067	0.00002116389757597631	0.0000223076379579538	0.00002346613601638849	0.00002463977368639657	0.00002582895330532873	0.00002703409579177343	0.00002825563663761497	0.00002949402625822821	0.00003074973144426263	0.0000320232452232262	0.00003331508421100731	0.00003462578412751187	0.00003595590031008065	0.00003730601273186232	0.00003867673683650352	0.00004006871490071677	0.00004148261446433644	0.00004291913092756716	0.00004437900277274067	0.0000458630072111016	0.00004737195428189683	0.00004890668695639337	0.00005046810025939843	0.00005205715236418445	0.00005367484669438273	0.00005532223287734388	0.00005700040839478367	0.00005871052845088092	0.00006045384645667906
YAL068W-A	5.282885063485177e-7	1.061939232425681e-6	1.601062807802551e-6	2.145773079440456e-6	2.696186790558087e-6	3.252424740039778e-6	3.814611379906973e-6	4.382875485818631e-6	4.957349712020124e-6	5.538171474396619e-6	6.125482463875135e-6	6.719429444576273e-6	7.320163676410336e-6	7.927841380820401e-6	8.542626439099897e-6	9.164687907798367e-6	9.794199919485551e-6	0.000010431341802861	0.000011076299159217	0.00001172926757053199	0.00001239045010397992	0.00001306005636033997	0.00001373830264341201	0.00001442541330767048	0.00001512162244561189	0.00001582717720205678	0.00001654233254496829	0.00001726735217989787	0.00001800250939405762	0.00001874809282612754	0.00001950440494055204	0.00002027175938809661	0.00002105048130554941	0.00002184091023342549	0.00002264340648547733	0.00002345834610086976	0.00002428611991084637	0.00002512713504465352	0.00002598182383482823	0.00002685064132286646	0.000027734061773609	0.00002863257873498625	0.00002954671615651619	0.00003047703501686395	0.00003142412280363455	0.00003238859405850481	0.00003337109134413094	0.00003437229096627853	0.00003539292669925342
YAL069W	4.917216335099048e-7	9.884343254068145e-7	1.490241047722416e-6	1.997247767274182e-6	2.509563146477513e-6	3.02729962278401e-6	3.550573033899387e-6	4.079503241877592e-6	4.614213718907454e-6	5.154832369225626e-6	5.701491076196022e-6	6.25432644522991e-6	6.813479266489521e-6	7.379094948676173e-6	7.951326029092468e-6	8.530329861882029e-6	9.116268525777435e-6	9.70930893588785e-6	0.00001030962384912732	0.00001091739531212839	0.00001153281233408507	0.00001215607000527063	0.00001278736965469829	0.00001342692010876997	0.00001407493926586819	0.00001473165716066972	0.0000153973111080877	0.00001607214655515649	0.00001675641787475073	0.00001745039374163743	0.00001815435567832368	0.00001886859561710587	0.00001959341618019707	0.00002032913342276138	0.00002107608272712058	0.00002183461409185694	0.00002260509128177129	0.00002338789324889565	0.00002418342243043533	0.0000249921023556265	0.00002581437444148721	0.00002665069804994201	0.00002750156093691549	0.00002836748524945162	0.00002924901778721998	0.00003014673052671731	0.00003106122152048752	0.00003199312029607868	0.00003294310990970417
YAR002C-A	0.0004676398678546622	0.0005067012851095123	0.0005326339662294517	0.0005527405849189743	0.0005694792537945489	0.0005840002190448106	0.0005969409319861875	0.0006086940756342637	0.0006195206979336528	0.0006296027131520796	0.0006390734453418658	0.0006480328098974454	0.0006565586868599419	0.0006647120871856229	0.0006725429026708025	0.0006800913510736174	0.0006873913509589708	0.0006944712821246015	0.0007013550847097802	0.0007080637343772503	0.0007146150991880191	0.0007210247970863007	0.000727306883759348	0.0007334736112089278	0.0007395357621855632	0.0007455032785528433	0.0007513851540115093	0.0007571894205559436	0.0007629233775256714	0.0007685938901320039	0.0007742072600335695	0.0007797692648161948	0.0007852852809160249	0.0007907604204955818	0.0007961994722993132	0.0008016069411919551	0.0008069871072152142	0.0008123440728767142	0.0008176817559195552	0.0008230039383847031	0.0008283142978296857	0.0008336163928719898	0.0008389136652041855	0.0008442095221684282	0.0008495073620622939	0.0008548105312573739	0.0008601222798862897	0.000865445896868798	0.0008707847445229771
YAR002W	5.282885063485177e-7	1.061939232425681e-6	1.601062807802551e-6	2.145773079440456e-6	2.696186790558087e-6	3.252424740039778e-6	3.814611379906973e-6	4.382875485818631e-6	4.957349712020124e-6	5.538171474396619e-6	6.125482463875135e-6	6.719429444576273e-6	7.320163676410336e-6	7.927841380820401e-6	8.542626439099897e-6	9.164687907798367e-6	9.794199919485551e-6	0.000010431341802861	0.000011076299159217	0.00001172926757053199	0.00001239045010397992	0.00001306005636033997	0.00001373830264341201	0.00001442541330767048	0.00001512162244561189	0.00001582717720205678	0.00001654233254496829	0.00001726735217989787	0.00001800250939405762	0.00001874809282612754	0.00001950440494055204	0.00002027175938809661	0.00002105048130554941	0.00002184091023342549	0.00002264340648547733	0.00002345834610086976	0.00002428611991084637	0.00002512713504465352	0.00002598182383482823	0.00002685064132286646	0.000027734061773609	0.00002863257873498625	0.00002954671615651619	0.00003047703501686395	0.00003142412280363455	0.00003238859405850481	0.00003337109134413094	0.00003437229096627853	0.00003539292669925342
YAR003W	6.977976564181291e-6	0.0000100849327562241	0.00001256635451121848	0.00001472920786965855	0.00001669210493503698	0.00001851577943445512	0.00002023626728357727	0.00002187703786088613	0.00002345440811057716	0.00002498022927524645	0.0000264635706925998	0.00002791137542526216	0.00002932929253956037	0.00003072188504462866	0.00003209291983674539	0.00003344564682370274	0.0000347827642577105	0.00003610664807318255	0.00003741940161965059	0.0000387228247129683	0.00004001857802610432	0.00004130815172522042	0.00004259286385775129	0.00004387397296244175	0.0000451526180430267	0.000046429841594672	0.00004770667045900344	0.00004898404287461151	0.00005026281268168844	0.0000515438400395666	0.00005282799448358267	0.00005411606873049958	0.00005540879890902192	0.00005670694501226104	0.00005801129473062468	0.00005932259167041446	0.00006064153502087095	0.00006196885833060131	0.00006330533487067568	0.00006465171148857367	0.00006600870747394339	0.00006737708638013861	0.00006875766151928393	0.0000701512252663395	0.00007155856715652207	0.00007298053585841023	0.00007441803347904782	0.00007587194226756022	0.0000773431792554738
YAR007C	9.648704734680324e-6	0.00001394480704164523	0.00001737595982836244	0.00002036661634127687	0.00002308078590653429	0.00002560244728787056	0.00002798142866452801	0.00003025018200742506	0.00003243126938631931	0.00003454107790901212	0.00003659214810918116	0.00003859408041780311	0.00004055468597463714	0.00004248027426579159	0.00004437605388313296	0.00004624651859985137	0.00004809539940878298	0.00004992598156791023	0.00005174117348285958	0.00005354346354924114	0.00005533514868491999	0.00005711828905985292	0.00005889470699618227	0.00006066614285554446	0.00006243417160918254	0.00006420023473568653	0.00006596575207021133	0.00006773202099049429	0.00006950022211756164	0.00007127154479986035	0.00007304719136722369	0.00007482825799055277	0.00007661576252469048	0.00007841075581238718	0.00008021432700696022	0.00008202750437595151	0.00008385125489307975	0.00008568659250327953	0.00008753458656691506	0.00008939626983112599	0.00009127263639303954	0.00009316474287553908	0.00009507371346892779	0.00009700064387775401	0.00009894662579772854	0.0001009128326776159	0.0001029005119015947	0.0001049108834342628	0.0001069452152531005
YAR008W	6.527543985837654e-7	1.312134360549411e-6	1.978276579858885e-6	2.651321725986882e-6	3.33141404677491e-6	4.018702801396899e-6	4.713341762777421e-6	5.415490046146018e-6	6.125311559109926e-6	6.842976092754074e-6	7.568658720432097e-6	8.302540783881818e-6	9.044809180137263e-6	9.795656936589286e-6	0.00001055528654463271	0.00001132390689022477	0.00001210173313121679	0.00001288898684575825	0.00001368589736433675	0.0000144927063494135	0.00001530966470954151	0.00001613703142602992	0.00001697507463946915	0.00001782406893144327	0.00001868430618395687	0.00001955609088988025	0.00002043973808470701	0.00002133557359968434	0.0000222439351097833	0.00002316517926636309	0.00002409967979069429	0.00002504782422445947	0.00002601001430080191	0.00002698666956666339	0.00002797823523119956	0.00002898517592076172	0.00003000797453753991	0.00003104713413253953	0.00003210318891476732	0.00003317670112367437	0.00003426825674790347	0.00003537846560026593	0.00003650797511978986	0.00003765747844996405	0.00003882770147481002	0.00004001940350330004	0.00004123337846357022	0.00004247046202288825	0.00004373156088184185
YAR009C	1.33690409578286e-6	2.687377230595914e-6	4.051700064648966e-6	5.43015926685141e-6	6.823050937575745e-6	8.230680748529038e-6	9.653363614322834e-6	0.00001109142539041994	0.00001254520174639415	0.00001401504040021573	0.00001550129988796546	0.00001700435158158474	0.00001852457823324372	0.000020062375144486	0.00002161815699747084	0.00002319235157088304	0.00002478539948882801	0.0000263977545241613	0.00002802988632885039	0.00002968228980492453	0.00003135547878480511	0.00003304998363378477	0.00003476635167863087	0.00003650514873816793	0.0000382669708594419	0.00004005244160600733	0.00004186220613019881	0.00004369693169261343	0.0000455573098198742	0.00004744407091584937	0.00004935798030901166	0.00005129983162772452	0.00005327044756211776	0.0000552706873236021	0.00005730146265929847	0.00005936372504765302	0.00006145846339161654	0.00006358670788546718	0.00006574955256931893	0.00006794814881084004	0.0000701836966060723	0.00007245744473404292	0.00007477071918089152	0.00007712493940713168	0.0000795215918882768	0.00008196223154464584	0.00008444848418673924	0.00008698206118206825	0.00008956481940576628
YAR010C	1.592453471744513e-6	3.201069017754951e-6	4.826180925251388e-6	6.468130638196348e-6	8.127270833473668e-6	9.803965588394979e-6	0.0000114985899887643	0.00001321153215173367	0.00001494319188356567	0.00001669398334061335	0.00001846433356464518	0.00002025468488487713	0.00002206549318634173	0.00002389722929498036	0.00002575038712643483	0.00002762547619770602	0.00002952302132639407	0.00003144356299213756	0.00003338766056623163	0.00003535590349236327	0.00003734890378933451	0.00003936729316968188	0.00004141172355047101	0.00004348286885100529	0.00004558143894440068	0.00004770817655028246	0.0000498638501104837	0.00005204925440357232	0.00005426521306821418	0.00005651259596973698	0.00005879231469070802	0.00006110531453396838	0.00006345257542354381	0.0000658351206319484	0.00006825403604701179	0.00007071045499717165	0.00007320555539766134	0.00007574056424600925	0.00007831678442801817	0.00008093558736496239	0.00008359840242642483	0.00008630671710316455	0.00008906211028432573	0.00009186627262623719	0.00009472097472904972	0.00009762806874350655	0.0001005894912889396	0.0001036072804518345	0.0001066836473773709
YAR014C	6.963097614084103e-6	0.00001006342892327933	0.00001253955960424911	0.00001469780116262976	0.00001665651278891726	0.00001847629870990145	0.00002019311800147553	0.00002183038999798305	0.00002340439685663408	0.00002492696454514287	0.00002640714306366391	0.00002785186067246296	0.00002926675439008071	0.00003065637749688042	0.00003202448885819613	0.0000333743314507379	0.00003470859777288777	0.00003602965869584878	0.00003733961308051031	0.00003864025690614038	0.00003993324730806837	0.00004122007126934799	0.00004250204402991656	0.00004378042144789077	0.00004505634009166009	0.00004633084023801359	0.00004760494654366081	0.00004887959523644661	0.00005015563833753088	0.00005143393417621694	0.00005271535043637436	0.00005400067814012499	0.00005529065184597419	0.00005658602992664031	0.00005788759839373739	0.00005919609927102142	0.00006051223025478872	0.00006183672332650101	0.00006317035010725206	0.00006451385586067676	0.0000658679583395162	0.00006723341946324133	0.00006861105080835598	0.00007000164307300654	0.00007140598410323878	0.00007282492074956156	0.00007425935319873535	0.00007571016183119027	0.00007717826171325707
YAR015W	0.0000938520524097142	0.0001098249746749834	0.0001209326364822991	0.0001298069085953605	0.0001373626562740214	0.0001440370515725868	0.000150076364187983	0.0001556343314863593	0.0001608141662411504	0.0001656885855096212	0.0001703112369481466	0.0001747227907423146	0.0001789549708804765	0.0001830330570337319	0.0001869775699694993	0.0001908054085411863	0.0001945307545711748	0.0001981655403260955	0.0002017200640651854	0.0002052031513058104	0.0002086225551366385	0.0002119850752654661	0.0002152967306071103	0.0002185629205588365	0.0002217884769961525	0.0002249777840848543	0.0002281348341969924	0.0002312632806637796	0.0002343664939262916	0.0002374476066219984	0.0002405095061043917	0.0002435549059827656	0.000246586384008451	0.0002496064011270695	0.0002526172479990984	0.0002556210998425078	0.0002586200821892683	0.0002616162863398529	0.0002646117281318541	0.000267608296118022	0.0002706078707191191	0.0002736123512808904	0.0002766236550242331	0.0002796436004234904	0.0002826739721378395	0.000285716614582481	0.0002887734445270898	0.0002918463838043989	0.000294937269925795
YAR018C	7.80896153713424e-6	0.00001128591540672254	0.00001406284198078256	0.00001648326289194956	0.00001867991537567659	0.00002072076574253794	0.00002264614130650007	0.00002448230633746179	0.00002624752091908807	0.0000279550476109624	0.00002961503579378604	0.00003123525535850516	0.00003282202809437736	0.0000343804604123895	0.00003591476779156616	0.00003742858716135456	0.00003892493810329701	0.0000404064794905793	0.00004187556515660111	0.00004333420925182063	0.00004478427021172113	0.00004622741566395067	0.00004766512061775635	0.00004909879348667862	0.0000505297089163475	0.00005195903354932719	0.00005338791651113375	0.00005481740777423369	0.00005624846285808066	0.00005768204435352433	0.00005911912534704613	0.00006056059296743576	0.00006200727100262883	0.00006346000994512732	0.00006491969128687082	0.00006638714720498543	0.00006786316014865351	0.00006934855101373183	0.00007084418515374035	0.00007235089869701038	0.00007386949563005309	0.00007540083137980774	0.00007694581579185253	0.00007850533562893551	0.00008008027444065082	0.00008167158194669733	0.00008328026768966323	0.00008490731900647198	0.00008655376212028484
YAR019C	4.710632838594454e-7	9.46907939202821e-7	1.427632611925141e-6	1.913338816842891e-6	2.404130651216997e-6	2.900115828689671e-6	3.401405320321844e-6	3.908113952450622e-6	4.42036000987176e-6	4.938266023226156e-6	5.461958335105662e-6	5.991567811767644e-6	6.527229328372735e-6	7.069082184581493e-6	7.617272509246792e-6	8.171951045699235e-6	8.733273063373039e-6	9.30139846489802e-6	9.876492748967612e-6	0.00001045873031372444	0.00001104829222777501	0.00001164536538535007	0.00001225014265734448	0.00001286282409667275	0.00001348361844632311	0.00001411274607691275	0.00001475043433356927	0.00001539691835195533	0.00001605244181784703	0.00001671726211677947	0.00001739164894431971	0.00001807588196870006	0.00001877025109906259	0.00001947505911055001	0.00002019062729429856	0.00002091729094566982	0.0000216553985480854	0.00002240531313240983	0.00002316742022539984	0.00002394212556417445	0.00002472985202261083	0.00002553103966612554	0.00002634615575180936	0.00002717570048962398	0.00002802019770840366	0.00002888019535641519	0.00002975626636285865	0.0000306490138058489	0.00003155909204027453
YAR019W-A	6.527543985837654e-7	1.312134360549411e-6	1.978276579858885e-6	2.651321725986882e-6	3.33141404677491e-6	4.018702801396899e-6	4.713341762777421e-6	5.415490046146018e-6	6.125311559109926e-6	6.842976092754074e-6	7.568658720432097e-6	8.302540783881818e-6	9.044809180137263e-6	9.795656936589286e-6	0.00001055528654463271	0.00001132390689022477	0.00001210173313121679	0.00001288898684575825	0.00001368589736433675	0.0000144927063494135	0.00001530966470954151	0.00001613703142602992	0.00001697507463946915	0.00001782406893144327	0.00001868430618395687	0.00001955609088988025	0.00002043973808470701	0.00002133557359968434	0.0000222439351097833	0.00002316517926636309	0.00002409967979069429	0.00002504782422445947	0.00002601001430080191	0.00002698666956666339	0.00002797823523119956	0.00002898517592076172	0.00003000797453753991	0.00003104713413253953	0.00003210318891476732	0.00003317670112367437	0.00003426825674790347	0.00003537846560026593	0.00003650797511978986	0.00003765747844996405	0.00003882770147481002	0.00004001940350330004	0.00004123337846357022	0.00004247046202288825	0.00004373156088184185
YAR020C	6.527543985837654e-7	1.312134360549411e-6	1.978276579858885e-6	2.651321725986882e-6	3.33141404677491e-6	4.018702801396899e-6	4.713341762777421e-6	5.415490046146018e-6	6.125311559109926e-6	6.842976092754074e-6	7.568658720432097e-6	8.302540783881818e-6	9.044809180137263e-6	9.795656936589286e-6	0.00001055528654463271	0.00001132390689022477	0.00001210173313121679	0.00001288898684575825	0.00001368589736433675	0.0000144927063494135	0.00001530966470954151	0.00001613703142602992	0.00001697507463946915	0.00001782406893144327	0.00001868430618395687	0.00001955609088988025	0.00002043973808470701	0.00002133557359968434	0.0000222439351097833	0.00002316517926636309	0.00002409967979069429	0.00002504782422445947	0.00002601001430080191	0.00002698666956666339	0.00002797823523119956	0.00002898517592076172	0.00003000797453753991	0.00003104713413253953	0.00003210318891476732	0.00003317670112367437	0.00003426825674790347	0.00003537846560026593	0.00003650797511978986	0.00003765747844996405	0.00003882770147481002	0.00004001940350330004	0.00004123337846357022	0.00004247046202288825	0.00004373156088184185
YAR023C	7.268455925177287e-6	0.00001050474863676416	0.00001308946716921702	0.00001534235594562518	0.00001738696465447146	0.00001928655524694474	0.00002107866374013375	0.00002278773649504902	0.00002443076970398373	0.00002602010794384429	0.00002756519809728676	0.00002907327225284868	0.00003055021462899768	0.00003200077819495082	0.0000334288866467205	0.00003483792518133814	0.0000362307043790623	0.00003760969907084497	0.00003897710017221366	0.00004033478242089341	0.00004168447561387155	0.00004302773195914797	0.00004436592436812645	0.00004570036376567303	0.00004703223657895924	0.00004836262869502411	0.00004969260969625431	0.00005102315689116374	0.0000523551596594325	0.00005368951395988164	0.00005502712552274635	0.00005636882008003321	0.00005771536439946494	0.00005906755010365678	0.0000604261976692017	0.00006179208167392197	0.00006316593040949034	0.00006454850795286846	0.0000659406197606812	0.00006734304378725441	0.0000687565292613034	0.00007018187151313863	0.00007161991770888328	0.00007307149322562205	0.00007453742045988265	0.00007601858339974896	0.00007751592170841025	0.00007903035437508236	0.00008056283659713629
YAR027W	7.077405884025909e-6	0.0000102286331825878	0.00001274541279908908	0.00001493908473658752	0.00001692995120387524	0.00001877961132382997	0.00002052461448749606	0.00002218876448830774	0.00002378861077353524	0.00002533617345137128	0.00002684065108957353	0.00002830908568344935	0.00002974720679126765	0.00003115964244193224	0.00003255021320594732	0.000033922215298728	0.00003527838542024152	0.00003662113336006425	0.00003795259243757666	0.00003927458811464835	0.00004058880472806353	0.00004189675367589327	0.00004319977178738454	0.0000444991355351061	0.00004579600015054181	0.00004709142298486645	0.00004838644551214205	0.00004968201933595004	0.00005097901046546472	0.00005227829132006897	0.00005358074382564644	0.00005488717198467282	0.00005619832241910549	0.00005751496595730993	0.00005883790151642151	0.00006016788328412516	0.00006150562041661473	0.00006285185692303072	0.00006420737709716826	0.00006557293841070476	0.00006694927040746283	0.00006833714753086443	0.00006973739468530906	0.00007115081551643306	0.00007257821081759621	0.00007402044136240856	0.00007547842210843785	0.00007695304785897072	0.00007844524872515043
YAR028W	6.967265875912257e-6	0.00001006945311219173	0.00001254706606048076	0.00001470659959103929	0.00001666648374669867	0.00001848735903321175	0.00002020520605241367	0.00002184345815813114	0.00002341840725441418	0.00002494188638693652	0.00002642295097560027	0.00002786853342705343	0.00002928427413254914	0.00003067472910219769	0.00003204365944741302	0.00003339431008769372	0.00003472937513548577	0.00003605122687615332	0.00003736196543194096	0.00003866338785627673	0.00003995715227211438	0.00004124474655912983	0.00004252748674155916	0.00004380662942600691	0.00004508331186813461	0.00004635857496305846	0.00004763344397624731	0.000048908855705671	0.00005018566268125983	0.00005146472374250778	0.00005274690709012814	0.00005403300422288028	0.00005532375014005215	0.00005661990366894836	0.00005792225129126163	0.00005923153547013407	0.0000605484543220825	0.00006187374027073568	0.00006320816540074709	0.00006455247541106324	0.00006590738848784267	0.00006727366701363175	0.00006865212305254598	0.00007004354776086395	0.00007144872946284375	0.00007286851552585244	0.00007430380667177754	0.00007575548379345432	0.00007722446251630996
YAR030C	6.527543985837654e-7	1.312134360549411e-6	1.978276579858885e-6	2.651321725986882e-6	3.33141404677491e-6	4.018702801396899e-6	4.713341762777421e-6	5.415490046146018e-6	6.125311559109926e-6	6.842976092754074e-6	7.568658720432097e-6	8.302540783881818e-6	9.044809180137263e-6	9.795656936589286e-6	0.00001055528654463271	0.00001132390689022477	0.00001210173313121679	0.00001288898684575825	0.00001368589736433675	0.0000144927063494135	0.00001530966470954151	0.00001613703142602992	0.00001697507463946915	0.00001782406893144327	0.00001868430618395687	0.00001955609088988025	0.00002043973808470701	0.00002133557359968434	0.0000222439351097833	0.00002316517926636309	0.00002409967979069429	0.00002504782422445947	0.00002601001430080191	0.00002698666956666339	0.00002797823523119956	0.00002898517592076172	0.00003000797453753991	0.00003104713413253953	0.00003210318891476732	0.00003317670112367437	0.00003426825674790347	0.00003537846560026593	0.00003650797511978986	0.00003765747844996405	0.00003882770147481002	0.00004001940350330004	0.00004123337846357022	0.00004247046202288825	0.00004373156088184185
YAR031W	0.00002056365371309692	0.00002674919705492868	0.00003135158031987603	0.0000351892813921111	0.0000385614592713164	0.00004161583563578531	0.00004443769066757184	0.00004708137019607091	0.00004958388857487671	0.0000519718292824156	0.00005426496168964211	0.00005647851675268169	0.00005862447863069323	0.00006071251043410944	0.00006275053181572946	0.00006474513696620124	0.0000667018982067387	0.00006862557925914791	0.00007052029086347215	0.00007238963917592761	0.00007423678003397645	0.00007606454041449986	0.00007787544266006345	0.00007967176073728473	0.00008145559205840708	0.00008322881302663612	0.00008499316729098601	0.00008675031312151663	0.0000885017714771312	0.0000902489401352288	0.00009199317987238856	0.00009373580917305803	0.00009547803060828584	0.00009722100989409027	0.00009896591697352552	0.0001007138776439575	0.0001024659442709389	0.0001042231853093848	0.0001059866897239707	0.0001077574864964953	0.0001095365935500965	0.0001113250741174471	0.0001131239977092341	0.0001149343887066221	0.0001167573170053826	0.0001185939088558484	0.0001204452625566772	0.0001223124986348217	0.000124196817530951
YAR033W	9.023608946035346e-7	1.813880803286815e-6	2.734748687443306e-6	3.665159003977062e-6	4.605311156417271e-6	5.555411475834547e-6	6.51567253283669e-6	7.486314283130647e-6	8.467563933773187e-6	9.459654973102279e-6	0.00001046283001691875	0.00001147733974598887	0.00001250344252100307	0.00001354140517665631	0.00001459150762998123	0.0000156540386372488	0.0000167292956253479	0.00001781758489647563	0.00001891922347107019	0.00002003454541560067	0.00002116389757597631	0.0000223076379579538	0.00002346613601638849	0.00002463977368639657	0.00002582895330532873	0.00002703409579177343	0.00002825563663761497	0.00002949402625822821	0.00003074973144426263	0.0000320232452232262	0.00003331508421100731	0.00003462578412751187	0.00003595590031008065	0.00003730601273186232	0.00003867673683650352	0.00004006871490071677	0.00004148261446433644	0.00004291913092756716	0.00004437900277274067	0.0000458630072111016	0.00004737195428189683	0.00004890668695639337	0.00005046810025939843	0.00005205715236418445	0.00005367484669438273	0.00005532223287734388	0.00005700040839478367	0.00005871052845088092	0.00006045384645667906
YAR035W	4.7206988541633e-7	9.489313595702431e-7	1.430683279150218e-6	1.917427375868122e-6	2.409267969450051e-6	2.906313003706012e-6	3.40867368683089e-6	3.916465090536508e-6	4.429805752380498e-6	4.948818464838275e-6	5.47362984048222e-6	6.004371025217124e-6	6.541177182550068e-6	7.084187910203394e-6	7.633549648959867e-6	8.189413463819206e-6	8.751934955500933e-6	9.321274367759337e-6	9.897597554763146e-6	0.00001048107928904193	0.00001107190102465622	0.00001167025005353883	0.00001227631965683715	0.00001289031031589788	0.00001351243122636606	0.00001414290322743513	0.00001478195414672175	0.0000154298196185489	0.00001608674385093506	0.00001675298479013205	0.00001742881270376697	0.00001811450785186478	0.00001881036075649364	0.00001951667485198406	0.00002023377212219438	0.00002096198857050004	0.00002170167341510348	0.00002245319046524842	0.00002321692609273978	0.00002399328689084228	0.00002478269662270083	0.00002558559627767987	0.00002640245416428324	0.00002723377155930211	0.00002808007339361525	0.00002894190876563021	0.00002981985180405731	0.00003071450690377041	0.00003162652987321079
YAR042W	4.70910555752081e-7	9.466009327728742e-7	1.42716974497217e-6	1.912718474228553e-6	2.403351184068333e-6	2.899175553207455e-6	3.400302516727904e-6	3.906846863739245e-6	4.418926840686525e-6	4.936664938483806e-6	5.460187458760025e-6	5.989625225342471e-6	6.525113069501228e-6	7.066790245251579e-6	7.614802834472452e-6	8.16930153217312e-6	8.730441558066826e-6	9.298382763635187e-6	9.873290591696008e-6	0.00001045533938174575	0.00001104471014547762	0.00001164158971856533	0.00001224617091167848	0.00001285865371174366	0.00001347924678600927	0.00001410817043647798	0.00001474565193861989	0.00001539192635649518	0.00001604723729508083	0.00001671184204335758	0.00001738601021461306	0.00001807002139351194	0.0000187641654032368	0.00001946874490600902	0.00002018408108114937	0.00002091050912564449	0.00002164837742198989	0.00002239804888033044	0.00002315990887641243	0.00002393436302900057	0.0000247218340923837	0.00002552276200969941	0.0000263376138225892	0.0000271668895805991	0.00002801111296324095	0.00002887083176572395	0.00002974661876084977	0.00003063907679995377	0.000031548859960933
YAR047C	6.527543985837654e-7	1.312134360549411e-6	1.978276579858885e-6	2.651321725986882e-6	3.33141404677491e-6	4.018702801396899e-6	4.713341762777421e-6	5.415490046146018e-6	6.125311559109926e-6	6.842976092754074e-6	7.568658720432097e-6	8.302540783881818e-6	9.044809180137263e-6	9.795656936589286e-6	0.00001055528654463271	0.00001132390689022477	0.00001210173313121679	0.00001288898684575825	0.00001368589736433675	0.0000144927063494135	0.00001530966470954151	0.00001613703142602992	0.00001697507463946915	0.00001782406893144327	0.00001868430618395687	0.00001955609088988025	0.00002043973808470701	0.00002133557359968434	0.0000222439351097833	0.00002316517926636309	0.00002409967979069429	0.00002504782422445947	0.00002601001430080191	0.00002698666956666339	0.00002797823523119956	0.00002898517592076172	0.00003000797453753991	0.00003104713413253953	0.00003210318891476732	0.00003317670112367437	0.00003426825674790347	0.00003537846560026593	0.00003650797511978986	0.00003765747844996405	0.00003882770147481002	0.00004001940350330004	0.00004123337846357022	0.00004247046202288825	0.00004373156088184185
YAR050W	8.345866922946456e-7	1.67764452023891e-6	2.529348253800733e-6	3.389877745741263e-6	4.259417423994738e-6	5.138158123731737e-6	6.026296451097667e-6	6.924035842686114e-6	7.831585862328219e-6	8.749163596133625e-6	9.676992883909074e-6	0.00001061530557974295	0.0000115643413327602	0.00001252434558471442	0.00001349557789304159	0.00001447830532899419	0.00001547280298337638	0.00001647935415587016	0.00001749825205384892	0.00001852980565091706	0.00001957433574791719	0.00002063217346788133	0.00002170366052360311	0.00002278915016408208	0.00002388901449478263	0.00002500364282847767	0.00002613343795915969	0.00002727881648466214	0.00002844021013555902	0.00002961807488651616	0.00003081288856540814	0.00003202514667324852	0.00003325536285701295	0.00003450407350403565	0.00003577184782249183	0.00003705927987433495	0.00003836698709075659	0.00003969561264099701	0.00004104583949509644	0.00004241838652177357	0.00004381400296095733	0.00004523346851743694	0.00004667761087242386	0.00004814731624316372	0.00004964351273632758	0.00005116717120033221	0.00005271930675330391	0.00005430098778441047	0.00005591337344825985
YAR053W	6.527543985837654e-7	1.312134360549411e-6	1.978276579858885e-6	2.651321725986882e-6	3.33141404677491e-6	4.018702801396899e-6	4.713341762777421e-6	5.415490046146018e-6	6.125311559109926e-6	6.842976092754074e-6	7.568658720432097e-6	8.302540783881818e-6	9.044809180137263e-6	9.795656936589286e-6	0.00001055528654463271	0.00001132390689022477	0.00001210173313121679	0.00001288898684575825	0.00001368589736433675	0.0000144927063494135	0.00001530966470954151	0.00001613703142602992	0.00001697507463946915	0.00001782406893144327	0.00001868430618395687	0.00001955609088988025	0.00002043973808470701	0.00002133557359968434	0.0000222439351097833	0.00002316517926636309	0.00002409967979069429	0.00002504782422445947	0.00002601001430080191	0.00002698666956666339	0.00002797823523119956	0.00002898517592076172	0.00003000797453753991	0.00003104713413253953	0.00003210318891476732	0.00003317670112367437	0.00003426825674790347	0.00003537846560026593	0.00003650797511978986	0.00003765747844996405	0.00003882770147481002	0.00004001940350330004	0.00004123337846357022	0.00004247046202288825	0.00004373156088184185
YAR061W	5.282885063485177e-7	1.061939232425681e-6	1.601062807802551e-6	2.145773079440456e-6	2.696186790558087e-6	3.252424740039778e-6	3.814611379906973e-6	4.382875485818631e-6	4.957349712020124e-6	5.538171474396619e-6	6.125482463875135e-6	6.719429444576273e-6	7.320163676410336e-6	7.927841380820401e-6	8.542626439099897e-6	9.164687907798367e-6	9.794199919485551e-6	0.000010431341802861	0.000011076299159217	0.00001172926757053199	0.00001239045010397992	0.00001306005636033997	0.00001373830264341201	0.00001442541330767048	0.00001512162244561189	0.00001582717720205678	0.00001654233254496829	0.00001726735217989787	0.00001800250939405762	0.00001874809282612754	0.00001950440494055204	0.00002027175938809661	0.00002105048130554941	0.00002184091023342549	0.00002264340648547733	0.00002345834610086976	0.00002428611991084637	0.00002512713504465352	0.00002598182383482823	0.00002685064132286646	0.000027734061773609	0.00002863257873498625	0.00002954671615651619	0.00003047703501686395	0.00003142412280363455	0.00003238859405850481	0.00003337109134413094	0.00003437229096627853	0.00003539292669925342
YAR062W	4.917216335099048e-7	9.884343254068145e-7	1.490241047722416e-6	1.997247767274182e-6	2.509563146477513e-6	3.02729962278401e-6	3.550573033899387e-6	4.079503241877592e-6	4.614213718907454e-6	5.154832369225626e-6	5.701491076196022e-6	6.25432644522991e-6	6.813479266489521e-6	7.379094948676173e-6	7.951326029092468e-6	8.530329861882029e-6	9.116268525777435e-6	9.70930893588785e-6	0.00001030962384912732	0.00001091739531212839	0.00001153281233408507	0.00001215607000527063	0.00001278736965469829	0.00001342692010876997	0.00001407493926586819	0.00001473165716066972	0.0000153973111080877	0.00001607214655515649	0.00001675641787475073	0.00001745039374163743	0.00001815435567832368	0.00001886859561710587	0.00001959341618019707	0.00002032913342276138	0.00002107608272712058	0.00002183461409185694	0.00002260509128177129	0.00002338789324889565	0.00002418342243043533	0.0000249921023556265	0.00002581437444148721	0.00002665069804994201	0.00002750156093691549	0.00002836748524945162	0.00002924901778721998	0.00003014673052671731	0.00003106122152048752	0.00003199312029607868	0.00003294310990970417
YAR068W	1.033648592222452e-6	2.077788670779092e-6	3.132637243908354e-6	4.198415965883482e-6	5.275353783790221e-6	6.363687045164541e-6	7.463659244528917e-6	8.575522335900486e-6	9.699535861785279e-6	0.00001083596868082932	0.00001198509801613998	0.00001314721101621738	0.00001432260362724171	0.00001551158150117213	0.00001671446527565924	0.00001793158571383712	0.00001916328351088468	0.00002040990952851074	0.0000216718269053025	0.00002294941830515657	0.00002424308103109949	0.00002555322516954961	0.00002688027392166849	0.00002822466478423376	0.00002958685862331373	0.00003096733758982349	0.00003236660052813216	0.00003378516337718185	0.00003522356083319141	0.00003668235764512212	0.00003816214558215284	0.00003966353829672674	0.00004118717191266304	0.00004273371077293395	0.00004430385985047111	0.00004589835485498496	0.00004751796043453173	0.00004916347315039821	0.00005083573891237082	0.000052535647993127	0.00005426412826905443	0.000056022145339192	0.0000578107244271594	0.00005963096309177083	0.00006148401072512841	0.00006337106964470002	0.00006529339698423315	0.00006725231599234578	0.00006924926240760477
YAR069C	5.282885063485177e-7	1.061939232425681e-6	1.601062807802551e-6	2.145773079440456e-6	2.696186790558087e-6	3.252424740039778e-6	3.814611379906973e-6	4.382875485818631e-6	4.957349712020124e-6	5.538171474396619e-6	6.125482463875135e-6	6.719429444576273e-6	7.320163676410336e-6	7.927841380820401e-6	8.542626439099897e-6	9.164687907798367e-6	9.794199919485551e-6	0.000010431341802861	0.000011076299159217	0.00001172926757053199	0.00001239045010397992	0.00001306005636033997	0.00001373830264341201	0.00001442541330767048	0.00001512162244561189	0.00001582717720205678	0.00001654233254496829	0.00001726735217989787	0.00001800250939405762	0.00001874809282612754	0.00001950440494055204	0.00002027175938809661	0.00002105048130554941	0.00002184091023342549	0.00002264340648547733	0.00002345834610086976	0.00002428611991084637	0.00002512713504465352	0.00002598182383482823	0.00002685064132286646	0.000027734061773609	0.00002863257873498625	0.00002954671615651619	0.00003047703501686395	0.00003142412280363455	0.00003238859405850481	0.00003337109134413094	0.00003437229096627853	0.00003539292669925342
YAR070C	5.282885063485177e-7	1.061939232425681e-6	1.601062807802551e-6	2.145773079440456e-6	2.696186790558087e-6	3.252424740039778e-6	3.814611379906973e-6	4.382875485818631e-6	4.957349712020124e-6	5.538171474396619e-6	6.125482463875135e-6	6.719429444576273e-6	7.320163676410336e-6	7.927841380820401e-6	8.542626439099897e-6	9.164687907798367e-6	9.794199919485551e-6	0.000010431341802861	0.000011076299159217	0.00001172926757053199	0.00001239045010397992	0.00001306005636033997	0.00001373830264341201	0.00001442541330767048	0.00001512162244561189	0.00001582717720205678	0.00001654233254496829	0.00001726735217989787	0.00001800250939405762	0.00001874809282612754	0.00001950440494055204	0.00002027175938809661	0.00002105048130554941	0.00002184091023342549	0.00002264340648547733	0.00002345834610086976	0.00002428611991084637	0.00002512713504465352	0.00002598182383482823	0.00002685064132286646	0.000027734061773609	0.00002863257873498625	0.00002954671615651619	0.00003047703501686395	0.00003142412280363455	0.00003238859405850481	0.00003337109134413094	0.00003437229096627853	0.00003539292669925342
YAR071W	8.360393774350776e-7	1.680564634782066e-6	2.533750846190839e-6	3.395778177427478e-6	4.266831377438762e-6	5.147101613536415e-6	6.036785834057108e-6	6.936087829677167e-6	7.845217528970671e-6	8.764392395880533e-6	9.693836659802643e-6	0.00001063378257836375	0.0000115844702184115	0.00001254614545072104	0.00001351906828293531	0.0000145035062490257	0.00001549973491621412	0.00001650803807460171	0.00001752870945035794	0.00001856205856286899	0.00001960840676447001	0.00002066808574671781	0.00002174143780833046	0.0000228288168174539	0.00002393059555796255	0.00002504716400937953	0.00002617892565126027	0.00002732629778880747	0.00002848971291089932	0.00002966962783583853	0.00003086652120339491	0.00003208088934982413	0.00003331324678539311	0.00003456413088748404	0.00003583411188402892	0.00003712378483142236	0.00003843376818938059	0.0000397647062582628	0.00004111728329604234	0.00004249221937210761	0.00004389026496346126	0.00004531220105380345	0.00004675885700875893	0.00004823112058158676	0.000049729921416755	0.00005125623195942615	0.00005281106898353384	0.0000543955028542683	0.00005601069498638711
YAR073W	8.442311237811952e-7	1.69703127073122e-6	2.558577230313434e-6	3.429050933520166e-6	4.308638939372839e-6	5.197534288172762e-6	6.095935857874544e-6	7.004049435810041e-6	7.922087007346944e-6	8.850268167048525e-6	9.788819341218951e-6	0.00001073797573243185	0.00001169797775122034	0.00001266907568474377	0.00001365153141927326	0.00001464561511077097	0.00001565160502725747	0.00001666978774030919	0.00001770045985064558	0.00001874393390710588	0.00001980053441309864	0.00002087059631291127	0.00002195446526231331	0.00002305249859481589	0.00002416507273491221	0.0000252925814870867	0.00002643543228988941	0.0000275940465438241	0.00002876886097239836	0.00002996033685054574	0.0000311689575150377	0.00003239522417531899	0.00003363965639424191	0.00003490279679248234	0.00003618522117380663	0.00003748753043968455	0.00003881034912671634	0.00004015432784310677	0.00004152015751312042	0.00004290856528025274	0.00004432030899974254	0.00004575617733631697	0.00004721700768774581	0.0000487036965081044	0.00005021718258001899	0.00005175844791214217	0.00005332851928319256	0.00005492847749796303	0.0000565594952551571
YAR075W	1.033648592222452e-6	2.077788670779092e-6	3.132637243908354e-6	4.198415965883482e-6	5.275353783790221e-6	6.363687045164541e-6	7.463659244528917e-6	8.575522335900486e-6	9.699535861785279e-6	0.00001083596868082932	0.00001198509801613998	0.00001314721101621738	0.00001432260362724171	0.00001551158150117213	0.00001671446527565924	0.00001793158571383712	0.00001916328351088468	0.00002040990952851074	0.0000216718269053025	0.00002294941830515657	0.00002424308103109949	0.00002555322516954961	0.00002688027392166849	0.00002822466478423376	0.00002958685862331373	0.00003096733758982349	0.00003236660052813216	0.00003378516337718185	0.00003522356083319141	0.00003668235764512212	0.00003816214558215284	0.00003966353829672674	0.00004118717191266304	0.00004273371077293395	0.00004430385985047111	0.00004589835485498496	0.00004751796043453173	0.00004916347315039821	0.00005083573891237082	0.000052535647993127	0.00005426412826905443	0.000056022145339192	0.0000578107244271594	0.00005963096309177083	0.00006148401072512841	0.00006337106964470002	0.00006529339698423315	0.00006725231599234578	0.00006924926240760477
YBL001C	0.0002508381579576068	0.0002786331675729079	0.0002973592519496339	0.0003120182041470375	0.0003243103872987815	0.0003350365790148791	0.000344642691042222	0.000353405107050541	0.000361507486509474	0.0003690786455288841	0.000376213099160774	0.0003829818627668834	0.0003894403580541242	0.0003956323439972303	0.0004015931789706155	0.0004073520969761385	0.0004129330948081029	0.0004183567654239209	0.0004236404487799863	0.0004287990554350367	0.0004338457207078307	0.0004387917607005814	0.0004436472206830762	0.0004484211135089178	0.0004531213819507368	0.000457755204262578	0.0004623291748266631	0.0004668492385885984	0.0004713207864338101	0.0004757488305549024	0.0004801380447713178	0.0004844927502928471	0.0004888169714021567	0.0004931145060982386	0.0004973889393839302	0.0005016436666917043	0.0005058819361354246	0.0005101068765855077	0.0005143214696745656	0.0005185285815619968	0.0005227310277608855	0.0005269315923512335	0.0005311329815481023	0.0005353377968474196	0.0005395486514911694	0.0005437681963547149	0.0005479990972074947	0.0005522439137440029	0.0005565052412590583
YBL002W	0.0000938520524097142	0.0001098249746749834	0.0001209326364822991	0.0001298069085953605	0.0001373626562740214	0.0001440370515725868	0.000150076364187983	0.0001556343314863593	0.0001608141662411504	0.0001656885855096212	0.0001703112369481466	0.0001747227907423146	0.0001789549708804765	0.0001830330570337319	0.0001869775699694993	0.0001908054085411863	0.0001945307545711748	0.0001981655403260955	0.0002017200640651854	0.0002052031513058104	0.0002086225551366385	0.0002119850752654661	0.0002152967306071103	0.0002185629205588365	0.0002217884769961525	0.0002249777840848543	0.0002281348341969924	0.0002312632806637796	0.0002343664939262916	0.0002374476066219984	0.0002405095061043917	0.0002435549059827656	0.000246586384008451	0.0002496064011270695	0.0002526172479990984	0.0002556210998425078	0.0002586200821892683	0.0002616162863398529	0.0002646117281318541	0.000267608296118022	0.0002706078707191191	0.0002736123512808904	0.0002766236550242331	0.0002796436004234904	0.0002826739721378395	0.000285716614582481	0.0002887734445270898	0.0002918463838043989	0.000294937269925795
YBL004W	4.727419575661924e-7	9.502823255467734e-7	1.432720101373052e-6	1.9201571616167e-6	2.41269797450443e-6	2.910450637529786e-6	3.413526517212023e-6	3.922040849085293e-6	4.436112339467135e-6	4.955863955651376e-6	5.481422490467265e-6	6.012919276529906e-6	6.550489669514451e-6	7.094273465098829e-6	7.64441731321263e-6	8.201072494829573e-6	8.764394833211528e-6	9.33454480138797e-6	9.911688486021902e-6	0.00001049600090503396	0.00001108766377375063	0.0000116868646540823	0.00001229379710612142	0.00001290866189477821	0.00001353166850036554	0.00001416303808112586	0.00001480299879565683	0.00001545178662132623	0.00001610964611085416	0.00001677683555634589	0.00001745362561866374	0.00001814029696845449	0.00001883714055452344	0.00001954446021898086	0.00002026257839171832	0.00002099183157137207	0.0000217325694930384	0.00002248515647882035	0.00002324997940820353	0.00002402744547494143	0.00002481797907412487	0.00002562202185587587	0.00002644004269017377	0.00002727254357122036	0.00002812005021155623	0.00002898311253248387	0.0000298623055291952	0.00003075823440239	0.00003167155578465829
YBL005W	4.708847936509524e-7	9.465491470536887e-7	1.427091668730192e-6	1.912613835057863e-6	2.403219703835073e-6	2.899016947896919e-6	3.400116496254936e-6	3.906633131733185e-6	4.418685094307595e-6	4.93639486819081e-6	5.459888748101908e-6	5.989297550711438e-6	6.524756099965359e-6	7.066403642416073e-6	7.614386251819823e-6	8.168854614762713e-6	8.72996394226533e-6	9.297874076838997e-6	9.87275045296788e-6	0.00001045476740129229	0.00001104410592302195	0.00001164095284294906	0.00001224550096044758	0.0000128579502518659	0.00001347850937565002	0.00001410739862083296	0.00001474484524913779	0.00001539108431026332	0.00001604635939643333	0.00001671092778680401	0.00001738505907824298	0.00001806903283781656	0.00001876313887024639	0.00001946767982596365	0.00002018297686921227	0.00002090936517529229	0.0000216471931037325	0.00002239682354577995	0.00002315864186454382	0.00002393305365233018	0.00002472048163462425	0.00002552136572390536	0.00002633617295704894	0.00002716540335563099	0.00002800958056376243	0.00002886925233858863	0.00002974499141191605	0.00003063740061255645	0.00003154713400424017
YBL005W-A	1.214186526908221e-6	2.440696758849634e-6	3.679785599747482e-6	4.931713410946156e-6	6.196749119701732e-6	7.475170346270986e-6	8.767263105719517e-6	0.00001007332334989344	0.00001139365594419924	0.00001272857669688589	0.00001407841124144533	0.00001544349686960382	0.00001682418120814595	0.00001822082328286289	0.00001963379972184203	0.00002106349904739513	0.00002251032144836103	0.00002397467905557059	0.00002545699842134014	0.00002695772903179367	0.00002847733756712643	0.00003001630572320317	0.00003157513060080134	0.00003315432609453074	0.00003475443355171056	0.00003637601931520012	0.00003801966933583354	0.00003968598964396657	0.00004137560830654043	0.00004308918869660762	0.00004482742591454598	0.00004659104076429015	0.00004838078044482016	0.00005019742531570805	0.00005204180345547237	0.00005391477903553172	0.00005581725021804674	0.00005775015266079142	0.00005971448000013646	0.0000617112779566156	0.00006374163641836287	0.00006580668958121179	0.00006790764172863625	0.00007004578206922234	0.0000722224606845942	0.00007443908982161158	0.00007669714611336989	0.00007899818388018987	0.00008134388958906114
YBL005W-B	5.960237086079231e-7	1.198097159730957e-6	1.806345167441251e-6	2.420896175809009e-6	3.041881896316287e-6	3.669438616225771e-6	4.30370674428439e-6	4.944831567241242e-6	5.592962747731674e-6	6.248255320547165e-6	6.910869143662294e-6	7.580969798685737e-6	8.258727939781581e-6	8.944319819126801e-6	9.637930329560467e-6	0.00001033975020255564	0.0000110499758963323	0.00001176880973135641	0.00001249646110935563	0.00001323315069221355	0.00001397910758079996	0.00001473456824692712	0.00001549977672444947	0.00001627498613541333	0.00001706046059910692	0.00001785647894386761	0.0000186633288223513	0.00001948130774420428	0.00002031072403920273	0.00002115190337435207	0.00002200518698684645	0.0000228709287314602	0.00002374949542024774	0.00002464127015111833	0.00002554665944758554	0.00002646608754697706	0.00002739999537260533	0.0000283488422588871	0.0000293131160105937	0.00003029332999226031	0.00003129001924980949	0.00003230374058054061	0.00003333508521266199	0.00003438468604770452	0.0000354532058657186	0.00003654133796307183	0.00003764980724225632	0.00003877937677435167	0.00003993087452044678
YBL006C	0.00006032409827653564	0.00007213371702555886	0.00008045764614459398	0.00008716528624028976	0.00009291285955149213	0.00009801591302441238	0.000102653071179925	0.0001069363063966532	0.0001109409392909115	0.000114720317801721	0.0001183137869428595	0.0001217513258606808	0.0001250563136994427	0.0001282474784157591	0.0001313399586851256	0.0001343463646622127	0.000137277169547555	0.0001401413234961638	0.0001429464676589379	0.0001456992212738912	0.0001484053896787969	0.000151070065134499	0.0001536977883797488	0.0001562926174968619	0.0001588582083952132	0.0001613978761549408	0.0001639146504649365	0.0001664113140117818	0.0001688904274246779	0.0001713543853479629	0.0001738054168660456	0.0001762456066610312	0.000178676950355125	0.0001811013251040875	0.0001835204985120498	0.0001859361985500137	0.0001883501192556	0.0001907638513992798	0.0001931789339320506	0.0001955969139201914	0.0001980193391091254	0.0002004476720175579	0.0002028833663079654	0.0002053279192329409	0.0002077828487571201	0.0002102496033091169	0.0002127296646476654	0.000215224590595992	0.000217735963457161
YBL006W-A	6.527543985837654e-7	1.312134360549411e-6	1.978276579858885e-6	2.651321725986882e-6	3.33141404677491e-6	4.018702801396899e-6	4.713341762777421e-6	5.415490046146018e-6	6.125311559109926e-6	6.842976092754074e-6	7.568658720432097e-6	8.302540783881818e-6	9.044809180137263e-6	9.795656936589286e-6	0.00001055528654463271	0.00001132390689022477	0.00001210173313121679	0.00001288898684575825	0.00001368589736433675	0.0000144927063494135	0.00001530966470954151	0.00001613703142602992	0.00001697507463946915	0.00001782406893144327	0.00001868430618395687	0.00001955609088988025	0.00002043973808470701	0.00002133557359968434	0.0000222439351097833	0.00002316517926636309	0.00002409967979069429	0.00002504782422445947	0.00002601001430080191	0.00002698666956666339	0.00002797823523119956	0.00002898517592076172	0.00003000797453753991	0.00003104713413253953	0.00003210318891476732	0.00003317670112367437	0.00003426825674790347	0.00003537846560026593	0.00003650797511978986	0.00003765747844996405	0.00003882770147481002	0.00004001940350330004	0.00004123337846357022	0.00004247046202288825	0.00004373156088184185
YBL007C	8.345997764588704e-7	1.677670821440313e-6	2.529387907630779e-6	3.389930890465783e-6	4.259484200873075e-6	5.138238676984195e-6	6.02639092803112e-6	6.924144393813188e-6	7.831708641446748e-6	8.749300760444942e-6	9.67714459412377e-6	0.00001061547200020606	0.00001156452263144745	0.00001252454193307137	0.00001349578946690003	0.0000144785323088067	0.00001547304555439531	0.00001647961250833518	0.00001749852638086165	0.00001853009614876559	0.00001957464261932574	0.00002063249692236416	0.00002170400077784245	0.00002278950743943251	0.00002388938901209259	0.00002500403481691209	0.00002613384765737766	0.000027279244141489	0.00002844065600523159	0.00002961853922009844	0.0000308133716254852	0.00003202564873574964	0.00003325588421223678	0.00003450461443921283	0.00003577240862764872	0.00003705986085691774	0.00003836758857735072	0.00003969623496606356	0.00004104648298326522	0.00004241905151923953	0.00004381468983940142	0.00004523417767629062	0.00004667834267274138	0.00004814807106227145	0.00004964429098390037	0.00005116797332259283	0.00005272013323782779	0.00005430183910508213	0.00005591425003679107
YBL008W	4.708938495761638e-7	9.465673508520823e-7	1.427119114238101e-6	1.912650618008037e-6	2.403265921999285e-6	2.899072701106762e-6	3.400181886477141e-6	3.906708263148585e-6	4.418770073371313e-6	4.936489803713417e-6	5.459993751322814e-6	5.98941273538559e-6	6.524881582557287e-6	7.06653954241909e-6	7.614532691242367e-6	8.16901171810869e-6	8.730131836571778e-6	9.298052891710608e-6	9.872940322803823e-6	0.00001045496846537223	0.00001104431832280257	0.00001164117672199797	0.00001224573646436219	0.00001285819753091062	0.00001347876858995857	0.00001410766993271408	0.00001474512882232522	0.00001539138030964349	0.00001604666799288636	0.00001671124916567468	0.00001738539342630597	0.00001806938034205775	0.00001876349971738699	0.00001946805421928414	0.00002018336502370497	0.00002090976730488405	0.00002164760942028486	0.00002239725427035225	0.00002315908724449012	0.00002393351393320605	0.00002472095705738403	0.00002552185652325536	0.00002633667942336831	0.00002716592578739266	0.00002801011925434097	0.00002886980757370624	0.00002974556346660746	0.00003063798979725111	0.00003154774069031142
YBL008W-A	5.282885063485177e-7	1.061939232425681e-6	1.601062807802551e-6	2.145773079440456e-6	2.696186790558087e-6	3.252424740039778e-6	3.814611379906973e-6	4.382875485818631e-6	4.957349712020124e-6	5.538171474396619e-6	6.125482463875135e-6	6.719429444576273e-6	7.320163676410336e-6	7.927841380820401e-6	8.542626439099897e-6	9.164687907798367e-6	9.794199919485551e-6	0.000010431341802861	0.000011076299159217	0.00001172926757053199	0.00001239045010397992	0.00001306005636033997	0.00001373830264341201	0.00001442541330767048	0.00001512162244561189	0.00001582717720205678	0.00001654233254496829	0.00001726735217989787	0.00001800250939405762	0.00001874809282612754	0.00001950440494055204	0.00002027175938809661	0.00002105048130554941	0.00002184091023342549	0.00002264340648547733	0.00002345834610086976	0.00002428611991084637	0.00002512713504465352	0.00002598182383482823	0.00002685064132286646	0.000027734061773609	0.00002863257873498625	0.00002954671615651619	0.00003047703501686395	0.00003142412280363455	0.00003238859405850481	0.00003337109134413094	0.00003437229096627853	0.00003539292669925342
YBL009W	4.7206988541633e-7	9.489313595702431e-7	1.430683279150218e-6	1.917427375868122e-6	2.409267969450051e-6	2.906313003706012e-6	3.40867368683089e-6	3.916465090536508e-6	4.429805752380498e-6	4.948818464838275e-6	5.47362984048222e-6	6.004371025217124e-6	6.541177182550068e-6	7.084187910203394e-6	7.633549648959867e-6	8.189413463819206e-6	8.751934955500933e-6	9.321274367759337e-6	9.897597554763146e-6	0.00001048107928904193	0.00001107190102465622	0.00001167025005353883	0.00001227631965683715	0.00001289031031589788	0.00001351243122636606	0.00001414290322743513	0.00001478195414672175	0.0000154298196185489	0.00001608674385093506	0.00001675298479013205	0.00001742881270376697	0.00001811450785186478	0.00001881036075649364	0.00001951667485198406	0.00002023377212219438	0.00002096198857050004	0.00002170167341510348	0.00002245319046524842	0.00002321692609273978	0.00002399328689084228	0.00002478269662270083	0.00002558559627767987	0.00002640245416428324	0.00002723377155930211	0.00002808007339361525	0.00002894190876563021	0.00002981985180405731	0.00003071450690377041	0.00003162652987321079
YBL010C	0.00002832177971552862	0.00003684096461912044	0.00004317970472244444	0.00004846526560605217	0.000053109678607115	0.00005731638941942673	0.00006120285469560461	0.00006484392349625486	0.00006829057474826342	0.00007157942115383156	0.00007473769055891408	0.00007778636015151912	0.00008074193540307901	0.00008361772505720784	0.00008642463664400922	0.00008917175217011372	0.00009186674624000275	0.00009451617981108462	0.00009712571448716236	0.00009970031693679637	0.0001022443336133032	0.0001047616580247476	0.0001072557641446129	0.0001097297838284585	0.0001121866057930373	0.0001146288143769838	0.0001170588109051559	0.0001194788796307847	0.0001218911150127192	0.0001242974422717533	0.0001266997355261052	0.0001290998107164053	0.0001314993241600057	0.0001338998813117507	0.000136303093457713	0.0001387105112236083	0.0001411235839889768	0.0001435437832400287	0.0001459726087786733	0.0001484114778979784	0.0001508617926258469	0.0001533250170240051	0.0001558026243084425	0.0001582960249929961	0.0001608066931179087	0.0001633361795673197	0.0001658859971318026	0.0001684576889877356	0.0001710529083808962
YBL011W	4.713452781296513e-7	9.47474790063892e-7	1.428487240748689e-6	1.914484205741156e-6	2.405569844639655e-6	2.901851935562947e-6	3.403441516004477e-6	3.910453481044056e-6	4.423006186287355e-6	4.941222235726789e-6	5.465228047587812e-6	5.995154566469669e-6	6.531136748331838e-6	7.073313976395222e-6	7.621832466847843e-6	8.176843053065318e-6	8.738501097212352e-6	9.306966597396301e-6	9.882405152171792e-6	0.00001046499126482577	0.00001105490611172406	0.00001165233669825742	0.00001225747600996305	0.00001287052421991973	0.00001349169019892984	0.00001412119444852587	0.00001475926444849672	0.00001540613547362418	0.00001606205135621306	0.00001672726964051341	0.0000174020601817073	0.00001808670281292812	0.00001878148761402413	0.00001948671754665032	0.00002020271409695427	0.00002092981275735464	0.00002166836221561362	0.00002241872572103698	0.00002318128904035754	0.00002395645814889126	0.00002474465616745412	0.00002554632341772922	0.00002636192745927122	0.000027191968800745	0.00002803697157724665	0.00002889748405628607	0.00002977407949956308	0.00003066736135764282	0.0000315779844002347
YBL012C	7.80896153713424e-6	0.00001128591540672254	0.00001406284198078256	0.00001648326289194956	0.00001867991537567659	0.00002072076574253794	0.00002264614130650007	0.00002448230633746179	0.00002624752091908807	0.0000279550476109624	0.00002961503579378604	0.00003123525535850516	0.00003282202809437736	0.0000343804604123895	0.00003591476779156616	0.00003742858716135456	0.00003892493810329701	0.0000404064794905793	0.00004187556515660111	0.00004333420925182063	0.00004478427021172113	0.00004622741566395067	0.00004766512061775635	0.00004909879348667862	0.0000505297089163475	0.00005195903354932719	0.00005338791651113375	0.00005481740777423369	0.00005624846285808066	0.00005768204435352433	0.00005911912534704613	0.00006056059296743576	0.00006200727100262883	0.00006346000994512732	0.00006491969128687082	0.00006638714720498543	0.00006786316014865351	0.00006934855101373183	0.00007084418515374035	0.00007235089869701038	0.00007386949563005309	0.00007540083137980774	0.00007694581579185253	0.00007850533562893551	0.00008008027444065082	0.00008167158194669733	0.00008328026768966323	0.00008490731900647198	0.00008655376212028484
YBL013W	4.7206988541633e-7	9.489313595702431e-7	1.430683279150218e-6	1.917427375868122e-6	2.409267969450051e-6	2.906313003706012e-6	3.40867368683089e-6	3.916465090536508e-6	4.429805752380498e-6	4.948818464838275e-6	5.47362984048222e-6	6.004371025217124e-6	6.541177182550068e-6	7.084187910203394e-6	7.633549648959867e-6	8.189413463819206e-6	8.751934955500933e-6	9.321274367759337e-6	9.897597554763146e-6	0.00001048107928904193	0.00001107190102465622	0.00001167025005353883	0.00001227631965683715	0.00001289031031589788	0.00001351243122636606	0.00001414290322743513	0.00001478195414672175	0.0000154298196185489	0.00001608674385093506	0.00001675298479013205	0.00001742881270376697	0.00001811450785186478	0.00001881036075649364	0.00001951667485198406	0.00002023377212219438	0.00002096198857050004	0.00002170167341510348	0.00002245319046524842	0.00002321692609273978	0.00002399328689084228	0.00002478269662270083	0.00002558559627767987	0.00002640245416428324	0.00002723377155930211	0.00002808007339361525	0.00002894190876563021	0.00002981985180405731	0.00003071450690377041	0.00003162652987321079
YBL014C	4.710632838594454e-7	9.46907939202821e-7	1.427632611925141e-6	1.913338816842891e-6	2.404130651216997e-6	2.900115828689671e-6	3.401405320321844e-6	3.908113952450622e-6	4.42036000987176e-6	4.938266023226156e-6	5.461958335105662e-6	5.991567811767644e-6	6.527229328372735e-6	7.069082184581493e-6	7.617272509246792e-6	8.171951045699235e-6	8.733273063373039e-6	9.30139846489802e-6	9.876492748967612e-6	0.00001045873031372444	0.00001104829222777501	0.00001164536538535007	0.00001225014265734448	0.00001286282409667275	0.00001348361844632311	0.00001411274607691275	0.00001475043433356927	0.00001539691835195533	0.00001605244181784703	0.00001671726211677947	0.00001739164894431971	0.00001807588196870006	0.00001877025109906259	0.00001947505911055001	0.00002019062729429856	0.00002091729094566982	0.0000216553985480854	0.00002240531313240983	0.00002316742022539984	0.00002394212556417445	0.00002472985202261083	0.00002553103966612554	0.00002634615575180936	0.00002717570048962398	0.00002802019770840366	0.00002888019535641519	0.00002975626636285865	0.0000306490138058489	0.00003155909204027453
YBL015W	4.708847936509524e-7	9.465491470536887e-7	1.427091668730192e-6	1.912613835057863e-6	2.403219703835073e-6	2.899016947896919e-6	3.400116496254936e-6	3.906633131733185e-6	4.418685094307595e-6	4.93639486819081e-6	5.459888748101908e-6	5.989297550711438e-6	6.524756099965359e-6	7.066403642416073e-6	7.614386251819823e-6	8.168854614762713e-6	8.72996394226533e-6	9.297874076838997e-6	9.87275045296788e-6	0.00001045476740129229	0.00001104410592302195	0.00001164095284294906	0.00001224550096044758	0.0000128579502518659	0.00001347850937565002	0.00001410739862083296	0.00001474484524913779	0.00001539108431026332	0.00001604635939643333	0.00001671092778680401	0.00001738505907824298	0.00001806903283781656	0.00001876313887024639	0.00001946767982596365	0.00002018297686921227	0.00002090936517529229	0.0000216471931037325	0.00002239682354577995	0.00002315864186454382	0.00002393305365233018	0.00002472048163462425	0.00002552136572390536	0.00002633617295704894	0.00002716540335563099	0.00002800958056376243	0.00002886925233858863	0.00002974499141191605	0.00003063740061255645	0.00003154713400424017
YBL016W	0.00002077444945050183	0.00002702340022092551	0.00003167296212052354	0.00003555000315752308	0.00003895674897657587	0.00004204243553449237	0.00004489321721077058	0.00004756399692889863	0.00005009216847146154	0.0000525045878218869	0.00005482122700453137	0.00005705747310653647	0.00005922543313542046	0.00006133486925708541	0.0000633937823079451	0.00006540883407512397	0.00006738565400079215	0.00006932905463987041	0.00007124318887046037	0.00007313169981569709	0.00007499777566333685	0.00007684427236838499	0.00007867373813146835	0.0000804884702276408	0.00008229058757049133	0.00008408198580001315	0.00008586442643587844	0.00008763958474548608	0.0000894089972860206	0.00009117407616034419	0.00009293619608934428	0.00009469668907672373	0.00009645677002693656	0.00009821761659920973	0.00009998041072437167	0.0001017462897522557	0.0001035163168344225	0.0001052915713702879	0.0001070731534878441	0.0001088621027301938	0.000110659447446629	0.000112466261759742	0.000114283626352263	0.0001161125755255444	0.0001179541907128392	0.0001198096095155704	0.0001216799415084097	0.0001235663186931593	0.0001254699538054504
YBL017C	4.70883169215544e-7	9.465458817198555e-7	1.427086745686884e-6	1.912607237095723e-6	2.403211413419337e-6	2.899006947111342e-6	3.400104766802092e-6	3.906619654925318e-6	4.418669851049166e-6	4.936377838963774e-6	5.459869912952592e-6	5.989276889234755e-6	6.524733591308254e-6	7.066379265296992e-6	7.614359984409973e-6	8.16882643465416e-6	8.729933826448121e-6	9.297842001677138e-6	9.872716394491808e-6	0.00001045473133515629	0.00001104406782406401	0.00001164091268514453	0.00001224545871685975	0.00001285790589498799	0.00001347846287811738	0.00001410734995421822	0.00001474479438379642	0.00001539103121524474	0.00001604630404013704	0.00001671087013814276	0.00001738499910464844	0.00001806897050499683	0.00001876307414205133	0.00001946761266677382	0.00002018290724311888	0.00002090929304412584	0.000021647118426833	0.00002239674628155508	0.0000231585619728533	0.00002393297109022588	0.00002472039635582847	0.00002552127767824041	0.00002633608209914015	0.00002716530963860778	0.00002800948393730794	0.00002886915274852507	0.00002974488879973198	0.00003063729491887058	0.00003154702517148292
YBL018C	4.787965534912767e-7	9.624529729253773e-7	1.451069523650131e-6	1.944749387053279e-6	2.443598369319297e-6	2.947725952408999e-6	3.457244929169383e-6	3.972272011013596e-6	4.492927424593026e-6	5.019335712108134e-6	5.551625290291112e-6	6.089929173801741e-6	6.634384451841694e-6	7.185132710374605e-6	7.742322477675266e-6	8.306106972423371e-6	8.876644013782956e-6	9.454096130260542e-6	0.00001003863153500443	0.00001063042748683993	0.00001122966802896513	0.00001183654312611681	0.00001245124881811754	0.00001307398844084257	0.00001370497415507883	0.00001434442995242198	0.0000149925869148518	0.00001564968404343348	0.0000163159690224709	0.00001699170344817156	0.00001767716144946309	0.00001837262729385182	0.00001907839565892399	0.00001979477427380202	0.00002052208969557363	0.00002126068273573427	0.0000220109076122887	0.00002277313331252667	0.00002354775166300293	0.00002433517507662026	0.00002513583338924504	0.00002595017391370143	0.00002677867150575279	0.00002762183458933992	0.00002848019561622306	0.00002935431155819875	0.00003024476478350839	0.00003115216823498859	0.00003207718693586403
YBL019W	8.38321693788404e-7	1.685152432182657e-6	2.540667767240181e-6	3.405048356559893e-6	4.27847945338472e-6	5.161152746865729e-6	6.053265722953883e-6	6.955022728615998e-6	7.866634265473525e-6	8.788318391086173e-6	9.72029994693508e-6	0.00001066281182464424	0.00001161609474617631	0.00001258039525284322	0.0000135559740625501	0.00001454309944027009	0.00001554204770624296	0.00001655310342613078	0.00001757656112504447	0.00001861273116458278	0.00001966193577657559	0.00002072450756061072	0.00002180078975273836	0.00002289113718559321	0.00002399592365034356	0.00002511554019467886	0.00002625039140472113	0.00002740089573072396	0.00002856748683977149	0.00002975062278042425	0.00003095078350562503	0.00003216846671557096	0.00003340418833525098	0.00003465848718989567	0.00003593193505438117	0.00003722512862264709	0.00003853868805804694	0.00003987325941557842	0.00004122952878792303	0.00004260821822699312	0.00004401008028077237	0.00004543589809126359	0.00004688650320710078	0.00004836278580633551	0.00004986567809578882	0.00005139615520474801	0.00005295523671803092	0.00005454399588773453	0.00005616359722443558
YBL020W	4.917216335099048e-7	9.884343254068145e-7	1.490241047722416e-6	1.997247767274182e-6	2.509563146477513e-6	3.02729962278401e-6	3.550573033899387e-6	4.079503241877592e-6	4.614213718907454e-6	5.154832369225626e-6	5.701491076196022e-6	6.25432644522991e-6	6.813479266489521e-6	7.379094948676173e-6	7.951326029092468e-6	8.530329861882029e-6	9.116268525777435e-6	9.70930893588785e-6	0.00001030962384912732	0.00001091739531212839	0.00001153281233408507	0.00001215607000527063	0.00001278736965469829	0.00001342692010876997	0.00001407493926586819	0.00001473165716066972	0.0000153973111080877	0.00001607214655515649	0.00001675641787475073	0.00001745039374163743	0.00001815435567832368	0.00001886859561710587	0.00001959341618019707	0.00002032913342276138	0.00002107608272712058	0.00002183461409185694	0.00002260509128177129	0.00002338789324889565	0.00002418342243043533	0.0000249921023556265	0.00002581437444148721	0.00002665069804994201	0.00002750156093691549	0.00002836748524945162	0.00002924901778721998	0.00003014673052671731	0.00003106122152048752	0.00003199312029607868	0.00003294310990970417
YBL021C	4.917216335099048e-7	9.884343254068145e-7	1.490241047722416e-6	1.997247767274182e-6	2.509563146477513e-6	3.02729962278401e-6	3.550573033899387e-6	4.079503241877592e-6	4.614213718907454e-6	5.154832369225626e-6	5.701491076196022e-6	6.25432644522991e-6	6.813479266489521e-6	7.379094948676173e-6	7.951326029092468e-6	8.530329861882029e-6	9.116268525777435e-6	9.70930893588785e-6	0.00001030962384912732	0.00001091739531212839	0.00001153281233408507	0.00001215607000527063	0.00001278736965469829	0.00001342692010876997	0.00001407493926586819	0.00001473165716066972	0.0000153973111080877	0.00001607214655515649	0.00001675641787475073	0.00001745039374163743	0.00001815435567832368	0.00001886859561710587	0.00001959341618019707	0.00002032913342276138	0.00002107608272712058	0.00002183461409185694	0.00002260509128177129	0.00002338789324889565	0.00002418342243043533	0.0000249921023556265	0.00002581437444148721	0.00002665069804994201	0.00002750156093691549	0.00002836748524945162	0.00002924901778721998	0.00003014673052671731	0.00003106122152048752	0.00003199312029607868	0.00003294310990970417
YBL022C	4.713452781296513e-7	9.47474790063892e-7	1.428487240748689e-6	1.914484205741156e-6	2.405569844639655e-6	2.901851935562947e-6	3.403441516004477e-6	3.910453481044056e-6	4.423006186287355e-6	4.941222235726789e-6	5.465228047587812e-6	5.995154566469669e-6	6.531136748331838e-6	7.073313976395222e-6	7.621832466847843e-6	8.176843053065318e-6	8.738501097212352e-6	9.306966597396301e-6	9.882405152171792e-6	0.00001046499126482577	0.00001105490611172406	0.00001165233669825742	0.00001225747600996305	0.00001287052421991973	0.00001349169019892984	0.00001412119444852587	0.00001475926444849672	0.00001540613547362418	0.00001606205135621306	0.00001672726964051341	0.0000174020601817073	0.00001808670281292812	0.00001878148761402413	0.00001948671754665032	0.00002020271409695427	0.00002092981275735464	0.00002166836221561362	0.00002241872572103698	0.00002318128904035754	0.00002395645814889126	0.00002474465616745412	0.00002554632341772922	0.00002636192745927122	0.000027191968800745	0.00002803697157724665	0.00002889748405628607	0.00002977407949956308	0.00003066736135764282	0.0000315779844002347
YBL023C	4.787965534912767e-7	9.624529729253773e-7	1.451069523650131e-6	1.944749387053279e-6	2.443598369319297e-6	2.947725952408999e-6	3.457244929169383e-6	3.972272011013596e-6	4.492927424593026e-6	5.019335712108134e-6	5.551625290291112e-6	6.089929173801741e-6	6.634384451841694e-6	7.185132710374605e-6	7.742322477675266e-6	8.306106972423371e-6	8.876644013782956e-6	9.454096130260542e-6	0.00001003863153500443	0.00001063042748683993	0.00001122966802896513	0.00001183654312611681	0.00001245124881811754	0.00001307398844084257	0.00001370497415507883	0.00001434442995242198	0.0000149925869148518	0.00001564968404343348	0.0000163159690224709	0.00001699170344817156	0.00001767716144946309	0.00001837262729385182	0.00001907839565892399	0.00001979477427380202	0.00002052208969557363	0.00002126068273573427	0.0000220109076122887	0.00002277313331252667	0.00002354775166300293	0.00002433517507662026	0.00002513583338924504	0.00002595017391370143	0.00002677867150575279	0.00002762183458933992	0.00002848019561622306	0.00002935431155819875	0.00003024476478350839	0.00003115216823498859	0.00003207718693586403
YBL024W	6.960840083237653e-6	0.00001006016622219359	0.00001253549410712371	0.0000146930359333377	0.00001665111251764673	0.00001847030843803407	0.00002018657111228439	0.00002182331228211664	0.00002339680882476469	0.00002491888287465511	0.00002639858149791696	0.00002784283070801348	0.00002925726569619229	0.00003064643826689359	0.00003201410606606394	0.00003336351101946076	0.00003469734475287802	0.00003601797736763	0.00003732750704548929	0.00003862772918309514	0.00003992030037728367	0.00004120670713096109	0.00004248826425666944	0.00004376622720435419	0.00004504173217612645	0.00004631581911003178	0.00004758951232850487	0.00004886374775828496	0.00005013937714580056	0.00005141725854299669	0.00005269825935114981	0.00005398317032886844	0.00005527272580091635	0.00005656768390004398	0.00005786883038530376	0.0000591769070235074	0.00006049261129014777	0.00006181667493934464	0.00006314986934696076	0.00006449293951163551	0.00006584660296028201	0.00006721162137904949	0.00006858880608539064	0.00006997894749280846	0.00007138283320337352	0.00007280130981056478	0.00007423527720332147	0.00007568561545132624	0.00007715323934306838
YBL025W	4.787965534912767e-7	9.624529729253773e-7	1.451069523650131e-6	1.944749387053279e-6	2.443598369319297e-6	2.947725952408999e-6	3.457244929169383e-6	3.972272011013596e-6	4.492927424593026e-6	5.019335712108134e-6	5.551625290291112e-6	6.089929173801741e-6	6.634384451841694e-6	7.185132710374605e-6	7.742322477675266e-6	8.306106972423371e-6	8.876644013782956e-6	9.454096130260542e-6	0.00001003863153500443	0.00001063042748683993	0.00001122966802896513	0.00001183654312611681	0.00001245124881811754	0.00001307398844084257	0.00001370497415507883	0.00001434442995242198	0.0000149925869148518	0.00001564968404343348	0.0000163159690224709	0.00001699170344817156	0.00001767716144946309	0.00001837262729385182	0.00001907839565892399	0.00001979477427380202	0.00002052208969557363	0.00002126068273573427	0.0000220109076122887	0.00002277313331252667	0.00002354775166300293	0.00002433517507662026	0.00002513583338924504	0.00002595017391370143	0.00002677867150575279	0.00002762183458933992	0.00002848019561622306	0.00002935431155819875	0.00003024476478350839	0.00003115216823498859	0.00003207718693586403
YBL026W	7.268455925177287e-6	0.00001050474863676416	0.00001308946716921702	0.00001534235594562518	0.00001738696465447146	0.00001928655524694474	0.00002107866374013375	0.00002278773649504902	0.00002443076970398373	0.00002602010794384429	0.00002756519809728676	0.00002907327225284868	0.00003055021462899768	0.00003200077819495082	0.0000334288866467205	0.00003483792518133814	0.0000362307043790623	0.00003760969907084497	0.00003897710017221366	0.00004033478242089341	0.00004168447561387155	0.00004302773195914797	0.00004436592436812645	0.00004570036376567303	0.00004703223657895924	0.00004836262869502411	0.00004969260969625431	0.00005102315689116374	0.0000523551596594325	0.00005368951395988164	0.00005502712552274635	0.00005636882008003321	0.00005771536439946494	0.00005906755010365678	0.0000604261976692017	0.00006179208167392197	0.00006316593040949034	0.00006454850795286846	0.0000659406197606812	0.00006734304378725441	0.0000687565292613034	0.00007018187151313863	0.00007161991770888328	0.00007307149322562205	0.00007453742045988265	0.00007601858339974896	0.00007751592170841025	0.00007903035437508236	0.00008056283659713629
YBL027W	0.002329829627878741	0.002430906312616049	0.002496565136662579	0.00254674642992673	0.002588067545861696	0.002623595021773997	0.002655016652996134	0.002683366496078664	0.002709326761027381	0.002733372924056998	0.00275585040993372	0.002777018210021283	0.002797076481726668	0.002816182952253262	0.002834465033136434	0.002852025346072187	0.002868950781441183	0.002885313123273734	0.002901173094851014	0.00291658388188166	0.002931590470971969	0.002946232020690569	0.002960543812210014	0.002974556420222647	0.002988296722892101	0.00300178955185408	0.003015057059594582	0.003028118873704425	0.003040993137092991	0.003053696720200902	0.003066244834811103	0.003078651350403434	0.003090929472040136	0.003103091509057328	0.003115148803970616	0.003127111968674484	0.003138991242200093	0.003150796291641707	0.003162536238435906	0.003174219804782856	0.003185855470537294	0.003197451389914438	0.003209015449370019	0.003220555347246814	0.003232078613294432	0.00324359262672225	0.003255104707495775	0.003266622158470971	0.003278152167997862
YBL028C	7.80896153713424e-6	0.00001128591540672254	0.00001406284198078256	0.00001648326289194956	0.00001867991537567659	0.00002072076574253794	0.00002264614130650007	0.00002448230633746179	0.00002624752091908807	0.0000279550476109624	0.00002961503579378604	0.00003123525535850516	0.00003282202809437736	0.0000343804604123895	0.00003591476779156616	0.00003742858716135456	0.00003892493810329701	0.0000404064794905793	0.00004187556515660111	0.00004333420925182063	0.00004478427021172113	0.00004622741566395067	0.00004766512061775635	0.00004909879348667862	0.0000505297089163475	0.00005195903354932719	0.00005338791651113375	0.00005481740777423369	0.00005624846285808066	0.00005768204435352433	0.00005911912534704613	0.00006056059296743576	0.00006200727100262883	0.00006346000994512732	0.00006491969128687082	0.00006638714720498543	0.00006786316014865351	0.00006934855101373183	0.00007084418515374035	0.00007235089869701038	0.00007386949563005309	0.00007540083137980774	0.00007694581579185253	0.00007850533562893551	0.00008008027444065082	0.00008167158194669733	0.00008328026768966323	0.00008490731900647198	0.00008655376212028484
YBL029C-A	0.00005347168620597929	0.00006600646831555883	0.00007502143594103015	0.00008237936595146996	0.00008874395026634793	0.00009443744575800906	0.00009964357604438463	0.0001044781937923233	0.0001090196313778726	0.0001133236176587155	0.0001174313898634806	0.0001213744777630221	0.0001251775947130713	0.0001288605356046891	0.0001324394054161173	0.0001359276166069439	0.0001393363713837024	0.00014267524479492	0.0001459524526764735	0.0001491751295257709	0.0001523495363124934	0.0001554812080651269	0.000158575074678626	0.0001616355569577506	0.0001646666706673362	0.0001676720498964614	0.000170655027239511	0.0001736187001470356	0.0001765659051114616	0.0001794993026083022	0.0001824214151389914	0.0001853345773164241	0.0001882410266364046	0.0001911429382827898	0.0001940423237420536	0.0001969411260509077	0.0001998412843386953	0.0002027447206969501	0.0002056532183770511	0.0002085685307672889	0.0002114924521352562	0.0002144268103242368	0.0002173733322283815	0.0002203337288790449	0.0002233097885500803	0.0002263033730133157	0.0002293162748174017	0.0002323502908339794	0.0002354073306952459
YBL029W	0.00002133523077277902	0.00002775286472579229	0.0000325279362374421	0.00003650963361883468	0.00004000834073212656	0.00004317732197925773	0.00004610505737380768	0.0000488479318777076	0.00005144434867406549	0.00005392188869143951	0.00005630106307519429	0.00005859767426856285	0.00006082415609334061	0.0000629905342335739	0.00006510502549880363	0.00006717447150319035	0.00006920465364933144	0.00007120051440109949	0.00007316631873912561	0.00007510580812821435	0.00007702225681752827	0.00007891859785590274	0.00008079744822886254	0.00008266116722479279	0.00008451193095348756	0.00008635168622545916	0.00008818224211486434	0.00009000531911239109	0.00009182249524130579	0.00009363522072929144	0.00009544490741623246	0.00009725292325364788	0.00009906051592899248	0.0001008688949065688	0.0001026792740346601	0.0001044928213353515	0.0001063106286642429	0.0001081338045794405	0.0001099634789046622	0.0001118007192100495	0.0001136465816279314	0.0001155021693014465	0.0001173685920449497	0.0001192469120784247	0.0001211382400608475	0.0001230437443030324	0.000124964564282591	0.0001269018625934798	0.0001288568847400997
YBL030C	0.00007609077709253266	0.00009098703337206601	0.0001014865583968587	0.0001099473509517898	0.0001171971463125492	0.0001236339687665764	0.0001294831252365215	0.0001348858552530203	0.0001399371656946686	0.0001447043478415149	0.0001492370301978613	0.0001535730274433275	0.0001577418292133212	0.0001617670583679822	0.0001656678102869371	0.0001694599910097292	0.0001731568110882547	0.0001767695599234506	0.0001803078758342381	0.0001837801080821649	0.0001871935793363822	0.0001905547128057638	0.000193869236018932	0.0001971422677099237	0.0002003784193195894	0.0002035818723793599	0.000206756448433454	0.0002099056574781049	0.0002130327294010604	0.0002161406847197698	0.0002192323351436067	0.0002223103102101039	0.0002253771270611287	0.0002284351536879785	0.0002314866194971743	0.0002345337041273371	0.0002375785443875824	0.000240623146875444	0.000243669452739903	0.0002467194133616368	0.0002497749810389479	0.0002528380006060909	0.0002559103056162604	0.0002589937846883279	0.0002620903524668603	0.0002652018358634294	0.0002683301041661325	0.0002714771221667867	0.0002746448858469101
YBL031W	0.00002077444945050183	0.00002702340022092551	0.00003167296212052354	0.00003555000315752308	0.00003895674897657587	0.00004204243553449237	0.00004489321721077058	0.00004756399692889863	0.00005009216847146154	0.0000525045878218869	0.00005482122700453137	0.00005705747310653647	0.00005922543313542046	0.00006133486925708541	0.0000633937823079451	0.00006540883407512397	0.00006738565400079215	0.00006932905463987041	0.00007124318887046037	0.00007313169981569709	0.00007499777566333685	0.00007684427236838499	0.00007867373813146835	0.0000804884702276408	0.00008229058757049133	0.00008408198580001315	0.00008586442643587844	0.00008763958474548608	0.0000894089972860206	0.00009117407616034419	0.00009293619608934428	0.00009469668907672373	0.00009645677002693656	0.00009821761659920973	0.00009998041072437167	0.0001017462897522557	0.0001035163168344225	0.0001052915713702879	0.0001070731534878441	0.0001088621027301938	0.000110659447446629	0.000112466261759742	0.000114283626352263	0.0001161125755255444	0.0001179541907128392	0.0001198096095155704	0.0001216799415084097	0.0001235663186931593	0.0001254699538054504
YBL032W	7.268455925177287e-6	0.00001050474863676416	0.00001308946716921702	0.00001534235594562518	0.00001738696465447146	0.00001928655524694474	0.00002107866374013375	0.00002278773649504902	0.00002443076970398373	0.00002602010794384429	0.00002756519809728676	0.00002907327225284868	0.00003055021462899768	0.00003200077819495082	0.0000334288866467205	0.00003483792518133814	0.0000362307043790623	0.00003760969907084497	0.00003897710017221366	0.00004033478242089341	0.00004168447561387155	0.00004302773195914797	0.00004436592436812645	0.00004570036376567303	0.00004703223657895924	0.00004836262869502411	0.00004969260969625431	0.00005102315689116374	0.0000523551596594325	0.00005368951395988164	0.00005502712552274635	0.00005636882008003321	0.00005771536439946494	0.00005906755010365678	0.0000604261976692017	0.00006179208167392197	0.00006316593040949034	0.00006454850795286846	0.0000659406197606812	0.00006734304378725441	0.0000687565292613034	0.00007018187151313863	0.00007161991770888328	0.00007307149322562205	0.00007453742045988265	0.00007601858339974896	0.00007751592170841025	0.00007903035437508236	0.00008056283659713629
YBL033C	4.739380729793081e-7	9.526866971949673e-7	1.436345120568845e-6	1.925015477491621e-6	2.418802500477401e-6	2.917814560538417e-6	3.42216330597057e-6	3.931964263869775e-6	4.447336440903175e-6	4.968403115495469e-6	5.495291401286152e-6	6.028132963186334e-6	6.567063499266533e-6	7.112223158671555e-6	7.663758962586724e-6	8.221822575034421e-6	8.786570213852176e-6	9.358162758447658e-6	9.93676671460056e-6	0.00001052255754199949	0.0000111157174166485	0.00001171643437605195	0.00001232490247120846	0.00001294132297444179	0.00001356590589202821	0.000014198872943207	0.00001484045286590115	0.00001549088223687902	0.00001615040622674172	0.00001681928377451594	0.00001749778622847967	0.00001818619497300739	0.00001888480169710914	0.00001959391100428422	0.00002031384613634486	0.00002104494444853552	0.00002178755656691933	0.00002254204773394299	0.00002330880579483976	0.00002408823898026305	0.00002488077276791922	0.00002568684993593599	0.00002650694050898253	0.00002734154775171491	0.00002819119871650393	0.00002905644472766721	0.00002993786224910468	0.00003083605799972459	0.00003175169024412565
YBL034C	4.708832655606482e-7	9.465460753875552e-7	1.42708703767526e-6	1.912607628424395e-6	2.403211905129371e-6	2.899007540264352e-6	3.400105462482572e-6	3.906620454241874e-6	4.418670755134623e-6	4.936378848975702e-6	5.459871030074256e-6	5.989278114676604e-6	6.524734926447538e-6	7.06638071195517e-6	7.614361544088526e-6	8.168828108406875e-6	8.729935614823357e-6	9.297843904653929e-6	9.87271841400202e-6	0.0000104547334749826	0.00001104407008647546	0.00001164091507068594	0.0000122454612241199	0.00001285790852357748	0.00001347846563465315	0.00001410735284290741	0.00001474479740538775	0.00001539103436652779	0.00001604630731951748	0.00001671087355539522	0.00001738500266513125	0.00001806897420797936	0.00001876307797991792	0.00001946761664476645	0.00002018291137310797	0.00002090929732911228	0.00002164712285945942	0.00002239675085720788	0.00002315856670944254	0.00002393297599431258	0.00002472040141891083	0.00002552128287434411	0.00002633608745779796	0.00002716531518776483	0.0000280094896871946	0.00002886915868811444	0.00002974489489261244	0.00003063730115626528	0.00003154703160106107
YBL035C	4.787965534912767e-7	9.624529729253773e-7	1.451069523650131e-6	1.944749387053279e-6	2.443598369319297e-6	2.947725952408999e-6	3.457244929169383e-6	3.972272011013596e-6	4.492927424593026e-6	5.019335712108134e-6	5.551625290291112e-6	6.089929173801741e-6	6.634384451841694e-6	7.185132710374605e-6	7.742322477675266e-6	8.306106972423371e-6	8.876644013782956e-6	9.454096130260542e-6	0.00001003863153500443	0.00001063042748683993	0.00001122966802896513	0.00001183654312611681	0.00001245124881811754	0.00001307398844084257	0.00001370497415507883	0.00001434442995242198	0.0000149925869148518	0.00001564968404343348	0.0000163159690224709	0.00001699170344817156	0.00001767716144946309	0.00001837262729385182	0.00001907839565892399	0.00001979477427380202	0.00002052208969557363	0.00002126068273573427	0.0000220109076122887	0.00002277313331252667	0.00002354775166300293	0.00002433517507662026	0.00002513583338924504	0.00002595017391370143	0.00002677867150575279	0.00002762183458933992	0.00002848019561622306	0.00002935431155819875	0.00003024476478350839	0.00003115216823498859	0.00003207718693586403
YBL036C	4.739380729793081e-7	9.526866971949673e-7	1.436345120568845e-6	1.925015477491621e-6	2.418802500477401e-6	2.917814560538417e-6	3.42216330597057e-6	3.931964263869775e-6	4.447336440903175e-6	4.968403115495469e-6	5.495291401286152e-6	6.028132963186334e-6	6.567063499266533e-6	7.112223158671555e-6	7.663758962586724e-6	8.221822575034421e-6	8.786570213852176e-6	9.358162758447658e-6	9.93676671460056e-6	0.00001052255754199949	0.0000111157174166485	0.00001171643437605195	0.00001232490247120846	0.00001294132297444179	0.00001356590589202821	0.000014198872943207	0.00001484045286590115	0.00001549088223687902	0.00001615040622674172	0.00001681928377451594	0.00001749778622847967	0.00001818619497300739	0.00001888480169710914	0.00001959391100428422	0.00002031384613634486	0.00002104494444853552	0.00002178755656691933	0.00002254204773394299	0.00002330880579483976	0.00002408823898026305	0.00002488077276791922	0.00002568684993593599	0.00002650694050898253	0.00002734154775171491	0.00002819119871650393	0.00002905644472766721	0.00002993786224910468	0.00003083605799972459	0.00003175169024412565
YBL037W	4.713452781296513e-7	9.47474790063892e-7	1.428487240748689e-6	1.914484205741156e-6	2.405569844639655e-6	2.901851935562947e-6	3.403441516004477e-6	3.910453481044056e-6	4.423006186287355e-6	4.941222235726789e-6	5.465228047587812e-6	5.995154566469669e-6	6.531136748331838e-6	7.073313976395222e-6	7.621832466847843e-6	8.176843053065318e-6	8.738501097212352e-6	9.306966597396301e-6	9.882405152171792e-6	0.00001046499126482577	0.00001105490611172406	0.00001165233669825742	0.00001225747600996305	0.00001287052421991973	0.00001349169019892984	0.00001412119444852587	0.00001475926444849672	0.00001540613547362418	0.00001606205135621306	0.00001672726964051341	0.0000174020601817073	0.00001808670281292812	0.00001878148761402413	0.00001948671754665032	0.00002020271409695427	0.00002092981275735464	0.00002166836221561362	0.00002241872572103698	0.00002318128904035754	0.00002395645814889126	0.00002474465616745412	0.00002554632341772922	0.00002636192745927122	0.000027191968800745	0.00002803697157724665	0.00002889748405628607	0.00002977407949956308	0.00003066736135764282	0.0000315779844002347
YBL038W	4.917216335099048e-7	9.884343254068145e-7	1.490241047722416e-6	1.997247767274182e-6	2.509563146477513e-6	3.02729962278401e-6	3.550573033899387e-6	4.079503241877592e-6	4.614213718907454e-6	5.154832369225626e-6	5.701491076196022e-6	6.25432644522991e-6	6.813479266489521e-6	7.379094948676173e-6	7.951326029092468e-6	8.530329861882029e-6	9.116268525777435e-6	9.70930893588785e-6	0.00001030962384912732	0.00001091739531212839	0.00001153281233408507	0.00001215607000527063	0.00001278736965469829	0.00001342692010876997	0.00001407493926586819	0.00001473165716066972	0.0000153973111080877	0.00001607214655515649	0.00001675641787475073	0.00001745039374163743	0.00001815435567832368	0.00001886859561710587	0.00001959341618019707	0.00002032913342276138	0.00002107608272712058	0.00002183461409185694	0.00002260509128177129	0.00002338789324889565	0.00002418342243043533	0.0000249921023556265	0.00002581437444148721	0.00002665069804994201	0.00002750156093691549	0.00002836748524945162	0.00002924901778721998	0.00003014673052671731	0.00003106122152048752	0.00003199312029607868	0.00003294310990970417
YBL039C	0.00002043157332279399	0.0000265773868363177	0.0000311502089100573	0.00003496326034518852	0.00003831377864223671	0.00004134853666307342	0.00004415226683478101	0.00004677896592470579	0.00004926541054092676	0.00005163801341783968	0.0000539164169467259	0.00005611575425577871	0.00005824793252934117	0.0000603225528120415	0.00006234748388850027	0.00006432927759455693	0.00006627347046123021	0.00006818479561143985	0.00007006733738341905	0.00007192467877003198	0.00007375995533846767	0.00007557597590979809	0.00007737524662237629	0.00007916002684025375	0.00008093240050331764	0.00008269423195866603	0.00008444725365964412	0.00008619311322745393	0.00008793332184633758	0.000089669268317	0.00009140230467841302	0.0000931337409456122	0.00009486477196274517	0.00009659655595998888	0.0000983302553672188	0.0001000669887490944	0.0001018078017114152	0.0001035537558468746	0.0001053059331260895	0.0001070653559213697	0.0001088330356170931	0.0001106100286161852	0.0001123973975613824	0.0001141961602538039	0.0001160073797154717	0.0001178321749629469	0.0001196716372432366	0.0001215268798834733	0.0001233990956115084
YBL039C-A	5.282885063485177e-7	1.061939232425681e-6	1.601062807802551e-6	2.145773079440456e-6	2.696186790558087e-6	3.252424740039778e-6	3.814611379906973e-6	4.382875485818631e-6	4.957349712020124e-6	5.538171474396619e-6	6.125482463875135e-6	6.719429444576273e-6	7.320163676410336e-6	7.927841380820401e-6	8.542626439099897e-6	9.164687907798367e-6	9.794199919485551e-6	0.000010431341802861	0.000011076299159217	0.00001172926757053199	0.00001239045010397992	0.00001306005636033997	0.00001373830264341201	0.00001442541330767048	0.00001512162244561189	0.00001582717720205678	0.00001654233254496829	0.00001726735217989787	0.00001800250939405762	0.00001874809282612754	0.00001950440494055204	0.00002027175938809661	0.00002105048130554941	0.00002184091023342549	0.00002264340648547733	0.00002345834610086976	0.00002428611991084637	0.00002512713504465352	0.00002598182383482823	0.00002685064132286646	0.000027734061773609	0.00002863257873498625	0.00002954671615651619	0.00003047703501686395	0.00003142412280363455	0.00003238859405850481	0.00003337109134413094	0.00003437229096627853	0.00003539292669925342
YBL039W-B	0.00001527843655028964	0.00002208116914027094	0.00002751428140684518	0.00003224987600137722	0.00003654765983608252	0.00004054061105067237	0.00004430763118352139	0.00004790010703861063	0.00005135376523780631	0.00005469455403873463	0.00005794233122528757	0.00006111229882285667	0.0000642168253065546	0.00006726590192354903	0.00007026777603868669	0.00007322956345895756	0.00007615717226648976	0.00007905580425003331	0.00008193006502254008	0.00008478389483586741	0.00008762093053507029	0.00009044443450499576	0.00009325729249021914	0.00009606225990963159	0.00009886183091852029	0.0001016582878895562	0.0001044538788694347	0.0001072506586355682	0.0001100504964822069	0.0001128552754003651	0.0001156668990972131	0.0001184871038125088	0.0001213175010880574	0.0001241597547070192	0.00012701558892324	0.0001298866325036066	0.0001327744161427315	0.0001356805455936496	0.0001386067136949414	0.0001415545562090878	0.000144525647063844	0.0001475216590356484	0.0001505443720497664	0.0001535955215270007	0.0001566768358565813	0.0001597901727638112	0.000162937507393374	0.0001661207717931258	0.0001693419733698126
YBL040C	0.0001110254906685971	0.0001278856443646605	0.000139496761334927	0.0001487156498504717	0.0001565284968034151	0.000163404417784251	0.0001696067792177071	0.0001752995367681921	0.000180592375657944	0.0001855627071482054	0.0001902672557722346	0.0001947490694786634	0.0001990417118676392	0.0002031718934352576	0.0002071610643348303	0.0002110271933162037	0.0002147850664690139	0.0002184472155658967	0.0002220244772099054	0.000225526067135107	0.0002289600515747853	0.0002323335838831865	0.0002356529221575525	0.000238923650789737	0.0002421508313345052	0.0002453390056981483	0.0002484922912614785	0.00025161447733992	0.0002547090409322134	0.0002577791954999793	0.000260827932858171	0.0002638580392100336	0.0002668721423654829	0.0002698727365898229	0.0002728621636339955	0.0002758426590163943	0.000278816394453244	0.0002817854697047242	0.000284751853390868	0.0002877174799293635	0.0002906842788025297	0.0002936541814880351	0.0002966290319998259	0.0002996106114446492	0.0003026007382190963	0.0003056012825069013	0.0003086141451095939	0.0003116411293444262	0.0003146840654535859
YBL041W	0.0002508381579576068	0.0002786331675729079	0.0002973592519496339	0.0003120182041470375	0.0003243103872987815	0.0003350365790148791	0.000344642691042222	0.000353405107050541	0.000361507486509474	0.0003690786455288841	0.000376213099160774	0.0003829818627668834	0.0003894403580541242	0.0003956323439972303	0.0004015931789706155	0.0004073520969761385	0.0004129330948081029	0.0004183567654239209	0.0004236404487799863	0.0004287990554350367	0.0004338457207078307	0.0004387917607005814	0.0004436472206830762	0.0004484211135089178	0.0004531213819507368	0.000457755204262578	0.0004623291748266631	0.0004668492385885984	0.0004713207864338101	0.0004757488305549024	0.0004801380447713178	0.0004844927502928471	0.0004888169714021567	0.0004931145060982386	0.0004973889393839302	0.0005016436666917043	0.0005058819361354246	0.0005101068765855077	0.0005143214696745656	0.0005185285815619968	0.0005227310277608855	0.0005269315923512335	0.0005311329815481023	0.0005353377968474196	0.0005395486514911694	0.0005437681963547149	0.0005479990972074947	0.0005522439137440029	0.0005565052412590583
YBL042C	4.70910555752081e-7	9.466009327728742e-7	1.42716974497217e-6	1.912718474228553e-6	2.403351184068333e-6	2.899175553207455e-6	3.400302516727904e-6	3.906846863739245e-6	4.418926840686525e-6	4.936664938483806e-6	5.460187458760025e-6	5.989625225342471e-6	6.525113069501228e-6	7.066790245251579e-6	7.614802834472452e-6	8.16930153217312e-6	8.730441558066826e-6	9.298382763635187e-6	9.873290591696008e-6	0.00001045533938174575	0.00001104471014547762	0.00001164158971856533	0.00001224617091167848	0.00001285865371174366	0.00001347924678600927	0.00001410817043647798	0.00001474565193861989	0.00001539192635649518	0.00001604723729508083	0.00001671184204335758	0.00001738601021461306	0.00001807002139351194	0.0000187641654032368	0.00001946874490600902	0.00002018408108114937	0.00002091050912564449	0.00002164837742198989	0.00002239804888033044	0.00002315990887641243	0.00002393436302900057	0.0000247218340923837	0.00002552276200969941	0.0000263376138225892	0.0000271668895805991	0.00002801111296324095	0.00002887083176572395	0.00002974661876084977	0.00003063907679995377	0.000031548859960933
YBL043W	6.527543985837654e-7	1.312134360549411e-6	1.978276579858885e-6	2.651321725986882e-6	3.33141404677491e-6	4.018702801396899e-6	4.713341762777421e-6	5.415490046146018e-6	6.125311559109926e-6	6.842976092754074e-6	7.568658720432097e-6	8.302540783881818e-6	9.044809180137263e-6	9.795656936589286e-6	0.00001055528654463271	0.00001132390689022477	0.00001210173313121679	0.00001288898684575825	0.00001368589736433675	0.0000144927063494135	0.00001530966470954151	0.00001613703142602992	0.00001697507463946915	0.00001782406893144327	0.00001868430618395687	0.00001955609088988025	0.00002043973808470701	0.00002133557359968434	0.0000222439351097833	0.00002316517926636309	0.00002409967979069429	0.00002504782422445947	0.00002601001430080191	0.00002698666956666339	0.00002797823523119956	0.00002898517592076172	0.00003000797453753991	0.00003104713413253953	0.00003210318891476732	0.00003317670112367437	0.00003426825674790347	0.00003537846560026593	0.00003650797511978986	0.00003765747844996405	0.00003882770147481002	0.00004001940350330004	0.00004123337846357022	0.00004247046202288825	0.00004373156088184185
YBL044W	4.917216335099048e-7	9.884343254068145e-7	1.490241047722416e-6	1.997247767274182e-6	2.509563146477513e-6	3.02729962278401e-6	3.550573033899387e-6	4.079503241877592e-6	4.614213718907454e-6	5.154832369225626e-6	5.701491076196022e-6	6.25432644522991e-6	6.813479266489521e-6	7.379094948676173e-6	7.951326029092468e-6	8.530329861882029e-6	9.116268525777435e-6	9.70930893588785e-6	0.00001030962384912732	0.00001091739531212839	0.00001153281233408507	0.00001215607000527063	0.00001278736965469829	0.00001342692010876997	0.00001407493926586819	0.00001473165716066972	0.0000153973111080877	0.00001607214655515649	0.00001675641787475073	0.00001745039374163743	0.00001815435567832368	0.00001886859561710587	0.00001959341618019707	0.00002032913342276138	0.00002107608272712058	0.00002183461409185694	0.00002260509128177129	0.00002338789324889565	0.00002418342243043533	0.0000249921023556265	0.00002581437444148721	0.00002665069804994201	0.00002750156093691549	0.00002836748524945162	0.00002924901778721998	0.00003014673052671731	0.00003106122152048752	0.00003199312029607868	0.00003294310990970417
YBL045C	0.00003861226847625012	0.00004766372230291004	0.00005417349405397631	0.00005948670756104884	0.00006408261935693634	0.00006819393332268107	0.00007195331754345837	0.00007544443000851935	0.00007872383507222695	0.00008183177494301777	0.00008479802730442461	0.00008764535999536171	0.00009039161875136218	0.00009305109754111822	0.00009563542592877798	0.00009815428912244383	0.0001006157763103857	0.0001030268017183507	0.0001053932980431282	0.0001077204171634288	0.0001100126801685977	0.0001122740839432805	0.0001145081883917116	0.0001167181858175198	0.0001189069760352978	0.0001210771832296956	0.0001232312139117393	0.0001253713047683282	0.0001274995040322388	0.0001296177329719701	0.0001317278128688426	0.0001338314296723167	0.0001359301991855865	0.0001380256920708527	0.0001401193607824742	0.0001422126084441635	0.0001443068353583261	0.0001464034294560893	0.0001485036783678801	0.0001506088482758905	0.0001527202348847547	0.0001548391580851489	0.0001569668647019568	0.0001591045904643057	0.0001612536268725325	0.0001634153180422623	0.0001655909584001909	0.0001677818455333045	0.0001699893584690177
YBL046W	4.713452781296513e-7	9.47474790063892e-7	1.428487240748689e-6	1.914484205741156e-6	2.405569844639655e-6	2.901851935562947e-6	3.403441516004477e-6	3.910453481044056e-6	4.423006186287355e-6	4.941222235726789e-6	5.465228047587812e-6	5.995154566469669e-6	6.531136748331838e-6	7.073313976395222e-6	7.621832466847843e-6	8.176843053065318e-6	8.738501097212352e-6	9.306966597396301e-6	9.882405152171792e-6	0.00001046499126482577	0.00001105490611172406	0.00001165233669825742	0.00001225747600996305	0.00001287052421991973	0.00001349169019892984	0.00001412119444852587	0.00001475926444849672	0.00001540613547362418	0.00001606205135621306	0.00001672726964051341	0.0000174020601817073	0.00001808670281292812	0.00001878148761402413	0.00001948671754665032	0.00002020271409695427	0.00002092981275735464	0.00002166836221561362	0.00002241872572103698	0.00002318128904035754	0.00002395645814889126	0.00002474465616745412	0.00002554632341772922	0.00002636192745927122	0.000027191968800745	0.00002803697157724665	0.00002889748405628607	0.00002977407949956308	0.00003066736135764282	0.0000315779844002347
YBL047C	7.455736025822931e-6	0.00001077541556892046	0.00001342673238671813	0.00001573766948065503	0.0000178349599373533	0.00001978349572399638	0.00002162178001581435	0.00002337488906202341	0.00002506025698040451	0.00002669054642284915	0.00002827544767778973	0.00002982237917822323	0.00003133737675957448	0.00003282531584962094	0.00003429022124977401	0.00003573556537822841	0.00003716423122919092	0.00003857875740894412	0.00003998139127648247	0.00004137405587583298	0.00004275852558138211	0.00004413639258514719	0.00004550906517809386	0.00004687788806798835	0.00004824407824068079	0.00004960874956945299	0.00005097299920185732	0.00005233782961047907	0.00005370415309790867	0.00005507288871972104	0.00005644496554655506	0.0000578212305610055	0.00005920247029615542	0.00006058949678531793	0.00006198315165265041	0.00006338422940435455	0.00006479347710494378	0.00006621167853441011	0.00006763965991160013	0.00006907821950745623	0.00007052812495128027	0.00007199019299647013	0.00007346529233939887	0.0000749542695897854	0.00007645796834731965	0.00007797729539751106	0.00007951321460946818	0.00008106666862321977	0.00008263863726828166
YBL048W	6.527543985837654e-7	1.312134360549411e-6	1.978276579858885e-6	2.651321725986882e-6	3.33141404677491e-6	4.018702801396899e-6	4.713341762777421e-6	5.415490046146018e-6	6.125311559109926e-6	6.842976092754074e-6	7.568658720432097e-6	8.302540783881818e-6	9.044809180137263e-6	9.795656936589286e-6	0.00001055528654463271	0.00001132390689022477	0.00001210173313121679	0.00001288898684575825	0.00001368589736433675	0.0000144927063494135	0.00001530966470954151	0.00001613703142602992	0.00001697507463946915	0.00001782406893144327	0.00001868430618395687	0.00001955609088988025	0.00002043973808470701	0.00002133557359968434	0.0000222439351097833	0.00002316517926636309	0.00002409967979069429	0.00002504782422445947	0.00002601001430080191	0.00002698666956666339	0.00002797823523119956	0.00002898517592076172	0.00003000797453753991	0.00003104713413253953	0.00003210318891476732	0.00003317670112367437	0.00003426825674790347	0.00003537846560026593	0.00003650797511978986	0.00003765747844996405	0.00003882770147481002	0.00004001940350330004	0.00004123337846357022	0.00004247046202288825	0.00004373156088184185
YBL050W	0.00006258745119181035	0.00007484016732575784	0.00008347641098607018	0.00009043572254352454	0.00009639894565700877	0.0001016934665761945	0.0001065046118067859	0.0001109485549271872	0.0001151034425803862	0.0001190246243180527	0.0001227529213802943	0.0001263194377301811	0.0001297484296954438	0.0001330593279090819	0.0001362678390468438	0.0001393870463980686	0.0001424278161186773	0.0001453994341717954	0.0001483098284072779	0.0001511658664150874	0.0001539735713508084	0.000156738226537578	0.0001594645430823639	0.0001621567313277689	0.0001648185843533572	0.0001674535416215649	0.0001700647464953112	0.0001726550860691972	0.0001752272170472057	0.0001777836239205314	0.00018032661941159	0.0001828583664189221	0.0001853809354398784	0.0001878962740665931	0.0001904062162217734	0.000192912554706847	0.00019541704712203	0.0001979213439330258	0.0002004270418270504	0.0002029357459104229	0.0002054490620057982	0.0002079685075180807	0.0002104955906424037	0.0002130318647990231	0.0002155789050292412	0.0002181382137912037	0.0002207113287535897	0.0002232998660682604	0.0002259054674331922
YBL051C	0.00005995821542299623	0.00007169620512376768	0.00007996964692969039	0.00008663660298571144	0.00009234931534845047	0.00009742141707832326	0.0001020304492849952	0.0001062877052009605	0.0001102680486003975	0.0001140245038510743	0.0001175961773269604	0.0001210128663418313	0.0001242978082386047	0.000127469617382544	0.000130543340628852	0.0001335315116475101	0.0001364445401157182	0.0001392913219032944	0.0001420794518147685	0.0001448155089406839	0.0001475052634074447	0.0001501537765896589	0.0001527655616851224	0.0001553446521624717	0.0001578946817567784	0.0001604189454411172	0.0001629204545283431	0.0001654019748269542	0.0001678660514351217	0.0001703150644729173	0.000172751229504296	0.000175176618567187	0.000177593215179782	0.0001800028851116515	0.0001824073852459582	0.0001848084330732379	0.0001872077123560244	0.0001896068042154264	0.0001920072382684835	0.0001944105521983285	0.0001968182843623813	0.0001992318884078128	0.0002016528091805407	0.000204082534852218	0.0002065225741797136	0.0002089743668056907	0.0002114393855019818	0.0002139191786434947	0.0002164153189347207
YBL052C	4.7206988541633e-7	9.489313595702431e-7	1.430683279150218e-6	1.917427375868122e-6	2.409267969450051e-6	2.906313003706012e-6	3.40867368683089e-6	3.916465090536508e-6	4.429805752380498e-6	4.948818464838275e-6	5.47362984048222e-6	6.004371025217124e-6	6.541177182550068e-6	7.084187910203394e-6	7.633549648959867e-6	8.189413463819206e-6	8.751934955500933e-6	9.321274367759337e-6	9.897597554763146e-6	0.00001048107928904193	0.00001107190102465622	0.00001167025005353883	0.00001227631965683715	0.00001289031031589788	0.00001351243122636606	0.00001414290322743513	0.00001478195414672175	0.0000154298196185489	0.00001608674385093506	0.00001675298479013205	0.00001742881270376697	0.00001811450785186478	0.00001881036075649364	0.00001951667485198406	0.00002023377212219438	0.00002096198857050004	0.00002170167341510348	0.00002245319046524842	0.00002321692609273978	0.00002399328689084228	0.00002478269662270083	0.00002558559627767987	0.00002640245416428324	0.00002723377155930211	0.00002808007339361525	0.00002894190876563021	0.00002981985180405731	0.00003071450690377041	0.00003162652987321079
YBL053W	5.282885063485177e-7	1.061939232425681e-6	1.601062807802551e-6	2.145773079440456e-6	2.696186790558087e-6	3.252424740039778e-6	3.814611379906973e-6	4.382875485818631e-6	4.957349712020124e-6	5.538171474396619e-6	6.125482463875135e-6	6.719429444576273e-6	7.320163676410336e-6	7.927841380820401e-6	8.542626439099897e-6	9.164687907798367e-6	9.794199919485551e-6	0.000010431341802861	0.000011076299159217	0.00001172926757053199	0.00001239045010397992	0.00001306005636033997	0.00001373830264341201	0.00001442541330767048	0.00001512162244561189	0.00001582717720205678	0.00001654233254496829	0.00001726735217989787	0.00001800250939405762	0.00001874809282612754	0.00001950440494055204	0.00002027175938809661	0.00002105048130554941	0.00002184091023342549	0.00002264340648547733	0.00002345834610086976	0.00002428611991084637	0.00002512713504465352	0.00002598182383482823	0.00002685064132286646	0.000027734061773609	0.00002863257873498625	0.00002954671615651619	0.00003047703501686395	0.00003142412280363455	0.00003238859405850481	0.00003337109134413094	0.00003437229096627853	0.00003539292669925342
YBL054W	4.761504766294325e-7	9.571339609121086e-7	1.443050164073514e-6	1.934001697268293e-6	2.430093781932274e-6	2.931435294967281e-6	3.438138405863282e-6	3.950319181019547e-6	4.468097182646932e-6	4.991596264654771e-6	5.520944134071051e-6	6.056273070441337e-6	6.597719405443391e-6	7.145423942890665e-6	7.699534389927671e-6	8.260203118077842e-6	8.827587073877249e-6	9.401847887126197e-6	9.983152842859456e-6	0.00001057167822172138	0.00001116760704854513	0.00001177112823680777	0.0000123824367413119	0.00001300173477495413	0.00001362923333155973	0.00001426515516286608	0.00001490973007096734	0.00001556319573287747	0.00001622579846527758	0.00001689779842768359	0.0000175794682304753	0.00001827109056523485	0.00001897295847544984	0.00001968537799969891	0.00002040867389562311	0.00002114318508407477	0.00002188926381713534	0.00002264727704489968	0.00002341761444641386	0.00002420068614626775	0.00002499691959273569	0.00002580675961260824	0.00002663067848169229	0.00002746918181259138	0.00002832279909984407	0.000029192084219614	0.00003007761630077711	0.00003098000492181888	0.00003189991147776114
YBL055C	0.00003861226847625012	0.00004766372230291004	0.00005417349405397631	0.00005948670756104884	0.00006408261935693634	0.00006819393332268107	0.00007195331754345837	0.00007544443000851935	0.00007872383507222695	0.00008183177494301777	0.00008479802730442461	0.00008764535999536171	0.00009039161875136218	0.00009305109754111822	0.00009563542592877798	0.00009815428912244383	0.0001006157763103857	0.0001030268017183507	0.0001053932980431282	0.0001077204171634288	0.0001100126801685977	0.0001122740839432805	0.0001145081883917116	0.0001167181858175198	0.0001189069760352978	0.0001210771832296956	0.0001232312139117393	0.0001253713047683282	0.0001274995040322388	0.0001296177329719701	0.0001317278128688426	0.0001338314296723167	0.0001359301991855865	0.0001380256920708527	0.0001401193607824742	0.0001422126084441635	0.0001443068353583261	0.0001464034294560893	0.0001485036783678801	0.0001506088482758905	0.0001527202348847547	0.0001548391580851489	0.0001569668647019568	0.0001591045904643057	0.0001612536268725325	0.0001634153180422623	0.0001655909584001909	0.0001677818455333045	0.0001699893584690177
YBL056W	0.00002461610066221409	0.00003202062022041762	0.00003752998887749316	0.00004212397846992	0.00004616070930141697	0.00004981700781865976	0.0000531949624057181	0.00005635962873331982	0.00005935531552537575	0.0000622138450182454	0.00006495888250595905	0.00006760866048366422	0.00007017752481209253	0.00007267704289507061	0.0000751166951000339	0.00007750437512551204	0.00007984675342016937	0.00008214953248833374	0.00008441763316498489	0.00008665537226816138	0.00008886652755244629	0.0000910544831000388	0.00009322225833343687	0.00009537257534201535	0.00009750794487750975	0.00009963061312678111	0.0001017426672339776	0.0001038460925856533	0.0001059427095843883	0.0001080341915554571	0.0001101221674123917	0.0001122082154971151	0.0001142937754075276	0.00011638024254107	0.0001184690173642169	0.0001205614476213889	0.0001226587930524784	0.0001247623326105239	0.0001268733698657579	0.0001289931366818381	0.0001311228515159163	0.0001332637872293234	0.0001354172239351778	0.0001375843877179219	0.0001397665597411411	0.0001419650879738243	0.0001441812872979771	0.0001464164989650429	0.0001486721598965171
YBL057C	4.787965534912767e-7	9.624529729253773e-7	1.451069523650131e-6	1.944749387053279e-6	2.443598369319297e-6	2.947725952408999e-6	3.457244929169383e-6	3.972272011013596e-6	4.492927424593026e-6	5.019335712108134e-6	5.551625290291112e-6	6.089929173801741e-6	6.634384451841694e-6	7.185132710374605e-6	7.742322477675266e-6	8.306106972423371e-6	8.876644013782956e-6	9.454096130260542e-6	0.00001003863153500443	0.00001063042748683993	0.00001122966802896513	0.00001183654312611681	0.00001245124881811754	0.00001307398844084257	0.00001370497415507883	0.00001434442995242198	0.0000149925869148518	0.00001564968404343348	0.0000163159690224709	0.00001699170344817156	0.00001767716144946309	0.00001837262729385182	0.00001907839565892399	0.00001979477427380202	0.00002052208969557363	0.00002126068273573427	0.0000220109076122887	0.00002277313331252667	0.00002354775166300293	0.00002433517507662026	0.00002513583338924504	0.00002595017391370143	0.00002677867150575279	0.00002762183458933992	0.00002848019561622306	0.00002935431155819875	0.00003024476478350839	0.00003115216823498859	0.00003207718693586403
YBL058W	0.00008419753535497533	0.00009852732390287868	0.0001084923399282038	0.0001164537145421781	0.0001232322010050801	0.0001292199996219495	0.0001346380463831555	0.0001396242637095083	0.0001442712468809475	0.0001486442326505684	0.0001527913498136211	0.0001567490849584441	0.0001605458985023747	0.0001642044697159346	0.0001677432082940312	0.0001711772747954143	0.000174519392090036	0.0001777802650174943	0.0001809691324405882	0.0001840939119795218	0.0001871615591958337	0.0001901781742775625	0.0001931491569964435	0.000196079351306101	0.0001989730920181585	0.0002018343123080857	0.0002046665938505801	0.0002074732141567783	0.000210257196949994	0.0002130213526124926	0.0002157682714696679	0.0002185003879792925	0.000221220014716479	0.0002239293595339943	0.0002266304772891753	0.000229325319594155	0.0002320157932474012	0.0002347037743991192	0.0002373910715851076	0.0002400793790807405	0.000242770383820007	0.000245465789714096	0.0002481673167750332	0.0002508765965422159	0.0002535952300192854	0.0002563248718027893	0.0002590672414060707	0.0002618240631620372	0.0002645969855825864
YBL059C-A	6.527543985837654e-7	1.312134360549411e-6	1.978276579858885e-6	2.651321725986882e-6	3.33141404677491e-6	4.018702801396899e-6	4.713341762777421e-6	5.415490046146018e-6	6.125311559109926e-6	6.842976092754074e-6	7.568658720432097e-6	8.302540783881818e-6	9.044809180137263e-6	9.795656936589286e-6	0.00001055528654463271	0.00001132390689022477	0.00001210173313121679	0.00001288898684575825	0.00001368589736433675	0.0000144927063494135	0.00001530966470954151	0.00001613703142602992	0.00001697507463946915	0.00001782406893144327	0.00001868430618395687	0.00001955609088988025	0.00002043973808470701	0.00002133557359968434	0.0000222439351097833	0.00002316517926636309	0.00002409967979069429	0.00002504782422445947	0.00002601001430080191	0.00002698666956666339	0.00002797823523119956	0.00002898517592076172	0.00003000797453753991	0.00003104713413253953	0.00003210318891476732	0.00003317670112367437	0.00003426825674790347	0.00003537846560026593	0.00003650797511978986	0.00003765747844996405	0.00003882770147481002	0.00004001940350330004	0.00004123337846357022	0.00004247046202288825	0.00004373156088184185
YBL059W	6.977976564181291e-6	0.0000100849327562241	0.00001256635451121848	0.00001472920786965855	0.00001669210493503698	0.00001851577943445512	0.00002023626728357727	0.00002187703786088613	0.00002345440811057716	0.00002498022927524645	0.0000264635706925998	0.00002791137542526216	0.00002932929253956037	0.00003072188504462866	0.00003209291983674539	0.00003344564682370274	0.0000347827642577105	0.00003610664807318255	0.00003741940161965059	0.0000387228247129683	0.00004001857802610432	0.00004130815172522042	0.00004259286385775129	0.00004387397296244175	0.0000451526180430267	0.000046429841594672	0.00004770667045900344	0.00004898404287461151	0.00005026281268168844	0.0000515438400395666	0.00005282799448358267	0.00005411606873049958	0.00005540879890902192	0.00005670694501226104	0.00005801129473062468	0.00005932259167041446	0.00006064153502087095	0.00006196885833060131	0.00006330533487067568	0.00006465171148857367	0.00006600870747394339	0.00006737708638013861	0.00006875766151928393	0.0000701512252663395	0.00007155856715652207	0.00007298053585841023	0.00007441803347904782	0.00007587194226756022	0.0000773431792554738
YBL060W	6.960840083237653e-6	0.00001006016622219359	0.00001253549410712371	0.0000146930359333377	0.00001665111251764673	0.00001847030843803407	0.00002018657111228439	0.00002182331228211664	0.00002339680882476469	0.00002491888287465511	0.00002639858149791696	0.00002784283070801348	0.00002925726569619229	0.00003064643826689359	0.00003201410606606394	0.00003336351101946076	0.00003469734475287802	0.00003601797736763	0.00003732750704548929	0.00003862772918309514	0.00003992030037728367	0.00004120670713096109	0.00004248826425666944	0.00004376622720435419	0.00004504173217612645	0.00004631581911003178	0.00004758951232850487	0.00004886374775828496	0.00005013937714580056	0.00005141725854299669	0.00005269825935114981	0.00005398317032886844	0.00005527272580091635	0.00005656768390004398	0.00005786883038530376	0.0000591769070235074	0.00006049261129014777	0.00006181667493934464	0.00006314986934696076	0.00006449293951163551	0.00006584660296028201	0.00006721162137904949	0.00006858880608539064	0.00006997894749280846	0.00007138283320337352	0.00007280130981056478	0.00007423527720332147	0.00007568561545132624	0.00007715323934306838
YBL061C	6.960840083237653e-6	0.00001006016622219359	0.00001253549410712371	0.0000146930359333377	0.00001665111251764673	0.00001847030843803407	0.00002018657111228439	0.00002182331228211664	0.00002339680882476469	0.00002491888287465511	0.00002639858149791696	0.00002784283070801348	0.00002925726569619229	0.00003064643826689359	0.00003201410606606394	0.00003336351101946076	0.00003469734475287802	0.00003601797736763	0.00003732750704548929	0.00003862772918309514	0.00003992030037728367	0.00004120670713096109	0.00004248826425666944	0.00004376622720435419	0.00004504173217612645	0.00004631581911003178	0.00004758951232850487	0.00004886374775828496	0.00005013937714580056	0.00005141725854299669	0.00005269825935114981	0.00005398317032886844	0.00005527272580091635	0.00005656768390004398	0.00005786883038530376	0.0000591769070235074	0.00006049261129014777	0.00006181667493934464	0.00006314986934696076	0.00006449293951163551	0.00006584660296028201	0.00006721162137904949	0.00006858880608539064	0.00006997894749280846	0.00007138283320337352	0.00007280130981056478	0.00007423527720332147	0.00007568561545132624	0.00007715323934306838
YBL062W	5.282885063485177e-7	1.061939232425681e-6	1.601062807802551e-6	2.145773079440456e-6	2.696186790558087e-6	3.252424740039778e-6	3.814611379906973e-6	4.382875485818631e-6	4.957349712020124e-6	5.538171474396619e-6	6.125482463875135e-6	6.719429444576273e-6	7.320163676410336e-6	7.927841380820401e-6	8.542626439099897e-6	9.164687907798367e-6	9.794199919485551e-6	0.000010431341802861	0.000011076299159217	0.00001172926757053199	0.00001239045010397992	0.00001306005636033997	0.00001373830264341201	0.00001442541330767048	0.00001512162244561189	0.00001582717720205678	0.00001654233254496829	0.00001726735217989787	0.00001800250939405762	0.00001874809282612754	0.00001950440494055204	0.00002027175938809661	0.00002105048130554941	0.00002184091023342549	0.00002264340648547733	0.00002345834610086976	0.00002428611991084637	0.00002512713504465352	0.00002598182383482823	0.00002685064132286646	0.000027734061773609	0.00002863257873498625	0.00002954671615651619	0.00003047703501686395	0.00003142412280363455	0.00003238859405850481	0.00003337109134413094	0.00003437229096627853	0.00003539292669925342
YBL063W	4.708847936509524e-7	9.465491470536887e-7	1.427091668730192e-6	1.912613835057863e-6	2.403219703835073e-6	2.899016947896919e-6	3.400116496254936e-6	3.906633131733185e-6	4.418685094307595e-6	4.93639486819081e-6	5.459888748101908e-6	5.989297550711438e-6	6.524756099965359e-6	7.066403642416073e-6	7.614386251819823e-6	8.168854614762713e-6	8.72996394226533e-6	9.297874076838997e-6	9.87275045296788e-6	0.00001045476740129229	0.00001104410592302195	0.00001164095284294906	0.00001224550096044758	0.0000128579502518659	0.00001347850937565002	0.00001410739862083296	0.00001474484524913779	0.00001539108431026332	0.00001604635939643333	0.00001671092778680401	0.00001738505907824298	0.00001806903283781656	0.00001876313887024639	0.00001946767982596365	0.00002018297686921227	0.00002090936517529229	0.0000216471931037325	0.00002239682354577995	0.00002315864186454382	0.00002393305365233018	0.00002472048163462425	0.00002552136572390536	0.00002633617295704894	0.00002716540335563099	0.00002800958056376243	0.00002886925233858863	0.00002974499141191605	0.00003063740061255645	0.00003154713400424017
YBL064C	0.00005347168620597929	0.00006600646831555883	0.00007502143594103015	0.00008237936595146996	0.00008874395026634793	0.00009443744575800906	0.00009964357604438463	0.0001044781937923233	0.0001090196313778726	0.0001133236176587155	0.0001174313898634806	0.0001213744777630221	0.0001251775947130713	0.0001288605356046891	0.0001324394054161173	0.0001359276166069439	0.0001393363713837024	0.00014267524479492	0.0001459524526764735	0.0001491751295257709	0.0001523495363124934	0.0001554812080651269	0.000158575074678626	0.0001616355569577506	0.0001646666706673362	0.0001676720498964614	0.000170655027239511	0.0001736187001470356	0.0001765659051114616	0.0001794993026083022	0.0001824214151389914	0.0001853345773164241	0.0001882410266364046	0.0001911429382827898	0.0001940423237420536	0.0001969411260509077	0.0001998412843386953	0.0002027447206969501	0.0002056532183770511	0.0002085685307672889	0.0002114924521352562	0.0002144268103242368	0.0002173733322283815	0.0002203337288790449	0.0002233097885500803	0.0002263033730133157	0.0002293162748174017	0.0002323502908339794	0.0002354073306952459
YBL065W	4.739380729793081e-7	9.526866971949673e-7	1.436345120568845e-6	1.925015477491621e-6	2.418802500477401e-6	2.917814560538417e-6	3.42216330597057e-6	3.931964263869775e-6	4.447336440903175e-6	4.968403115495469e-6	5.495291401286152e-6	6.028132963186334e-6	6.567063499266533e-6	7.112223158671555e-6	7.663758962586724e-6	8.221822575034421e-6	8.786570213852176e-6	9.358162758447658e-6	9.93676671460056e-6	0.00001052255754199949	0.0000111157174166485	0.00001171643437605195	0.00001232490247120846	0.00001294132297444179	0.00001356590589202821	0.000014198872943207	0.00001484045286590115	0.00001549088223687902	0.00001615040622674172	0.00001681928377451594	0.00001749778622847967	0.00001818619497300739	0.00001888480169710914	0.00001959391100428422	0.00002031384613634486	0.00002104494444853552	0.00002178755656691933	0.00002254204773394299	0.00002330880579483976	0.00002408823898026305	0.00002488077276791922	0.00002568684993593599	0.00002650694050898253	0.00002734154775171491	0.00002819119871650393	0.00002905644472766721	0.00002993786224910468	0.00003083605799972459	0.00003175169024412565
YBL066C	4.709971899862472e-7	9.467750805892169e-7	1.427432303863645e-6	1.913070360377664e-6	2.403793332789398e-6	2.899708919627832e-6	3.400928076383596e-6	3.907565613282588e-6	4.41973979852404e-6	4.937573145556938e-6	5.461191979246317e-6	5.990727147487954e-6	6.526313506429825e-6	7.068090335922018e-6	7.616203744536909e-6	8.170804454759166e-6	8.732047714579366e-6	9.300093404574924e-6	9.875106998995892e-6	0.00001045726287035806	0.0000110467420628505	0.00001164373144560415	0.000012248423863724	0.00001286101934143223	0.00001348172658798997	0.00001411076594465745	0.00001474836472689658	0.00001539475803993129	0.00001605018953435281	0.00001671491655236933	0.0000173892087545539	0.00001807334577381427	0.00001876761748304072	0.00001947232660675064	0.00002018779438680741	0.00002091435607722202	0.0000216523601191653	0.0000224021694908794	0.00002316416965071599	0.00002393876628614309	0.00002472638222135552	0.00002552745747138217	0.0000263424591927894	0.0000271718875260826	0.00002801626623751933	0.00002887614321158342	0.00002975209131272432	0.00003064471351861249	0.00003155466405865823
YBL067C	8.555979374294901e-6	0.00001236554422318481	0.00001540811603189421	0.00001806007826724384	0.00002046686602381884	0.00002270294737997624	0.00002481250742356842	0.0000268243229060944	0.0000287584007077014	0.00003062927209712179	0.00003244805736524678	0.00003422326968512153	0.0000359618355926779	0.00003766934999301051	0.00003935043162084582	0.00004100906532006839	0.0000426485595326831	0.00004427182748141398	0.0000458814481722706	0.00004747962819098203	0.0000490684044787959	0.00005064960346588983	0.00005222484150536047	0.00005379566174169066	0.00005536346075458103	0.00005692951679014623	0.00005849508890085927	0.0000600613274982196	0.00006162927951130722	0.00006319999961778724	0.00006477455399093923	0.00006635391461090616	0.00006793898407630072	0.00006953069424744189	0.00007113001094481506	0.00007273784593164791	0.00007435505651367847	0.00007598254212704856	0.00007762125119508488	0.00007927209895614816	0.0000809359671626671	0.000082613792806069	0.00008430657277393199	0.00008601527862615422	0.00008774087844651967	0.00008948441282563538	0.00009124698787402407	0.00009302968535084478	0.00009483362966955288
YBL068W	6.967265875912257e-6	0.00001006945311219173	0.00001254706606048076	0.00001470659959103929	0.00001666648374669867	0.00001848735903321175	0.00002020520605241367	0.00002184345815813114	0.00002341840725441418	0.00002494188638693652	0.00002642295097560027	0.00002786853342705343	0.00002928427413254914	0.00003067472910219769	0.00003204365944741302	0.00003339431008769372	0.00003472937513548577	0.00003605122687615332	0.00003736196543194096	0.00003866338785627673	0.00003995715227211438	0.00004124474655912983	0.00004252748674155916	0.00004380662942600691	0.00004508331186813461	0.00004635857496305846	0.00004763344397624731	0.000048908855705671	0.00005018566268125983	0.00005146472374250778	0.00005274690709012814	0.00005403300422288028	0.00005532375014005215	0.00005661990366894836	0.00005792225129126163	0.00005923153547013407	0.0000605484543220825	0.00006187374027073568	0.00006320816540074709	0.00006455247541106324	0.00006590738848784267	0.00006727366701363175	0.00006865212305254598	0.00007004354776086395	0.00007144872946284375	0.00007286851552585244	0.00007430380667177754	0.00007575548379345432	0.00007722446251630996
YBL068W-A	5.282885063485177e-7	1.061939232425681e-6	1.601062807802551e-6	2.145773079440456e-6	2.696186790558087e-6	3.252424740039778e-6	3.814611379906973e-6	4.382875485818631e-6	4.957349712020124e-6	5.538171474396619e-6	6.125482463875135e-6	6.719429444576273e-6	7.320163676410336e-6	7.927841380820401e-6	8.542626439099897e-6	9.164687907798367e-6	9.794199919485551e-6	0.000010431341802861	0.000011076299159217	0.00001172926757053199	0.00001239045010397992	0.00001306005636033997	0.00001373830264341201	0.00001442541330767048	0.00001512162244561189	0.00001582717720205678	0.00001654233254496829	0.00001726735217989787	0.00001800250939405762	0.00001874809282612754	0.00001950440494055204	0.00002027175938809661	0.00002105048130554941	0.00002184091023342549	0.00002264340648547733	0.00002345834610086976	0.00002428611991084637	0.00002512713504465352	0.00002598182383482823	0.00002685064132286646	0.000027734061773609	0.00002863257873498625	0.00002954671615651619	0.00003047703501686395	0.00003142412280363455	0.00003238859405850481	0.00003337109134413094	0.00003437229096627853	0.00003539292669925342
YBL069W	7.077405884025909e-6	0.0000102286331825878	0.00001274541279908908	0.00001493908473658752	0.00001692995120387524	0.00001877961132382997	0.00002052461448749606	0.00002218876448830774	0.00002378861077353524	0.00002533617345137128	0.00002684065108957353	0.00002830908568344935	0.00002974720679126765	0.00003115964244193224	0.00003255021320594732	0.000033922215298728	0.00003527838542024152	0.00003662113336006425	0.00003795259243757666	0.00003927458811464835	0.00004058880472806353	0.00004189675367589327	0.00004319977178738454	0.0000444991355351061	0.00004579600015054181	0.00004709142298486645	0.00004838644551214205	0.00004968201933595004	0.00005097901046546472	0.00005227829132006897	0.00005358074382564644	0.00005488717198467282	0.00005619832241910549	0.00005751496595730993	0.00005883790151642151	0.00006016788328412516	0.00006150562041661473	0.00006285185692303072	0.00006420737709716826	0.00006557293841070476	0.00006694927040746283	0.00006833714753086443	0.00006973739468530906	0.00007115081551643306	0.00007257821081759621	0.00007402044136240856	0.00007547842210843785	0.00007695304785897072	0.00007844524872515043
YBL070C	5.282885063485177e-7	1.061939232425681e-6	1.601062807802551e-6	2.145773079440456e-6	2.696186790558087e-6	3.252424740039778e-6	3.814611379906973e-6	4.382875485818631e-6	4.957349712020124e-6	5.538171474396619e-6	6.125482463875135e-6	6.719429444576273e-6	7.320163676410336e-6	7.927841380820401e-6	8.542626439099897e-6	9.164687907798367e-6	9.794199919485551e-6	0.000010431341802861	0.000011076299159217	0.00001172926757053199	0.00001239045010397992	0.00001306005636033997	0.00001373830264341201	0.00001442541330767048	0.00001512162244561189	0.00001582717720205678	0.00001654233254496829	0.00001726735217989787	0.00001800250939405762	0.00001874809282612754	0.00001950440494055204	0.00002027175938809661	0.00002105048130554941	0.00002184091023342549	0.00002264340648547733	0.00002345834610086976	0.00002428611991084637	0.00002512713504465352	0.00002598182383482823	0.00002685064132286646	0.000027734061773609	0.00002863257873498625	0.00002954671615651619	0.00003047703501686395	0.00003142412280363455	0.00003238859405850481	0.00003337109134413094	0.00003437229096627853	0.00003539292669925342
YBL071C	5.282885063485177e-7	1.061939232425681e-6	1.601062807802551e-6	2.145773079440456e-6	2.696186790558087e-6	3.252424740039778e-6	3.814611379906973e-6	4.382875485818631e-6	4.957349712020124e-6	5.538171474396619e-6	6.125482463875135e-6	6.719429444576273e-6	7.320163676410336e-6	7.927841380820401e-6	8.542626439099897e-6	9.164687907798367e-6	9.794199919485551e-6	0.000010431341802861	0.000011076299159217	0.00001172926757053199	0.00001239045010397992	0.00001306005636033997	0.00001373830264341201	0.00001442541330767048	0.00001512162244561189	0.00001582717720205678	0.00001654233254496829	0.00001726735217989787	0.00001800250939405762	0.00001874809282612754	0.00001950440494055204	0.00002027175938809661	0.00002105048130554941	0.00002184091023342549	0.00002264340648547733	0.00002345834610086976	0.00002428611991084637	0.00002512713504465352	0.00002598182383482823	0.00002685064132286646	0.000027734061773609	0.00002863257873498625	0.00002954671615651619	0.00003047703501686395	0.00003142412280363455	0.00003238859405850481	0.00003337109134413094	0.00003437229096627853	0.00003539292669925342
YBL071C-B	6.527543985837654e-7	1.312134360549411e-6	1.978276579858885e-6	2.651321725986882e-6	3.33141404677491e-6	4.018702801396899e-6	4.713341762777421e-6	5.415490046146018e-6	6.125311559109926e-6	6.842976092754074e-6	7.568658720432097e-6	8.302540783881818e-6	9.044809180137263e-6	9.795656936589286e-6	0.00001055528654463271	0.00001132390689022477	0.00001210173313121679	0.00001288898684575825	0.00001368589736433675	0.0000144927063494135	0.00001530966470954151	0.00001613703142602992	0.00001697507463946915	0.00001782406893144327	0.00001868430618395687	0.00001955609088988025	0.00002043973808470701	0.00002133557359968434	0.0000222439351097833	0.00002316517926636309	0.00002409967979069429	0.00002504782422445947	0.00002601001430080191	0.00002698666956666339	0.00002797823523119956	0.00002898517592076172	0.00003000797453753991	0.00003104713413253953	0.00003210318891476732	0.00003317670112367437	0.00003426825674790347	0.00003537846560026593	0.00003650797511978986	0.00003765747844996405	0.00003882770147481002	0.00004001940350330004	0.00004123337846357022	0.00004247046202288825	0.00004373156088184185
YBL071W-A	5.282885063485177e-7	1.061939232425681e-6	1.601062807802551e-6	2.145773079440456e-6	2.696186790558087e-6	3.252424740039778e-6	3.814611379906973e-6	4.382875485818631e-6	4.957349712020124e-6	5.538171474396619e-6	6.125482463875135e-6	6.719429444576273e-6	7.320163676410336e-6	7.927841380820401e-6	8.542626439099897e-6	9.164687907798367e-6	9.794199919485551e-6	0.000010431341802861	0.000011076299159217	0.00001172926757053199	0.00001239045010397992	0.00001306005636033997	0.00001373830264341201	0.00001442541330767048	0.00001512162244561189	0.00001582717720205678	0.00001654233254496829	0.00001726735217989787	0.00001800250939405762	0.00001874809282612754	0.00001950440494055204	0.00002027175938809661	0.00002105048130554941	0.00002184091023342549	0.00002264340648547733	0.00002345834610086976	0.00002428611991084637	0.00002512713504465352	0.00002598182383482823	0.00002685064132286646	0.000027734061773609	0.00002863257873498625	0.00002954671615651619	0.00003047703501686395	0.00003142412280363455	0.00003238859405850481	0.00003337109134413094	0.00003437229096627853	0.00003539292669925342
YBL073W	4.787965534912767e-7	9.624529729253773e-7	1.451069523650131e-6	1.944749387053279e-6	2.443598369319297e-6	2.947725952408999e-6	3.457244929169383e-6	3.972272011013596e-6	4.492927424593026e-6	5.019335712108134e-6	5.551625290291112e-6	6.089929173801741e-6	6.634384451841694e-6	7.185132710374605e-6	7.742322477675266e-6	8.306106972423371e-6	8.876644013782956e-6	9.454096130260542e-6	0.00001003863153500443	0.00001063042748683993	0.00001122966802896513	0.00001183654312611681	0.00001245124881811754	0.00001307398844084257	0.00001370497415507883	0.00001434442995242198	0.0000149925869148518	0.00001564968404343348	0.0000163159690224709	0.00001699170344817156	0.00001767716144946309	0.00001837262729385182	0.00001907839565892399	0.00001979477427380202	0.00002052208969557363	0.00002126068273573427	0.0000220109076122887	0.00002277313331252667	0.00002354775166300293	0.00002433517507662026	0.00002513583338924504	0.00002595017391370143	0.00002677867150575279	0.00002762183458933992	0.00002848019561622306	0.00002935431155819875	0.00003024476478350839	0.00003115216823498859	0.00003207718693586403
YBL074C	4.713452781296513e-7	9.47474790063892e-7	1.428487240748689e-6	1.914484205741156e-6	2.405569844639655e-6	2.901851935562947e-6	3.403441516004477e-6	3.910453481044056e-6	4.423006186287355e-6	4.941222235726789e-6	5.465228047587812e-6	5.995154566469669e-6	6.531136748331838e-6	7.073313976395222e-6	7.621832466847843e-6	8.176843053065318e-6	8.738501097212352e-6	9.306966597396301e-6	9.882405152171792e-6	0.00001046499126482577	0.00001105490611172406	0.00001165233669825742	0.00001225747600996305	0.00001287052421991973	0.00001349169019892984	0.00001412119444852587	0.00001475926444849672	0.00001540613547362418	0.00001606205135621306	0.00001672726964051341	0.0000174020601817073	0.00001808670281292812	0.00001878148761402413	0.00001948671754665032	0.00002020271409695427	0.00002092981275735464	0.00002166836221561362	0.00002241872572103698	0.00002318128904035754	0.00002395645814889126	0.00002474465616745412	0.00002554632341772922	0.00002636192745927122	0.000027191968800745	0.00002803697157724665	0.00002889748405628607	0.00002977407949956308	0.00003066736135764282	0.0000315779844002347
YBL075C	4.917216335099048e-7	9.884343254068145e-7	1.490241047722416e-6	1.997247767274182e-6	2.509563146477513e-6	3.02729962278401e-6	3.550573033899387e-6	4.079503241877592e-6	4.614213718907454e-6	5.154832369225626e-6	5.701491076196022e-6	6.25432644522991e-6	6.813479266489521e-6	7.379094948676173e-6	7.951326029092468e-6	8.530329861882029e-6	9.116268525777435e-6	9.70930893588785e-6	0.00001030962384912732	0.00001091739531212839	0.00001153281233408507	0.00001215607000527063	0.00001278736965469829	0.00001342692010876997	0.00001407493926586819	0.00001473165716066972	0.0000153973111080877	0.00001607214655515649	0.00001675641787475073	0.00001745039374163743	0.00001815435567832368	0.00001886859561710587	0.00001959341618019707	0.00002032913342276138	0.00002107608272712058	0.00002183461409185694	0.00002260509128177129	0.00002338789324889565	0.00002418342243043533	0.0000249921023556265	0.00002581437444148721	0.00002665069804994201	0.00002750156093691549	0.00002836748524945162	0.00002924901778721998	0.00003014673052671731	0.00003106122152048752	0.00003199312029607868	0.00003294310990970417
YBL076C	6.960840083237653e-6	0.00001006016622219359	0.00001253549410712371	0.0000146930359333377	0.00001665111251764673	0.00001847030843803407	0.00002018657111228439	0.00002182331228211664	0.00002339680882476469	0.00002491888287465511	0.00002639858149791696	0.00002784283070801348	0.00002925726569619229	0.00003064643826689359	0.00003201410606606394	0.00003336351101946076	0.00003469734475287802	0.00003601797736763	0.00003732750704548929	0.00003862772918309514	0.00003992030037728367	0.00004120670713096109	0.00004248826425666944	0.00004376622720435419	0.00004504173217612645	0.00004631581911003178	0.00004758951232850487	0.00004886374775828496	0.00005013937714580056	0.00005141725854299669	0.00005269825935114981	0.00005398317032886844	0.00005527272580091635	0.00005656768390004398	0.00005786883038530376	0.0000591769070235074	0.00006049261129014777	0.00006181667493934464	0.00006314986934696076	0.00006449293951163551	0.00006584660296028201	0.00006721162137904949	0.00006858880608539064	0.00006997894749280846	0.00007138283320337352	0.00007280130981056478	0.00007423527720332147	0.00007568561545132624	0.00007715323934306838
YBL077W	7.268455925177287e-6	0.00001050474863676416	0.00001308946716921702	0.00001534235594562518	0.00001738696465447146	0.00001928655524694474	0.00002107866374013375	0.00002278773649504902	0.00002443076970398373	0.00002602010794384429	0.00002756519809728676	0.00002907327225284868	0.00003055021462899768	0.00003200077819495082	0.0000334288866467205	0.00003483792518133814	0.0000362307043790623	0.00003760969907084497	0.00003897710017221366	0.00004033478242089341	0.00004168447561387155	0.00004302773195914797	0.00004436592436812645	0.00004570036376567303	0.00004703223657895924	0.00004836262869502411	0.00004969260969625431	0.00005102315689116374	0.0000523551596594325	0.00005368951395988164	0.00005502712552274635	0.00005636882008003321	0.00005771536439946494	0.00005906755010365678	0.0000604261976692017	0.00006179208167392197	0.00006316593040949034	0.00006454850795286846	0.0000659406197606812	0.00006734304378725441	0.0000687565292613034	0.00007018187151313863	0.00007161991770888328	0.00007307149322562205	0.00007453742045988265	0.00007601858339974896	0.00007751592170841025	0.00007903035437508236	0.00008056283659713629
YBL078C	9.648704734680324e-6	0.00001394480704164523	0.00001737595982836244	0.00002036661634127687	0.00002308078590653429	0.00002560244728787056	0.00002798142866452801	0.00003025018200742506	0.00003243126938631931	0.00003454107790901212	0.00003659214810918116	0.00003859408041780311	0.00004055468597463714	0.00004248027426579159	0.00004437605388313296	0.00004624651859985137	0.00004809539940878298	0.00004992598156791023	0.00005174117348285958	0.00005354346354924114	0.00005533514868491999	0.00005711828905985292	0.00005889470699618227	0.00006066614285554446	0.00006243417160918254	0.00006420023473568653	0.00006596575207021133	0.00006773202099049429	0.00006950022211756164	0.00007127154479986035	0.00007304719136722369	0.00007482825799055277	0.00007661576252469048	0.00007841075581238718	0.00008021432700696022	0.00008202750437595151	0.00008385125489307975	0.00008568659250327953	0.00008753458656691506	0.00008939626983112599	0.00009127263639303954	0.00009316474287553908	0.00009507371346892779	0.00009700064387775401	0.00009894662579772854	0.0001009128326776159	0.0001029005119015947	0.0001049108834342628	0.0001069452152531005
YBL079W	4.708832655606482e-7	9.465460753875552e-7	1.42708703767526e-6	1.912607628424395e-6	2.403211905129371e-6	2.899007540264352e-6	3.400105462482572e-6	3.906620454241874e-6	4.418670755134623e-6	4.936378848975702e-6	5.459871030074256e-6	5.989278114676604e-6	6.524734926447538e-6	7.06638071195517e-6	7.614361544088526e-6	8.168828108406875e-6	8.729935614823357e-6	9.297843904653929e-6	9.87271841400202e-6	0.0000104547334749826	0.00001104407008647546	0.00001164091507068594	0.0000122454612241199	0.00001285790852357748	0.00001347846563465315	0.00001410735284290741	0.00001474479740538775	0.00001539103436652779	0.00001604630731951748	0.00001671087355539522	0.00001738500266513125	0.00001806897420797936	0.00001876307797991792	0.00001946761664476645	0.00002018291137310797	0.00002090929732911228	0.00002164712285945942	0.00002239675085720788	0.00002315856670944254	0.00002393297599431258	0.00002472040141891083	0.00002552128287434411	0.00002633608745779796	0.00002716531518776483	0.0000280094896871946	0.00002886915868811444	0.00002974489489261244	0.00003063730115626528	0.00003154703160106107
YBL080C	8.360393774350776e-7	1.680564634782066e-6	2.533750846190839e-6	3.395778177427478e-6	4.266831377438762e-6	5.147101613536415e-6	6.036785834057108e-6	6.936087829677167e-6	7.845217528970671e-6	8.764392395880533e-6	9.693836659802643e-6	0.00001063378257836375	0.0000115844702184115	0.00001254614545072104	0.00001351906828293531	0.0000145035062490257	0.00001549973491621412	0.00001650803807460171	0.00001752870945035794	0.00001856205856286899	0.00001960840676447001	0.00002066808574671781	0.00002174143780833046	0.0000228288168174539	0.00002393059555796255	0.00002504716400937953	0.00002617892565126027	0.00002732629778880747	0.00002848971291089932	0.00002966962783583853	0.00003086652120339491	0.00003208088934982413	0.00003331324678539311	0.00003456413088748404	0.00003583411188402892	0.00003712378483142236	0.00003843376818938059	0.0000397647062582628	0.00004111728329604234	0.00004249221937210761	0.00004389026496346126	0.00004531220105380345	0.00004675885700875893	0.00004823112058158676	0.000049729921416755	0.00005125623195942615	0.00005281106898353384	0.0000543955028542683	0.00005601069498638711
YBL081W	4.7206988541633e-7	9.489313595702431e-7	1.430683279150218e-6	1.917427375868122e-6	2.409267969450051e-6	2.906313003706012e-6	3.40867368683089e-6	3.916465090536508e-6	4.429805752380498e-6	4.948818464838275e-6	5.47362984048222e-6	6.004371025217124e-6	6.541177182550068e-6	7.084187910203394e-6	7.633549648959867e-6	8.189413463819206e-6	8.751934955500933e-6	9.321274367759337e-6	9.897597554763146e-6	0.00001048107928904193	0.00001107190102465622	0.00001167025005353883	0.00001227631965683715	0.00001289031031589788	0.00001351243122636606	0.00001414290322743513	0.00001478195414672175	0.0000154298196185489	0.00001608674385093506	0.00001675298479013205	0.00001742881270376697	0.00001811450785186478	0.00001881036075649364	0.00001951667485198406	0.00002023377212219438	0.00002096198857050004	0.00002170167341510348	0.00002245319046524842	0.00002321692609273978	0.00002399328689084228	0.00002478269662270083	0.00002558559627767987	0.00002640245416428324	0.00002723377155930211	0.00002808007339361525	0.00002894190876563021	0.00002981985180405731	0.00003071450690377041	0.00003162652987321079
YBL082C	7.077405884025909e-6	0.0000102286331825878	0.00001274541279908908	0.00001493908473658752	0.00001692995120387524	0.00001877961132382997	0.00002052461448749606	0.00002218876448830774	0.00002378861077353524	0.00002533617345137128	0.00002684065108957353	0.00002830908568344935	0.00002974720679126765	0.00003115964244193224	0.00003255021320594732	0.000033922215298728	0.00003527838542024152	0.00003662113336006425	0.00003795259243757666	0.00003927458811464835	0.00004058880472806353	0.00004189675367589327	0.00004319977178738454	0.0000444991355351061	0.00004579600015054181	0.00004709142298486645	0.00004838644551214205	0.00004968201933595004	0.00005097901046546472	0.00005227829132006897	0.00005358074382564644	0.00005488717198467282	0.00005619832241910549	0.00005751496595730993	0.00005883790151642151	0.00006016788328412516	0.00006150562041661473	0.00006285185692303072	0.00006420737709716826	0.00006557293841070476	0.00006694927040746283	0.00006833714753086443	0.00006973739468530906	0.00007115081551643306	0.00007257821081759621	0.00007402044136240856	0.00007547842210843785	0.00007695304785897072	0.00007844524872515043
YBL084C	6.960496841099674e-6	0.00001005967015079507	0.00001253487597609414	0.00001469231141284195	0.00001665029144336619	0.00001846939765812715	0.00002018557570253817	0.00002182223616421103	0.00002339565511738573	0.00002491765411175692	0.00002639727977086159	0.00002784145776484074	0.00002925582300445539	0.00003064492707616047	0.00003201252743400595	0.00003336186584635123	0.00003469563380995478	0.0000360162013008574	0.00003732566640555995	0.00003862582443055904	0.00003991833188372794	0.00004120467520549291	0.00004248616913847321	0.00004376406906519216	0.00004503951114329469	0.00004631353525214007	0.0000475871656565281	0.0000488613382543004	0.00005013690474541536	0.00005141472313081702	0.00005269566076516645	0.00005398050838306027	0.00005527000026994393	0.00005656489451533017	0.00005786597683584283	0.00005917398897137021	0.00006048962836185443	0.00006181362672163309	0.00006314675538601354	0.00006448975932241733	0.00006584335602192305	0.00006720830713117048	0.0000685854239264036	0.00006997549678444231	0.00007137931326847132	0.00007279771992979935	0.00007423161661231829	0.00007568188334225572	0.00007714943486392694
YBL085W	4.7206988541633e-7	9.489313595702431e-7	1.430683279150218e-6	1.917427375868122e-6	2.409267969450051e-6	2.906313003706012e-6	3.40867368683089e-6	3.916465090536508e-6	4.429805752380498e-6	4.948818464838275e-6	5.47362984048222e-6	6.004371025217124e-6	6.541177182550068e-6	7.084187910203394e-6	7.633549648959867e-6	8.189413463819206e-6	8.751934955500933e-6	9.321274367759337e-6	9.897597554763146e-6	0.00001048107928904193	0.00001107190102465622	0.00001167025005353883	0.00001227631965683715	0.00001289031031589788	0.00001351243122636606	0.00001414290322743513	0.00001478195414672175	0.0000154298196185489	0.00001608674385093506	0.00001675298479013205	0.00001742881270376697	0.00001811450785186478	0.00001881036075649364	0.00001951667485198406	0.00002023377212219438	0.00002096198857050004	0.00002170167341510348	0.00002245319046524842	0.00002321692609273978	0.00002399328689084228	0.00002478269662270083	0.00002558559627767987	0.00002640245416428324	0.00002723377155930211	0.00002808007339361525	0.00002894190876563021	0.00002981985180405731	0.00003071450690377041	0.00003162652987321079
YBL086C	5.282885063485177e-7	1.061939232425681e-6	1.601062807802551e-6	2.145773079440456e-6	2.696186790558087e-6	3.252424740039778e-6	3.814611379906973e-6	4.382875485818631e-6	4.957349712020124e-6	5.538171474396619e-6	6.125482463875135e-6	6.719429444576273e-6	7.320163676410336e-6	7.927841380820401e-6	8.542626439099897e-6	9.164687907798367e-6	9.794199919485551e-6	0.000010431341802861	0.000011076299159217	0.00001172926757053199	0.00001239045010397992	0.00001306005636033997	0.00001373830264341201	0.00001442541330767048	0.00001512162244561189	0.00001582717720205678	0.00001654233254496829	0.00001726735217989787	0.00001800250939405762	0.00001874809282612754	0.00001950440494055204	0.00002027175938809661	0.00002105048130554941	0.00002184091023342549	0.00002264340648547733	0.00002345834610086976	0.00002428611991084637	0.00002512713504465352	0.00002598182383482823	0.00002685064132286646	0.000027734061773609	0.00002863257873498625	0.00002954671615651619	0.00003047703501686395	0.00003142412280363455	0.00003238859405850481	0.00003337109134413094	0.00003437229096627853	0.00003539292669925342
YBL088C	0.00002043115292431574	0.00002657683998214224	0.00003114956796562943	0.00003496254094341974	0.00003831299030024905	0.0000413476858779667	0.00004415135836072603	0.0000467780034033727	0.00004926439685847011	0.00005163695091653563	0.00005391530756483608	0.00005611459962026309	0.00005824673402185673	0.00006032131161711969	0.00006234620102853269	0.00006432795395671595	0.00006627210682021953	0.00006818339264205899	0.00007006589567923592	0.00007192319884901502	0.00007375843765367933	0.00007557442086015373	0.00007737365454901464	0.00007915839804431497	0.00008093073524293981	0.0000826925304447133	0.00008444551607273505	0.00008619133971864378	0.00008793151253290477	0.00008966742328499783	0.00009140042398404933	0.00009313182462371901	0.00009486282002772443	0.00009659456839305783	0.00009832823211850265	0.0001000649297673625	0.0001018057069186995	0.0001035516251264226	0.0001053037663411526	0.0001070631529434308	0.0001088307962753309	0.0001106077526950727	0.000112395084862339	0.0001141938105579865	0.0001160049927497471	0.0001178297504313076	0.0001196691748764106	0.0001215243793538142	0.000123396556534424
YBL089W	7.268455925177287e-6	0.00001050474863676416	0.00001308946716921702	0.00001534235594562518	0.00001738696465447146	0.00001928655524694474	0.00002107866374013375	0.00002278773649504902	0.00002443076970398373	0.00002602010794384429	0.00002756519809728676	0.00002907327225284868	0.00003055021462899768	0.00003200077819495082	0.0000334288866467205	0.00003483792518133814	0.0000362307043790623	0.00003760969907084497	0.00003897710017221366	0.00004033478242089341	0.00004168447561387155	0.00004302773195914797	0.00004436592436812645	0.00004570036376567303	0.00004703223657895924	0.00004836262869502411	0.00004969260969625431	0.00005102315689116374	0.0000523551596594325	0.00005368951395988164	0.00005502712552274635	0.00005636882008003321	0.00005771536439946494	0.00005906755010365678	0.0000604261976692017	0.00006179208167392197	0.00006316593040949034	0.00006454850795286846	0.0000659406197606812	0.00006734304378725441	0.0000687565292613034	0.00007018187151313863	0.00007161991770888328	0.00007307149322562205	0.00007453742045988265	0.00007601858339974896	0.00007751592170841025	0.00007903035437508236	0.00008056283659713629
YBL090W	4.917216335099048e-7	9.884343254068145e-7	1.490241047722416e-6	1.997247767274182e-6	2.509563146477513e-6	3.02729962278401e-6	3.550573033899387e-6	4.079503241877592e-6	4.614213718907454e-6	5.154832369225626e-6	5.701491076196022e-6	6.25432644522991e-6	6.813479266489521e-6	7.379094948676173e-6	7.951326029092468e-6	8.530329861882029e-6	9.116268525777435e-6	9.70930893588785e-6	0.00001030962384912732	0.00001091739531212839	0.00001153281233408507	0.00001215607000527063	0.00001278736965469829	0.00001342692010876997	0.00001407493926586819	0.00001473165716066972	0.0000153973111080877	0.00001607214655515649	0.00001675641787475073	0.00001745039374163743	0.00001815435567832368	0.00001886859561710587	0.00001959341618019707	0.00002032913342276138	0.00002107608272712058	0.00002183461409185694	0.00002260509128177129	0.00002338789324889565	0.00002418342243043533	0.0000249921023556265	0.00002581437444148721	0.00002665069804994201	0.00002750156093691549	0.00002836748524945162	0.00002924901778721998	0.00003014673052671731	0.00003106122152048752	0.00003199312029607868	0.00003294310990970417
YBL091C	0.00004327669189645609	0.00005342157820038294	0.00006071774307265059	0.00006667280349985478	0.00007182391097537458	0.00007643188040019049	0.00008064540638662552	0.00008455825295566142	0.00008823381752993188	0.00009171720364062725	0.00009504178616795374	0.00009823308335330776	0.0001013110967130306	0.0001042918469705235	0.0001071883685475236	0.00011001151664939	0.0001127703576542351	0.0001154726410338017	0.000118125016170697	0.0001207332572979783	0.0001233024316613946	0.0001258370189768485	0.0001283410091945737	0.0001308179802520566	0.0001332711822671409	0.0001357035564368919	0.000138117799977654	0.0001405164197748377	0.0001429017114983825	0.0001452758284001555	0.0001476408120848238	0.0001499985518705834	0.0001523508588437978	0.0001546994934086761	0.0001570460834975626	0.0001593922017231144	0.0001617394175362236	0.0001640892865412129	0.0001664432519377273	0.0001688027328548824	0.0001711691815101738	0.0001735440772435212	0.0001759288175236329	0.0001783247874879142	0.0001807334342268176	0.0001831562646449765	0.0001855947294260325	0.0001880502829009113	0.0001905244706764958
YBL091C-A	6.527543985837654e-7	1.312134360549411e-6	1.978276579858885e-6	2.651321725986882e-6	3.33141404677491e-6	4.018702801396899e-6	4.713341762777421e-6	5.415490046146018e-6	6.125311559109926e-6	6.842976092754074e-6	7.568658720432097e-6	8.302540783881818e-6	9.044809180137263e-6	9.795656936589286e-6	0.00001055528654463271	0.00001132390689022477	0.00001210173313121679	0.00001288898684575825	0.00001368589736433675	0.0000144927063494135	0.00001530966470954151	0.00001613703142602992	0.00001697507463946915	0.00001782406893144327	0.00001868430618395687	0.00001955609088988025	0.00002043973808470701	0.00002133557359968434	0.0000222439351097833	0.00002316517926636309	0.00002409967979069429	0.00002504782422445947	0.00002601001430080191	0.00002698666956666339	0.00002797823523119956	0.00002898517592076172	0.00003000797453753991	0.00003104713413253953	0.00003210318891476732	0.00003317670112367437	0.00003426825674790347	0.00003537846560026593	0.00003650797511978986	0.00003765747844996405	0.00003882770147481002	0.00004001940350330004	0.00004123337846357022	0.00004247046202288825	0.00004373156088184185
YBL092W	0.003512454141738446	0.003625392623358063	0.003698309186101364	0.003753810265374124	0.003799368694800029	0.00383843873397133	0.003872917426682665	0.003903965478873442	0.003932347590038506	0.003958595439315247	0.003983095611367615	0.004006137437831425	0.004027944159620871	0.004048691817635941	0.004068521596566167	0.004087548986038344	0.004105869590808015	0.004123563234354077	0.004140698561269876	0.004157333085308571	0.004173517181987804	0.004189295094871014	0.004204704716250227	0.004219780030074272	0.004234551639715407	0.004249046261088252	0.004263287984645857	0.004277299179819714	0.004291099803697888	0.004304707799416595	0.004318140109076207	0.004331412361262501	0.004344538744074161	0.004357532456092608	0.004370406153385335	0.004383171586173121	0.004395839670154716	0.004408420833615886	0.004420925130410693	0.00443336206866667	0.004445740694207408	0.004458069800849714	0.004470357930691473	0.004482613349160331	0.004494844116129247	0.004507058172755092	0.004519263290239634	0.004531467170957494	0.004543677509474847
YBL093C	4.787965534912767e-7	9.624529729253773e-7	1.451069523650131e-6	1.944749387053279e-6	2.443598369319297e-6	2.947725952408999e-6	3.457244929169383e-6	3.972272011013596e-6	4.492927424593026e-6	5.019335712108134e-6	5.551625290291112e-6	6.089929173801741e-6	6.634384451841694e-6	7.185132710374605e-6	7.742322477675266e-6	8.306106972423371e-6	8.876644013782956e-6	9.454096130260542e-6	0.00001003863153500443	0.00001063042748683993	0.00001122966802896513	0.00001183654312611681	0.00001245124881811754	0.00001307398844084257	0.00001370497415507883	0.00001434442995242198	0.0000149925869148518	0.00001564968404343348	0.0000163159690224709	0.00001699170344817156	0.00001767716144946309	0.00001837262729385182	0.00001907839565892399	0.00001979477427380202	0.00002052208969557363	0.00002126068273573427	0.0000220109076122887	0.00002277313331252667	0.00002354775166300293	0.00002433517507662026	0.00002513583338924504	0.00002595017391370143	0.00002677867150575279	0.00002762183458933992	0.00002848019561622306	0.00002935431155819875	0.00003024476478350839	0.00003115216823498859	0.00003207718693586403
YBL094C	0.00008308126434573959	0.0000993460353398988	0.0001108101467464991	0.0001200482271336574	0.000127964055945815	0.0001349922239824569	0.0001413787371298194	0.0001472778105996675	0.0001527931795452085	0.0001579983172825972	0.0001629474117080455	0.0001676817515284252	0.000172233535561238	0.0001766285569369281	0.0001808876652909983	0.0001850282279615456	0.0001890646691579167	0.0001930093154139143	0.0001968726905431421	0.0002006639108290823	0.0002043909716820021	0.0002080608864089645	0.0002116799087171978	0.0002152536276003222	0.0002187870781477756	0.000222284826045614	0.0002257510439156738	0.0002291895642219844	0.0002326039135744342	0.0002359973899743533	0.0002393730634553653	0.0002427338051158166	0.0002460823633311179	0.0002494213236698445	0.0002527531203353589	0.0002560801331808754	0.0002594046953233018	0.0002627289977499956	0.0002660551599090927	0.0002693853124150389	0.0002727215869366495	0.0002760659978413033	0.0002794205470829423	0.0002827872967360978	0.0002861683373843876	0.0002895656638144422	0.0002929813169838101	0.0002964174421286187	0.0002998762186860545
YBL095W	7.005590930995547e-6	0.00001012484247614828	0.00001261608412104089	0.00001478749668077168	0.00001675816164955648	0.00001858905309994456	0.0000203163495535771	0.00002196361326479864	0.00002354722575329213	0.00002507908515942854	0.00002656829670964457	0.00002802183094530122	0.00002944535928833923	0.00003084346280152512	0.00003221992329323442	0.00003357800352979467	0.00003492041243863445	0.00003624953536409762	0.00003756748397159358	0.00003887606520128862	0.00004017694630505914	0.00004147162333537209	0.00004276141956093962	0.00004404759850656655	0.0000453313036714857	0.0000466135816842311	0.00004789546345696888	0.0000491778909221278	0.00005046172130559351	0.00005174781818209655	0.00005303705453174192	0.00005433022618426841	0.00005562807218894095	0.00005693135555846006	0.00005824086710681237	0.00005955735335787827	0.00006088151627369796	0.00006221409231850003	0.00006355585783062391	0.00006490756258733128	0.00006626992873096635	0.00006764372285014764	0.00006902976148041692	0.00007042884010664874	0.00007184175139798658	0.00007326934739636104	0.00007471253377480117	0.00007617219625333831	0.00007764925550680558
YBL096C	6.527543985837654e-7	1.312134360549411e-6	1.978276579858885e-6	2.651321725986882e-6	3.33141404677491e-6	4.018702801396899e-6	4.713341762777421e-6	5.415490046146018e-6	6.125311559109926e-6	6.842976092754074e-6	7.568658720432097e-6	8.302540783881818e-6	9.044809180137263e-6	9.795656936589286e-6	0.00001055528654463271	0.00001132390689022477	0.00001210173313121679	0.00001288898684575825	0.00001368589736433675	0.0000144927063494135	0.00001530966470954151	0.00001613703142602992	0.00001697507463946915	0.00001782406893144327	0.00001868430618395687	0.00001955609088988025	0.00002043973808470701	0.00002133557359968434	0.0000222439351097833	0.00002316517926636309	0.00002409967979069429	0.00002504782422445947	0.00002601001430080191	0.00002698666956666339	0.00002797823523119956	0.00002898517592076172	0.00003000797453753991	0.00003104713413253953	0.00003210318891476732	0.00003317670112367437	0.00003426825674790347	0.00003537846560026593	0.00003650797511978986	0.00003765747844996405	0.00003882770147481002	0.00004001940350330004	0.00004123337846357022	0.00004247046202288825	0.00004373156088184185
YBL097W	8.348073201109688e-7	1.67808801519424e-6	2.530016901406944e-6	3.39077387900454e-6	4.26054342470728e-6	5.13951642411814e-6	6.027889535354789e-6	6.925866248793499e-6	7.83365618366111e-6	8.751476483450851e-6	9.679551047138564e-6	0.00001061811179010051	0.00001156739842498299	0.00001252765645893532	0.00001349914551756949	0.00001448213274214083	0.00001547689329550335	0.00001648371055147836	0.00001750287779732132	0.00001853470409057152	0.00001957951031494527	0.00002063762767881433	0.00002170939798282133	0.00002279517457053895	0.00002389532965445488	0.00002501025264721569	0.00002614034644493511	0.00002728602775059315	0.00002844772841077358	0.00002962590453476811	0.00003082103407122966	0.00003203361264451961	0.00003326415402875294	0.00003451319476882085	0.00003578130423165546	0.0000370690766251449	0.00003837712953074123	0.00003970610629082397	0.00004105669008398172	0.00004242959995482683	0.00004382558532253337	0.00004524542607584185	0.00004668995018299518	0.00004816004409411222	0.00004965663613960185	0.00005118069739861356	0.00005273324322669536	0.00005431534232694661	0.00005592815422806746
YBL098W	4.7206988541633e-7	9.489313595702431e-7	1.430683279150218e-6	1.917427375868122e-6	2.409267969450051e-6	2.906313003706012e-6	3.40867368683089e-6	3.916465090536508e-6	4.429805752380498e-6	4.948818464838275e-6	5.47362984048222e-6	6.004371025217124e-6	6.541177182550068e-6	7.084187910203394e-6	7.633549648959867e-6	8.189413463819206e-6	8.751934955500933e-6	9.321274367759337e-6	9.897597554763146e-6	0.00001048107928904193	0.00001107190102465622	0.00001167025005353883	0.00001227631965683715	0.00001289031031589788	0.00001351243122636606	0.00001414290322743513	0.00001478195414672175	0.0000154298196185489	0.00001608674385093506	0.00001675298479013205	0.00001742881270376697	0.00001811450785186478	0.00001881036075649364	0.00001951667485198406	0.00002023377212219438	0.00002096198857050004	0.00002170167341510348	0.00002245319046524842	0.00002321692609273978	0.00002399328689084228	0.00002478269662270083	0.00002558559627767987	0.00002640245416428324	0.00002723377155930211	0.00002808007339361525	0.00002894190876563021	0.00002981985180405731	0.00003071450690377041	0.00003162652987321079
YBL099W	4.917216335099048e-7	9.884343254068145e-7	1.490241047722416e-6	1.997247767274182e-6	2.509563146477513e-6	3.02729962278401e-6	3.550573033899387e-6	4.079503241877592e-6	4.614213718907454e-6	5.154832369225626e-6	5.701491076196022e-6	6.25432644522991e-6	6.813479266489521e-6	7.379094948676173e-6	7.951326029092468e-6	8.530329861882029e-6	9.116268525777435e-6	9.70930893588785e-6	0.00001030962384912732	0.00001091739531212839	0.00001153281233408507	0.00001215607000527063	0.00001278736965469829	0.00001342692010876997	0.00001407493926586819	0.00001473165716066972	0.0000153973111080877	0.00001607214655515649	0.00001675641787475073	0.00001745039374163743	0.00001815435567832368	0.00001886859561710587	0.00001959341618019707	0.00002032913342276138	0.00002107608272712058	0.00002183461409185694	0.00002260509128177129	0.00002338789324889565	0.00002418342243043533	0.0000249921023556265	0.00002581437444148721	0.00002665069804994201	0.00002750156093691549	0.00002836748524945162	0.00002924901778721998	0.00003014673052671731	0.00003106122152048752	0.00003199312029607868	0.00003294310990970417
YBL100W-A	9.690286205910358e-7	1.947892890160665e-6	2.936795729420133e-6	3.935945960514849e-6	4.945557717668148e-6	5.965853166231272e-6	6.997059422101354e-6	8.039413257535163e-6	9.093157991408458e-6	0.00001015854567643109	0.00001123583620689061	0.000012325298782141	0.00001342721084867272	0.00001454185895179805	0.00001566954368772585	0.0000168105751453913	0.00001796527272506064	0.00001913396535816664	0.0000203169934792415	0.00002151471582812439	0.00002272750487734973	0.00002395574508430261	0.00002519983320190604	0.00002646017937736386	0.00002773721565097774	0.00002903139404209622	0.00003034318222278745	0.00003167306389242504	0.00003302154032061117	0.00003438914092564916	0.00003577642049871494	0.00003718395435078368	0.0000386123388616446	0.00004006219681452039	0.00004153418909927193	0.00004302900546237086	0.00004454736278365639	0.0000460900078270567	0.00004765773356799978	0.00004925137466153207	0.00005087180102576199	0.00005251991794989188	0.00005419668642806828	0.00005590313541946737	0.00005764034251980438	0.00005940943495133323	0.00006121159133706374	0.00006304805214126513	0.00006492016320924101
YBL100W-B	1.330976134667035e-6	2.675461153453669e-6	4.033734472426452e-6	5.406081489599275e-6	6.792796992889914e-6	8.194185298994313e-6	9.610559926578182e-6	0.00001104224528666833	0.000012489575560889	0.00001395289692586274	0.00001543256632836179	0.0000169289534941347	0.00001844243947761134	0.00001997341782491965	0.00002152230138274796	0.00002308951603721464	0.00002467550046336112	0.00002628070642718199	0.00002790560148420152	0.00002955067832880205	0.00003121644852762642	0.00003290344010851557	0.00003461219798737839	0.00003634328546758865	0.00003809729590080154	0.00003987485010527276	0.00004167659040044669	0.00004350318111986472	0.00004535531071324381	0.00004723370626007046	0.00004913912973054631	0.00005107237128226472	0.00005303425001194316	0.00005502562122529577	0.00005704739257707424	0.00005910051139669741	0.00006118596228359954	0.00006330477084637551	0.00006545802610329977	0.0000676468744057904	0.00006987251054687675	0.00007213617790529481	0.00007443919616567217	0.00007678297850903154	0.00007916900495994727	0.00008159882371178882	0.00008407405356576061	0.00008659639809279915	0.00008916770549618455
YBL101C	4.708847936509524e-7	9.465491470536887e-7	1.427091668730192e-6	1.912613835057863e-6	2.403219703835073e-6	2.899016947896919e-6	3.400116496254936e-6	3.906633131733185e-6	4.418685094307595e-6	4.93639486819081e-6	5.459888748101908e-6	5.989297550711438e-6	6.524756099965359e-6	7.066403642416073e-6	7.614386251819823e-6	8.168854614762713e-6	8.72996394226533e-6	9.297874076838997e-6	9.87275045296788e-6	0.00001045476740129229	0.00001104410592302195	0.00001164095284294906	0.00001224550096044758	0.0000128579502518659	0.00001347850937565002	0.00001410739862083296	0.00001474484524913779	0.00001539108431026332	0.00001604635939643333	0.00001671092778680401	0.00001738505907824298	0.00001806903283781656	0.00001876313887024639	0.00001946767982596365	0.00002018297686921227	0.00002090936517529229	0.0000216471931037325	0.00002239682354577995	0.00002315864186454382	0.00002393305365233018	0.00002472048163462425	0.00002552136572390536	0.00002633617295704894	0.00002716540335563099	0.00002800958056376243	0.00002886925233858863	0.00002974499141191605	0.00003063740061255645	0.00003154713400424017
YBL102W	0.0000388246560383504	0.00004792589772894106	0.00005447147676252813	0.00005981391585605433	0.00006443510770189842	0.00006856903617490011	0.00007234909910416311	0.00007585941464424016	0.00007915685828295104	0.00008228189357971794	0.0000852644620112284	0.00008812745665607751	0.00009088882140234626	0.00009356292885348839	0.0000961614725337723	0.00009869419092936713	0.0001011692177238661	0.0001035935051718882	0.0001059730186063453	0.0001083129382424601	0.0001106178100381798	0.0001128916528629291	0.0001151380462040223	0.0001173601999225351	0.0001195610297832862	0.0001217431744091101	0.0001239090535436186	0.0001260609161779089	0.0001282008218154324	0.0001303307022860999	0.0001324523888924185	0.0001345675768616464	0.0001366778908764003	0.0001387849102400602	0.0001408900954093662	0.0001429948572160654	0.0001451006036551212	0.0001472087302985268	0.0001493205318760136	0.0001514372815233716	0.0001535602820605553	0.0001556908606409602	0.0001578302709705711	0.0001599797555641894	0.0001621406130124431	0.0001643141948245613	0.0001665018025744444	0.0001687047409743187	0.000170924396621231
YBL103C	4.710632838594454e-7	9.46907939202821e-7	1.427632611925141e-6	1.913338816842891e-6	2.404130651216997e-6	2.900115828689671e-6	3.401405320321844e-6	3.908113952450622e-6	4.42036000987176e-6	4.938266023226156e-6	5.461958335105662e-6	5.991567811767644e-6	6.527229328372735e-6	7.069082184581493e-6	7.617272509246792e-6	8.171951045699235e-6	8.733273063373039e-6	9.30139846489802e-6	9.876492748967612e-6	0.00001045873031372444	0.00001104829222777501	0.00001164536538535007	0.00001225014265734448	0.00001286282409667275	0.00001348361844632311	0.00001411274607691275	0.00001475043433356927	0.00001539691835195533	0.00001605244181784703	0.00001671726211677947	0.00001739164894431971	0.00001807588196870006	0.00001877025109906259	0.00001947505911055001	0.00002019062729429856	0.00002091729094566982	0.0000216553985480854	0.00002240531313240983	0.00002316742022539984	0.00002394212556417445	0.00002472985202261083	0.00002553103966612554	0.00002634615575180936	0.00002717570048962398	0.00002802019770840366	0.00002888019535641519	0.00002975626636285865	0.0000306490138058489	0.00003155909204027453
YBL104C	4.708832067755742e-7	9.465459572375458e-7	1.427086859563043e-6	1.91260738970647e-6	2.403211605172637e-6	2.899007178416257e-6	3.400105038077645e-6	3.906619966603656e-6	4.418670203571828e-6	4.936378232781979e-6	5.459870348527575e-6	5.989277367038333e-6	6.524734111850495e-6	7.06637982918097e-6	7.614360592181425e-6	8.168827086776502e-6	8.729934523291239e-6	9.297842743504978e-6	9.872717181959723e-6	0.00001045473216929203	0.00001104406870560377	0.00001164091361449164	0.00001224545969403911	0.00001285790692023272	0.00001347846395305255	0.00001410735108000292	0.00001474479556091644	0.00001539103244341415	0.00001604630531939521	0.00001671087147078517	0.00001738500049211074	0.00001806897194752374	0.00001876307563853897	0.00001946761421866048	0.00002018290885317301	0.00002090929471337928	0.00002164712015428771	0.00002239674806675749	0.00002315856381981882	0.00002393297300075024	0.0000247203983287518	0.00002552127970933003	0.00002633608419588487	0.00002716531180746763	0.00002800948618026042	0.00002886915506217553	0.00002974489117427761	0.00003063729735382766	0.0000315470276827867
YBL105C	4.708832655606482e-7	9.465460753875552e-7	1.42708703767526e-6	1.912607628424395e-6	2.403211905129371e-6	2.899007540264352e-6	3.400105462482572e-6	3.906620454241874e-6	4.418670755134623e-6	4.936378848975702e-6	5.459871030074256e-6	5.989278114676604e-6	6.524734926447538e-6	7.06638071195517e-6	7.614361544088526e-6	8.168828108406875e-6	8.729935614823357e-6	9.297843904653929e-6	9.87271841400202e-6	0.0000104547334749826	0.00001104407008647546	0.00001164091507068594	0.0000122454612241199	0.00001285790852357748	0.00001347846563465315	0.00001410735284290741	0.00001474479740538775	0.00001539103436652779	0.00001604630731951748	0.00001671087355539522	0.00001738500266513125	0.00001806897420797936	0.00001876307797991792	0.00001946761664476645	0.00002018291137310797	0.00002090929732911228	0.00002164712285945942	0.00002239675085720788	0.00002315856670944254	0.00002393297599431258	0.00002472040141891083	0.00002552128287434411	0.00002633608745779796	0.00002716531518776483	0.0000280094896871946	0.00002886915868811444	0.00002974489489261244	0.00003063730115626528	0.00003154703160106107
YBL106C	6.960444636830963e-6	0.00001005959470245703	0.00001253478196351333	0.00001469220121932622	0.00001665016656482102	0.00001846925913602495	0.00002018542430894618	0.00002182207249566714	0.00002339547964746736	0.00002491746722725365	0.00002639708178882373	0.00002784124895081615	0.00002925560358352081	0.00003064469723590497	0.00003201228733685981	0.00003336161562950743	0.00003469537358868963	0.00003601593117619855	0.00003732538645954033	0.00003862553473230763	0.00003991803249282974	0.00004120436616623374	0.00004248585048717054	0.00004376374083085395	0.00004503917334210239	0.00004631318789518343	0.00004758680874995794	0.00004886097179115681	0.00005013652871352536	0.00005141433751423371	0.00005269526554292707	0.00005398010352469448	0.00005526958573966919	0.00005656447027249118	0.00005786554283467	0.00005917354516041813	0.00006048917468382209	0.0000618131631130866	0.00006314628177763836	0.00006448927564184485	0.00006584286219027417	0.00006720780306194706	0.0000685849095266587	0.00006997497195979713	0.00007137877791653161	0.00007279717393870973	0.00007423105986480271	0.00007568131571914631	0.0000771488562353936
YBL107C	6.527543985837654e-7	1.312134360549411e-6	1.978276579858885e-6	2.651321725986882e-6	3.33141404677491e-6	4.018702801396899e-6	4.713341762777421e-6	5.415490046146018e-6	6.125311559109926e-6	6.842976092754074e-6	7.568658720432097e-6	8.302540783881818e-6	9.044809180137263e-6	9.795656936589286e-6	0.00001055528654463271	0.00001132390689022477	0.00001210173313121679	0.00001288898684575825	0.00001368589736433675	0.0000144927063494135	0.00001530966470954151	0.00001613703142602992	0.00001697507463946915	0.00001782406893144327	0.00001868430618395687	0.00001955609088988025	0.00002043973808470701	0.00002133557359968434	0.0000222439351097833	0.00002316517926636309	0.00002409967979069429	0.00002504782422445947	0.00002601001430080191	0.00002698666956666339	0.00002797823523119956	0.00002898517592076172	0.00003000797453753991	0.00003104713413253953	0.00003210318891476732	0.00003317670112367437	0.00003426825674790347	0.00003537846560026593	0.00003650797511978986	0.00003765747844996405	0.00003882770147481002	0.00004001940350330004	0.00004123337846357022	0.00004247046202288825	0.00004373156088184185
YBL108C-A	1.033648592222452e-6	2.077788670779092e-6	3.132637243908354e-6	4.198415965883482e-6	5.275353783790221e-6	6.363687045164541e-6	7.463659244528917e-6	8.575522335900486e-6	9.699535861785279e-6	0.00001083596868082932	0.00001198509801613998	0.00001314721101621738	0.00001432260362724171	0.00001551158150117213	0.00001671446527565924	0.00001793158571383712	0.00001916328351088468	0.00002040990952851074	0.0000216718269053025	0.00002294941830515657	0.00002424308103109949	0.00002555322516954961	0.00002688027392166849	0.00002822466478423376	0.00002958685862331373	0.00003096733758982349	0.00003236660052813216	0.00003378516337718185	0.00003522356083319141	0.00003668235764512212	0.00003816214558215284	0.00003966353829672674	0.00004118717191266304	0.00004273371077293395	0.00004430385985047111	0.00004589835485498496	0.00004751796043453173	0.00004916347315039821	0.00005083573891237082	0.000052535647993127	0.00005426412826905443	0.000056022145339192	0.0000578107244271594	0.00005963096309177083	0.00006148401072512841	0.00006337106964470002	0.00006529339698423315	0.00006725231599234578	0.00006924926240760477
YBL108W	4.917216335099048e-7	9.884343254068145e-7	1.490241047722416e-6	1.997247767274182e-6	2.509563146477513e-6	3.02729962278401e-6	3.550573033899387e-6	4.079503241877592e-6	4.614213718907454e-6	5.154832369225626e-6	5.701491076196022e-6	6.25432644522991e-6	6.813479266489521e-6	7.379094948676173e-6	7.951326029092468e-6	8.530329861882029e-6	9.116268525777435e-6	9.70930893588785e-6	0.00001030962384912732	0.00001091739531212839	0.00001153281233408507	0.00001215607000527063	0.00001278736965469829	0.00001342692010876997	0.00001407493926586819	0.00001473165716066972	0.0000153973111080877	0.00001607214655515649	0.00001675641787475073	0.00001745039374163743	0.00001815435567832368	0.00001886859561710587	0.00001959341618019707	0.00002032913342276138	0.00002107608272712058	0.00002183461409185694	0.00002260509128177129	0.00002338789324889565	0.00002418342243043533	0.0000249921023556265	0.00002581437444148721	0.00002665069804994201	0.00002750156093691549	0.00002836748524945162	0.00002924901778721998	0.00003014673052671731	0.00003106122152048752	0.00003199312029607868	0.00003294310990970417
YBL109W	5.282885063485177e-7	1.061939232425681e-6	1.601062807802551e-6	2.145773079440456e-6	2.696186790558087e-6	3.252424740039778e-6	3.814611379906973e-6	4.382875485818631e-6	4.957349712020124e-6	5.538171474396619e-6	6.125482463875135e-6	6.719429444576273e-6	7.320163676410336e-6	7.927841380820401e-6	8.542626439099897e-6	9.164687907798367e-6	9.794199919485551e-6	0.000010431341802861	0.000011076299159217	0.00001172926757053199	0.00001239045010397992	0.00001306005636033997	0.00001373830264341201	0.00001442541330767048	0.00001512162244561189	0.00001582717720205678	0.00001654233254496829	0.00001726735217989787	0.00001800250939405762	0.00001874809282612754	0.00001950440494055204	0.00002027175938809661	0.00002105048130554941	0.00002184091023342549	0.00002264340648547733	0.00002345834610086976	0.00002428611991084637	0.00002512713504465352	0.00002598182383482823	0.00002685064132286646	0.000027734061773609	0.00002863257873498625	0.00002954671615651619	0.00003047703501686395	0.00003142412280363455	0.00003238859405850481	0.00003337109134413094	0.00003437229096627853	0.00003539292669925342
YBL111C	8.758754259011933e-7	1.760641051537988e-6	2.654480292479311e-6	3.557581898497104e-6	4.470139420882626e-6	5.39235313511344e-6	6.324429373104018e-6	7.266581635120144e-6	8.219029851754147e-6	9.182001847977743e-6	0.00001015573320067886	0.00001114046593547793	0.00001213645146574993	0.00001314394879475403	0.00001416322962457921	0.00001519457423715693	0.00001623827133059168	0.00001729461821784517	0.00001836392261407354	0.00001944650878031875	0.00002054271338401029	0.00002165288392502017	0.00002277737901643587	0.00002391656938350318	0.00002507084555132678	0.00002624061608671214	0.00002742630370269464	0.0000286283455981158	0.00002984719486305512	0.00003108333004846518	0.00003233725261120014	0.00003360948255248865	0.00003490055891573433	0.00003621104464488445	0.00003754153711731515	0.00003889265976562455	0.00004026506054501358	0.0000416594144452462	0.00004307643826155643	0.00004451688640263179	0.00004598154514402378	0.00004747123272843326	0.00004898681787910718	0.00005052923064963549	0.000052099445025959	0.00005369847984386281	0.00005532740039151583	0.00005698732795443679	0.00005867947912546248
YBL112C	5.133987540710684e-7	1.032008593925472e-6	1.555937031048122e-6	2.085294703674799e-6	2.620195064582933e-6	3.160755507950968e-6	3.707096978121151e-6	4.259344621204697e-6	4.817627352588699e-6	5.382078715092781e-6	5.952836406084285e-6	6.530043053140192e-6	7.113845652995431e-6	7.70439602429918e-6	8.301853429111066e-6	8.906382158782432e-6	9.518151437575733e-6	0.00001013733553938449	0.00001076411483567125	0.00001139867939721633	0.00001204122656665977	0.00001269196003594907	0.00001335109001096493	0.00001401883452342448	0.00001469542107279477	0.00001538108983641062	0.00001607608859351786	0.00001678067361433186	0.00001749511048453214	0.00001821967971541423	0.00001895467524335354	0.00001970040187458584	0.00002045717557707537	0.00002122532633024605	0.00002200520429702311	0.00002279717491168391	0.00002360161798263266	0.00002441892916595946	0.00002524952862456477	0.00002609385856666474	0.00002695237987940333	0.00002782557218809507	0.0000287139447138364	0.00002961804262239946	0.00003053843682980066	0.00003147572454098231	0.00003243053018903551	0.00003340351104019807	0.00003439538023105008
YBL113C	8.762555611292931e-7	1.761405180191804e-6	2.655632352353155e-6	3.559125909300308e-6	4.472079486319214e-6	5.394693445801385e-6	6.327174209202985e-6	7.269735369441749e-6	8.222596952552937e-6	9.185986882377854e-6	0.00001016014083803807	0.000011145300950186	0.00001214171874107731	0.00001314965332569013	0.00001416937652459297	0.00001520116874213088	0.00001624531880257007	0.0000173021241488785	0.00001837189262663118	0.00001945494863462051	0.00002055162898890501	0.00002166228134303121	0.00002278726446896458	0.00002392694925126001	0.00002508172637313576	0.00002625200458268461	0.00002743820678209243	0.00002864077036645582	0.00002986014861999146	0.00003109682028284674	0.00003235128703674567	0.00003362406911858688	0.00003491570581702323	0.00003622676029958815	0.00003755783019204872	0.00003890953921210257	0.00004028253561312087	0.00004167749467364357	0.00004309513346325389	0.00004453620673656643	0.00004600150113500885	0.0000474918352851919	0.00004900807819740134	0.00005055116033111784	0.00005212205612380604	0.00005372178488798426	0.00005535141241540749	0.00005701206043466843	0.00005870494597508712
YBL113W-A	5.978236976186628e-7	1.201715407862398e-6	1.811800321734776e-6	2.428207271174644e-6	3.051068365449181e-6	3.680520303397215e-6	4.316703917796679e-6	4.959764934162412e-6	5.609853467106594e-6	6.267125019621431e-6	6.931739932448318e-6	7.603864287246241e-6	8.283669253432781e-6	8.971331615104341e-6	9.667036823767988e-6	0.00001037097618730857	0.00001108334675770261	0.00001180435146693185	0.00001253420034747188	0.00001327311472604825	0.00001402132439673193	0.00001477906654697725	0.00001554658594931688	0.00001632413648937933	0.0000171119830781401	0.00001791040538808439	0.00001871969194356092	0.00001954014115610536	0.00002037206228529924	0.00002121578197199495	0.00002207164248772927	0.00002293999876115211	0.00002382121871800449	0.00002471568660221007	0.00002562381015937605	0.00002654601491563936	0.00002748274313478564	0.00002843445553611447	0.00002940164137840496	0.0000303848155862946	0.00003138451483445384	0.00003240129761614306	0.00003343575689669176	0.00003448852749150339	0.00003556027419883406	0.00003665169242871379	0.00003776350929658828	0.00003889649014893442	0.00004005146539188805
YBR001C	0.00002098936538133348	0.00002730296293027804	0.00003200062560793174	0.00003591777553869076	0.00003935976495319236	0.00004247737368457065	0.00004535764739730877	0.00004805605699582694	0.00005061038311025236	0.00005304775955407707	0.00005538836496669798	0.00005764774561778605	0.00005983813376436346	0.00006196939256411595	0.00006404960562373851	0.00006608550364781431	0.00006808277431688315	0.00007004627997180427	0.00007198021645424986	0.00007388826457551828	0.00007577364550574302	0.00007763924474694202	0.00007948763685891351	0.00008132114288527772	0.00008314190365973453	0.00008495183442978775	0.00008675271494188393	0.000088546237796518	0.00009033395544200744	0.0000921172945910591	0.00009389764418902367	0.00009567635001879688	0.00009745463955076711	0.00009923370262916672	0.000101014733413831	0.000102798881018789	0.0001045872195940996	0.0001063808397069224	0.0001081808528668562	0.0001099883093704537	0.0001118042482057635	0.0001136297546077861	0.0001154659204398148	0.0001173137907031558	0.000119174458018289	0.0001210490717558773	0.0001229387529709323	0.0001248446453749761	0.0001267679742488006
YBR002C	6.977976564181291e-6	0.0000100849327562241	0.00001256635451121848	0.00001472920786965855	0.00001669210493503698	0.00001851577943445512	0.00002023626728357727	0.00002187703786088613	0.00002345440811057716	0.00002498022927524645	0.0000264635706925998	0.00002791137542526216	0.00002932929253956037	0.00003072188504462866	0.00003209291983674539	0.00003344564682370274	0.0000347827642577105	0.00003610664807318255	0.00003741940161965059	0.0000387228247129683	0.00004001857802610432	0.00004130815172522042	0.00004259286385775129	0.00004387397296244175	0.0000451526180430267	0.000046429841594672	0.00004770667045900344	0.00004898404287461151	0.00005026281268168844	0.0000515438400395666	0.00005282799448358267	0.00005411606873049958	0.00005540879890902192	0.00005670694501226104	0.00005801129473062468	0.00005932259167041446	0.00006064153502087095	0.00006196885833060131	0.00006330533487067568	0.00006465171148857367	0.00006600870747394339	0.00006737708638013861	0.00006875766151928393	0.0000701512252663395	0.00007155856715652207	0.00007298053585841023	0.00007441803347904782	0.00007587194226756022	0.0000773431792554738
YBR003W	0.00002056365371309692	0.00002674919705492868	0.00003135158031987603	0.0000351892813921111	0.0000385614592713164	0.00004161583563578531	0.00004443769066757184	0.00004708137019607091	0.00004958388857487671	0.0000519718292824156	0.00005426496168964211	0.00005647851675268169	0.00005862447863069323	0.00006071251043410944	0.00006275053181572946	0.00006474513696620124	0.0000667018982067387	0.00006862557925914791	0.00007052029086347215	0.00007238963917592761	0.00007423678003397645	0.00007606454041449986	0.00007787544266006345	0.00007967176073728473	0.00008145559205840708	0.00008322881302663612	0.00008499316729098601	0.00008675031312151663	0.0000885017714771312	0.0000902489401352288	0.00009199317987238856	0.00009373580917305803	0.00009547803060828584	0.00009722100989409027	0.00009896591697352552	0.0001007138776439575	0.0001024659442709389	0.0001042231853093848	0.0001059866897239707	0.0001077574864964953	0.0001095365935500965	0.0001113250741174471	0.0001131239977092341	0.0001149343887066221	0.0001167573170053826	0.0001185939088558484	0.0001204452625566772	0.0001223124986348217	0.000124196817530951
YBR004C	0.00008419753535497533	0.00009852732390287868	0.0001084923399282038	0.0001164537145421781	0.0001232322010050801	0.0001292199996219495	0.0001346380463831555	0.0001396242637095083	0.0001442712468809475	0.0001486442326505684	0.0001527913498136211	0.0001567490849584441	0.0001605458985023747	0.0001642044697159346	0.0001677432082940312	0.0001711772747954143	0.000174519392090036	0.0001777802650174943	0.0001809691324405882	0.0001840939119795218	0.0001871615591958337	0.0001901781742775625	0.0001931491569964435	0.000196079351306101	0.0001989730920181585	0.0002018343123080857	0.0002046665938505801	0.0002074732141567783	0.000210257196949994	0.0002130213526124926	0.0002157682714696679	0.0002185003879792925	0.000221220014716479	0.0002239293595339943	0.0002266304772891753	0.000229325319594155	0.0002320157932474012	0.0002347037743991192	0.0002373910715851076	0.0002400793790807405	0.000242770383820007	0.000245465789714096	0.0002481673167750332	0.0002508765965422159	0.0002535952300192854	0.0002563248718027893	0.0002590672414060707	0.0002618240631620372	0.0002645969855825864
YBR005W	0.0004195446665945068	0.0004545886723405519	0.0004778542073824251	0.0004958928805477946	0.0005109099916503508	0.0005239374858936857	0.0005355472552591968	0.0005460915944297456	0.0005558047029369222	0.0005648497874446782	0.0005733464568793652	0.0005813843535825354	0.0005890333449468229	0.000596348169152157	0.0006033735858611665	0.0006101456755907388	0.000616694870609285	0.000623046629441609	0.0006292224317233644	0.0006352410956848328	0.0006411186500890957	0.0006468691084551243	0.0006525050807014857	0.0006580375575642278	0.0006634762129031138	0.0006688299673269814	0.0006741068888936806	0.0006793141829166216	0.000684458398455998	0.0006895456950305912	0.0006945817258548332	0.0006995716740083965	0.0007045203632293303	0.0007094323800090848	0.0007143120204688218	0.0007191633260584565	0.0007239901366931475	0.000728796132907389	0.0007335848295207525	0.0007383596196275746	0.0007431238025890236	0.0007478805708214038	0.0007526330120924582	0.000757384183418041	0.0007621371336855308	0.0007668948647842629	0.0007716602925617984	0.0007764363678429344	0.0007812261073046677
YBR006W	4.70910555752081e-7	9.466009327728742e-7	1.42716974497217e-6	1.912718474228553e-6	2.403351184068333e-6	2.899175553207455e-6	3.400302516727904e-6	3.906846863739245e-6	4.418926840686525e-6	4.936664938483806e-6	5.460187458760025e-6	5.989625225342471e-6	6.525113069501228e-6	7.066790245251579e-6	7.614802834472452e-6	8.16930153217312e-6	8.730441558066826e-6	9.298382763635187e-6	9.873290591696008e-6	0.00001045533938174575	0.00001104471014547762	0.00001164158971856533	0.00001224617091167848	0.00001285865371174366	0.00001347924678600927	0.00001410817043647798	0.00001474565193861989	0.00001539192635649518	0.00001604723729508083	0.00001671184204335758	0.00001738601021461306	0.00001807002139351194	0.0000187641654032368	0.00001946874490600902	0.00002018408108114937	0.00002091050912564449	0.00002164837742198989	0.00002239804888033044	0.00002315990887641243	0.00002393436302900057	0.0000247218340923837	0.00002552276200969941	0.0000263376138225892	0.0000271668895805991	0.00002801111296324095	0.00002887083176572395	0.00002974661876084977	0.00003063907679995377	0.000031548859960933
YBR007C	4.713452781296513e-7	9.47474790063892e-7	1.428487240748689e-6	1.914484205741156e-6	2.405569844639655e-6	2.901851935562947e-6	3.403441516004477e-6	3.910453481044056e-6	4.423006186287355e-6	4.941222235726789e-6	5.465228047587812e-6	5.995154566469669e-6	6.531136748331838e-6	7.073313976395222e-6	7.621832466847843e-6	8.176843053065318e-6	8.738501097212352e-6	9.306966597396301e-6	9.882405152171792e-6	0.00001046499126482577	0.00001105490611172406	0.00001165233669825742	0.00001225747600996305	0.00001287052421991973	0.00001349169019892984	0.00001412119444852587	0.00001475926444849672	0.00001540613547362418	0.00001606205135621306	0.00001672726964051341	0.0000174020601817073	0.00001808670281292812	0.00001878148761402413	0.00001948671754665032	0.00002020271409695427	0.00002092981275735464	0.00002166836221561362	0.00002241872572103698	0.00002318128904035754	0.00002395645814889126	0.00002474465616745412	0.00002554632341772922	0.00002636192745927122	0.000027191968800745	0.00002803697157724665	0.00002889748405628607	0.00002977407949956308	0.00003066736135764282	0.0000315779844002347
YBR008C	6.961473343432813e-6	0.00001006108144279433	0.0000125366345201282	0.00001469437262829213	0.00001665262734829439	0.00001847198876978681	0.00002018840758082485	0.00002182529765289983	0.00002339893734396837	0.00002492114986496185	0.00002640098310348411	0.0000278453637037865	0.00002925992737102935	0.00003064922632087699	0.00003201701854397846	0.0000333665462600025	0.00003470050133801213	0.00003602125409850409	0.00003733090291069764	0.0000386312433352275	0.0000399239321226861	0.00004121045590670823	0.00004249212962155655	0.00004377020883368327	0.00004504582984377933	0.0000463200326875568	0.0000475938417840724	0.00004886819313884535	0.0000501439385758611	0.00005142193622674029	0.0000527030535736276	0.00005398808144830997	0.00005527775423992407	0.00005657283014738261	0.00005787409500051795	0.00005918229064313868	0.00006049811461051375	0.00006182229871695514	0.00006315561440552449	0.00006449880675840504	0.00006585259336283459	0.00006721773596466923	0.0000685950459524864	0.00006998531383194125	0.00007138932726832072	0.00007280793291930812	0.00007424203076028728	0.00007569250095967838	0.00007716025837505801
YBR011C	7.268455925177287e-6	0.00001050474863676416	0.00001308946716921702	0.00001534235594562518	0.00001738696465447146	0.00001928655524694474	0.00002107866374013375	0.00002278773649504902	0.00002443076970398373	0.00002602010794384429	0.00002756519809728676	0.00002907327225284868	0.00003055021462899768	0.00003200077819495082	0.0000334288866467205	0.00003483792518133814	0.0000362307043790623	0.00003760969907084497	0.00003897710017221366	0.00004033478242089341	0.00004168447561387155	0.00004302773195914797	0.00004436592436812645	0.00004570036376567303	0.00004703223657895924	0.00004836262869502411	0.00004969260969625431	0.00005102315689116374	0.0000523551596594325	0.00005368951395988164	0.00005502712552274635	0.00005636882008003321	0.00005771536439946494	0.00005906755010365678	0.0000604261976692017	0.00006179208167392197	0.00006316593040949034	0.00006454850795286846	0.0000659406197606812	0.00006734304378725441	0.0000687565292613034	0.00007018187151313863	0.00007161991770888328	0.00007307149322562205	0.00007453742045988265	0.00007601858339974896	0.00007751592170841025	0.00007903035437508236	0.00008056283659713629
YBR012C	5.282885063485177e-7	1.061939232425681e-6	1.601062807802551e-6	2.145773079440456e-6	2.696186790558087e-6	3.252424740039778e-6	3.814611379906973e-6	4.382875485818631e-6	4.957349712020124e-6	5.538171474396619e-6	6.125482463875135e-6	6.719429444576273e-6	7.320163676410336e-6	7.927841380820401e-6	8.542626439099897e-6	9.164687907798367e-6	9.794199919485551e-6	0.000010431341802861	0.000011076299159217	0.00001172926757053199	0.00001239045010397992	0.00001306005636033997	0.00001373830264341201	0.00001442541330767048	0.00001512162244561189	0.00001582717720205678	0.00001654233254496829	0.00001726735217989787	0.00001800250939405762	0.00001874809282612754	0.00001950440494055204	0.00002027175938809661	0.00002105048130554941	0.00002184091023342549	0.00002264340648547733	0.00002345834610086976	0.00002428611991084637	0.00002512713504465352	0.00002598182383482823	0.00002685064132286646	0.000027734061773609	0.00002863257873498625	0.00002954671615651619	0.00003047703501686395	0.00003142412280363455	0.00003238859405850481	0.00003337109134413094	0.00003437229096627853	0.00003539292669925342
YBR012W-A	1.01126985336205e-6	2.032804069644839e-6	3.064814414085199e-6	4.107519378897301e-6	5.161141318932002e-6	6.225912010801045e-6	7.30206967802462e-6	8.389860820475324e-6	9.489539362268989e-6	0.00001060136834200408	0.00001172561898166056	0.00001286257221378991	0.00001401251757817361	0.00001517575411061514	0.00001635259550770028	0.00001754336537216649	0.00001874839702374591	0.00001996803372856739	0.00002120263076556086	0.00002245256251632322	0.00002371821768247403	0.00002499999747215591	0.00002629831592419513	0.00002761360106547438	0.00002894630379020466	0.00003029689581070708	0.00003166586517071293	0.00003305371663814663	0.00003446097333568955	0.00003588818779447829	0.00003733593897101949	0.00003880482723030853	0.00004029547492175767	0.00004180853201552624	0.00004334468822841531	0.0000449046633389092	0.00004648920543645717	0.00004809909384113718	0.00004973515616582799	0.00005139826340478374	0.00005308932333961886	0.00005480928065638623	0.00005655913842082665	0.00005833997043280819	0.00006015290119342557	0.00006199910698127776	0.00006387981770206826	0.00006579632797717972	0.00006775004250103268
YBR012W-B	1.634570241482663e-6	3.285729872069414e-6	4.953822015912033e-6	6.639197142969905e-6	8.342217253190959e-6	0.00001006325604822574	0.00001180269852918342	0.00001356094307300523	0.00001533840005469196	0.0000171354945785957	0.00001895266497515067	0.00002079036526618405	0.00002264906338775553	0.00002452924261049288	0.00002643140990672812	0.00002835608826309636	0.00003030381637148915	0.0000322751490000817	0.00003427066030230116	0.00003629095529852152	0.00003833666218860872	0.00004040842938727338	0.00004250692604843991	0.00004463284390347498	0.00004678691157412785	0.00004896989141733375	0.00005118257219456984	0.00005342576970140993	0.00005570032934458534	0.00005800714395728768	0.00006034714922666467	0.00006272131545526175	0.00006513064848386093	0.00006757619860523606	0.00007005908039424108	0.00007258045715420079	0.00007514153795712794	0.00007774358222728278	0.00008038792723849283	0.00008307598068438359	0.00008580920974696055	0.00008858914127139704	0.00009141739575885131	0.00009429570855319095	0.00009722589709129428	0.0001002098625241697	0.0001032495927135222	0.0001063471795533408	0.0001095048924992343
YBR013C	5.282885063485177e-7	1.061939232425681e-6	1.601062807802551e-6	2.145773079440456e-6	2.696186790558087e-6	3.252424740039778e-6	3.814611379906973e-6	4.382875485818631e-6	4.957349712020124e-6	5.538171474396619e-6	6.125482463875135e-6	6.719429444576273e-6	7.320163676410336e-6	7.927841380820401e-6	8.542626439099897e-6	9.164687907798367e-6	9.794199919485551e-6	0.000010431341802861	0.000011076299159217	0.00001172926757053199	0.00001239045010397992	0.00001306005636033997	0.00001373830264341201	0.00001442541330767048	0.00001512162244561189	0.00001582717720205678	0.00001654233254496829	0.00001726735217989787	0.00001800250939405762	0.00001874809282612754	0.00001950440494055204	0.00002027175938809661	0.00002105048130554941	0.00002184091023342549	0.00002264340648547733	0.00002345834610086976	0.00002428611991084637	0.00002512713504465352	0.00002598182383482823	0.00002685064132286646	0.000027734061773609	0.00002863257873498625	0.00002954671615651619	0.00003047703501686395	0.00003142412280363455	0.00003238859405850481	0.00003337109134413094	0.00003437229096627853	0.00003539292669925342
YBR014C	0.00004327669189645609	0.00005342157820038294	0.00006071774307265059	0.00006667280349985478	0.00007182391097537458	0.00007643188040019049	0.00008064540638662552	0.00008455825295566142	0.00008823381752993188	0.00009171720364062725	0.00009504178616795374	0.00009823308335330776	0.0001013110967130306	0.0001042918469705235	0.0001071883685475236	0.00011001151664939	0.0001127703576542351	0.0001154726410338017	0.000118125016170697	0.0001207332572979783	0.0001233024316613946	0.0001258370189768485	0.0001283410091945737	0.0001308179802520566	0.0001332711822671409	0.0001357035564368919	0.000138117799977654	0.0001405164197748377	0.0001429017114983825	0.0001452758284001555	0.0001476408120848238	0.0001499985518705834	0.0001523508588437978	0.0001546994934086761	0.0001570460834975626	0.0001593922017231144	0.0001617394175362236	0.0001640892865412129	0.0001664432519377273	0.0001688027328548824	0.0001711691815101738	0.0001735440772435212	0.0001759288175236329	0.0001783247874879142	0.0001807334342268176	0.0001831562646449765	0.0001855947294260325	0.0001880502829009113	0.0001905244706764958
YBR015C	6.967265875912257e-6	0.00001006945311219173	0.00001254706606048076	0.00001470659959103929	0.00001666648374669867	0.00001848735903321175	0.00002020520605241367	0.00002184345815813114	0.00002341840725441418	0.00002494188638693652	0.00002642295097560027	0.00002786853342705343	0.00002928427413254914	0.00003067472910219769	0.00003204365944741302	0.00003339431008769372	0.00003472937513548577	0.00003605122687615332	0.00003736196543194096	0.00003866338785627673	0.00003995715227211438	0.00004124474655912983	0.00004252748674155916	0.00004380662942600691	0.00004508331186813461	0.00004635857496305846	0.00004763344397624731	0.000048908855705671	0.00005018566268125983	0.00005146472374250778	0.00005274690709012814	0.00005403300422288028	0.00005532375014005215	0.00005661990366894836	0.00005792225129126163	0.00005923153547013407	0.0000605484543220825	0.00006187374027073568	0.00006320816540074709	0.00006455247541106324	0.00006590738848784267	0.00006727366701363175	0.00006865212305254598	0.00007004354776086395	0.00007144872946284375	0.00007286851552585244	0.00007430380667177754	0.00007575548379345432	0.00007722446251630996
YBR016W	0.00002133523077277902	0.00002775286472579229	0.0000325279362374421	0.00003650963361883468	0.00004000834073212656	0.00004317732197925773	0.00004610505737380768	0.0000488479318777076	0.00005144434867406549	0.00005392188869143951	0.00005630106307519429	0.00005859767426856285	0.00006082415609334061	0.0000629905342335739	0.00006510502549880363	0.00006717447150319035	0.00006920465364933144	0.00007120051440109949	0.00007316631873912561	0.00007510580812821435	0.00007702225681752827	0.00007891859785590274	0.00008079744822886254	0.00008266116722479279	0.00008451193095348756	0.00008635168622545916	0.00008818224211486434	0.00009000531911239109	0.00009182249524130579	0.00009363522072929144	0.00009544490741623246	0.00009725292325364788	0.00009906051592899248	0.0001008688949065688	0.0001026792740346601	0.0001044928213353515	0.0001063106286642429	0.0001081338045794405	0.0001099634789046622	0.0001118007192100495	0.0001136465816279314	0.0001155021693014465	0.0001173685920449497	0.0001192469120784247	0.0001211382400608475	0.0001230437443030324	0.000124964564282591	0.0001269018625934798	0.0001288568847400997
YBR017C	0.00002043157332279399	0.0000265773868363177	0.0000311502089100573	0.00003496326034518852	0.00003831377864223671	0.00004134853666307342	0.00004415226683478101	0.00004677896592470579	0.00004926541054092676	0.00005163801341783968	0.0000539164169467259	0.00005611575425577871	0.00005824793252934117	0.0000603225528120415	0.00006234748388850027	0.00006432927759455693	0.00006627347046123021	0.00006818479561143985	0.00007006733738341905	0.00007192467877003198	0.00007375995533846767	0.00007557597590979809	0.00007737524662237629	0.00007916002684025375	0.00008093240050331764	0.00008269423195866603	0.00008444725365964412	0.00008619311322745393	0.00008793332184633758	0.000089669268317	0.00009140230467841302	0.0000931337409456122	0.00009486477196274517	0.00009659655595998888	0.0000983302553672188	0.0001000669887490944	0.0001018078017114152	0.0001035537558468746	0.0001053059331260895	0.0001070653559213697	0.0001088330356170931	0.0001106100286161852	0.0001123973975613824	0.0001141961602538039	0.0001160073797154717	0.0001178321749629469	0.0001196716372432366	0.0001215268798834733	0.0001233990956115084
YBR018C	0.0001370617725017953	0.0001559732375247975	0.0001689011261460655	0.0001791167671153643	0.0001877436575368241	0.0001953143685625544	0.0002021271508547871	0.0002083673136365767	0.0002141585102966742	0.0002195879428833966	0.0002247194630413574	0.0002296013854912187	0.0002342714011288057	0.0002387593018393995	0.0002430893772479648	0.0002472814237046314	0.0002513521609982324	0.0002553156362494353	0.0002591836925983601	0.0002629667603902561	0.0002666738647983569	0.000270312815717212	0.0002738906179392111	0.0002774135323734405	0.0002808871053461229	0.0002843163465011747	0.0002877058547962084	0.0002910598049206476	0.00029438201361574	0.0002976760248046283	0.0003009451262807817	0.0003041923843279151	0.0003074206824854465	0.0003106327304693014	0.0003138310875511099	0.0003170182090621408	0.0003201964592459594	0.0003233680728852421	0.0003265352122163331	0.0003297000092145548	0.0003328645553174134	0.0003360308405227626	0.0003392008417029118	0.0003423765594214327	0.0003455599933100785	0.0003487530463895778	0.0003519576493825468	0.0003551758015426034	0.0003584095738372413
YBR019C	4.917216335099048e-7	9.884343254068145e-7	1.490241047722416e-6	1.997247767274182e-6	2.509563146477513e-6	3.02729962278401e-6	3.550573033899387e-6	4.079503241877592e-6	4.614213718907454e-6	5.154832369225626e-6	5.701491076196022e-6	6.25432644522991e-6	6.813479266489521e-6	7.379094948676173e-6	7.951326029092468e-6	8.530329861882029e-6	9.116268525777435e-6	9.70930893588785e-6	0.00001030962384912732	0.00001091739531212839	0.00001153281233408507	0.00001215607000527063	0.00001278736965469829	0.00001342692010876997	0.00001407493926586819	0.00001473165716066972	0.0000153973111080877	0.00001607214655515649	0.00001675641787475073	0.00001745039374163743	0.00001815435567832368	0.00001886859561710587	0.00001959341618019707	0.00002032913342276138	0.00002107608272712058	0.00002183461409185694	0.00002260509128177129	0.00002338789324889565	0.00002418342243043533	0.0000249921023556265	0.00002581437444148721	0.00002665069804994201	0.00002750156093691549	0.00002836748524945162	0.00002924901778721998	0.00003014673052671731	0.00003106122152048752	0.00003199312029607868	0.00003294310990970417
YBR020W	4.739380729793081e-7	9.526866971949673e-7	1.436345120568845e-6	1.925015477491621e-6	2.418802500477401e-6	2.917814560538417e-6	3.42216330597057e-6	3.931964263869775e-6	4.447336440903175e-6	4.968403115495469e-6	5.495291401286152e-6	6.028132963186334e-6	6.567063499266533e-6	7.112223158671555e-6	7.663758962586724e-6	8.221822575034421e-6	8.786570213852176e-6	9.358162758447658e-6	9.93676671460056e-6	0.00001052255754199949	0.0000111157174166485	0.00001171643437605195	0.00001232490247120846	0.00001294132297444179	0.00001356590589202821	0.000014198872943207	0.00001484045286590115	0.00001549088223687902	0.00001615040622674172	0.00001681928377451594	0.00001749778622847967	0.00001818619497300739	0.00001888480169710914	0.00001959391100428422	0.00002031384613634486	0.00002104494444853552	0.00002178755656691933	0.00002254204773394299	0.00002330880579483976	0.00002408823898026305	0.00002488077276791922	0.00002568684993593599	0.00002650694050898253	0.00002734154775171491	0.00002819119871650393	0.00002905644472766721	0.00002993786224910468	0.00003083605799972459	0.00003175169024412565
YBR021W	6.977976564181291e-6	0.0000100849327562241	0.00001256635451121848	0.00001472920786965855	0.00001669210493503698	0.00001851577943445512	0.00002023626728357727	0.00002187703786088613	0.00002345440811057716	0.00002498022927524645	0.0000264635706925998	0.00002791137542526216	0.00002932929253956037	0.00003072188504462866	0.00003209291983674539	0.00003344564682370274	0.0000347827642577105	0.00003610664807318255	0.00003741940161965059	0.0000387228247129683	0.00004001857802610432	0.00004130815172522042	0.00004259286385775129	0.00004387397296244175	0.0000451526180430267	0.000046429841594672	0.00004770667045900344	0.00004898404287461151	0.00005026281268168844	0.0000515438400395666	0.00005282799448358267	0.00005411606873049958	0.00005540879890902192	0.00005670694501226104	0.00005801129473062468	0.00005932259167041446	0.00006064153502087095	0.00006196885833060131	0.00006330533487067568	0.00006465171148857367	0.00006600870747394339	0.00006737708638013861	0.00006875766151928393	0.0000701512252663395	0.00007155856715652207	0.00007298053585841023	0.00007441803347904782	0.00007587194226756022	0.0000773431792554738
YBR022W	0.00002292174892362351	0.00002981660774478491	0.00003494676086504721	0.00003922454141321036	0.00004298341989840271	0.00004638805162017299	0.00004953349811275124	0.00005248033720078261	0.00005526982778792737	0.00005793160175665252	0.00006048769549239558	0.00006295508652985952	0.00006534713328849223	0.00006767460697635575	0.00006994633541711648	0.00007216966897750913	0.00007435081897344903	0.00007649509539821201	0.00007860708038243035	0.0000806907936120247	0.00008274975281444403	0.00008478710914427932	0.0000868056741904826	0.00008880798268172549	0.0000907963725476578	0.00009277293536622395	0.00009473961473548913	0.00009669825908449088	0.00009865056378703707	0.0001005980869085181	0.0001025423452704132	0.0001044848085525039	0.0001064268172293186	0.0001083696706943805	0.0001103146730530573	0.0001122630792011254	0.0001142160621835618	0.0001161748129806199	0.0001181405454329872	0.0001201144065180616	0.0001220975308903767	0.0001240911037101058	0.0001260963173442798	0.0001281143130028411	0.0001301462839160004	0.0001321934852726417	0.0001342571413143341	0.0001363385010674966	0.0001384389026361835
YBR023C	4.713452781296513e-7	9.47474790063892e-7	1.428487240748689e-6	1.914484205741156e-6	2.405569844639655e-6	2.901851935562947e-6	3.403441516004477e-6	3.910453481044056e-6	4.423006186287355e-6	4.941222235726789e-6	5.465228047587812e-6	5.995154566469669e-6	6.531136748331838e-6	7.073313976395222e-6	7.621832466847843e-6	8.176843053065318e-6	8.738501097212352e-6	9.306966597396301e-6	9.882405152171792e-6	0.00001046499126482577	0.00001105490611172406	0.00001165233669825742	0.00001225747600996305	0.00001287052421991973	0.00001349169019892984	0.00001412119444852587	0.00001475926444849672	0.00001540613547362418	0.00001606205135621306	0.00001672726964051341	0.0000174020601817073	0.00001808670281292812	0.00001878148761402413	0.00001948671754665032	0.00002020271409695427	0.00002092981275735464	0.00002166836221561362	0.00002241872572103698	0.00002318128904035754	0.00002395645814889126	0.00002474465616745412	0.00002554632341772922	0.00002636192745927122	0.000027191968800745	0.00002803697157724665	0.00002889748405628607	0.00002977407949956308	0.00003066736135764282	0.0000315779844002347
YBR024W	6.527543985837654e-7	1.312134360549411e-6	1.978276579858885e-6	2.651321725986882e-6	3.33141404677491e-6	4.018702801396899e-6	4.713341762777421e-6	5.415490046146018e-6	6.125311559109926e-6	6.842976092754074e-6	7.568658720432097e-6	8.302540783881818e-6	9.044809180137263e-6	9.795656936589286e-6	0.00001055528654463271	0.00001132390689022477	0.00001210173313121679	0.00001288898684575825	0.00001368589736433675	0.0000144927063494135	0.00001530966470954151	0.00001613703142602992	0.00001697507463946915	0.00001782406893144327	0.00001868430618395687	0.00001955609088988025	0.00002043973808470701	0.00002133557359968434	0.0000222439351097833	0.00002316517926636309	0.00002409967979069429	0.00002504782422445947	0.00002601001430080191	0.00002698666956666339	0.00002797823523119956	0.00002898517592076172	0.00003000797453753991	0.00003104713413253953	0.00003210318891476732	0.00003317670112367437	0.00003426825674790347	0.00003537846560026593	0.00003650797511978986	0.00003765747844996405	0.00003882770147481002	0.00004001940350330004	0.00004123337846357022	0.00004247046202288825	0.00004373156088184185
YBR025C	7.005590930995547e-6	0.00001012484247614828	0.00001261608412104089	0.00001478749668077168	0.00001675816164955648	0.00001858905309994456	0.0000203163495535771	0.00002196361326479864	0.00002354722575329213	0.00002507908515942854	0.00002656829670964457	0.00002802183094530122	0.00002944535928833923	0.00003084346280152512	0.00003221992329323442	0.00003357800352979467	0.00003492041243863445	0.00003624953536409762	0.00003756748397159358	0.00003887606520128862	0.00004017694630505914	0.00004147162333537209	0.00004276141956093962	0.00004404759850656655	0.0000453313036714857	0.0000466135816842311	0.00004789546345696888	0.0000491778909221278	0.00005046172130559351	0.00005174781818209655	0.00005303705453174192	0.00005433022618426841	0.00005562807218894095	0.00005693135555846006	0.00005824086710681237	0.00005955735335787827	0.00006088151627369796	0.00006221409231850003	0.00006355585783062391	0.00006490756258733128	0.00006626992873096635	0.00006764372285014764	0.00006902976148041692	0.00007042884010664874	0.00007184175139798658	0.00007326934739636104	0.00007471253377480117	0.00007617219625333831	0.00007764925550680558
YBR026C	5.282885063485177e-7	1.061939232425681e-6	1.601062807802551e-6	2.145773079440456e-6	2.696186790558087e-6	3.252424740039778e-6	3.814611379906973e-6	4.382875485818631e-6	4.957349712020124e-6	5.538171474396619e-6	6.125482463875135e-6	6.719429444576273e-6	7.320163676410336e-6	7.927841380820401e-6	8.542626439099897e-6	9.164687907798367e-6	9.794199919485551e-6	0.000010431341802861	0.000011076299159217	0.00001172926757053199	0.00001239045010397992	0.00001306005636033997	0.00001373830264341201	0.00001442541330767048	0.00001512162244561189	0.00001582717720205678	0.00001654233254496829	0.00001726735217989787	0.00001800250939405762	0.00001874809282612754	0.00001950440494055204	0.00002027175938809661	0.00002105048130554941	0.00002184091023342549	0.00002264340648547733	0.00002345834610086976	0.00002428611991084637	0.00002512713504465352	0.00002598182383482823	0.00002685064132286646	0.000027734061773609	0.00002863257873498625	0.00002954671615651619	0.00003047703501686395	0.00003142412280363455	0.00003238859405850481	0.00003337109134413094	0.00003437229096627853	0.00003539292669925342
YBR027C	5.282885063485177e-7	1.061939232425681e-6	1.601062807802551e-6	2.145773079440456e-6	2.696186790558087e-6	3.252424740039778e-6	3.814611379906973e-6	4.382875485818631e-6	4.957349712020124e-6	5.538171474396619e-6	6.125482463875135e-6	6.719429444576273e-6	7.320163676410336e-6	7.927841380820401e-6	8.542626439099897e-6	9.164687907798367e-6	9.794199919485551e-6	0.000010431341802861	0.000011076299159217	0.00001172926757053199	0.00001239045010397992	0.00001306005636033997	0.00001373830264341201	0.00001442541330767048	0.00001512162244561189	0.00001582717720205678	0.00001654233254496829	0.00001726735217989787	0.00001800250939405762	0.00001874809282612754	0.00001950440494055204	0.00002027175938809661	0.00002105048130554941	0.00002184091023342549	0.00002264340648547733	0.00002345834610086976	0.00002428611991084637	0.00002512713504465352	0.00002598182383482823	0.00002685064132286646	0.000027734061773609	0.00002863257873498625	0.00002954671615651619	0.00003047703501686395	0.00003142412280363455	0.00003238859405850481	0.00003337109134413094	0.00003437229096627853	0.00003539292669925342
YBR028C	4.917216335099048e-7	9.884343254068145e-7	1.490241047722416e-6	1.997247767274182e-6	2.509563146477513e-6	3.02729962278401e-6	3.550573033899387e-6	4.079503241877592e-6	4.614213718907454e-6	5.154832369225626e-6	5.701491076196022e-6	6.25432644522991e-6	6.813479266489521e-6	7.379094948676173e-6	7.951326029092468e-6	8.530329861882029e-6	9.116268525777435e-6	9.70930893588785e-6	0.00001030962384912732	0.00001091739531212839	0.00001153281233408507	0.00001215607000527063	0.00001278736965469829	0.00001342692010876997	0.00001407493926586819	0.00001473165716066972	0.0000153973111080877	0.00001607214655515649	0.00001675641787475073	0.00001745039374163743	0.00001815435567832368	0.00001886859561710587	0.00001959341618019707	0.00002032913342276138	0.00002107608272712058	0.00002183461409185694	0.00002260509128177129	0.00002338789324889565	0.00002418342243043533	0.0000249921023556265	0.00002581437444148721	0.00002665069804994201	0.00002750156093691549	0.00002836748524945162	0.00002924901778721998	0.00003014673052671731	0.00003106122152048752	0.00003199312029607868	0.00003294310990970417
YBR029C	0.00002043892460811946	0.00002658694939095366	0.00003116141677150214	0.00003497584014767749	0.00003832756396642491	0.00004136341389844918	0.0000441681528578379	0.00004679579703897181	0.00004928313628339594	0.00005165659282803602	0.00005393581613189722	0.00005613594476790173	0.0000582688902046708	0.00006034425694129669	0.00006236991659357331	0.0000643524233546449	0.00006629731574778527	0.0000682093285985077	0.00007009254771505465	0.00007195055737911855	0.00007378649428602999	0.00007560316826810168	0.00007740308636429126	0.00007918850875276353	0.00008096152012207199	0.00008272398548925069	0.00008447763793438231	0.00008622412567267473	0.00008796496042357454	0.00008970153149193604	0.00009143519140997418	0.00009316725065859132	0.00009489890450355203	0.00009663131160186239	0.00009836563480979022	0.0001001029930752754	0.0001018444323836072	0.0001035910147231285	0.0001053438224529823	0.0001071038782911717	0.0001088721940009491	0.0001106498263815021	0.0001124378384322481	0.0001142372483194504	0.0001160491194685176	0.000117874571299075	0.000119714695419801	0.000121570605579984	0.0001234434949564798
YBR030W	0.00002043706495427512	0.00002658453035284859	0.00003115858152030856	0.0000349726578367311	0.00003832407669482128	0.00004135965040624638	0.00004416413417283512	0.00004679153927417688	0.00004927865220477382	0.00005165189279716643	0.00005393090872272656	0.00005613083717683006	0.00005826358854448677	0.00006033876645074583	0.00006236424179528121	0.00006434656817503064	0.00006629128360887152	0.00006820312249229953	0.00007008617026095192	0.00007194401087095734	0.00007377978073238417	0.00007559628942078849	0.00007739604374886395	0.00007918130368723527	0.00008095415373629128	0.0000827164587449049	0.000084469951630696	0.0000862162804571397	0.00008795695681768505	0.00008969336988490452	0.000091426872058938	0.00009315877370858067	0.00009489027000180789	0.00009662251947703781	0.00009835668487409426	0.0001000938850639795	0.0001018351659326267	0.0001035815893540721	0.0001053342375899188	0.0001070941332936803	0.0001088622881173301	0.0001106397587431408	0.0001124276081066817	0.0001142268542829874	0.0001160385605739661	0.000117863846296796	0.00011970380300041	0.0001215595443052467	0.0001234322632542631
YBR032W	6.527543985837654e-7	1.312134360549411e-6	1.978276579858885e-6	2.651321725986882e-6	3.33141404677491e-6	4.018702801396899e-6	4.713341762777421e-6	5.415490046146018e-6	6.125311559109926e-6	6.842976092754074e-6	7.568658720432097e-6	8.302540783881818e-6	9.044809180137263e-6	9.795656936589286e-6	0.00001055528654463271	0.00001132390689022477	0.00001210173313121679	0.00001288898684575825	0.00001368589736433675	0.0000144927063494135	0.00001530966470954151	0.00001613703142602992	0.00001697507463946915	0.00001782406893144327	0.00001868430618395687	0.00001955609088988025	0.00002043973808470701	0.00002133557359968434	0.0000222439351097833	0.00002316517926636309	0.00002409967979069429	0.00002504782422445947	0.00002601001430080191	0.00002698666956666339	0.00002797823523119956	0.00002898517592076172	0.00003000797453753991	0.00003104713413253953	0.00003210318891476732	0.00003317670112367437	0.00003426825674790347	0.00003537846560026593	0.00003650797511978986	0.00003765747844996405	0.00003882770147481002	0.00004001940350330004	0.00004123337846357022	0.00004247046202288825	0.00004373156088184185
YBR033W	4.70910555752081e-7	9.466009327728742e-7	1.42716974497217e-6	1.912718474228553e-6	2.403351184068333e-6	2.899175553207455e-6	3.400302516727904e-6	3.906846863739245e-6	4.418926840686525e-6	4.936664938483806e-6	5.460187458760025e-6	5.989625225342471e-6	6.525113069501228e-6	7.066790245251579e-6	7.614802834472452e-6	8.16930153217312e-6	8.730441558066826e-6	9.298382763635187e-6	9.873290591696008e-6	0.00001045533938174575	0.00001104471014547762	0.00001164158971856533	0.00001224617091167848	0.00001285865371174366	0.00001347924678600927	0.00001410817043647798	0.00001474565193861989	0.00001539192635649518	0.00001604723729508083	0.00001671184204335758	0.00001738601021461306	0.00001807002139351194	0.0000187641654032368	0.00001946874490600902	0.00002018408108114937	0.00002091050912564449	0.00002164837742198989	0.00002239804888033044	0.00002315990887641243	0.00002393436302900057	0.0000247218340923837	0.00002552276200969941	0.0000263376138225892	0.0000271668895805991	0.00002801111296324095	0.00002887083176572395	0.00002974661876084977	0.00003063907679995377	0.000031548859960933
YBR034C	8.597711750604332e-7	1.728269098711447e-6	2.605673814412694e-6	3.492170601785233e-6	4.387949453652299e-6	5.293206963417646e-6	6.208145669577798e-6	7.132975147184253e-6	8.067911283400989e-6	9.013177714638205e-6	9.969005686697627e-6	0.00001093563277556749	0.00001191330577225217	0.00001290227891798913	0.00001390281891991016	0.00001491520090730998	0.00001593970827096189	0.00001697663285815235	0.00001802627672535089	0.00001908895817082787	0.00002016500767353232	0.00002125476634584905	0.00002235858620922396	0.00002347683117245271	0.0000246098845759113	0.00002575814747674723	0.00002692203481901488	0.00002810197576660987	0.00002929841507851046	0.00003051182249945682	0.00003174269027036655	0.00003299152883680619	0.00003425886733700226	0.00003554525835611209	0.00003685128828413009	0.00003817756909849958	0.00003952473684949276	0.00004089345411551167	0.00004228442449748821	0.00004369838854283681	0.00004513611808267122	0.00004659841632944374	0.00004808613599546531	0.00004960019003660678	0.00005114153454510427	0.00005271116964098233	0.00005431014104553562	0.00005593954941142328	0.00005760058892577518
YBR035C	0.00002045115955946152	0.0000266028646200615	0.00003118007033102808	0.00003499677706746516	0.0000383505072699298	0.00004138817450043969	0.00004419459241323386	0.00004682380953670967	0.00004931263773580891	0.00005168751506379	0.00005396810274216016	0.0000561695484059334	0.00005830377065399573	0.00006038037973491339	0.00006240725197644371	0.00006439094549501837	0.00006633700212979063	0.00006825015953979873	0.0000701345059799848	0.00007199362787702967	0.00007383066380381171	0.00007564842527581249	0.00007744942083073883	0.00007923591200181176	0.00008100998472270971	0.00008277350512599563	0.00008452820733688748	0.00008627574055957091	0.00008801761739757906	0.00008975522799890843	0.00009148992572259058	0.00009322302181953796	0.0000949557122497987	0.00009668915639043789	0.00009842451781511415	0.0001001629160907149	0.0001019053978376172	0.0001036530257163736	0.0001054068827317287	0.0001071679921546004	0.0001089373663942829	0.0001107160629260811	0.0001125051453162366	0.0001143056323378618	0.0001161185881096126	0.0001179451327221235	0.0001197863583535291	0.0001216433794786705	0.0001235173900426343
YBR036C	0.00003867162436141823	0.0000477369923871037	0.00005425677118858761	0.00005957815236141429	0.00006418112916527595	0.0000682987632006201	0.00007206392649391859	0.00007556040563665194	0.00007884485193558713	0.00008195756946005444	0.00008492838166878813	0.00008778009140134159	0.00009053057182388741	0.00009319413888166599	0.00009578244001285794	0.00009830517531583712	0.0001007704464138567	0.0001031851781602083	0.0001055553123730058	0.0001078860088498319	0.0001101817956300954	0.0001124466757424617	0.0001146842145644439	0.0001168976093059304	0.000119089764239061	0.0001212633075845033	0.0001234206495500837	0.0001255640302617433	0.0001276955011032901	0.0001298169862927655	0.0001319303099131464	0.0001340371605080112	0.0001361391563592992	0.0001382378705442212	0.0001403347577581118	0.000142431223276398	0.000144528669548884	0.0001466284866424274	0.0001487319641745859	0.0001508403702699969	0.0001529550026208528	0.0001550771831468173	0.0001572081605963619	0.0001593491725957832	0.0001615015126277475	0.0001636665268733874	0.0001658455117538585	0.0001680397668497783	0.0001702506733068872
YBR037C	4.917216335099048e-7	9.884343254068145e-7	1.490241047722416e-6	1.997247767274182e-6	2.509563146477513e-6	3.02729962278401e-6	3.550573033899387e-6	4.079503241877592e-6	4.614213718907454e-6	5.154832369225626e-6	5.701491076196022e-6	6.25432644522991e-6	6.813479266489521e-6	7.379094948676173e-6	7.951326029092468e-6	8.530329861882029e-6	9.116268525777435e-6	9.70930893588785e-6	0.00001030962384912732	0.00001091739531212839	0.00001153281233408507	0.00001215607000527063	0.00001278736965469829	0.00001342692010876997	0.00001407493926586819	0.00001473165716066972	0.0000153973111080877	0.00001607214655515649	0.00001675641787475073	0.00001745039374163743	0.00001815435567832368	0.00001886859561710587	0.00001959341618019707	0.00002032913342276138	0.00002107608272712058	0.00002183461409185694	0.00002260509128177129	0.00002338789324889565	0.00002418342243043533	0.0000249921023556265	0.00002581437444148721	0.00002665069804994201	0.00002750156093691549	0.00002836748524945162	0.00002924901778721998	0.00003014673052671731	0.00003106122152048752	0.00003199312029607868	0.00003294310990970417
YBR038W	4.708847936509524e-7	9.465491470536887e-7	1.427091668730192e-6	1.912613835057863e-6	2.403219703835073e-6	2.899016947896919e-6	3.400116496254936e-6	3.906633131733185e-6	4.418685094307595e-6	4.93639486819081e-6	5.459888748101908e-6	5.989297550711438e-6	6.524756099965359e-6	7.066403642416073e-6	7.614386251819823e-6	8.168854614762713e-6	8.72996394226533e-6	9.297874076838997e-6	9.87275045296788e-6	0.00001045476740129229	0.00001104410592302195	0.00001164095284294906	0.00001224550096044758	0.0000128579502518659	0.00001347850937565002	0.00001410739862083296	0.00001474484524913779	0.00001539108431026332	0.00001604635939643333	0.00001671092778680401	0.00001738505907824298	0.00001806903283781656	0.00001876313887024639	0.00001946767982596365	0.00002018297686921227	0.00002090936517529229	0.0000216471931037325	0.00002239682354577995	0.00002315864186454382	0.00002393305365233018	0.00002472048163462425	0.00002552136572390536	0.00002633617295704894	0.00002716540335563099	0.00002800958056376243	0.00002886925233858863	0.00002974499141191605	0.00003063740061255645	0.00003154713400424017
YBR039W	9.023608946035346e-7	1.813880803286815e-6	2.734748687443306e-6	3.665159003977062e-6	4.605311156417271e-6	5.555411475834547e-6	6.51567253283669e-6	7.486314283130647e-6	8.467563933773187e-6	9.459654973102279e-6	0.00001046283001691875	0.00001147733974598887	0.00001250344252100307	0.00001354140517665631	0.00001459150762998123	0.0000156540386372488	0.0000167292956253479	0.00001781758489647563	0.00001891922347107019	0.00002003454541560067	0.00002116389757597631	0.0000223076379579538	0.00002346613601638849	0.00002463977368639657	0.00002582895330532873	0.00002703409579177343	0.00002825563663761497	0.00002949402625822821	0.00003074973144426263	0.0000320232452232262	0.00003331508421100731	0.00003462578412751187	0.00003595590031008065	0.00003730601273186232	0.00003867673683650352	0.00004006871490071677	0.00004148261446433644	0.00004291913092756716	0.00004437900277274067	0.0000458630072111016	0.00004737195428189683	0.00004890668695639337	0.00005046810025939843	0.00005205715236418445	0.00005367484669438273	0.00005532223287734388	0.00005700040839478367	0.00005871052845088092	0.00006045384645667906
YBR040W	4.787965534912767e-7	9.624529729253773e-7	1.451069523650131e-6	1.944749387053279e-6	2.443598369319297e-6	2.947725952408999e-6	3.457244929169383e-6	3.972272011013596e-6	4.492927424593026e-6	5.019335712108134e-6	5.551625290291112e-6	6.089929173801741e-6	6.634384451841694e-6	7.185132710374605e-6	7.742322477675266e-6	8.306106972423371e-6	8.876644013782956e-6	9.454096130260542e-6	0.00001003863153500443	0.00001063042748683993	0.00001122966802896513	0.00001183654312611681	0.00001245124881811754	0.00001307398844084257	0.00001370497415507883	0.00001434442995242198	0.0000149925869148518	0.00001564968404343348	0.0000163159690224709	0.00001699170344817156	0.00001767716144946309	0.00001837262729385182	0.00001907839565892399	0.00001979477427380202	0.00002052208969557363	0.00002126068273573427	0.0000220109076122887	0.00002277313331252667	0.00002354775166300293	0.00002433517507662026	0.00002513583338924504	0.00002595017391370143	0.00002677867150575279	0.00002762183458933992	0.00002848019561622306	0.00002935431155819875	0.00003024476478350839	0.00003115216823498859	0.00003207718693586403
YBR041W	0.00002056365371309692	0.00002674919705492868	0.00003135158031987603	0.0000351892813921111	0.0000385614592713164	0.00004161583563578531	0.00004443769066757184	0.00004708137019607091	0.00004958388857487671	0.0000519718292824156	0.00005426496168964211	0.00005647851675268169	0.00005862447863069323	0.00006071251043410944	0.00006275053181572946	0.00006474513696620124	0.0000667018982067387	0.00006862557925914791	0.00007052029086347215	0.00007238963917592761	0.00007423678003397645	0.00007606454041449986	0.00007787544266006345	0.00007967176073728473	0.00008145559205840708	0.00008322881302663612	0.00008499316729098601	0.00008675031312151663	0.0000885017714771312	0.0000902489401352288	0.00009199317987238856	0.00009373580917305803	0.00009547803060828584	0.00009722100989409027	0.00009896591697352552	0.0001007138776439575	0.0001024659442709389	0.0001042231853093848	0.0001059866897239707	0.0001077574864964953	0.0001095365935500965	0.0001113250741174471	0.0001131239977092341	0.0001149343887066221	0.0001167573170053826	0.0001185939088558484	0.0001204452625566772	0.0001223124986348217	0.000124196817530951
YBR042C	6.527543985837654e-7	1.312134360549411e-6	1.978276579858885e-6	2.651321725986882e-6	3.33141404677491e-6	4.018702801396899e-6	4.713341762777421e-6	5.415490046146018e-6	6.125311559109926e-6	6.842976092754074e-6	7.568658720432097e-6	8.302540783881818e-6	9.044809180137263e-6	9.795656936589286e-6	0.00001055528654463271	0.00001132390689022477	0.00001210173313121679	0.00001288898684575825	0.00001368589736433675	0.0000144927063494135	0.00001530966470954151	0.00001613703142602992	0.00001697507463946915	0.00001782406893144327	0.00001868430618395687	0.00001955609088988025	0.00002043973808470701	0.00002133557359968434	0.0000222439351097833	0.00002316517926636309	0.00002409967979069429	0.00002504782422445947	0.00002601001430080191	0.00002698666956666339	0.00002797823523119956	0.00002898517592076172	0.00003000797453753991	0.00003104713413253953	0.00003210318891476732	0.00003317670112367437	0.00003426825674790347	0.00003537846560026593	0.00003650797511978986	0.00003765747844996405	0.00003882770147481002	0.00004001940350330004	0.00004123337846357022	0.00004247046202288825	0.00004373156088184185
YBR043C	0.00002048259826072274	0.00002664376009431223	0.00003122800216738029	0.00003505057618384238	0.00003840946195219029	0.00004145179887857122	0.0000442625309974163	0.00004689578992483327	0.00004938844411346348	0.00005176697225982467	0.00005405106580920689	0.00005625589568277133	0.00005839339880116509	0.00006047320018652504	0.00006250318827452339	0.00006448993126306304	0.00006643897951067686	0.00006835507795923061	0.00007024232114854328	0.00007210430101851154	0.00007394416096675389	0.00007576471683096027	0.00007756848100490452	0.00007935771849855272	0.00008113451845542283	0.00008290074987432081	0.00008465814953950401	0.00008640836918943892	0.00008815292377601475	0.00008989320556992218	0.00009163056999000105	0.00009336633032186659	0.00009510168439029153	0.00009683779332028451	0.00009857582244676372	0.0001003168931251529	0.0001020620535723654	0.0001038123680336386	0.000105568921182184	0.0001073327379421899	0.0001091048322240822	0.0001108862630693909	0.0001126780957751629	0.0001144813506839927	0.0001162970934720053	0.0001181264459507606	0.0001199705020940669	0.0001218303780079342	0.0001237072693976372
YBR044C	8.351526386323411e-7	1.678782157063935e-6	2.531063443771833e-6	3.392176473489697e-6	4.262305799193643e-6	5.141642385456365e-6	6.030382971735424e-6	6.928731132567146e-6	7.836896573881564e-6	8.75509652898758e-6	9.68355498947096e-6	0.00001062250396663291	0.0000115721832721483	0.00001253283851434531	0.00001350472942653063	0.00001448812326087709	0.00001548329529452599	0.00001649052901903954	0.00001751011784129329	0.00001854237094505109	0.0000195876093481214	0.00002064616439742524	0.00002171837803674193	0.00002280460375494234	0.00002390521391231301	0.00002502059808472622	0.00002615115933803302	0.00002729731455110473	0.00002845949574779956	0.00002963815921605052	0.00003083378310612793	0.0000320468632528139	0.00003327791364886474	0.00003452747104988147	0.00003579610505241032	0.00003708441011799701	0.00003839300409273468	0.00003972253058286412	0.00004107367302965049	0.00004244715078515591	0.00004384371359188647	0.00004526414167661971	0.00004670926330099828	0.00004817996528334099	0.00004967717635410137	0.00005120186801335252	0.00005275505605960415	0.00005433780961274981	0.00005595128862918361
YBR045C	4.917216335099048e-7	9.884343254068145e-7	1.490241047722416e-6	1.997247767274182e-6	2.509563146477513e-6	3.02729962278401e-6	3.550573033899387e-6	4.079503241877592e-6	4.614213718907454e-6	5.154832369225626e-6	5.701491076196022e-6	6.25432644522991e-6	6.813479266489521e-6	7.379094948676173e-6	7.951326029092468e-6	8.530329861882029e-6	9.116268525777435e-6	9.70930893588785e-6	0.00001030962384912732	0.00001091739531212839	0.00001153281233408507	0.00001215607000527063	0.00001278736965469829	0.00001342692010876997	0.00001407493926586819	0.00001473165716066972	0.0000153973111080877	0.00001607214655515649	0.00001675641787475073	0.00001745039374163743	0.00001815435567832368	0.00001886859561710587	0.00001959341618019707	0.00002032913342276138	0.00002107608272712058	0.00002183461409185694	0.00002260509128177129	0.00002338789324889565	0.00002418342243043533	0.0000249921023556265	0.00002581437444148721	0.00002665069804994201	0.00002750156093691549	0.00002836748524945162	0.00002924901778721998	0.00003014673052671731	0.00003106122152048752	0.00003199312029607868	0.00003294310990970417
YBR046C	6.527543985837654e-7	1.312134360549411e-6	1.978276579858885e-6	2.651321725986882e-6	3.33141404677491e-6	4.018702801396899e-6	4.713341762777421e-6	5.415490046146018e-6	6.125311559109926e-6	6.842976092754074e-6	7.568658720432097e-6	8.302540783881818e-6	9.044809180137263e-6	9.795656936589286e-6	0.00001055528654463271	0.00001132390689022477	0.00001210173313121679	0.00001288898684575825	0.00001368589736433675	0.0000144927063494135	0.00001530966470954151	0.00001613703142602992	0.00001697507463946915	0.00001782406893144327	0.00001868430618395687	0.00001955609088988025	0.00002043973808470701	0.00002133557359968434	0.0000222439351097833	0.00002316517926636309	0.00002409967979069429	0.00002504782422445947	0.00002601001430080191	0.00002698666956666339	0.00002797823523119956	0.00002898517592076172	0.00003000797453753991	0.00003104713413253953	0.00003210318891476732	0.00003317670112367437	0.00003426825674790347	0.00003537846560026593	0.00003650797511978986	0.00003765747844996405	0.00003882770147481002	0.00004001940350330004	0.00004123337846357022	0.00004247046202288825	0.00004373156088184185
YBR047W	5.282885063485177e-7	1.061939232425681e-6	1.601062807802551e-6	2.145773079440456e-6	2.696186790558087e-6	3.252424740039778e-6	3.814611379906973e-6	4.382875485818631e-6	4.957349712020124e-6	5.538171474396619e-6	6.125482463875135e-6	6.719429444576273e-6	7.320163676410336e-6	7.927841380820401e-6	8.542626439099897e-6	9.164687907798367e-6	9.794199919485551e-6	0.000010431341802861	0.000011076299159217	0.00001172926757053199	0.00001239045010397992	0.00001306005636033997	0.00001373830264341201	0.00001442541330767048	0.00001512162244561189	0.00001582717720205678	0.00001654233254496829	0.00001726735217989787	0.00001800250939405762	0.00001874809282612754	0.00001950440494055204	0.00002027175938809661	0.00002105048130554941	0.00002184091023342549	0.00002264340648547733	0.00002345834610086976	0.00002428611991084637	0.00002512713504465352	0.00002598182383482823	0.00002685064132286646	0.000027734061773609	0.00002863257873498625	0.00002954671615651619	0.00003047703501686395	0.00003142412280363455	0.00003238859405850481	0.00003337109134413094	0.00003437229096627853	0.00003539292669925342
YBR049C	4.713452781296513e-7	9.47474790063892e-7	1.428487240748689e-6	1.914484205741156e-6	2.405569844639655e-6	2.901851935562947e-6	3.403441516004477e-6	3.910453481044056e-6	4.423006186287355e-6	4.941222235726789e-6	5.465228047587812e-6	5.995154566469669e-6	6.531136748331838e-6	7.073313976395222e-6	7.621832466847843e-6	8.176843053065318e-6	8.738501097212352e-6	9.306966597396301e-6	9.882405152171792e-6	0.00001046499126482577	0.00001105490611172406	0.00001165233669825742	0.00001225747600996305	0.00001287052421991973	0.00001349169019892984	0.00001412119444852587	0.00001475926444849672	0.00001540613547362418	0.00001606205135621306	0.00001672726964051341	0.0000174020601817073	0.00001808670281292812	0.00001878148761402413	0.00001948671754665032	0.00002020271409695427	0.00002092981275735464	0.00002166836221561362	0.00002241872572103698	0.00002318128904035754	0.00002395645814889126	0.00002474465616745412	0.00002554632341772922	0.00002636192745927122	0.000027191968800745	0.00002803697157724665	0.00002889748405628607	0.00002977407949956308	0.00003066736135764282	0.0000315779844002347
YBR050C	5.282885063485177e-7	1.061939232425681e-6	1.601062807802551e-6	2.145773079440456e-6	2.696186790558087e-6	3.252424740039778e-6	3.814611379906973e-6	4.382875485818631e-6	4.957349712020124e-6	5.538171474396619e-6	6.125482463875135e-6	6.719429444576273e-6	7.320163676410336e-6	7.927841380820401e-6	8.542626439099897e-6	9.164687907798367e-6	9.794199919485551e-6	0.000010431341802861	0.000011076299159217	0.00001172926757053199	0.00001239045010397992	0.00001306005636033997	0.00001373830264341201	0.00001442541330767048	0.00001512162244561189	0.00001582717720205678	0.00001654233254496829	0.00001726735217989787	0.00001800250939405762	0.00001874809282612754	0.00001950440494055204	0.00002027175938809661	0.00002105048130554941	0.00002184091023342549	0.00002264340648547733	0.00002345834610086976	0.00002428611991084637	0.00002512713504465352	0.00002598182383482823	0.00002685064132286646	0.000027734061773609	0.00002863257873498625	0.00002954671615651619	0.00003047703501686395	0.00003142412280363455	0.00003238859405850481	0.00003337109134413094	0.00003437229096627853	0.00003539292669925342
YBR051W	4.917216335099048e-7	9.884343254068145e-7	1.490241047722416e-6	1.997247767274182e-6	2.509563146477513e-6	3.02729962278401e-6	3.550573033899387e-6	4.079503241877592e-6	4.614213718907454e-6	5.154832369225626e-6	5.701491076196022e-6	6.25432644522991e-6	6.813479266489521e-6	7.379094948676173e-6	7.951326029092468e-6	8.530329861882029e-6	9.116268525777435e-6	9.70930893588785e-6	0.00001030962384912732	0.00001091739531212839	0.00001153281233408507	0.00001215607000527063	0.00001278736965469829	0.00001342692010876997	0.00001407493926586819	0.00001473165716066972	0.0000153973111080877	0.00001607214655515649	0.00001675641787475073	0.00001745039374163743	0.00001815435567832368	0.00001886859561710587	0.00001959341618019707	0.00002032913342276138	0.00002107608272712058	0.00002183461409185694	0.00002260509128177129	0.00002338789324889565	0.00002418342243043533	0.0000249921023556265	0.00002581437444148721	0.00002665069804994201	0.00002750156093691549	0.00002836748524945162	0.00002924901778721998	0.00003014673052671731	0.00003106122152048752	0.00003199312029607868	0.00003294310990970417
YBR052C	7.268455925177287e-6	0.00001050474863676416	0.00001308946716921702	0.00001534235594562518	0.00001738696465447146	0.00001928655524694474	0.00002107866374013375	0.00002278773649504902	0.00002443076970398373	0.00002602010794384429	0.00002756519809728676	0.00002907327225284868	0.00003055021462899768	0.00003200077819495082	0.0000334288866467205	0.00003483792518133814	0.0000362307043790623	0.00003760969907084497	0.00003897710017221366	0.00004033478242089341	0.00004168447561387155	0.00004302773195914797	0.00004436592436812645	0.00004570036376567303	0.00004703223657895924	0.00004836262869502411	0.00004969260969625431	0.00005102315689116374	0.0000523551596594325	0.00005368951395988164	0.00005502712552274635	0.00005636882008003321	0.00005771536439946494	0.00005906755010365678	0.0000604261976692017	0.00006179208167392197	0.00006316593040949034	0.00006454850795286846	0.0000659406197606812	0.00006734304378725441	0.0000687565292613034	0.00007018187151313863	0.00007161991770888328	0.00007307149322562205	0.00007453742045988265	0.00007601858339974896	0.00007751592170841025	0.00007903035437508236	0.00008056283659713629
YBR053C	7.268455925177287e-6	0.00001050474863676416	0.00001308946716921702	0.00001534235594562518	0.00001738696465447146	0.00001928655524694474	0.00002107866374013375	0.00002278773649504902	0.00002443076970398373	0.00002602010794384429	0.00002756519809728676	0.00002907327225284868	0.00003055021462899768	0.00003200077819495082	0.0000334288866467205	0.00003483792518133814	0.0000362307043790623	0.00003760969907084497	0.00003897710017221366	0.00004033478242089341	0.00004168447561387155	0.00004302773195914797	0.00004436592436812645	0.00004570036376567303	0.00004703223657895924	0.00004836262869502411	0.00004969260969625431	0.00005102315689116374	0.0000523551596594325	0.00005368951395988164	0.00005502712552274635	0.00005636882008003321	0.00005771536439946494	0.00005906755010365678	0.0000604261976692017	0.00006179208167392197	0.00006316593040949034	0.00006454850795286846	0.0000659406197606812	0.00006734304378725441	0.0000687565292613034	0.00007018187151313863	0.00007161991770888328	0.00007307149322562205	0.00007453742045988265	0.00007601858339974896	0.00007751592170841025	0.00007903035437508236	0.00008056283659713629
YBR054W	8.406671374893679e-7	1.689867125019843e-6	2.547776005767885e-6	3.414574942687959e-6	4.290449707321203e-6	5.175592525079039e-6	6.070201434398221e-6	6.974481353929737e-6	7.888643374191959e-6	8.812906162780011e-6	9.74749519018969e-6	0.0000106926446661423	0.00001164859398609418	0.00001261559237999615	0.00001359390062921162	0.00001458378775009275	0.00001558553083690302	0.00001659941525251623	0.00001762573634245166	0.0000186648053332015	0.00001971694536093057	0.00002078248995895773	0.00002186178332725327	0.00002295518128931587	0.00002406305866913295	0.00002518580761290619	0.00002632383384509362	0.00002747755699400036	0.00002864741193704798	0.00002983385798326973	0.00003103737643656073	0.00003225846640082567	0.00003349764525722834	0.00003475545331477534	0.00003603246393572	0.00003732927549980409	0.00003864650992459877	0.00003998481506760133	0.00004134487889931489	0.00004272742551272908	0.0000441332095891141	0.00004556301649354425	0.00004701767999789163	0.0000484980927741743	0.00005000518967090573	0.00005153994858586934	0.00005310339200458133	0.00005469659612754274	0.00005632072861427143
YBR055C	4.787965534912767e-7	9.624529729253773e-7	1.451069523650131e-6	1.944749387053279e-6	2.443598369319297e-6	2.947725952408999e-6	3.457244929169383e-6	3.972272011013596e-6	4.492927424593026e-6	5.019335712108134e-6	5.551625290291112e-6	6.089929173801741e-6	6.634384451841694e-6	7.185132710374605e-6	7.742322477675266e-6	8.306106972423371e-6	8.876644013782956e-6	9.454096130260542e-6	0.00001003863153500443	0.00001063042748683993	0.00001122966802896513	0.00001183654312611681	0.00001245124881811754	0.00001307398844084257	0.00001370497415507883	0.00001434442995242198	0.0000149925869148518	0.00001564968404343348	0.0000163159690224709	0.00001699170344817156	0.00001767716144946309	0.00001837262729385182	0.00001907839565892399	0.00001979477427380202	0.00002052208969557363	0.00002126068273573427	0.0000220109076122887	0.00002277313331252667	0.00002354775166300293	0.00002433517507662026	0.00002513583338924504	0.00002595017391370143	0.00002677867150575279	0.00002762183458933992	0.00002848019561622306	0.00002935431155819875	0.00003024476478350839	0.00003115216823498859	0.00003207718693586403
YBR056C-B	0.00002292174892362351	0.00002981660774478491	0.00003494676086504721	0.00003922454141321036	0.00004298341989840271	0.00004638805162017299	0.00004953349811275124	0.00005248033720078261	0.00005526982778792737	0.00005793160175665252	0.00006048769549239558	0.00006295508652985952	0.00006534713328849223	0.00006767460697635575	0.00006994633541711648	0.00007216966897750913	0.00007435081897344903	0.00007649509539821201	0.00007860708038243035	0.0000806907936120247	0.00008274975281444403	0.00008478710914427932	0.0000868056741904826	0.00008880798268172549	0.0000907963725476578	0.00009277293536622395	0.00009473961473548913	0.00009669825908449088	0.00009865056378703707	0.0001005980869085181	0.0001025423452704132	0.0001044848085525039	0.0001064268172293186	0.0001083696706943805	0.0001103146730530573	0.0001122630792011254	0.0001142160621835618	0.0001161748129806199	0.0001181405454329872	0.0001201144065180616	0.0001220975308903767	0.0001240911037101058	0.0001260963173442798	0.0001281143130028411	0.0001301462839160004	0.0001321934852726417	0.0001342571413143341	0.0001363385010674966	0.0001384389026361835
YBR056W	0.00003857528989726123	0.0000476180752099721	0.00005412161259142111	0.00005942973766223081	0.00006402124797449236	0.00006812862455102197	0.00007188440842173847	0.00007537217745900396	0.0000786484418458066	0.00008175340524927744	0.0000847168168351937	0.00008756142264114843	0.00009030505130595365	0.00009296198311613244	0.00009554383649263669	0.00009806028737075975	0.0001005194171921958	0.0001029281335590254	0.0001052923634882292	0.0001076172539236412	0.0001099073216248857	0.000112166559648655	0.0001143985244908291	0.000116606405396685	0.0001187930994034475	0.0001209612281846604	0.0001231131959441537	0.0001252512372273426	0.0001273773983077189	0.0001294935986102507	0.0001316016576736033	0.0001337032598347815	0.0001358000193451382	0.0001378935053631092	0.0001399851689588515	0.0001420764119078073	0.000144168633166822	0.0001462632193398227	0.0001483614568308467	0.0001504646106056925	0.0001525739751240713	0.0001546908690127846	0.0001568165379094074	0.0001589522163568361	0.0001610991946151658	0.0001632588155122239	0.0001654323722406116	0.0001676211611426976	0.0001698265599226039
YBR056W-A	0.000152777257881032	0.0001738571245281738	0.0001882673359357731	0.0001996543122746511	0.0002092703712391607	0.0002177091487900494	0.0002253030931374319	0.0002322587611226646	0.000238713984303404	0.0002447659633934648	0.0002504858712441486	0.0002559275624240694	0.0002611330494498817	0.0002661355401875491	0.0002709621093084241	0.0002756348230499273	0.0002801723182508969	0.0002845902527516188	0.0002889018276138798	0.0002931186690914461	0.0002972508372395414	0.0003013070374515143	0.0003052950776441795	0.0003092219366341571	0.0003130937967185405	0.0003169162419223305	0.0003206943985248278	0.0003244329199027292	0.0003281360604322207	0.0003318077703779316	0.0003354517145185997	0.0003390713107220172	0.0003426697731571338	0.0003462501222538674	0.0003498152107245073	0.0003533677754213174	0.0003569104516856415	0.0003604457305692856	0.0003639760222124561	0.0003675037030247148	0.00037103110428442	0.0003745604441894492	0.0003780939262517505	0.0003816337803889562	0.0003851822355728487	0.0003887414131220331	0.0003923134649243511	0.0003959006196047105	0.0003995051855321689
YBR057C	8.38321693788404e-7	1.685152432182657e-6	2.540667767240181e-6	3.405048356559893e-6	4.27847945338472e-6	5.161152746865729e-6	6.053265722953883e-6	6.955022728615998e-6	7.866634265473525e-6	8.788318391086173e-6	9.72029994693508e-6	0.00001066281182464424	0.00001161609474617631	0.00001258039525284322	0.0000135559740625501	0.00001454309944027009	0.00001554204770624296	0.00001655310342613078	0.00001757656112504447	0.00001861273116458278	0.00001966193577657559	0.00002072450756061072	0.00002180078975273836	0.00002289113718559321	0.00002399592365034356	0.00002511554019467886	0.00002625039140472113	0.00002740089573072396	0.00002856748683977149	0.00002975062278042425	0.00003095078350562503	0.00003216846671557096	0.00003340418833525098	0.00003465848718989567	0.00003593193505438117	0.00003722512862264709	0.00003853868805804694	0.00003987325941557842	0.00004122952878792303	0.00004260821822699312	0.00004401008028077237	0.00004543589809126359	0.00004688650320710078	0.00004836278580633551	0.00004986567809578882	0.00005139615520474801	0.00005295523671803092	0.00005454399588773453	0.00005616359722443558
YBR058C	4.7206988541633e-7	9.489313595702431e-7	1.430683279150218e-6	1.917427375868122e-6	2.409267969450051e-6	2.906313003706012e-6	3.40867368683089e-6	3.916465090536508e-6	4.429805752380498e-6	4.948818464838275e-6	5.47362984048222e-6	6.004371025217124e-6	6.541177182550068e-6	7.084187910203394e-6	7.633549648959867e-6	8.189413463819206e-6	8.751934955500933e-6	9.321274367759337e-6	9.897597554763146e-6	0.00001048107928904193	0.00001107190102465622	0.00001167025005353883	0.00001227631965683715	0.00001289031031589788	0.00001351243122636606	0.00001414290322743513	0.00001478195414672175	0.0000154298196185489	0.00001608674385093506	0.00001675298479013205	0.00001742881270376697	0.00001811450785186478	0.00001881036075649364	0.00001951667485198406	0.00002023377212219438	0.00002096198857050004	0.00002170167341510348	0.00002245319046524842	0.00002321692609273978	0.00002399328689084228	0.00002478269662270083	0.00002558559627767987	0.00002640245416428324	0.00002723377155930211	0.00002808007339361525	0.00002894190876563021	0.00002981985180405731	0.00003071450690377041	0.00003162652987321079
YBR058C-A	0.00006724132357779162	0.00008040512855010542	0.00008968354745837652	0.00009716034094805022	0.0001035669776607267	0.0001092551911907808	0.0001144240849924776	0.0001191984722696056	0.0001236623104931852	0.0001278750648954954	0.0001318805921112876	0.0001357123089323208	0.0001393962753327194	0.0001429533667786305	0.0001464004578589631	0.0001497516047120583	0.0001530184814830203	0.0001562110646180798	0.0001593378714698464	0.000162406280288131	0.0001654227620993887	0.0001683929930854141	0.0001713220346622666	0.0001742144102460831	0.0001770741949632273	0.0001799050840285128	0.0001827104545402236	0.0001854934082718383	0.0001882567994759009	0.0001910032973870301	0.0001937353866962179	0.0001964553911332787	0.0001991655351563229	0.0002018679111729087	0.0002045644894754135	0.0002072571961787284	0.0002099479195757593	0.0002126384328528659	0.0002153304514281336	0.0002180256997655221	0.0002207259030932744	0.0002234326916432724	0.0002261476857624818	0.0002288725543863713	0.0002316089896708927	0.0002343586057916261	0.0002371230547616698	0.0002399040729132712	0.0002427034240126507
YBR059C	4.70910555752081e-7	9.466009327728742e-7	1.42716974497217e-6	1.912718474228553e-6	2.403351184068333e-6	2.899175553207455e-6	3.400302516727904e-6	3.906846863739245e-6	4.418926840686525e-6	4.936664938483806e-6	5.460187458760025e-6	5.989625225342471e-6	6.525113069501228e-6	7.066790245251579e-6	7.614802834472452e-6	8.16930153217312e-6	8.730441558066826e-6	9.298382763635187e-6	9.873290591696008e-6	0.00001045533938174575	0.00001104471014547762	0.00001164158971856533	0.00001224617091167848	0.00001285865371174366	0.00001347924678600927	0.00001410817043647798	0.00001474565193861989	0.00001539192635649518	0.00001604723729508083	0.00001671184204335758	0.00001738601021461306	0.00001807002139351194	0.0000187641654032368	0.00001946874490600902	0.00002018408108114937	0.00002091050912564449	0.00002164837742198989	0.00002239804888033044	0.00002315990887641243	0.00002393436302900057	0.0000247218340923837	0.00002552276200969941	0.0000263376138225892	0.0000271668895805991	0.00002801111296324095	0.00002887083176572395	0.00002974661876084977	0.00003063907679995377	0.000031548859960933
YBR060C	4.710632838594454e-7	9.46907939202821e-7	1.427632611925141e-6	1.913338816842891e-6	2.404130651216997e-6	2.900115828689671e-6	3.401405320321844e-6	3.908113952450622e-6	4.42036000987176e-6	4.938266023226156e-6	5.461958335105662e-6	5.991567811767644e-6	6.527229328372735e-6	7.069082184581493e-6	7.617272509246792e-6	8.171951045699235e-6	8.733273063373039e-6	9.30139846489802e-6	9.876492748967612e-6	0.00001045873031372444	0.00001104829222777501	0.00001164536538535007	0.00001225014265734448	0.00001286282409667275	0.00001348361844632311	0.00001411274607691275	0.00001475043433356927	0.00001539691835195533	0.00001605244181784703	0.00001671726211677947	0.00001739164894431971	0.00001807588196870006	0.00001877025109906259	0.00001947505911055001	0.00002019062729429856	0.00002091729094566982	0.0000216553985480854	0.00002240531313240983	0.00002316742022539984	0.00002394212556417445	0.00002472985202261083	0.00002553103966612554	0.00002634615575180936	0.00002717570048962398	0.00002802019770840366	0.00002888019535641519	0.00002975626636285865	0.0000306490138058489	0.00003155909204027453
YBR061C	4.787965534912767e-7	9.624529729253773e-7	1.451069523650131e-6	1.944749387053279e-6	2.443598369319297e-6	2.947725952408999e-6	3.457244929169383e-6	3.972272011013596e-6	4.492927424593026e-6	5.019335712108134e-6	5.551625290291112e-6	6.089929173801741e-6	6.634384451841694e-6	7.185132710374605e-6	7.742322477675266e-6	8.306106972423371e-6	8.876644013782956e-6	9.454096130260542e-6	0.00001003863153500443	0.00001063042748683993	0.00001122966802896513	0.00001183654312611681	0.00001245124881811754	0.00001307398844084257	0.00001370497415507883	0.00001434442995242198	0.0000149925869148518	0.00001564968404343348	0.0000163159690224709	0.00001699170344817156	0.00001767716144946309	0.00001837262729385182	0.00001907839565892399	0.00001979477427380202	0.00002052208969557363	0.00002126068273573427	0.0000220109076122887	0.00002277313331252667	0.00002354775166300293	0.00002433517507662026	0.00002513583338924504	0.00002595017391370143	0.00002677867150575279	0.00002762183458933992	0.00002848019561622306	0.00002935431155819875	0.00003024476478350839	0.00003115216823498859	0.00003207718693586403
YBR062C	1.033648592222452e-6	2.077788670779092e-6	3.132637243908354e-6	4.198415965883482e-6	5.275353783790221e-6	6.363687045164541e-6	7.463659244528917e-6	8.575522335900486e-6	9.699535861785279e-6	0.00001083596868082932	0.00001198509801613998	0.00001314721101621738	0.00001432260362724171	0.00001551158150117213	0.00001671446527565924	0.00001793158571383712	0.00001916328351088468	0.00002040990952851074	0.0000216718269053025	0.00002294941830515657	0.00002424308103109949	0.00002555322516954961	0.00002688027392166849	0.00002822466478423376	0.00002958685862331373	0.00003096733758982349	0.00003236660052813216	0.00003378516337718185	0.00003522356083319141	0.00003668235764512212	0.00003816214558215284	0.00003966353829672674	0.00004118717191266304	0.00004273371077293395	0.00004430385985047111	0.00004589835485498496	0.00004751796043453173	0.00004916347315039821	0.00005083573891237082	0.000052535647993127	0.00005426412826905443	0.000056022145339192	0.0000578107244271594	0.00005963096309177083	0.00006148401072512841	0.00006337106964470002	0.00006529339698423315	0.00006725231599234578	0.00006924926240760477
YBR063C	5.282885063485177e-7	1.061939232425681e-6	1.601062807802551e-6	2.145773079440456e-6	2.696186790558087e-6	3.252424740039778e-6	3.814611379906973e-6	4.382875485818631e-6	4.957349712020124e-6	5.538171474396619e-6	6.125482463875135e-6	6.719429444576273e-6	7.320163676410336e-6	7.927841380820401e-6	8.542626439099897e-6	9.164687907798367e-6	9.794199919485551e-6	0.000010431341802861	0.000011076299159217	0.00001172926757053199	0.00001239045010397992	0.00001306005636033997	0.00001373830264341201	0.00001442541330767048	0.00001512162244561189	0.00001582717720205678	0.00001654233254496829	0.00001726735217989787	0.00001800250939405762	0.00001874809282612754	0.00001950440494055204	0.00002027175938809661	0.00002105048130554941	0.00002184091023342549	0.00002264340648547733	0.00002345834610086976	0.00002428611991084637	0.00002512713504465352	0.00002598182383482823	0.00002685064132286646	0.000027734061773609	0.00002863257873498625	0.00002954671615651619	0.00003047703501686395	0.00003142412280363455	0.00003238859405850481	0.00003337109134413094	0.00003437229096627853	0.00003539292669925342
YBR064W	6.527543985837654e-7	1.312134360549411e-6	1.978276579858885e-6	2.651321725986882e-6	3.33141404677491e-6	4.018702801396899e-6	4.713341762777421e-6	5.415490046146018e-6	6.125311559109926e-6	6.842976092754074e-6	7.568658720432097e-6	8.302540783881818e-6	9.044809180137263e-6	9.795656936589286e-6	0.00001055528654463271	0.00001132390689022477	0.00001210173313121679	0.00001288898684575825	0.00001368589736433675	0.0000144927063494135	0.00001530966470954151	0.00001613703142602992	0.00001697507463946915	0.00001782406893144327	0.00001868430618395687	0.00001955609088988025	0.00002043973808470701	0.00002133557359968434	0.0000222439351097833	0.00002316517926636309	0.00002409967979069429	0.00002504782422445947	0.00002601001430080191	0.00002698666956666339	0.00002797823523119956	0.00002898517592076172	0.00003000797453753991	0.00003104713413253953	0.00003210318891476732	0.00003317670112367437	0.00003426825674790347	0.00003537846560026593	0.00003650797511978986	0.00003765747844996405	0.00003882770147481002	0.00004001940350330004	0.00004123337846357022	0.00004247046202288825	0.00004373156088184185
YBR065C	5.282885063485177e-7	1.061939232425681e-6	1.601062807802551e-6	2.145773079440456e-6	2.696186790558087e-6	3.252424740039778e-6	3.814611379906973e-6	4.382875485818631e-6	4.957349712020124e-6	5.538171474396619e-6	6.125482463875135e-6	6.719429444576273e-6	7.320163676410336e-6	7.927841380820401e-6	8.542626439099897e-6	9.164687907798367e-6	9.794199919485551e-6	0.000010431341802861	0.000011076299159217	0.00001172926757053199	0.00001239045010397992	0.00001306005636033997	0.00001373830264341201	0.00001442541330767048	0.00001512162244561189	0.00001582717720205678	0.00001654233254496829	0.00001726735217989787	0.00001800250939405762	0.00001874809282612754	0.00001950440494055204	0.00002027175938809661	0.00002105048130554941	0.00002184091023342549	0.00002264340648547733	0.00002345834610086976	0.00002428611991084637	0.00002512713504465352	0.00002598182383482823	0.00002685064132286646	0.000027734061773609	0.00002863257873498625	0.00002954671615651619	0.00003047703501686395	0.00003142412280363455	0.00003238859405850481	0.00003337109134413094	0.00003437229096627853	0.00003539292669925342
YBR066C	4.917216335099048e-7	9.884343254068145e-7	1.490241047722416e-6	1.997247767274182e-6	2.509563146477513e-6	3.02729962278401e-6	3.550573033899387e-6	4.079503241877592e-6	4.614213718907454e-6	5.154832369225626e-6	5.701491076196022e-6	6.25432644522991e-6	6.813479266489521e-6	7.379094948676173e-6	7.951326029092468e-6	8.530329861882029e-6	9.116268525777435e-6	9.70930893588785e-6	0.00001030962384912732	0.00001091739531212839	0.00001153281233408507	0.00001215607000527063	0.00001278736965469829	0.00001342692010876997	0.00001407493926586819	0.00001473165716066972	0.0000153973111080877	0.00001607214655515649	0.00001675641787475073	0.00001745039374163743	0.00001815435567832368	0.00001886859561710587	0.00001959341618019707	0.00002032913342276138	0.00002107608272712058	0.00002183461409185694	0.00002260509128177129	0.00002338789324889565	0.00002418342243043533	0.0000249921023556265	0.00002581437444148721	0.00002665069804994201	0.00002750156093691549	0.00002836748524945162	0.00002924901778721998	0.00003014673052671731	0.00003106122152048752	0.00003199312029607868	0.00003294310990970417
YBR067C	0.0001843930628906461	0.0002078195034109677	0.0002237405486719756	0.0002362740124749957	0.0002468284772329685	0.0002560698048983187	0.0002643701073412675	0.0002719601207780385	0.0002789938900154146	0.0002855796666994799	0.0002917965876508786	0.0002977048009067758	0.0003033507159463796	0.0003087714884954847	0.0003139968955429746	0.0003190516717462689	0.0003239561960867097	0.0003287278732625887	0.0003333815245547912	0.0003379297304196716	0.0003423836438027774	0.0003467530254566169	0.0003510463688795772	0.0003552713180968398	0.0003594347687680588	0.0003635428621116396	0.0003676011609160401	0.0003716148037368566	0.0003755884785885074	0.0003795264872688962	0.0003834328398298386	0.0003873112745204319	0.0003911652893378923	0.0003949981847764873	0.0003988130764147734	0.0004026129172497112	0.000406400548532912	0.0004101787138051667	0.0004139500173326699	0.0004177169891205374	0.000421482130314386	0.0004252478954725446	0.0004290166324923562	0.0004327906865095696	0.0004365724381137935	0.0004403642680919867	0.00044416843581455	0.0004479872441393542	0.0004518230830337478
YBR068C	0.0004170005618022211	0.0004518320554338768	0.0004749565042196689	0.0004928857874508715	0.0005078118317314727	0.0005207603244180809	0.0005322996895678758	0.0005427800853984178	0.0005524342912229975	0.0005614245241308428	0.0005698696675268712	0.0005778588203538368	0.000585461426133641	0.0005927318912446657	0.0005997147038655355	0.0006064457256567409	0.0006129552044825377	0.0006192684443242774	0.0006254067946724363	0.000631388959632858	0.0006372308706653579	0.0006429464564291927	0.0006485482503624742	0.0006540471764755513	0.0006594528499726425	0.0006647741374493436	0.0006700190579927655	0.0006751947731810631	0.0006803077923920021	0.0006853642378181031	0.0006903697283683754	0.0006953294156706983	0.0007002480942307583	0.0007051303227342223	0.0007099803712417836	0.0007148022566880958	0.0007195997957079659	0.000724376646513525	0.0007291363026108835	0.0007338821365206163	0.0007386174276170885	0.0007433453488854928	0.0007480689694281141	0.000752791327714204	0.0007575154541507935	0.0007622443323949365	0.000766980860611545	0.0007717279717468337	0.0007764886642001456
YBR069C	8.346727232771767e-7	1.677817455432637e-6	2.529608984435049e-6	3.390227181499314e-6	4.25985649362936e-6	5.138687775648445e-6	6.026917653970093e-6	6.92474958616735e-6	7.832393157672203e-6	8.750065476969604e-6	9.677990406938065e-6	0.00001061639982556485	0.0000115655334069895	0.00001252563661919975	0.00001349696904559913	0.00001447979778389311	0.00001547439795203349	0.00001648105287755031	0.00001750005580234537	0.00001853171573596198	0.00001957635350882272	0.00002063430027412828	0.00002170589777540739	0.00002279149930024815	0.00002389147700814566	0.00002500622024649907	0.00002613613184293898	0.00002728162842923055	0.000028443141783894	0.00002962112795409593	0.00003081606480694161	0.00003202844788070164	0.00003325879085966595	0.00003450763021507063	0.00003577553522870956	0.00003706310000367618	0.00003837094201135806	0.00003969970449304574	0.00004105007053983079	0.00004242275906891484	0.00004381851936340278	0.00004523813116832716	0.00004668242237367996	0.00004815227928557487	0.00004964863006749603	0.00005117244562133364	0.00005272474111422744	0.00005430658510188068	0.00005591913697941766
YBR070C	7.268455925177287e-6	0.00001050474863676416	0.00001308946716921702	0.00001534235594562518	0.00001738696465447146	0.00001928655524694474	0.00002107866374013375	0.00002278773649504902	0.00002443076970398373	0.00002602010794384429	0.00002756519809728676	0.00002907327225284868	0.00003055021462899768	0.00003200077819495082	0.0000334288866467205	0.00003483792518133814	0.0000362307043790623	0.00003760969907084497	0.00003897710017221366	0.00004033478242089341	0.00004168447561387155	0.00004302773195914797	0.00004436592436812645	0.00004570036376567303	0.00004703223657895924	0.00004836262869502411	0.00004969260969625431	0.00005102315689116374	0.0000523551596594325	0.00005368951395988164	0.00005502712552274635	0.00005636882008003321	0.00005771536439946494	0.00005906755010365678	0.0000604261976692017	0.00006179208167392197	0.00006316593040949034	0.00006454850795286846	0.0000659406197606812	0.00006734304378725441	0.0000687565292613034	0.00007018187151313863	0.00007161991770888328	0.00007307149322562205	0.00007453742045988265	0.00007601858339974896	0.00007751592170841025	0.00007903035437508236	0.00008056283659713629
YBR071W	0.00002077444945050183	0.00002702340022092551	0.00003167296212052354	0.00003555000315752308	0.00003895674897657587	0.00004204243553449237	0.00004489321721077058	0.00004756399692889863	0.00005009216847146154	0.0000525045878218869	0.00005482122700453137	0.00005705747310653647	0.00005922543313542046	0.00006133486925708541	0.0000633937823079451	0.00006540883407512397	0.00006738565400079215	0.00006932905463987041	0.00007124318887046037	0.00007313169981569709	0.00007499777566333685	0.00007684427236838499	0.00007867373813146835	0.0000804884702276408	0.00008229058757049133	0.00008408198580001315	0.00008586442643587844	0.00008763958474548608	0.0000894089972860206	0.00009117407616034419	0.00009293619608934428	0.00009469668907672373	0.00009645677002693656	0.00009821761659920973	0.00009998041072437167	0.0001017462897522557	0.0001035163168344225	0.0001052915713702879	0.0001070731534878441	0.0001088621027301938	0.000110659447446629	0.000112466261759742	0.000114283626352263	0.0001161125755255444	0.0001179541907128392	0.0001198096095155704	0.0001216799415084097	0.0001235663186931593	0.0001254699538054504
YBR072W	0.00002292174892362351	0.00002981660774478491	0.00003494676086504721	0.00003922454141321036	0.00004298341989840271	0.00004638805162017299	0.00004953349811275124	0.00005248033720078261	0.00005526982778792737	0.00005793160175665252	0.00006048769549239558	0.00006295508652985952	0.00006534713328849223	0.00006767460697635575	0.00006994633541711648	0.00007216966897750913	0.00007435081897344903	0.00007649509539821201	0.00007860708038243035	0.0000806907936120247	0.00008274975281444403	0.00008478710914427932	0.0000868056741904826	0.00008880798268172549	0.0000907963725476578	0.00009277293536622395	0.00009473961473548913	0.00009669825908449088	0.00009865056378703707	0.0001005980869085181	0.0001025423452704132	0.0001044848085525039	0.0001064268172293186	0.0001083696706943805	0.0001103146730530573	0.0001122630792011254	0.0001142160621835618	0.0001161748129806199	0.0001181405454329872	0.0001201144065180616	0.0001220975308903767	0.0001240911037101058	0.0001260963173442798	0.0001281143130028411	0.0001301462839160004	0.0001321934852726417	0.0001342571413143341	0.0001363385010674966	0.0001384389026361835
YBR073W	6.963097614084103e-6	0.00001006342892327933	0.00001253955960424911	0.00001469780116262976	0.00001665651278891726	0.00001847629870990145	0.00002019311800147553	0.00002183038999798305	0.00002340439685663408	0.00002492696454514287	0.00002640714306366391	0.00002785186067246296	0.00002926675439008071	0.00003065637749688042	0.00003202448885819613	0.0000333743314507379	0.00003470859777288777	0.00003602965869584878	0.00003733961308051031	0.00003864025690614038	0.00003993324730806837	0.00004122007126934799	0.00004250204402991656	0.00004378042144789077	0.00004505634009166009	0.00004633084023801359	0.00004760494654366081	0.00004887959523644661	0.00005015563833753088	0.00005143393417621694	0.00005271535043637436	0.00005400067814012499	0.00005529065184597419	0.00005658602992664031	0.00005788759839373739	0.00005919609927102142	0.00006051223025478872	0.00006183672332650101	0.00006317035010725206	0.00006451385586067676	0.0000658679583395162	0.00006723341946324133	0.00006861105080835598	0.00007000164307300654	0.00007140598410323878	0.00007282492074956156	0.00007425935319873535	0.00007571016183119027	0.00007717826171325707
YBR074W	5.673024029128749e-7	1.140363023272286e-6	1.719300660607056e-6	2.304237569467691e-6	2.895299114481504e-6	3.492615015493073e-6	4.096318915248745e-6	4.706549099436202e-6	5.323448018760749e-6	5.947163237211789e-6	6.577846909537476e-6	7.21565663832039e-6	7.860754854171095e-6	8.513309315913458e-6	9.173496006938961e-6	9.841496467949012e-6	0.00001051749769045325	0.00001120169224574142	0.00001189427944415549	0.00001259546931364887	0.00001330547991581769	0.00001402453632809357	0.00001475287082564295	0.00001549072433269435	0.00001623834823841154	0.00001699600793597227	0.0000177639772180656	0.0000185425392595839	0.00001933198753190436	0.00002013263200428755	0.00002094479747224011	0.00002176882074150606	0.00002260505095104484	0.00002345385273291556	0.00002431561301850111	0.00002519073560565496	0.00002607964017475488	0.00002698276392477436	0.00002790057114515467	0.00002883355046713626	0.00002978221116006561	0.00003074708319743008	0.00003172872929487261	0.00003272775185657953	0.00003374478173201431	0.00003478047881790079	0.00003583553309575472	0.00003691067085422037	0.00003800668013336878
YBR076C-A	9.648704734680324e-6	0.00001394480704164523	0.00001737595982836244	0.00002036661634127687	0.00002308078590653429	0.00002560244728787056	0.00002798142866452801	0.00003025018200742506	0.00003243126938631931	0.00003454107790901212	0.00003659214810918116	0.00003859408041780311	0.00004055468597463714	0.00004248027426579159	0.00004437605388313296	0.00004624651859985137	0.00004809539940878298	0.00004992598156791023	0.00005174117348285958	0.00005354346354924114	0.00005533514868491999	0.00005711828905985292	0.00005889470699618227	0.00006066614285554446	0.00006243417160918254	0.00006420023473568653	0.00006596575207021133	0.00006773202099049429	0.00006950022211756164	0.00007127154479986035	0.00007304719136722369	0.00007482825799055277	0.00007661576252469048	0.00007841075581238718	0.00008021432700696022	0.00008202750437595151	0.00008385125489307975	0.00008568659250327953	0.00008753458656691506	0.00008939626983112599	0.00009127263639303954	0.00009316474287553908	0.00009507371346892779	0.00009700064387775401	0.00009894662579772854	0.0001009128326776159	0.0001029005119015947	0.0001049108834342628	0.0001069452152531005
YBR076W	4.787965534912767e-7	9.624529729253773e-7	1.451069523650131e-6	1.944749387053279e-6	2.443598369319297e-6	2.947725952408999e-6	3.457244929169383e-6	3.972272011013596e-6	4.492927424593026e-6	5.019335712108134e-6	5.551625290291112e-6	6.089929173801741e-6	6.634384451841694e-6	7.185132710374605e-6	7.742322477675266e-6	8.306106972423371e-6	8.876644013782956e-6	9.454096130260542e-6	0.00001003863153500443	0.00001063042748683993	0.00001122966802896513	0.00001183654312611681	0.00001245124881811754	0.00001307398844084257	0.00001370497415507883	0.00001434442995242198	0.0000149925869148518	0.00001564968404343348	0.0000163159690224709	0.00001699170344817156	0.00001767716144946309	0.00001837262729385182	0.00001907839565892399	0.00001979477427380202	0.00002052208969557363	0.00002126068273573427	0.0000220109076122887	0.00002277313331252667	0.00002354775166300293	0.00002433517507662026	0.00002513583338924504	0.00002595017391370143	0.00002677867150575279	0.00002762183458933992	0.00002848019561622306	0.00002935431155819875	0.00003024476478350839	0.00003115216823498859	0.00003207718693586403
YBR077C	0.00002832177971552862	0.00003684096461912044	0.00004317970472244444	0.00004846526560605217	0.000053109678607115	0.00005731638941942673	0.00006120285469560461	0.00006484392349625486	0.00006829057474826342	0.00007157942115383156	0.00007473769055891408	0.00007778636015151912	0.00008074193540307901	0.00008361772505720784	0.00008642463664400922	0.00008917175217011372	0.00009186674624000275	0.00009451617981108462	0.00009712571448716236	0.00009970031693679637	0.0001022443336133032	0.0001047616580247476	0.0001072557641446129	0.0001097297838284585	0.0001121866057930373	0.0001146288143769838	0.0001170588109051559	0.0001194788796307847	0.0001218911150127192	0.0001242974422717533	0.0001266997355261052	0.0001290998107164053	0.0001314993241600057	0.0001338998813117507	0.000136303093457713	0.0001387105112236083	0.0001411235839889768	0.0001435437832400287	0.0001459726087786733	0.0001484114778979784	0.0001508617926258469	0.0001533250170240051	0.0001558026243084425	0.0001582960249929961	0.0001608066931179087	0.0001633361795673197	0.0001658859971318026	0.0001684576889877356	0.0001710529083808962
YBR078W	0.001789687177890652	0.001865650178246608	0.00191497014661952	0.001952651296813828	0.001983671221406843	0.002010336174011889	0.00203391518045424	0.002055185281276257	0.002074660556110428	0.002092697102525889	0.002109555042263998	0.002125429016565572	0.002140469430707922	0.002154794859587228	0.002168500497647823	0.002181664398973939	0.002194350992600863	0.002206614518237194	0.00221850089894002	0.002230049523216107	0.002241294434308247	0.002252265313698065	0.002262988199004294	0.002273486170947399	0.002283779632232304	0.00229388714136108	0.00230382510550763	0.002313608440462114	0.00232325092959632	0.002332764945561869	0.00234216189261761	0.002351452446013287	0.002360646361947711	0.002369752798346793	0.002378780349405574	0.002387737014080003	0.002396630427831321	0.002405467808773997	0.002414256001154961	0.002423001604024476	0.002431710934437536	0.002440390087158956	0.002449044986819456	0.002457681396755152	0.002466304961094404	0.002474921213385127	0.00248353563320647	0.002492153655296373	0.002500780660805519
YBR079C	0.00008366734271871362	0.00009790689586898843	0.0001078091615851375	0.0001157204028836318	0.0001224562047143793	0.0001284062976874807	0.0001337902265523166	0.0001387450452275513	0.000143362765911257	0.0001477082145737286	0.000151829216919608	0.0001557620298030652	0.0001595349344015225	0.0001631704671962488	0.0001666869219330997	0.0001700993637249643	0.0001734204353077062	0.0001766607741243616	0.0001798295608553488	0.0001829346632592667	0.0001859829931073909	0.0001889806121644691	0.0001919328862069669	0.0001948446286833338	0.0001977201471060347	0.0002005633498862411	0.0002033777961443291	0.0002061667427526237	0.0002089331943959168	0.0002116799437525839	0.0002144095648343023	0.0002171244767771784	0.0002198269776016964	0.0002225192612536077	0.0002252033696230456	0.0002278812420482529	0.0002305547733376149	0.0002332258278421404	0.0002358962026615516	0.0002385675813978261	0.0002412416403891511	0.000243920072844257	0.000246604587937144	0.000249296806861848	0.0002519983205703603	0.0002547107732780261	0.0002574358737056728	0.000260175335239819	0.0002629307959960026
YBR080C	4.713452781296513e-7	9.47474790063892e-7	1.428487240748689e-6	1.914484205741156e-6	2.405569844639655e-6	2.901851935562947e-6	3.403441516004477e-6	3.910453481044056e-6	4.423006186287355e-6	4.941222235726789e-6	5.465228047587812e-6	5.995154566469669e-6	6.531136748331838e-6	7.073313976395222e-6	7.621832466847843e-6	8.176843053065318e-6	8.738501097212352e-6	9.306966597396301e-6	9.882405152171792e-6	0.00001046499126482577	0.00001105490611172406	0.00001165233669825742	0.00001225747600996305	0.00001287052421991973	0.00001349169019892984	0.00001412119444852587	0.00001475926444849672	0.00001540613547362418	0.00001606205135621306	0.00001672726964051341	0.0000174020601817073	0.00001808670281292812	0.00001878148761402413	0.00001948671754665032	0.00002020271409695427	0.00002092981275735464	0.00002166836221561362	0.00002241872572103698	0.00002318128904035754	0.00002395645814889126	0.00002474465616745412	0.00002554632341772922	0.00002636192745927122	0.000027191968800745	0.00002803697157724665	0.00002889748405628607	0.00002977407949956308	0.00003066736135764282	0.0000315779844002347
YBR081C	6.960593143015178e-6	0.00001005980933131434	0.00001253504940238101	0.00001469251468840791	0.00001665052180860146	0.0000184696531914615	0.00002018585498012203	0.00002182253808625145	0.00002339597880754816	0.00002491799886041396	0.00002639764499071258	0.00002784184296487787	0.00002925622777446464	0.00003064535106390965	0.00003201297034360156	0.00003336232742550622	0.00003469611384111152	0.00003601669960419322	0.00003732618282579351	0.000038626358837981	0.00003991888417550508	0.00004120524529371801	0.00004248675695597056	0.00004376467456501127	0.00004504013428842044	0.00004631417602355656	0.00004758782405281578	0.00004886201427850951	0.00005013759841481359	0.00005141543447905036	0.00005269638983968009	0.0000539812552338374	0.00005527076495921172	0.00005656567711945263	0.00005786677744418313	0.00005917480767677113	0.00006049046526801951	0.00006181448194541757	0.00006314762905679147	0.00006449065157437125	0.00006584426700018797	0.00006720923699399274	0.00006858637284433362	0.00006997646493453239	0.00007138030084002128	0.00007279872712606528	0.00007423264364865515	0.00007568293044329655	0.00007715050226866767
YBR082C	0.0006523129094967375	0.0006974987277312262	0.0007272667667498991	0.0007502304491382419	0.0007692743419137279	0.0007857434341410129	0.000800381364715557	0.0008136450747524357	0.0008258385646825529	0.0008371721065465499	0.0008478005064380216	0.0008578392230800569	0.0008673782202029768	0.0008764881442587769	0.0008852262609464956	0.0008936391061024528	0.0009017656663376254	0.0009096383771058358	0.0009172851356118766	0.0009247295825053513	0.0009319924473896409	0.0009390916774277984	0.0009460430950083487	0.0009528608055869098	0.0009595572238437165	0.0009661436622276103	0.0009726302306313474	0.0009790260961571011	0.0009853397118503484	0.0009915787204123134	0.0009977502129501047	0.001003860830460841	0.001009916679453789	0.001015923413850826	0.0010218864171565	0.001027810794115986	0.001033701350129336	0.00103956264095929	0.001045399050823675	0.001051214790068456	0.001057013917659879	0.001062800380003848	0.001068578040321663	0.001074350636873317	0.001080121839985079	0.001085895311104851	0.001091674721797447	0.001097463668615226	0.001103265705478736
YBR083W	4.739380729793081e-7	9.526866971949673e-7	1.436345120568845e-6	1.925015477491621e-6	2.418802500477401e-6	2.917814560538417e-6	3.42216330597057e-6	3.931964263869775e-6	4.447336440903175e-6	4.968403115495469e-6	5.495291401286152e-6	6.028132963186334e-6	6.567063499266533e-6	7.112223158671555e-6	7.663758962586724e-6	8.221822575034421e-6	8.786570213852176e-6	9.358162758447658e-6	9.93676671460056e-6	0.00001052255754199949	0.0000111157174166485	0.00001171643437605195	0.00001232490247120846	0.00001294132297444179	0.00001356590589202821	0.000014198872943207	0.00001484045286590115	0.00001549088223687902	0.00001615040622674172	0.00001681928377451594	0.00001749778622847967	0.00001818619497300739	0.00001888480169710914	0.00001959391100428422	0.00002031384613634486	0.00002104494444853552	0.00002178755656691933	0.00002254204773394299	0.00002330880579483976	0.00002408823898026305	0.00002488077276791922	0.00002568684993593599	0.00002650694050898253	0.00002734154775171491	0.00002819119871650393	0.00002905644472766721	0.00002993786224910468	0.00003083605799972459	0.00003175169024412565
YBR084C-A	0.0009854948426157952	0.001043685950028233	0.001081809770540084	0.001111111931980463	0.001135344768066264	0.001156253680197707	0.001174801863280358	0.001191580927015626	0.001206982078150987	0.001221277838817881	0.001234667794421554	0.001247299873626809	0.001259290557834271	0.001270730561337421	0.001281692825804637	0.001292237901080294	0.001302415091014147	0.001312266536312444	0.001321827703585787	0.001331128825100466	0.001340196593324226	0.001349053851751582	0.00135772074442776	0.001366215406577954	0.001374553671575499	0.001382749770931683	0.001390816780142108	0.001398766346544838	0.001406609029011751	0.001414354719645014	0.001422012427140201	0.001429590381070739	0.001437096360522206	0.001444537637385121	0.001451920950787963	0.001459252665824612	0.001466538870020574	0.00147378531517844	0.001480997473715341	0.001488180628142728	0.001495339858707563	0.001502480080820175	0.001509606082794347	0.001516722568859925	0.001523834114105056	0.001530945198863767	0.001538060300153822	0.001545183920621805	0.001552320577214881
YBR084W	0.00002043111411133117	0.00002657678949411647	0.00003114950879075224	0.00003496247452511181	0.00003831291751707125	0.00004134760732972085	0.00004415127448548096	0.00004677791453836141	0.00004926430327029293	0.00005163685282129621	0.00005391520514162296	0.0000561144930189358	0.00005824662337047648	0.00006032119702451576	0.00006234608258910844	0.00006432783175331031	0.00006627198092205858	0.00006818326311468643	0.00007006576257456359	0.00007192306221602734	0.00007375829753625969	0.00007557427728925021	0.00007737350756367252	0.00007915824766591943	0.00008093058148976934	0.00008269237334939951	0.0000844453556521685	0.00008619117597745177	0.00008793134548287147	0.00008966725293793411	0.00009140025034934134	0.00009313164770046018	0.00009486263980929742	0.00009659438488321712	0.00009832804532820672	0.0001000647396739706	0.0001018055135059413	0.0001035514284013715	0.0001053035663048191	0.0001070629495502564	0.0001088305895113616	0.0001106075425800672	0.0001123948713527194	0.0001141935936075551	0.0001160047723617837	0.0001178295266063762	0.0001196689475344812	0.0001215241484698315	0.0001233963221330915
YBR085C-A	4.917216335099048e-7	9.884343254068145e-7	1.490241047722416e-6	1.997247767274182e-6	2.509563146477513e-6	3.02729962278401e-6	3.550573033899387e-6	4.079503241877592e-6	4.614213718907454e-6	5.154832369225626e-6	5.701491076196022e-6	6.25432644522991e-6	6.813479266489521e-6	7.379094948676173e-6	7.951326029092468e-6	8.530329861882029e-6	9.116268525777435e-6	9.70930893588785e-6	0.00001030962384912732	0.00001091739531212839	0.00001153281233408507	0.00001215607000527063	0.00001278736965469829	0.00001342692010876997	0.00001407493926586819	0.00001473165716066972	0.0000153973111080877	0.00001607214655515649	0.00001675641787475073	0.00001745039374163743	0.00001815435567832368	0.00001886859561710587	0.00001959341618019707	0.00002032913342276138	0.00002107608272712058	0.00002183461409185694	0.00002260509128177129	0.00002338789324889565	0.00002418342243043533	0.0000249921023556265	0.00002581437444148721	0.00002665069804994201	0.00002750156093691549	0.00002836748524945162	0.00002924901778721998	0.00003014673052671731	0.00003106122152048752	0.00003199312029607868	0.00003294310990970417
YBR085W	4.917216335099048e-7	9.884343254068145e-7	1.490241047722416e-6	1.997247767274182e-6	2.509563146477513e-6	3.02729962278401e-6	3.550573033899387e-6	4.079503241877592e-6	4.614213718907454e-6	5.154832369225626e-6	5.701491076196022e-6	6.25432644522991e-6	6.813479266489521e-6	7.379094948676173e-6	7.951326029092468e-6	8.530329861882029e-6	9.116268525777435e-6	9.70930893588785e-6	0.00001030962384912732	0.00001091739531212839	0.00001153281233408507	0.00001215607000527063	0.00001278736965469829	0.00001342692010876997	0.00001407493926586819	0.00001473165716066972	0.0000153973111080877	0.00001607214655515649	0.00001675641787475073	0.00001745039374163743	0.00001815435567832368	0.00001886859561710587	0.00001959341618019707	0.00002032913342276138	0.00002107608272712058	0.00002183461409185694	0.00002260509128177129	0.00002338789324889565	0.00002418342243043533	0.0000249921023556265	0.00002581437444148721	0.00002665069804994201	0.00002750156093691549	0.00002836748524945162	0.00002924901778721998	0.00003014673052671731	0.00003106122152048752	0.00003199312029607868	0.00003294310990970417
YBR086C	0.00006006680731722361	0.00007182605610217204	0.00008011448224865721	0.00008679351309091371	0.00009251657198035094	0.000097597860007578	0.0001022152398323537	0.0001064802062537443	0.0001104677586340572	0.0001142310173752669	0.0001178091596780014	0.0001212320368228817	0.000124522928238944	0.0001277004820044408	0.0001307797722263177	0.0001337733552748844	0.0001366916596805796	0.0001395435974247742	0.0001423367770674317	0.0001450777896144645	0.0001477724156429253	0.0001504257256942691	0.0001530422411402196	0.0001556260027546744	0.0001581806508538949	0.0001607094863786147	0.0001632155260955128	0.00016570154082257	0.0001681700802673738	0.0001706235288605671	0.0001730641061792754	0.0001754938880138588	0.0001779148614746705	0.0001803288957115999	0.0001827377507891181	0.000185143147307433	0.0001875467720790336	0.0001899502090909519	0.0001923549907289693	0.0001947626574593588	0.0001971747504270841	0.0001995927259152499	0.0002020180313838934	0.0002044521576970776	0.0002068966163477786	0.0002093528495889767	0.0002118223328559656	0.00021430661732422	0.0002168072785539427
YBR087W	7.268455925177287e-6	0.00001050474863676416	0.00001308946716921702	0.00001534235594562518	0.00001738696465447146	0.00001928655524694474	0.00002107866374013375	0.00002278773649504902	0.00002443076970398373	0.00002602010794384429	0.00002756519809728676	0.00002907327225284868	0.00003055021462899768	0.00003200077819495082	0.0000334288866467205	0.00003483792518133814	0.0000362307043790623	0.00003760969907084497	0.00003897710017221366	0.00004033478242089341	0.00004168447561387155	0.00004302773195914797	0.00004436592436812645	0.00004570036376567303	0.00004703223657895924	0.00004836262869502411	0.00004969260969625431	0.00005102315689116374	0.0000523551596594325	0.00005368951395988164	0.00005502712552274635	0.00005636882008003321	0.00005771536439946494	0.00005906755010365678	0.0000604261976692017	0.00006179208167392197	0.00006316593040949034	0.00006454850795286846	0.0000659406197606812	0.00006734304378725441	0.0000687565292613034	0.00007018187151313863	0.00007161991770888328	0.00007307149322562205	0.00007453742045988265	0.00007601858339974896	0.00007751592170841025	0.00007903035437508236	0.00008056283659713629
YBR088C	0.0001159598450771584	0.0001356953289120171	0.0001494194941896013	0.0001603841738155306	0.0001697197383884672	0.0001779663398436076	0.0001854282589915349	0.0001922954474966125	0.0001986954309068173	0.0002047180551683712	0.0002104296055615214	0.0002158803320581375	0.0002211094319338287	0.0002261481393314918	0.0002310218092115354	0.0002357513208015451	0.0002403541968143601	0.0002448451801099495	0.0002492369948456077	0.0002535405455194479	0.0002577654114100556	0.0002619199940724252	0.0002660117301425074	0.0002700472909166494	0.0002740326464856798	0.0002779732137053419	0.0002818739253871143	0.0002857392954338457	0.0002895734882029689	0.0002933803742876258	0.000297163521201262	0.000300926281712689	0.0003046718407314808	0.000308403238906662	0.0003121233065851605	0.0003158347314214768	0.0003195401394290802	0.0003232421144941007	0.0003269431474837834	0.0003306455718366678	0.0003343517108165089	0.0003380639110675862	0.0003417845414326761	0.0003455158490263951	0.0003492600387339833	0.0003530193892033292	0.000356796268811294	0.0003605930522318276	0.0003644120098578941
YBR089W	6.527543985837654e-7	1.312134360549411e-6	1.978276579858885e-6	2.651321725986882e-6	3.33141404677491e-6	4.018702801396899e-6	4.713341762777421e-6	5.415490046146018e-6	6.125311559109926e-6	6.842976092754074e-6	7.568658720432097e-6	8.302540783881818e-6	9.044809180137263e-6	9.795656936589286e-6	0.00001055528654463271	0.00001132390689022477	0.00001210173313121679	0.00001288898684575825	0.00001368589736433675	0.0000144927063494135	0.00001530966470954151	0.00001613703142602992	0.00001697507463946915	0.00001782406893144327	0.00001868430618395687	0.00001955609088988025	0.00002043973808470701	0.00002133557359968434	0.0000222439351097833	0.00002316517926636309	0.00002409967979069429	0.00002504782422445947	0.00002601001430080191	0.00002698666956666339	0.00002797823523119956	0.00002898517592076172	0.00003000797453753991	0.00003104713413253953	0.00003210318891476732	0.00003317670112367437	0.00003426825674790347	0.00003537846560026593	0.00003650797511978986	0.00003765747844996405	0.00003882770147481002	0.00004001940350330004	0.00004123337846357022	0.00004247046202288825	0.00004373156088184185
YBR091C	0.00002832177971552862	0.00003684096461912044	0.00004317970472244444	0.00004846526560605217	0.000053109678607115	0.00005731638941942673	0.00006120285469560461	0.00006484392349625486	0.00006829057474826342	0.00007157942115383156	0.00007473769055891408	0.00007778636015151912	0.00008074193540307901	0.00008361772505720784	0.00008642463664400922	0.00008917175217011372	0.00009186674624000275	0.00009451617981108462	0.00009712571448716236	0.00009970031693679637	0.0001022443336133032	0.0001047616580247476	0.0001072557641446129	0.0001097297838284585	0.0001121866057930373	0.0001146288143769838	0.0001170588109051559	0.0001194788796307847	0.0001218911150127192	0.0001242974422717533	0.0001266997355261052	0.0001290998107164053	0.0001314993241600057	0.0001338998813117507	0.000136303093457713	0.0001387105112236083	0.0001411235839889768	0.0001435437832400287	0.0001459726087786733	0.0001484114778979784	0.0001508617926258469	0.0001533250170240051	0.0001558026243084425	0.0001582960249929961	0.0001608066931179087	0.0001633361795673197	0.0001658859971318026	0.0001684576889877356	0.0001710529083808962
YBR092C	0.0001935729189174888	0.0002164486182923512	0.0002319216130126541	0.0002440650739324024	0.0002542674583453395	0.0002631839472743796	0.0002711798908180148	0.0002784817821332418	0.0002852404913426611	0.0002915617805092287	0.0002975233330357142	0.0003031836441216243	0.0003085882606196935	0.0003137732325391421	0.000318767788141367	0.0003235958369558791	0.0003282774372543471	0.0003328293368379937	0.0003372660005949717	0.0003415997202875318	0.0003458412795429557	0.0003500001811268934	0.0003540846717266581	0.0003581021162508565	0.0003620592191300878	0.0003659619490599346	0.0003698156636134321	0.0003736253159135909	0.0003773954538176919	0.0003811302350705627	0.000384833503902349	0.0003885088687182677	0.0003921596966605142	0.0003957891522327374	0.0003994002346655189	0.0004029957809156338	0.00040657849429348	0.0004101509854828092	0.0004137157850271212	0.0004172753013123978	0.0004208318782262211	0.0004243878403678388	0.0004279454918554526	0.0004315070400363384	0.0004350746753453847	0.0004386506256711932	0.0004422371470669418	0.0004458364183633686	0.0004494506420247858
YBR093C	4.710632838594454e-7	9.46907939202821e-7	1.427632611925141e-6	1.913338816842891e-6	2.404130651216997e-6	2.900115828689671e-6	3.401405320321844e-6	3.908113952450622e-6	4.42036000987176e-6	4.938266023226156e-6	5.461958335105662e-6	5.991567811767644e-6	6.527229328372735e-6	7.069082184581493e-6	7.617272509246792e-6	8.171951045699235e-6	8.733273063373039e-6	9.30139846489802e-6	9.876492748967612e-6	0.00001045873031372444	0.00001104829222777501	0.00001164536538535007	0.00001225014265734448	0.00001286282409667275	0.00001348361844632311	0.00001411274607691275	0.00001475043433356927	0.00001539691835195533	0.00001605244181784703	0.00001671726211677947	0.00001739164894431971	0.00001807588196870006	0.00001877025109906259	0.00001947505911055001	0.00002019062729429856	0.00002091729094566982	0.0000216553985480854	0.00002240531313240983	0.00002316742022539984	0.00002394212556417445	0.00002472985202261083	0.00002553103966612554	0.00002634615575180936	0.00002717570048962398	0.00002802019770840366	0.00002888019535641519	0.00002975626636285865	0.0000306490138058489	0.00003155909204027453
YBR094W	4.739380729793081e-7	9.526866971949673e-7	1.436345120568845e-6	1.925015477491621e-6	2.418802500477401e-6	2.917814560538417e-6	3.42216330597057e-6	3.931964263869775e-6	4.447336440903175e-6	4.968403115495469e-6	5.495291401286152e-6	6.028132963186334e-6	6.567063499266533e-6	7.112223158671555e-6	7.663758962586724e-6	8.221822575034421e-6	8.786570213852176e-6	9.358162758447658e-6	9.93676671460056e-6	0.00001052255754199949	0.0000111157174166485	0.00001171643437605195	0.00001232490247120846	0.00001294132297444179	0.00001356590589202821	0.000014198872943207	0.00001484045286590115	0.00001549088223687902	0.00001615040622674172	0.00001681928377451594	0.00001749778622847967	0.00001818619497300739	0.00001888480169710914	0.00001959391100428422	0.00002031384613634486	0.00002104494444853552	0.00002178755656691933	0.00002254204773394299	0.00002330880579483976	0.00002408823898026305	0.00002488077276791922	0.00002568684993593599	0.00002650694050898253	0.00002734154775171491	0.00002819119871650393	0.00002905644472766721	0.00002993786224910468	0.00003083605799972459	0.00003175169024412565
YBR095C	5.282885063485177e-7	1.061939232425681e-6	1.601062807802551e-6	2.145773079440456e-6	2.696186790558087e-6	3.252424740039778e-6	3.814611379906973e-6	4.382875485818631e-6	4.957349712020124e-6	5.538171474396619e-6	6.125482463875135e-6	6.719429444576273e-6	7.320163676410336e-6	7.927841380820401e-6	8.542626439099897e-6	9.164687907798367e-6	9.794199919485551e-6	0.000010431341802861	0.000011076299159217	0.00001172926757053199	0.00001239045010397992	0.00001306005636033997	0.00001373830264341201	0.00001442541330767048	0.00001512162244561189	0.00001582717720205678	0.00001654233254496829	0.00001726735217989787	0.00001800250939405762	0.00001874809282612754	0.00001950440494055204	0.00002027175938809661	0.00002105048130554941	0.00002184091023342549	0.00002264340648547733	0.00002345834610086976	0.00002428611991084637	0.00002512713504465352	0.00002598182383482823	0.00002685064132286646	0.000027734061773609	0.00002863257873498625	0.00002954671615651619	0.00003047703501686395	0.00003142412280363455	0.00003238859405850481	0.00003337109134413094	0.00003437229096627853	0.00003539292669925342
YBR096W	0.0001225003070635699	0.0001411030175777429	0.0001539141862428548	0.0001640858816625081	0.000172706216416882	0.0001802927907460229	0.0001871361908678472	0.0001934173178037208	0.0001992571931524006	0.0002047412288781832	0.0002099320121641107	0.0002148770401655676	0.0002196133453235447	0.0002241703988375888	0.0002285718677561343	0.0002328375779626851	0.0002369838437898199	0.0002410244921572177	0.0002449714796893967	0.0002488349746259304	0.0002526238768370397	0.000256346079014078	0.000260008486069638	0.0002636172595436465	0.0002671779841232828	0.0002706956711479997	0.000274174863541827	0.0002776197422578597	0.0002810341436584764	0.0002844216133296139	0.0002877854523053131	0.0002911287347532645	0.0002944543600741629	0.0002977650803285685	0.0003010634793073403	0.0003043520235703076	0.000307633109279061	0.000310909053231431	0.0003141820275231158	0.0003174541664924895	0.0003207275990330134	0.0003240044562458839	0.0003272867727542371	0.0003305765137504497	0.0003338756855676526	0.0003371863517606953	0.0003405106093413016	0.0003438504482581989	0.0003472078878430865
YBR097W	5.67301504652627e-7	1.140361217622159e-6	1.719297938252388e-6	2.304233920925347e-6	2.895294530052399e-6	3.492609485277913e-6	4.096312429135899e-6	4.706541647092235e-6	5.323439589626609e-6	5.947153820494571e-6	6.577836494203197e-6	7.215645213085657e-6	7.860742407547668e-6	8.513295836303965e-6	9.173481482335784e-6	9.841480885877065e-6	0.00001051748103793929	0.0000112016745092808	0.00001189426061065103	0.00001259544937035351	0.00001330545884905496	0.00001402451412316677	0.00001475284746673593	0.00001549069980398043	0.00001623832252628756	0.00001699598102548945	0.0000177639490925215	0.00001854250990031842	0.00001933195692038676	0.00002013260012575547	0.00002094476430973102	0.0000217687862752091	0.00002260501515798169	0.00002345381559435888	0.00002431557451757191	0.00002519069572146778	0.00002607959888183085	0.00002698272119796184	0.00002790052696701018	0.00002883350481513164	0.00002978216400515972	0.00003074703450302791	0.00003172867904414079	0.00003272770003129877	0.00003374472830655844	0.0000347804237579126	0.00003583547635660915	0.000036910612399378	0.0000380066199446242
YBR098W	4.713452781296513e-7	9.47474790063892e-7	1.428487240748689e-6	1.914484205741156e-6	2.405569844639655e-6	2.901851935562947e-6	3.403441516004477e-6	3.910453481044056e-6	4.423006186287355e-6	4.941222235726789e-6	5.465228047587812e-6	5.995154566469669e-6	6.531136748331838e-6	7.073313976395222e-6	7.621832466847843e-6	8.176843053065318e-6	8.738501097212352e-6	9.306966597396301e-6	9.882405152171792e-6	0.00001046499126482577	0.00001105490611172406	0.00001165233669825742	0.00001225747600996305	0.00001287052421991973	0.00001349169019892984	0.00001412119444852587	0.00001475926444849672	0.00001540613547362418	0.00001606205135621306	0.00001672726964051341	0.0000174020601817073	0.00001808670281292812	0.00001878148761402413	0.00001948671754665032	0.00002020271409695427	0.00002092981275735464	0.00002166836221561362	0.00002241872572103698	0.00002318128904035754	0.00002395645814889126	0.00002474465616745412	0.00002554632341772922	0.00002636192745927122	0.000027191968800745	0.00002803697157724665	0.00002889748405628607	0.00002977407949956308	0.00003066736135764282	0.0000315779844002347
YBR099C	4.917216335099048e-7	9.884343254068145e-7	1.490241047722416e-6	1.997247767274182e-6	2.509563146477513e-6	3.02729962278401e-6	3.550573033899387e-6	4.079503241877592e-6	4.614213718907454e-6	5.154832369225626e-6	5.701491076196022e-6	6.25432644522991e-6	6.813479266489521e-6	7.379094948676173e-6	7.951326029092468e-6	8.530329861882029e-6	9.116268525777435e-6	9.70930893588785e-6	0.00001030962384912732	0.00001091739531212839	0.00001153281233408507	0.00001215607000527063	0.00001278736965469829	0.00001342692010876997	0.00001407493926586819	0.00001473165716066972	0.0000153973111080877	0.00001607214655515649	0.00001675641787475073	0.00001745039374163743	0.00001815435567832368	0.00001886859561710587	0.00001959341618019707	0.00002032913342276138	0.00002107608272712058	0.00002183461409185694	0.00002260509128177129	0.00002338789324889565	0.00002418342243043533	0.0000249921023556265	0.00002581437444148721	0.00002665069804994201	0.00002750156093691549	0.00002836748524945162	0.00002924901778721998	0.00003014673052671731	0.00003106122152048752	0.00003199312029607868	0.00003294310990970417
YBR101C	7.80896153713424e-6	0.00001128591540672254	0.00001406284198078256	0.00001648326289194956	0.00001867991537567659	0.00002072076574253794	0.00002264614130650007	0.00002448230633746179	0.00002624752091908807	0.0000279550476109624	0.00002961503579378604	0.00003123525535850516	0.00003282202809437736	0.0000343804604123895	0.00003591476779156616	0.00003742858716135456	0.00003892493810329701	0.0000404064794905793	0.00004187556515660111	0.00004333420925182063	0.00004478427021172113	0.00004622741566395067	0.00004766512061775635	0.00004909879348667862	0.0000505297089163475	0.00005195903354932719	0.00005338791651113375	0.00005481740777423369	0.00005624846285808066	0.00005768204435352433	0.00005911912534704613	0.00006056059296743576	0.00006200727100262883	0.00006346000994512732	0.00006491969128687082	0.00006638714720498543	0.00006786316014865351	0.00006934855101373183	0.00007084418515374035	0.00007235089869701038	0.00007386949563005309	0.00007540083137980774	0.00007694581579185253	0.00007850533562893551	0.00008008027444065082	0.00008167158194669733	0.00008328026768966323	0.00008490731900647198	0.00008655376212028484
YBR102C	6.977976564181291e-6	0.0000100849327562241	0.00001256635451121848	0.00001472920786965855	0.00001669210493503698	0.00001851577943445512	0.00002023626728357727	0.00002187703786088613	0.00002345440811057716	0.00002498022927524645	0.0000264635706925998	0.00002791137542526216	0.00002932929253956037	0.00003072188504462866	0.00003209291983674539	0.00003344564682370274	0.0000347827642577105	0.00003610664807318255	0.00003741940161965059	0.0000387228247129683	0.00004001857802610432	0.00004130815172522042	0.00004259286385775129	0.00004387397296244175	0.0000451526180430267	0.000046429841594672	0.00004770667045900344	0.00004898404287461151	0.00005026281268168844	0.0000515438400395666	0.00005282799448358267	0.00005411606873049958	0.00005540879890902192	0.00005670694501226104	0.00005801129473062468	0.00005932259167041446	0.00006064153502087095	0.00006196885833060131	0.00006330533487067568	0.00006465171148857367	0.00006600870747394339	0.00006737708638013861	0.00006875766151928393	0.0000701512252663395	0.00007155856715652207	0.00007298053585841023	0.00007441803347904782	0.00007587194226756022	0.0000773431792554738
YBR103C-A	6.527543985837654e-7	1.312134360549411e-6	1.978276579858885e-6	2.651321725986882e-6	3.33141404677491e-6	4.018702801396899e-6	4.713341762777421e-6	5.415490046146018e-6	6.125311559109926e-6	6.842976092754074e-6	7.568658720432097e-6	8.302540783881818e-6	9.044809180137263e-6	9.795656936589286e-6	0.00001055528654463271	0.00001132390689022477	0.00001210173313121679	0.00001288898684575825	0.00001368589736433675	0.0000144927063494135	0.00001530966470954151	0.00001613703142602992	0.00001697507463946915	0.00001782406893144327	0.00001868430618395687	0.00001955609088988025	0.00002043973808470701	0.00002133557359968434	0.0000222439351097833	0.00002316517926636309	0.00002409967979069429	0.00002504782422445947	0.00002601001430080191	0.00002698666956666339	0.00002797823523119956	0.00002898517592076172	0.00003000797453753991	0.00003104713413253953	0.00003210318891476732	0.00003317670112367437	0.00003426825674790347	0.00003537846560026593	0.00003650797511978986	0.00003765747844996405	0.00003882770147481002	0.00004001940350330004	0.00004123337846357022	0.00004247046202288825	0.00004373156088184185
YBR103W	0.00002043892460811946	0.00002658694939095366	0.00003116141677150214	0.00003497584014767749	0.00003832756396642491	0.00004136341389844918	0.0000441681528578379	0.00004679579703897181	0.00004928313628339594	0.00005165659282803602	0.00005393581613189722	0.00005613594476790173	0.0000582688902046708	0.00006034425694129669	0.00006236991659357331	0.0000643524233546449	0.00006629731574778527	0.0000682093285985077	0.00007009254771505465	0.00007195055737911855	0.00007378649428602999	0.00007560316826810168	0.00007740308636429126	0.00007918850875276353	0.00008096152012207199	0.00008272398548925069	0.00008447763793438231	0.00008622412567267473	0.00008796496042357454	0.00008970153149193604	0.00009143519140997418	0.00009316725065859132	0.00009489890450355203	0.00009663131160186239	0.00009836563480979022	0.0001001029930752754	0.0001018444323836072	0.0001035910147231285	0.0001053438224529823	0.0001071038782911717	0.0001088721940009491	0.0001106498263815021	0.0001124378384322481	0.0001142372483194504	0.0001160491194685176	0.000117874571299075	0.000119714695419801	0.000121570605579984	0.0001234434949564798
YBR104W	4.917216335099048e-7	9.884343254068145e-7	1.490241047722416e-6	1.997247767274182e-6	2.509563146477513e-6	3.02729962278401e-6	3.550573033899387e-6	4.079503241877592e-6	4.614213718907454e-6	5.154832369225626e-6	5.701491076196022e-6	6.25432644522991e-6	6.813479266489521e-6	7.379094948676173e-6	7.951326029092468e-6	8.530329861882029e-6	9.116268525777435e-6	9.70930893588785e-6	0.00001030962384912732	0.00001091739531212839	0.00001153281233408507	0.00001215607000527063	0.00001278736965469829	0.00001342692010876997	0.00001407493926586819	0.00001473165716066972	0.0000153973111080877	0.00001607214655515649	0.00001675641787475073	0.00001745039374163743	0.00001815435567832368	0.00001886859561710587	0.00001959341618019707	0.00002032913342276138	0.00002107608272712058	0.00002183461409185694	0.00002260509128177129	0.00002338789324889565	0.00002418342243043533	0.0000249921023556265	0.00002581437444148721	0.00002665069804994201	0.00002750156093691549	0.00002836748524945162	0.00002924901778721998	0.00003014673052671731	0.00003106122152048752	0.00003199312029607868	0.00003294310990970417
YBR105C	4.787965534912767e-7	9.624529729253773e-7	1.451069523650131e-6	1.944749387053279e-6	2.443598369319297e-6	2.947725952408999e-6	3.457244929169383e-6	3.972272011013596e-6	4.492927424593026e-6	5.019335712108134e-6	5.551625290291112e-6	6.089929173801741e-6	6.634384451841694e-6	7.185132710374605e-6	7.742322477675266e-6	8.306106972423371e-6	8.876644013782956e-6	9.454096130260542e-6	0.00001003863153500443	0.00001063042748683993	0.00001122966802896513	0.00001183654312611681	0.00001245124881811754	0.00001307398844084257	0.00001370497415507883	0.00001434442995242198	0.0000149925869148518	0.00001564968404343348	0.0000163159690224709	0.00001699170344817156	0.00001767716144946309	0.00001837262729385182	0.00001907839565892399	0.00001979477427380202	0.00002052208969557363	0.00002126068273573427	0.0000220109076122887	0.00002277313331252667	0.00002354775166300293	0.00002433517507662026	0.00002513583338924504	0.00002595017391370143	0.00002677867150575279	0.00002762183458933992	0.00002848019561622306	0.00002935431155819875	0.00003024476478350839	0.00003115216823498859	0.00003207718693586403
YBR106W	0.0002236202401127016	0.0002483992403084314	0.0002650933719293556	0.0002781616907030705	0.0002891200555889576	0.0002986823530170985	0.0003072461093777015	0.0003150577179511091	0.000322280910107637	0.0003290305236620516	0.0003353908184991304	0.0003414251036448508	0.0003471827876133063	0.0003527028805533571	0.000358016904699061	0.0003631509214945146	0.0003681263239918795	0.0003729614707826977	0.0003776718199338131	0.0003822706644093876	0.000386769714119405	0.0003911790570852134	0.0003955076488438716	0.000399763524158837	0.0004039537638023792	0.0004080847673288503	0.000412162413544723	0.0004161920022098466	0.0004201783391983625	0.0004241258929803401	0.0004280388301898665	0.0004319210031073971	0.000435775999317435	0.0004396072047414236	0.0004434178153426596	0.0004472108581363973	0.0004509892288029016	0.0004547557167023895	0.0004585129798178599	0.0004622635733592827	0.0004660100073981425	0.000469754763965884	0.000473500255407453	0.0004772488009491236	0.0004810027303888768	0.0004847644070766101	0.0004885362072950273	0.0004923204129390979	0.0004961193377220296
YBR107C	4.917216335099048e-7	9.884343254068145e-7	1.490241047722416e-6	1.997247767274182e-6	2.509563146477513e-6	3.02729962278401e-6	3.550573033899387e-6	4.079503241877592e-6	4.614213718907454e-6	5.154832369225626e-6	5.701491076196022e-6	6.25432644522991e-6	6.813479266489521e-6	7.379094948676173e-6	7.951326029092468e-6	8.530329861882029e-6	9.116268525777435e-6	9.70930893588785e-6	0.00001030962384912732	0.00001091739531212839	0.00001153281233408507	0.00001215607000527063	0.00001278736965469829	0.00001342692010876997	0.00001407493926586819	0.00001473165716066972	0.0000153973111080877	0.00001607214655515649	0.00001675641787475073	0.00001745039374163743	0.00001815435567832368	0.00001886859561710587	0.00001959341618019707	0.00002032913342276138	0.00002107608272712058	0.00002183461409185694	0.00002260509128177129	0.00002338789324889565	0.00002418342243043533	0.0000249921023556265	0.00002581437444148721	0.00002665069804994201	0.00002750156093691549	0.00002836748524945162	0.00002924901778721998	0.00003014673052671731	0.00003106122152048752	0.00003199312029607868	0.00003294310990970417
YBR108W	4.70910555752081e-7	9.466009327728742e-7	1.42716974497217e-6	1.912718474228553e-6	2.403351184068333e-6	2.899175553207455e-6	3.400302516727904e-6	3.906846863739245e-6	4.418926840686525e-6	4.936664938483806e-6	5.460187458760025e-6	5.989625225342471e-6	6.525113069501228e-6	7.066790245251579e-6	7.614802834472452e-6	8.16930153217312e-6	8.730441558066826e-6	9.298382763635187e-6	9.873290591696008e-6	0.00001045533938174575	0.00001104471014547762	0.00001164158971856533	0.00001224617091167848	0.00001285865371174366	0.00001347924678600927	0.00001410817043647798	0.00001474565193861989	0.00001539192635649518	0.00001604723729508083	0.00001671184204335758	0.00001738601021461306	0.00001807002139351194	0.0000187641654032368	0.00001946874490600902	0.00002018408108114937	0.00002091050912564449	0.00002164837742198989	0.00002239804888033044	0.00002315990887641243	0.00002393436302900057	0.0000247218340923837	0.00002552276200969941	0.0000263376138225892	0.0000271668895805991	0.00002801111296324095	0.00002887083176572395	0.00002974661876084977	0.00003063907679995377	0.000031548859960933
YBR109W-A	6.527543985837654e-7	1.312134360549411e-6	1.978276579858885e-6	2.651321725986882e-6	3.33141404677491e-6	4.018702801396899e-6	4.713341762777421e-6	5.415490046146018e-6	6.125311559109926e-6	6.842976092754074e-6	7.568658720432097e-6	8.302540783881818e-6	9.044809180137263e-6	9.795656936589286e-6	0.00001055528654463271	0.00001132390689022477	0.00001210173313121679	0.00001288898684575825	0.00001368589736433675	0.0000144927063494135	0.00001530966470954151	0.00001613703142602992	0.00001697507463946915	0.00001782406893144327	0.00001868430618395687	0.00001955609088988025	0.00002043973808470701	0.00002133557359968434	0.0000222439351097833	0.00002316517926636309	0.00002409967979069429	0.00002504782422445947	0.00002601001430080191	0.00002698666956666339	0.00002797823523119956	0.00002898517592076172	0.00003000797453753991	0.00003104713413253953	0.00003210318891476732	0.00003317670112367437	0.00003426825674790347	0.00003537846560026593	0.00003650797511978986	0.00003765747844996405	0.00003882770147481002	0.00004001940350330004	0.00004123337846357022	0.00004247046202288825	0.00004373156088184185
YBR110W	5.282885063485177e-7	1.061939232425681e-6	1.601062807802551e-6	2.145773079440456e-6	2.696186790558087e-6	3.252424740039778e-6	3.814611379906973e-6	4.382875485818631e-6	4.957349712020124e-6	5.538171474396619e-6	6.125482463875135e-6	6.719429444576273e-6	7.320163676410336e-6	7.927841380820401e-6	8.542626439099897e-6	9.164687907798367e-6	9.794199919485551e-6	0.000010431341802861	0.000011076299159217	0.00001172926757053199	0.00001239045010397992	0.00001306005636033997	0.00001373830264341201	0.00001442541330767048	0.00001512162244561189	0.00001582717720205678	0.00001654233254496829	0.00001726735217989787	0.00001800250939405762	0.00001874809282612754	0.00001950440494055204	0.00002027175938809661	0.00002105048130554941	0.00002184091023342549	0.00002264340648547733	0.00002345834610086976	0.00002428611991084637	0.00002512713504465352	0.00002598182383482823	0.00002685064132286646	0.000027734061773609	0.00002863257873498625	0.00002954671615651619	0.00003047703501686395	0.00003142412280363455	0.00003238859405850481	0.00003337109134413094	0.00003437229096627853	0.00003539292669925342
YBR111W-A	5.282885063485177e-7	1.061939232425681e-6	1.601062807802551e-6	2.145773079440456e-6	2.696186790558087e-6	3.252424740039778e-6	3.814611379906973e-6	4.382875485818631e-6	4.957349712020124e-6	5.538171474396619e-6	6.125482463875135e-6	6.719429444576273e-6	7.320163676410336e-6	7.927841380820401e-6	8.542626439099897e-6	9.164687907798367e-6	9.794199919485551e-6	0.000010431341802861	0.000011076299159217	0.00001172926757053199	0.00001239045010397992	0.00001306005636033997	0.00001373830264341201	0.00001442541330767048	0.00001512162244561189	0.00001582717720205678	0.00001654233254496829	0.00001726735217989787	0.00001800250939405762	0.00001874809282612754	0.00001950440494055204	0.00002027175938809661	0.00002105048130554941	0.00002184091023342549	0.00002264340648547733	0.00002345834610086976	0.00002428611991084637	0.00002512713504465352	0.00002598182383482823	0.00002685064132286646	0.000027734061773609	0.00002863257873498625	0.00002954671615651619	0.00003047703501686395	0.00003142412280363455	0.00003238859405850481	0.00003337109134413094	0.00003437229096627853	0.00003539292669925342
YBR112C	4.710632838594454e-7	9.46907939202821e-7	1.427632611925141e-6	1.913338816842891e-6	2.404130651216997e-6	2.900115828689671e-6	3.401405320321844e-6	3.908113952450622e-6	4.42036000987176e-6	4.938266023226156e-6	5.461958335105662e-6	5.991567811767644e-6	6.527229328372735e-6	7.069082184581493e-6	7.617272509246792e-6	8.171951045699235e-6	8.733273063373039e-6	9.30139846489802e-6	9.876492748967612e-6	0.00001045873031372444	0.00001104829222777501	0.00001164536538535007	0.00001225014265734448	0.00001286282409667275	0.00001348361844632311	0.00001411274607691275	0.00001475043433356927	0.00001539691835195533	0.00001605244181784703	0.00001671726211677947	0.00001739164894431971	0.00001807588196870006	0.00001877025109906259	0.00001947505911055001	0.00002019062729429856	0.00002091729094566982	0.0000216553985480854	0.00002240531313240983	0.00002316742022539984	0.00002394212556417445	0.00002472985202261083	0.00002553103966612554	0.00002634615575180936	0.00002717570048962398	0.00002802019770840366	0.00002888019535641519	0.00002975626636285865	0.0000306490138058489	0.00003155909204027453
YBR114W	4.70910555752081e-7	9.466009327728742e-7	1.42716974497217e-6	1.912718474228553e-6	2.403351184068333e-6	2.899175553207455e-6	3.400302516727904e-6	3.906846863739245e-6	4.418926840686525e-6	4.936664938483806e-6	5.460187458760025e-6	5.989625225342471e-6	6.525113069501228e-6	7.066790245251579e-6	7.614802834472452e-6	8.16930153217312e-6	8.730441558066826e-6	9.298382763635187e-6	9.873290591696008e-6	0.00001045533938174575	0.00001104471014547762	0.00001164158971856533	0.00001224617091167848	0.00001285865371174366	0.00001347924678600927	0.00001410817043647798	0.00001474565193861989	0.00001539192635649518	0.00001604723729508083	0.00001671184204335758	0.00001738601021461306	0.00001807002139351194	0.0000187641654032368	0.00001946874490600902	0.00002018408108114937	0.00002091050912564449	0.00002164837742198989	0.00002239804888033044	0.00002315990887641243	0.00002393436302900057	0.0000247218340923837	0.00002552276200969941	0.0000263376138225892	0.0000271668895805991	0.00002801111296324095	0.00002887083176572395	0.00002974661876084977	0.00003063907679995377	0.000031548859960933
YBR115C	6.960593143015178e-6	0.00001005980933131434	0.00001253504940238101	0.00001469251468840791	0.00001665052180860146	0.0000184696531914615	0.00002018585498012203	0.00002182253808625145	0.00002339597880754816	0.00002491799886041396	0.00002639764499071258	0.00002784184296487787	0.00002925622777446464	0.00003064535106390965	0.00003201297034360156	0.00003336232742550622	0.00003469611384111152	0.00003601669960419322	0.00003732618282579351	0.000038626358837981	0.00003991888417550508	0.00004120524529371801	0.00004248675695597056	0.00004376467456501127	0.00004504013428842044	0.00004631417602355656	0.00004758782405281578	0.00004886201427850951	0.00005013759841481359	0.00005141543447905036	0.00005269638983968009	0.0000539812552338374	0.00005527076495921172	0.00005656567711945263	0.00005786677744418313	0.00005917480767677113	0.00006049046526801951	0.00006181448194541757	0.00006314762905679147	0.00006449065157437125	0.00006584426700018797	0.00006720923699399274	0.00006858637284433362	0.00006997646493453239	0.00007138030084002128	0.00007279872712606528	0.00007423264364865515	0.00007568293044329655	0.00007715050226866767
YBR116C	5.282885063485177e-7	1.061939232425681e-6	1.601062807802551e-6	2.145773079440456e-6	2.696186790558087e-6	3.252424740039778e-6	3.814611379906973e-6	4.382875485818631e-6	4.957349712020124e-6	5.538171474396619e-6	6.125482463875135e-6	6.719429444576273e-6	7.320163676410336e-6	7.927841380820401e-6	8.542626439099897e-6	9.164687907798367e-6	9.794199919485551e-6	0.000010431341802861	0.000011076299159217	0.00001172926757053199	0.00001239045010397992	0.00001306005636033997	0.00001373830264341201	0.00001442541330767048	0.00001512162244561189	0.00001582717720205678	0.00001654233254496829	0.00001726735217989787	0.00001800250939405762	0.00001874809282612754	0.00001950440494055204	0.00002027175938809661	0.00002105048130554941	0.00002184091023342549	0.00002264340648547733	0.00002345834610086976	0.00002428611991084637	0.00002512713504465352	0.00002598182383482823	0.00002685064132286646	0.000027734061773609	0.00002863257873498625	0.00002954671615651619	0.00003047703501686395	0.00003142412280363455	0.00003238859405850481	0.00003337109134413094	0.00003437229096627853	0.00003539292669925342
YBR117C	4.757068497512765e-7	9.562422042659734e-7	1.441705681861408e-6	1.932199798038391e-6	2.427829676233372e-6	2.928704091895909e-6	3.434935110009073e-6	3.946638688838996e-6	4.463934279200183e-6	4.986945619606645e-6	5.515800298101138e-6	6.05063047098398e-6	6.591572343025833e-6	7.138766587194467e-6	7.692360772728288e-6	8.252507128792982e-6	8.8193624552562e-6	9.393088230833237e-6	9.973851586272421e-6	0.00001056182863946492	0.00001115720224344739	0.00001176016113424035	0.00001237090008337005	0.00001298962111613525	0.00001361653503548516	0.00001425186438360559	0.00001489583874560994	0.0000155486955737826	0.00001621068095659649	0.00001688205482044936	0.00001756308951806246	0.00001825406747259501	0.00001895528144881315	0.00001966703721065094	0.00002038965921854326	0.00002112348607024142	0.00002186886968108256	0.00002262617666146828	0.00002339579634576886	0.00002417813846708603	0.00002497363006302141	0.00002578271553132871	0.00002660586675279827	0.00002744358886796616	0.00002829641086398366	0.00002916488608410831	0.00003004959309751702	0.00003095114093519622	0.00003187019041919415
YBR118W	1.233748821718799e-6	2.480019871050935e-6	3.739072157852498e-6	5.011170237225957e-6	6.296587368282648e-6	7.59560564309159e-6	8.908515683750201e-6	0.00001023561820920659	0.00001157722299552464	0.000012933650937857	0.00001430523291487525	0.00001569231165122066	0.00001709524037267807	0.00001851438388642016	0.00001995012488826221	0.00002140285816037956	0.00002287299033962498	0.0000243609401974577	0.00002586714114981807	0.00002739204991607504	0.00002893614069902543	0.00003049990295978726	0.00003208384181339928	0.00003368847942839212	0.0000353143658461176	0.00003696207654048023	0.00003863220691306782	0.00004032537277027295	0.00004204221228978103	0.00004378339948818126	0.00004554964067801846	0.00004734166829557118	0.00004916024160027506	0.00005100615347442146	0.00005288024531001517	0.00005478339523002564	0.00005671651590112052	0.00005868055804207319	0.00006067653121137731	0.00006270549801408459	0.00006476856594791591	0.00006686688754056703	0.00006900168626961468	0.00007117427211475373	0.00007338601696875111	0.00007563835590411283	0.00007793278943206394	0.00008027089680325775	0.00008265439143390433
YBR119W	5.282885063485177e-7	1.061939232425681e-6	1.601062807802551e-6	2.145773079440456e-6	2.696186790558087e-6	3.252424740039778e-6	3.814611379906973e-6	4.382875485818631e-6	4.957349712020124e-6	5.538171474396619e-6	6.125482463875135e-6	6.719429444576273e-6	7.320163676410336e-6	7.927841380820401e-6	8.542626439099897e-6	9.164687907798367e-6	9.794199919485551e-6	0.000010431341802861	0.000011076299159217	0.00001172926757053199	0.00001239045010397992	0.00001306005636033997	0.00001373830264341201	0.00001442541330767048	0.00001512162244561189	0.00001582717720205678	0.00001654233254496829	0.00001726735217989787	0.00001800250939405762	0.00001874809282612754	0.00001950440494055204	0.00002027175938809661	0.00002105048130554941	0.00002184091023342549	0.00002264340648547733	0.00002345834610086976	0.00002428611991084637	0.00002512713504465352	0.00002598182383482823	0.00002685064132286646	0.000027734061773609	0.00002863257873498625	0.00002954671615651619	0.00003047703501686395	0.00003142412280363455	0.00003238859405850481	0.00003337109134413094	0.00003437229096627853	0.00003539292669925342
YBR121C	0.0004582425724216507	0.0004951692862259576	0.0005196457249302885	0.0005386035235273309	0.0005543733274704691	0.0005680448900612644	0.0005802220732290547	0.0005912766925935265	0.0006014552353628972	0.0006109304999495297	0.0006198278286612374	0.0006282423897031884	0.0006362470865271622	0.0006439002901982127	0.0006512484648545188	0.0006583301099989824	0.0006651770356552728	0.0006718158997126821	0.0006782696981341826	0.0006845577919704381	0.0006906971911199188	0.0006967029367125507	0.0007025879815268655	0.0007083636952413424	0.0007140405751236378	0.0007196280036795487	0.0007251342967350143	0.0007305669490129928	0.0007359330096664078	0.0007412389317206775	0.0007464905877190868	0.0007516933739879911	0.0007568524105000659	0.0007619725065058694	0.0007670581507761944	0.0007721135620804639	0.0007771427686927867	0.0007821496212659899	0.0007871377981604517	0.0007921108465191689	0.0007970722129178243	0.0008020252351150854	0.0008069731332980881	0.0008119190909195892	0.0008168662789517406	0.0008218178552924559	0.0008267768654281728	0.0008317463536726452	0.000836729428692723
YBR123C	0.00002056365371309692	0.00002674919705492868	0.00003135158031987603	0.0000351892813921111	0.0000385614592713164	0.00004161583563578531	0.00004443769066757184	0.00004708137019607091	0.00004958388857487671	0.0000519718292824156	0.00005426496168964211	0.00005647851675268169	0.00005862447863069323	0.00006071251043410944	0.00006275053181572946	0.00006474513696620124	0.0000667018982067387	0.00006862557925914791	0.00007052029086347215	0.00007238963917592761	0.00007423678003397645	0.00007606454041449986	0.00007787544266006345	0.00007967176073728473	0.00008145559205840708	0.00008322881302663612	0.00008499316729098601	0.00008675031312151663	0.0000885017714771312	0.0000902489401352288	0.00009199317987238856	0.00009373580917305803	0.00009547803060828584	0.00009722100989409027	0.00009896591697352552	0.0001007138776439575	0.0001024659442709389	0.0001042231853093848	0.0001059866897239707	0.0001077574864964953	0.0001095365935500965	0.0001113250741174471	0.0001131239977092341	0.0001149343887066221	0.0001167573170053826	0.0001185939088558484	0.0001204452625566772	0.0001223124986348217	0.000124196817530951
YBR124W	5.282885063485177e-7	1.061939232425681e-6	1.601062807802551e-6	2.145773079440456e-6	2.696186790558087e-6	3.252424740039778e-6	3.814611379906973e-6	4.382875485818631e-6	4.957349712020124e-6	5.538171474396619e-6	6.125482463875135e-6	6.719429444576273e-6	7.320163676410336e-6	7.927841380820401e-6	8.542626439099897e-6	9.164687907798367e-6	9.794199919485551e-6	0.000010431341802861	0.000011076299159217	0.00001172926757053199	0.00001239045010397992	0.00001306005636033997	0.00001373830264341201	0.00001442541330767048	0.00001512162244561189	0.00001582717720205678	0.00001654233254496829	0.00001726735217989787	0.00001800250939405762	0.00001874809282612754	0.00001950440494055204	0.00002027175938809661	0.00002105048130554941	0.00002184091023342549	0.00002264340648547733	0.00002345834610086976	0.00002428611991084637	0.00002512713504465352	0.00002598182383482823	0.00002685064132286646	0.000027734061773609	0.00002863257873498625	0.00002954671615651619	0.00003047703501686395	0.00003142412280363455	0.00003238859405850481	0.00003337109134413094	0.00003437229096627853	0.00003539292669925342
YBR125C	7.077405884025909e-6	0.0000102286331825878	0.00001274541279908908	0.00001493908473658752	0.00001692995120387524	0.00001877961132382997	0.00002052461448749606	0.00002218876448830774	0.00002378861077353524	0.00002533617345137128	0.00002684065108957353	0.00002830908568344935	0.00002974720679126765	0.00003115964244193224	0.00003255021320594732	0.000033922215298728	0.00003527838542024152	0.00003662113336006425	0.00003795259243757666	0.00003927458811464835	0.00004058880472806353	0.00004189675367589327	0.00004319977178738454	0.0000444991355351061	0.00004579600015054181	0.00004709142298486645	0.00004838644551214205	0.00004968201933595004	0.00005097901046546472	0.00005227829132006897	0.00005358074382564644	0.00005488717198467282	0.00005619832241910549	0.00005751496595730993	0.00005883790151642151	0.00006016788328412516	0.00006150562041661473	0.00006285185692303072	0.00006420737709716826	0.00006557293841070476	0.00006694927040746283	0.00006833714753086443	0.00006973739468530906	0.00007115081551643306	0.00007257821081759621	0.00007402044136240856	0.00007547842210843785	0.00007695304785897072	0.00007844524872515043
YBR126C	0.00003922263555973273	0.00004841717154602089	0.00005502984755555729	0.00006042705060213636	0.0000650956131131905	0.00006927191746197438	0.00007309072889880639	0.00007663702784820477	0.00007996827281166195	0.00008312534212877603	0.00008613848419755539	0.00008903082676639894	0.00009182049766176154	0.0000945220168154707	0.00009714719761967242	0.00009970587838648444	0.0001022062761755818	0.0001046554145075087	0.0001070593198638071	0.000109423225560865	0.0001117517241559752	0.0001140488757149721	0.0001163182964173523	0.0001185632290278862	0.0001207866192002243	0.0001229911326046023	0.000125179213789421	0.0001273531347995257	0.0001295149762493235	0.0001316666897723645	0.0001338101254430612	0.0001359469958655609	0.0001380789423779168	0.0001402075604722521	0.0001423343255745117	0.0001444606629803846	0.0001465879951197342	0.0001487177318687561	0.0001508511812259795	0.0001529896293807098	0.0001551343925108969	0.0001572868113734865	0.0001594481525199527	0.0001616196712056133	0.0001638026793370948	0.0001659985422775469	0.0001682085749344186	0.0001704340953989733	0.0001726765044879436
[truncated: 5,737 more rows]
[truncated: 50 more columns]
