# Supplementary material for: Modeling SAGE tag formation and its effects on data interpretation within a Bayesian framework
Source: BMC Bioinformatics. 2007 Oct 18;8:403. doi: 10.1186/1471-2105-8-403 (PMC2217564; doi:10.1186/1471-2105-8-403)
Supplement: Additional file 3 — Marginal posterior percentiles for G2M experiments. Table of percentile values for the marginal posterior distribution of mRNA frequencies of S. cerevisiae during G2M phase. [file 1471-2105-8-403-S3.tsv]

CDF	0.01	0.02	0.02999999999999999	0.04	0.05	0.06	0.06999999999999999	0.08	0.08999999999999999	0.0999999999999999	0.11	0.12	0.13	0.14	0.15	0.16	0.17	0.18	0.19	0.2	0.21	0.22	0.23	0.24	0.25	0.26	0.27	0.28	0.29	0.2999999999999999	0.31	0.32	0.33	0.34	0.35	0.36	0.37	0.38	0.39	0.4	0.41	0.42	0.4299999999999999	0.44	0.45	0.46	0.47	0.48	0.4899999999999999
YAL001C	4.680617570115993e-7	9.408744362061657e-7	1.418536055442585e-6	1.901147483250169e-6	2.388812154149847e-6	2.881637096030637e-6	3.379732573466284e-6	3.883212681762717e-6	4.392194952672244e-6	4.906801136772053e-6	5.427156772317019e-6	5.953391892448004e-6	6.485640513497401e-6	7.024041047909658e-6	7.568738694670009e-6	8.119883237974364e-6	8.677628959362466e-6	9.242134744132242e-6	9.813565035367824e-6	0.00001039209311911789	0.0000109778989129982	0.00001157116812338058	0.00001217209239549087	0.00001278087050768812	0.00001339770986675323	0.00001402282944315237	0.00001465645513857459	0.00001529882059617445	0.00001595016794884999	0.00001661075293167889	0.00001728084352831195	0.00001796071763336815	0.00001865066331802677	0.00001935098141651315	0.00002006199116785961	0.00002078402574280649	0.00002151743141778346	0.00002226256891010201	0.00002301982126861812	0.00002378959166021084	0.000024572300283413	0.00002536838442155444	0.00002617830829870674	0.00002700256894276739	0.00002784168686745546	0.00002869620655612064	0.00002956669731835951	0.00003045375836562529	0.00003135803982929994
YAL002W	4.680673600300596e-7	9.4088569908444e-7	1.418553036203971e-6	1.901170241187096e-6	2.388840749749416e-6	2.881671591073452e-6	3.379773031051137e-6	3.883259166347735e-6	4.392247530122708e-6	4.906859874410469e-6	5.427221738968599e-6	5.953463158494618e-6	6.485718151060229e-6	7.024125131171265e-6	7.568829299211272e-6	8.119980440704307e-6	8.677732838515095e-6	9.242245379258664e-6	9.813682509849611e-6	0.00001039221752017686	0.00001097803032850386	0.00001157130664171363	0.00001217223810538791	0.00001278102350121059	0.00001339787024521386	0.000014022997308105	0.00001465663059087409	0.00001529900373558164	0.00001595035887952723	0.00001661095177185259	0.00001728105039508209	0.00001796093264119351	0.00001865088657806712	0.00001935121305591696	0.00002006223132401711	0.00002078427454841814	0.00002151768899956875	0.0000222628354016299	0.00002302009682988544	0.00002378987644496195	0.00002457259443571415	0.00002536868807371528	0.00002617862164257156	0.0000270028921743677	0.00002784202017145124	0.0000286965501025859	0.00002956705125900077	0.00003045412288701913	0.00003135841518218159
YAL003W	0.001711926777614137	0.001787045577022657	0.001835855645658269	0.001873166672371485	0.001903894224645452	0.001930316492721758	0.001953687471159559	0.001974775516981198	0.001994087561326816	0.002011976911464178	0.002028700306667298	0.00204445025163322	0.002059375415047193	0.002073593184484178	0.002087198094874591	0.002100266518934626	0.00211286307687345	0.002125040991354165	0.002136845553991573	0.002148316260853373	0.002159486464288915	0.002170385398164944	0.002181039271316547	0.002191470739747848	0.002201699846577774	0.002211745090083336	0.002221622885567491	0.002231347808705732	0.002240933427644132	0.002250392261136274	0.002259735587177316	0.002268973738846929	0.002278116573233018	0.002287173221883979	0.002296152101238943	0.002305061130908516	0.002313907938135376	0.002322699702799834	0.002331443201725258	0.002340144941853826	0.002348811234121634	0.00235744814439805	0.002366061541085893	0.002374657160907559	0.002383240602723494	0.002391817365970878	0.002400392907498058	0.002408972664693354	0.002417561974449629
YAL004W	4.909217651138761e-7	9.868264868574103e-7	1.487816970275186e-6	1.993999010296265e-6	2.505481093187143e-6	3.022375474073153e-6	3.544797802843122e-6	4.072867747216181e-6	4.606708579189794e-6	5.146447995633848e-6	5.692217666089002e-6	6.244153974505605e-6	6.802397482514041e-6	7.36709336237917e-6	7.938393904775977e-6	8.516456209612622e-6	9.101442093822401e-6	9.693518202978564e-6	0.00001029285701055915	0.00001089964026493846	0.00001151405667171423	0.00001213630100807327	0.00001276657428023101	0.00001340508497438091	0.00001405205062341896	0.00001470770089359479	0.00001537227272145148	0.00001604601116335058	0.00001672917017717553	0.00001742201798222256	0.00001812483565276633	0.00001883791465897794	0.00001956155714503086	0.00002029607863133618	0.00002104181394510091	0.00002179911253374351	0.00002256833759122307	0.00002334986745099915	0.00002414410385838317	0.00002495146967680062	0.00002577240563510332	0.00002660737038257779	0.00002745685078728695	0.00002832136815291763	0.00002920146842456509	0.00003009772268951373	0.00003101072807600006	0.00003194111304601232	0.00003288955945262969
YAL005C	5.436721577476767e-7	1.09286269931444e-6	1.647685476315663e-6	2.208257651455629e-6	2.774699368077053e-6	3.347134943299728e-6	3.92569245378428e-6	4.510504425760155e-6	5.101707377006705e-6	5.699442725634934e-6	6.303856289305578e-6	6.9150991066443e-6	7.533326843066961e-6	8.158700270234688e-6	8.791388042311117e-6	9.431564139352005e-6	0.0000100794077652292	0.00001073510347123224	0.00001139884226547744	0.00001207082542745687	0.00001275126193781585	0.00001344036750096098	0.00001413836471939381	0.00001484548448256349	0.00001556196770525775	0.00001628806872906739	0.00001702404994592541	0.00001777018273952138	0.00001852674835762228	0.00001929404385258988	0.00002007238049570322	0.0000208620810693373	0.00002166348017592065	0.00002247692725305118	0.00002330279311301233	0.00002414146474209303	0.00002499334434856983	0.00002585885092126412	0.00002673842939853871	0.00002763254806865206	0.00002854169500081277	0.00002946637810758216	0.00003040713663305553	0.00003136454789400373	0.00003233921647823603	0.00003333177481334314	0.00003434288416137802	0.00003537324054481875	0.00003642359914734239
YAL007C	0.0001946917921731425	0.0002176999040572167	0.0002332624844424053	0.0002454762664159508	0.0002557377400459031	0.0002647058765076345	0.0002727481419653931	0.0002800923379310905	0.0002868902084420255	0.0002932481276095174	0.0002992442282544655	0.0003049373443451837	0.0003103732860915096	0.0003155883124023684	0.0003206118204870239	0.0003254678584716747	0.0003301766005819825	0.0003347548916575097	0.0003392172803167801	0.0003435761293802054	0.0003478422850928795	0.0003520253051363242	0.000356133483856833	0.0003601742289594821	0.0003641542836812743	0.0003680796512167228	0.0003719557201696003	0.0003757874724274679	0.0003795794821581086	0.0003833359311670154	0.0003870606859817008	0.0003907573759239262	0.0003944293876427157	0.0003980799039843809	0.0004017119415764882	0.000405328353797825	0.0004089318596519081	0.0004125250849856181	0.0004161105750120108	0.0004196907520422428	0.0004232679736010894	0.0004268445778199129	0.0004304228821685029	0.0004340051067398629	0.0004375934547417435	0.0004411901670613818	0.0004447975128230391	0.0004484176834245443	0.0004520528941994814
YAL008W	4.736861097023943e-7	9.521802301034591e-7	1.435581556881363e-6	1.923992170669723e-6	2.417516748866897e-6	2.916263605453539e-6	3.42034432997714e-6	3.929874388746486e-6	4.444972725814193e-6	4.965762554752668e-6	5.492370922326667e-6	6.024929424197192e-6	6.563573687037051e-6	7.108443786351307e-6	7.659686666004754e-6	8.217453910218188e-6	8.781901654618319e-6	9.353190693932971e-6	9.931487446583145e-6	0.00001051696728024514	0.00001110981227502456	0.00001171021036941631	0.00001231835551221349	0.00001293444887002912	0.0000135587003394905	0.00001419133152313617	0.00001483257103838295	0.00001548265533731135	0.00001614182946184414	0.00001681035221612094	0.00001748849480551963	0.00001817653846606689	0.00001887477473291552	0.00001958350805081731	0.00002030306149257277	0.00002103377223551361	0.00002177599072065986	0.0000225300819989573	0.00002329643371429026	0.00002407545388207216	0.00002486756775533402	0.00002567321787798837	0.00002649287403304132	0.00002732703922153845	0.00002817624021830626	0.00002904102805710704	0.00002992197889775873	0.00003081969914170576	0.00003173484671152288
YAL009W	4.909217651138761e-7	9.868264868574103e-7	1.487816970275186e-6	1.993999010296265e-6	2.505481093187143e-6	3.022375474073153e-6	3.544797802843122e-6	4.072867747216181e-6	4.606708579189794e-6	5.146447995633848e-6	5.692217666089002e-6	6.244153974505605e-6	6.802397482514041e-6	7.36709336237917e-6	7.938393904775977e-6	8.516456209612622e-6	9.101442093822401e-6	9.693518202978564e-6	0.00001029285701055915	0.00001089964026493846	0.00001151405667171423	0.00001213630100807327	0.00001276657428023101	0.00001340508497438091	0.00001405205062341896	0.00001470770089359479	0.00001537227272145148	0.00001604601116335058	0.00001672917017717553	0.00001742201798222256	0.00001812483565276633	0.00001883791465897794	0.00001956155714503086	0.00002029607863133618	0.00002104181394510091	0.00002179911253374351	0.00002256833759122307	0.00002334986745099915	0.00002414410385838317	0.00002495146967680062	0.00002577240563510332	0.00002660737038257779	0.00002745685078728695	0.00002832136815291763	0.00002920146842456509	0.00003009772268951373	0.00003101072807600006	0.00003194111304601232	0.00003288955945262969
YAL010C	4.736861097023943e-7	9.521802301034591e-7	1.435581556881363e-6	1.923992170669723e-6	2.417516748866897e-6	2.916263605453539e-6	3.42034432997714e-6	3.929874388746486e-6	4.444972725814193e-6	4.965762554752668e-6	5.492370922326667e-6	6.024929424197192e-6	6.563573687037051e-6	7.108443786351307e-6	7.659686666004754e-6	8.217453910218188e-6	8.781901654618319e-6	9.353190693932971e-6	9.931487446583145e-6	0.00001051696728024514	0.00001110981227502456	0.00001171021036941631	0.00001231835551221349	0.00001293444887002912	0.0000135587003394905	0.00001419133152313617	0.00001483257103838295	0.00001548265533731135	0.00001614182946184414	0.00001681035221612094	0.00001748849480551963	0.00001817653846606689	0.00001887477473291552	0.00001958350805081731	0.00002030306149257277	0.00002103377223551361	0.00002177599072065986	0.0000225300819989573	0.00002329643371429026	0.00002407545388207216	0.00002486756775533402	0.00002567321787798837	0.00002649287403304132	0.00002732703922153845	0.00002817624021830626	0.00002904102805710704	0.00002992197889775873	0.00003081969914170576	0.00003173484671152288
YAL011W	4.736861097023943e-7	9.521802301034591e-7	1.435581556881363e-6	1.923992170669723e-6	2.417516748866897e-6	2.916263605453539e-6	3.42034432997714e-6	3.929874388746486e-6	4.444972725814193e-6	4.965762554752668e-6	5.492370922326667e-6	6.024929424197192e-6	6.563573687037051e-6	7.108443786351307e-6	7.659686666004754e-6	8.217453910218188e-6	8.781901654618319e-6	9.353190693932971e-6	9.931487446583145e-6	0.00001051696728024514	0.00001110981227502456	0.00001171021036941631	0.00001231835551221349	0.00001293444887002912	0.0000135587003394905	0.00001419133152313617	0.00001483257103838295	0.00001548265533731135	0.00001614182946184414	0.00001681035221612094	0.00001748849480551963	0.00001817653846606689	0.00001887477473291552	0.00001958350805081731	0.00002030306149257277	0.00002103377223551361	0.00002177599072065986	0.0000225300819989573	0.00002329643371429026	0.00002407545388207216	0.00002486756775533402	0.00002567321787798837	0.00002649287403304132	0.00002732703922153845	0.00002817624021830626	0.00002904102805710704	0.00002992197889775873	0.00003081969914170576	0.00003173484671152288
YAL012W	0.00006029140028801648	0.00007209464941295947	0.00008041409517043563	0.00008711812621081461	0.00009286260968373088	0.00009796292186549643	0.000102597590678539	0.000106878527961821	0.0001108810136252229	0.0001146583667903925	0.0001182499111874668	0.0001216856097709358	0.0001249888290888258	0.0001281782869404601	0.0001312691138635146	0.0001342739131924376	0.0001372031524695914	0.0001400657770432583	0.0001428694239190972	0.0001456207087884226	0.000148325433850222	0.0001509886886225813	0.0001536150114053544	0.0001562084580931976	0.0001587726826316321	0.0001613109983180273	0.0001638264332188523	0.000166321768520804	0.0001687995634833056	0.0001712622114754426	0.0001737119403742404	0.0001761508337565834	0.0001785808861914324	0.0001810039738040639	0.0001834218632659243	0.0001858362816473454	0.0001882489220866161	0.0001906613744765225	0.0001930751769679025	0.0001954918758282095	0.0001979130179786305	0.0002003400651369568	0.0002027744702169998	0.0002052177297036076	0.0002076713607477445	0.0002101368109986344	0.0002126155614562644	0.0002151091691470206	0.0002176192155204799
YAL013W	5.72630742282408e-7	1.151073802603538e-6	1.735449096837238e-6	2.325880028392532e-6	2.922493139907729e-6	3.525419370206983e-6	4.134793617874733e-6	4.750755468065579e-6	5.373448710098961e-6	6.003022294638666e-6	6.639629806242825e-6	7.283430328514455e-6	7.934587818185515e-6	8.593271609862036e-6	9.259659341316967e-6	9.933934260052055e-6	0.00001061628511569083	0.00001130690629017044	0.00001200599896357139	0.00001271377513452729	0.00001343045491650005	0.00001415626550506807	0.00001489144136156762	0.00001563622567265241	0.00001639087217814858	0.00001715564876948808	0.00001793083181832311	0.0000187167071675166	0.00001951357104376954	0.00002032173631017685	0.00002114153082221882	0.00002197329456132626	0.00002281737995939569	0.00002367415505365179	0.00002454401040066275	0.0000254273536083785	0.00002632460831904477	0.0000272362158360676	0.00002816264477422183	0.00002910438837639891	0.00003006196072388407	0.00003103589680063453	0.00003202676451660709	0.00003303517194082928	0.00003406175588268668	0.00003510718247791999	0.00003617214823689872	0.00003725738622572617	0.00003836369179208995
YAL014C	4.684230525144819e-7	9.416006944818812e-7	1.419631019412454e-6	1.902614973628864e-6	2.390656071540477e-6	2.88386142363682e-6	3.382341379607332e-6	3.88621012283669e-6	4.395585275800333e-6	4.910588683054384e-6	5.431345979756684e-6	5.957987299421227e-6	6.490646762078e-6	7.029462887759534e-6	7.574580986901817e-6	8.126150958459831e-6	8.684327202098516e-6	9.24926872467813e-6	9.82114009966456e-6	0.00001040011475012741	0.00001098637272977491	0.00001158009988515923	0.00001218148800585192	0.00001279073602541109	0.00001340805152322695	0.00001403365363437962	0.00001466776842863562	0.00001531062972230026	0.00001596247983798764	0.00001662357472850902	0.00001729418257633953	0.0000179745814795636	0.00001866505971924703	0.00001936591838481598	0.00002007747697351785	0.00002080006889721027	0.00002153404068087718	0.00002227975332506098	0.00002303759021462114	0.00002380795480710554	0.0000245912675981827	0.00002538796617724352	0.00002619851522638013	0.00002702341215397011	0.00002786317784330724	0.00002871835715940811	0.00002958951980523259	0.00003047726550498583	0.00003138224499399424
YAL015C	4.736861097023943e-7	9.521802301034591e-7	1.435581556881363e-6	1.923992170669723e-6	2.417516748866897e-6	2.916263605453539e-6	3.42034432997714e-6	3.929874388746486e-6	4.444972725814193e-6	4.965762554752668e-6	5.492370922326667e-6	6.024929424197192e-6	6.563573687037051e-6	7.108443786351307e-6	7.659686666004754e-6	8.217453910218188e-6	8.781901654618319e-6	9.353190693932971e-6	9.931487446583145e-6	0.00001051696728024514	0.00001110981227502456	0.00001171021036941631	0.00001231835551221349	0.00001293444887002912	0.0000135587003394905	0.00001419133152313617	0.00001483257103838295	0.00001548265533731135	0.00001614182946184414	0.00001681035221612094	0.00001748849480551963	0.00001817653846606689	0.00001887477473291552	0.00001958350805081731	0.00002030306149257277	0.00002103377223551361	0.00002177599072065986	0.0000225300819989573	0.00002329643371429026	0.00002407545388207216	0.00002486756775533402	0.00002567321787798837	0.00002649287403304132	0.00002732703922153845	0.00002817624021830626	0.00002904102805710704	0.00002992197889775873	0.00003081969914170576	0.00003173484671152288
YAL016C-A	4.909217651138761e-7	9.868264868574103e-7	1.487816970275186e-6	1.993999010296265e-6	2.505481093187143e-6	3.022375474073153e-6	3.544797802843122e-6	4.072867747216181e-6	4.606708579189794e-6	5.146447995633848e-6	5.692217666089002e-6	6.244153974505605e-6	6.802397482514041e-6	7.36709336237917e-6	7.938393904775977e-6	8.516456209612622e-6	9.101442093822401e-6	9.693518202978564e-6	0.00001029285701055915	0.00001089964026493846	0.00001151405667171423	0.00001213630100807327	0.00001276657428023101	0.00001340508497438091	0.00001405205062341896	0.00001470770089359479	0.00001537227272145148	0.00001604601116335058	0.00001672917017717553	0.00001742201798222256	0.00001812483565276633	0.00001883791465897794	0.00001956155714503086	0.00002029607863133618	0.00002104181394510091	0.00002179911253374351	0.00002256833759122307	0.00002334986745099915	0.00002414410385838317	0.00002495146967680062	0.00002577240563510332	0.00002660737038257779	0.00002745685078728695	0.00002832136815291763	0.00002920146842456509	0.00003009772268951373	0.00003101072807600006	0.00003194111304601232	0.00003288955945262969
YAL016W	0.0001088644286836717	0.000125396482702398	0.0001367816581755183	0.0001458211624985754	0.0001534819891447642	0.0001602241238145722	0.0001663058073865928	0.0001718878047274963	0.0001770776663701819	0.000181951297084039	0.0001865643175390031	0.0001909589378201819	0.0001951680685118598	0.0001992179001396353	0.0002031294655358057	0.0002069203837728995	0.0002106051531068987	0.000214196061553869	0.0002177037347995688	0.0002211372091963904	0.0002245043940867517	0.0002278123036031145	0.0002310670740365345	0.0002342741811538693	0.000237438588015783	0.0002405647481359761	0.0002436566987925292	0.0002467181555756792	0.0002497525278294178	0.0002527629664970718	0.0002557524051821149	0.0002587235758824403	0.0002616790552950826	0.0002646212891618638	0.0002675525736604257	0.0002704751008394784	0.0002733910001943837	0.0002763023306031836	0.0002792110223842634	0.0002821189723648619	0.0002850280725368024	0.0002879402168199047	0.0002908572132520064	0.000293780808341305	0.0002967127851867783	0.0002996549776731597	0.0003026092495613889	0.0003055773689853477	0.0003085611306954124
YAL017W	4.680613926803473e-7	9.408737038761407e-7	1.418534951360917e-6	1.901146003525179e-6	2.388810294851232e-6	2.881634853133424e-6	3.379729942861512e-6	3.8832096592592e-6	4.392191533987345e-6	4.906797317528263e-6	5.427152548039027e-6	5.953387258559191e-6	6.48563546534501e-6	7.024035580817984e-6	7.568732803779222e-6	8.119876918210744e-6	8.677622205422977e-6	9.242127550467758e-6	9.813557396690793e-6	0.00001039208503037617	0.00001097789036868426	0.00001157115911748391	0.00001217208292144591	0.00001278086055897128	0.00001339769943809801	0.00001402281852862395	0.00001465644373134954	0.00001529880868843253	0.00001595015553289382	0.00001661074000191901	0.00001728083007804415	0.00001796070365442221	0.00001865064880059454	0.00001935096635313944	0.00002006197555219425	0.00002078400956642282	0.0000215174146698649	0.00002226255158006991	0.00002301980335017892	0.000023789573144441	0.00002457228115798186	0.00002536836467019585	0.00002617828791603213	0.00002700254792270798	0.00002784166519992606	0.000028696184226282	0.00002956667430576128	0.0000304537346548251	0.00003135801541580533
YAL018C	4.909217651138761e-7	9.868264868574103e-7	1.487816970275186e-6	1.993999010296265e-6	2.505481093187143e-6	3.022375474073153e-6	3.544797802843122e-6	4.072867747216181e-6	4.606708579189794e-6	5.146447995633848e-6	5.692217666089002e-6	6.244153974505605e-6	6.802397482514041e-6	7.36709336237917e-6	7.938393904775977e-6	8.516456209612622e-6	9.101442093822401e-6	9.693518202978564e-6	0.00001029285701055915	0.00001089964026493846	0.00001151405667171423	0.00001213630100807327	0.00001276657428023101	0.00001340508497438091	0.00001405205062341896	0.00001470770089359479	0.00001537227272145148	0.00001604601116335058	0.00001672917017717553	0.00001742201798222256	0.00001812483565276633	0.00001883791465897794	0.00001956155714503086	0.00002029607863133618	0.00002104181394510091	0.00002179911253374351	0.00002256833759122307	0.00002334986745099915	0.00002414410385838317	0.00002495146967680062	0.00002577240563510332	0.00002660737038257779	0.00002745685078728695	0.00002832136815291763	0.00002920146842456509	0.00003009772268951373	0.00003101072807600006	0.00003194111304601232	0.00003288955945262969
YAL019W	0.00002030858298705081	0.00002641740710328211	0.00003096270885547776	0.00003475281363961454	0.00003808316966479043	0.00004109966627038381	0.00004388652582491618	0.00004649742006642988	0.00004896890421136065	0.00005132723201298618	0.00005359192762159948	0.0000557780330759852	0.00005789738388553343	0.000059959523305549	0.00006197227275705412	0.00006394214463844204	0.00006587464216159779	0.00006777446995472469	0.00006964568778135667	0.00007149185706629039	0.0000733160945041307	0.00007512119202265014	0.00007690964066299079	0.00007868368620927669	0.00008044540005806581	0.00008219663547713407	0.00008393911404702045	0.00008567447396165896	0.00008740421711786107	0.0000891297239753468	0.00009085233846538284	0.00009257336271171649	0.00009429398434530748	0.00009601535465694287	0.00009773862910895651	0.00009946491949846015	0.0001011952651495579	0.0001029307213015215	0.0001046723634227242	0.0001064212076982496	0.0001081782594600837	0.0001099445687918056	0.0001117211919102896	0.0001135091404981346	0.0001153094712235679	0.0001171232963835768	0.0001189517006242806	0.0001207957906162014	0.0001226567519525681
YAL019W-A	4.736861097023943e-7	9.521802301034591e-7	1.435581556881363e-6	1.923992170669723e-6	2.417516748866897e-6	2.916263605453539e-6	3.42034432997714e-6	3.929874388746486e-6	4.444972725814193e-6	4.965762554752668e-6	5.492370922326667e-6	6.024929424197192e-6	6.563573687037051e-6	7.108443786351307e-6	7.659686666004754e-6	8.217453910218188e-6	8.781901654618319e-6	9.353190693932971e-6	9.931487446583145e-6	0.00001051696728024514	0.00001110981227502456	0.00001171021036941631	0.00001231835551221349	0.00001293444887002912	0.0000135587003394905	0.00001419133152313617	0.00001483257103838295	0.00001548265533731135	0.00001614182946184414	0.00001681035221612094	0.00001748849480551963	0.00001817653846606689	0.00001887477473291552	0.00001958350805081731	0.00002030306149257277	0.00002103377223551361	0.00002177599072065986	0.0000225300819989573	0.00002329643371429026	0.00002407545388207216	0.00002486756775533402	0.00002567321787798837	0.00002649287403304132	0.00002732703922153845	0.00002817624021830626	0.00002904102805710704	0.00002992197889775873	0.00003081969914170576	0.00003173484671152288
YAL020C	6.920067399573632e-6	0.00001000124058912425	0.00001246207083490361	0.00001460697662082091	0.00001655358566895367	0.00001836212766642741	0.00002006833946183368	0.00002169549565791831	0.00002325977777675448	0.00002477293871526833	0.00002624397253620417	0.00002767976468189609	0.00002908591734662607	0.00003046695565601945	0.00003182661525880908	0.00003316811908958751	0.00003449414300067695	0.0000358070432256238	0.00003710890564614484	0.00003840151514506916	0.0000396865186281936	0.00004096539387917396	0.00004223944801702095	0.00004350992914774667	0.00004477796680662784	0.00004604459485133787	0.00004731083161566952	0.00004857760752684123	0.00004984576935146717	0.00005111617013052764	0.00005238967219290004	0.00005366706164600558	0.00005494906852352729	0.00005623644653280711	0.00005752997684148667	0.00005883039685419818	0.00006013839997046433	0.00006145471367440292	0.00006278010483598571	0.00006411531407475136	0.00006546105438301535	0.00006681808403104448	0.00006818720856784195	0.00006956921410677465	0.00007096488365165184	0.00007237505885734201	0.00007380063434831933	0.00007524248503299309	0.00007670152036252342
YAL021C	4.680613677592206e-7	9.408736537449926e-7	1.418534875735369e-6	1.901145902188139e-6	2.388810167530254e-6	2.881634699563361e-6	3.379729762769229e-6	3.883209452357734e-6	4.392191299983459e-6	4.906797056122578e-6	5.427152258925711e-6	5.953386941425451e-6	6.485635119755062e-6	7.024035205981571e-6	7.568732399189784e-6	8.119876483752468e-6	8.677621741419428e-6	9.242127057735674e-6	9.813556874442774e-6	0.00001039208447629636	0.00001097788978173974	0.00001157115849810112	0.00001217208227170468	0.0000127808598801393	0.00001339769872561436	0.0000140228177799541	0.0000146564429468679	0.00001529880787184062	0.00001595015468661557	0.00001661073911890075	0.00001728082915492733	0.000017960702692955	0.00001865064780830682	0.00001935096532696575	0.00002006197448347455	0.00002078400845392646	0.00002151741352103271	0.00002226255040023605	0.00002301980212584234	0.0000237895718715572	0.00002457227984510526	0.00002536836334059575	0.00002617828654686579	0.00002700254649229884	0.00002784166370144492	0.00002869618267070711	0.00002956667272532682	0.00003045373305913786	0.00003135801376697433
YAL022C	0.00002030857039168089	0.00002641739071915579	0.00003096268965240958	0.0000347527920858113	0.00003808314604549026	0.00004109964078028149	0.00004388649860629698	0.00004649739122815325	0.00004896887384063151	0.00005132720017955906	0.00005359189438379371	0.00005577799848225704	0.00005789734797760961	0.00005995948611860245	0.00006197223432172213	0.00006394210498183021	0.0000658746013056488	0.00006777442792142154	0.0000696456445869329	0.00007149181272687128	0.00007331604903440761	0.00007512114543143528	0.00007690959296450452	0.00007868363740916277	0.00008044535016122647	0.00008219658449683343	0.00008393906198860379	0.00008567442082454373	0.00008740416290654921	0.00008912966869450479	0.00009085228211834035	0.00009257330529733959	0.00009429392586062559	0.00009601529510404624	0.00009773856849348373	0.0000994648578103849	0.0001011952023823584	0.0001029306574602352	0.000104672298509638	0.0001064211416933978	0.0001081781923592985	0.0001099445006077134	0.0001117211226246588	0.0001135090700919067	0.0001153093997024174	0.0001171232237520577	0.0001189516268475562	0.0001207957156870555	0.000122656675888742
YAL023C	6.918704905568597e-6	9.999271441790968e-6	0.0000124596171737787	0.00001460410064835162	0.00001655032642771278	0.00001835851234008841	0.00002006438819860575	0.00002169122402400823	0.00002325519814951455	0.00002476806116099518	0.00002623880534943272	0.00002767431480052955	0.00002908019060729387	0.00003046095700303161	0.00003182034890126653	0.00003316158860246458	0.00003448735143181616	0.00003579999315847087	0.00003710159925440832	0.00003839395425062498	0.00003967870472776993	0.00004095732818021679	0.00004223113146866524	0.00004350136245250501	0.00004476915044676492	0.00004603552910404808	0.00004730151655572289	0.00004856804304864137	0.00004983595518358586	0.00005110610583378705	0.00005237935715714063	0.00005365649510176981	0.00005493824956081308	0.00005622537409738875	0.00005751864972685401	0.00005881881369670886	0.00006012655927401749	0.00006144261380707291	0.00006276774401847878	0.00006410269036442413	0.00006544816570207971	0.00006680492816276965	0.00006817378313991762	0.00006955551657065037	0.00007095091131337205	0.00007236080887060513	0.00007378610368605354	0.00007522767047655879	0.00007668641852866649
YAL024C	4.680613926803473e-7	9.408737038761407e-7	1.418534951360917e-6	1.901146003525179e-6	2.388810294851232e-6	2.881634853133424e-6	3.379729942861512e-6	3.8832096592592e-6	4.392191533987345e-6	4.906797317528263e-6	5.427152548039027e-6	5.953387258559191e-6	6.48563546534501e-6	7.024035580817984e-6	7.568732803779222e-6	8.119876918210744e-6	8.677622205422977e-6	9.242127550467758e-6	9.813557396690793e-6	0.00001039208503037617	0.00001097789036868426	0.00001157115911748391	0.00001217208292144591	0.00001278086055897128	0.00001339769943809801	0.00001402281852862395	0.00001465644373134954	0.00001529880868843253	0.00001595015553289382	0.00001661074000191901	0.00001728083007804415	0.00001796070365442221	0.00001865064880059454	0.00001935096635313944	0.00002006197555219425	0.00002078400956642282	0.0000215174146698649	0.00002226255158006991	0.00002301980335017892	0.000023789573144441	0.00002457228115798186	0.00002536836467019585	0.00002617828791603213	0.00002700254792270798	0.00002784166519992606	0.000028696184226282	0.00002956667430576128	0.0000304537346548251	0.00003135801541580533
YAL025C	0.00002055260687821339	0.00002673483348409429	0.0000313347507561356	0.00003517039676488425	0.00003854076976667749	0.00004159351207790762	0.000044413858066499	0.00004705612437808377	0.00004955730547156939	0.00005194397055838149	0.00005423587838809397	0.00005644825174110298	0.00005859306834047238	0.00006067998611098275	0.00006271692045452842	0.0000647104620215026	0.00006666618014844642	0.00006858883599495707	0.00007048253810437382	0.00007235089069588976	0.0000741970479140172	0.00007602383523188079	0.00007783377362573202	0.0000796291358614146	0.00008141201822572576	0.00008318429609967729	0.00008494771222374063	0.00008670392399608358	0.0000884544515252666	0.0000902006918568473	0.00009194400506743593	0.00009368570892796842	0.00009542700534302655	0.00009716905943491326	0.00009891304054791311	0.0001006600738411734	0.0001024112111273117	0.0001041675203238323	0.0001059300898214206	0.0001076999480171661	0.0001094781123226256	0.0001112656454385654	0.0001130636162732582	0.0001148730486659995	0.0001166950119822315	0.0001185306318839322	0.0001203810060493602	0.0001222472544478818	0.0001241305769197092
YAL026C	6.918704905568597e-6	9.999271441790968e-6	0.0000124596171737787	0.00001460410064835162	0.00001655032642771278	0.00001835851234008841	0.00002006438819860575	0.00002169122402400823	0.00002325519814951455	0.00002476806116099518	0.00002623880534943272	0.00002767431480052955	0.00002908019060729387	0.00003046095700303161	0.00003182034890126653	0.00003316158860246458	0.00003448735143181616	0.00003579999315847087	0.00003710159925440832	0.00003839395425062498	0.00003967870472776993	0.00004095732818021679	0.00004223113146866524	0.00004350136245250501	0.00004476915044676492	0.00004603552910404808	0.00004730151655572289	0.00004856804304864137	0.00004983595518358586	0.00005110610583378705	0.00005237935715714063	0.00005365649510176981	0.00005493824956081308	0.00005622537409738875	0.00005751864972685401	0.00005881881369670886	0.00006012655927401749	0.00006144261380707291	0.00006276774401847878	0.00006410269036442413	0.00006544816570207971	0.00006680492816276965	0.00006817378313991762	0.00006955551657065037	0.00007095091131337205	0.00007236080887060513	0.00007378610368605354	0.00007522767047655879	0.00007668641852866649
YAL026C-A	5.72630742282408e-7	1.151073802603538e-6	1.735449096837238e-6	2.325880028392532e-6	2.922493139907729e-6	3.525419370206983e-6	4.134793617874733e-6	4.750755468065579e-6	5.373448710098961e-6	6.003022294638666e-6	6.639629806242825e-6	7.283430328514455e-6	7.934587818185515e-6	8.593271609862036e-6	9.259659341316967e-6	9.933934260052055e-6	0.00001061628511569083	0.00001130690629017044	0.00001200599896357139	0.00001271377513452729	0.00001343045491650005	0.00001415626550506807	0.00001489144136156762	0.00001563622567265241	0.00001639087217814858	0.00001715564876948808	0.00001793083181832311	0.0000187167071675166	0.00001951357104376954	0.00002032173631017685	0.00002114153082221882	0.00002197329456132626	0.00002281737995939569	0.00002367415505365179	0.00002454401040066275	0.0000254273536083785	0.00002632460831904477	0.0000272362158360676	0.00002816264477422183	0.00002910438837639891	0.00003006196072388407	0.00003103589680063453	0.00003202676451660709	0.00003303517194082928	0.00003406175588268668	0.00003510718247791999	0.00003617214823689872	0.00003725738622572617	0.00003836369179208995
YAL027W	4.909217651138761e-7	9.868264868574103e-7	1.487816970275186e-6	1.993999010296265e-6	2.505481093187143e-6	3.022375474073153e-6	3.544797802843122e-6	4.072867747216181e-6	4.606708579189794e-6	5.146447995633848e-6	5.692217666089002e-6	6.244153974505605e-6	6.802397482514041e-6	7.36709336237917e-6	7.938393904775977e-6	8.516456209612622e-6	9.101442093822401e-6	9.693518202978564e-6	0.00001029285701055915	0.00001089964026493846	0.00001151405667171423	0.00001213630100807327	0.00001276657428023101	0.00001340508497438091	0.00001405205062341896	0.00001470770089359479	0.00001537227272145148	0.00001604601116335058	0.00001672917017717553	0.00001742201798222256	0.00001812483565276633	0.00001883791465897794	0.00001956155714503086	0.00002029607863133618	0.00002104181394510091	0.00002179911253374351	0.00002256833759122307	0.00002334986745099915	0.00002414410385838317	0.00002495146967680062	0.00002577240563510332	0.00002660737038257779	0.00002745685078728695	0.00002832136815291763	0.00002920146842456509	0.00003009772268951373	0.00003101072807600006	0.00003194111304601232	0.00003288955945262969
YAL028W	4.694829498325281e-7	9.437312473259122e-7	1.422843207948265e-6	1.906920006447917e-6	2.396065391447215e-6	2.890386715798264e-6	3.389994578878751e-6	3.895003422434946e-6	4.405531135087257e-6	4.921699837090576e-6	5.443635447878475e-6	5.971468395418302e-6	6.505333103039496e-6	7.04536840367904e-6	7.591719937008878e-6	8.144537941765365e-6	8.703977167652621e-6	9.270196982076655e-6	9.843362328461752e-6	0.00001042364701999487	0.00001101123151974997	0.00001160630209701959	0.00001220905097785705	0.00001281967754470613	0.00001343838983786702	0.0000140654074913579	0.00001470095709089665	0.00001534527298690165	0.00001599859804830215	0.00001666118879279143	0.00001733331401531047	0.00001801525245095273	0.00001870729304183754	0.00001940973754249782	0.0000201229061648675	0.00002084713308649402	0.00002158276562960357	0.00002233016560816282	0.0000230897172462437	0.00002386182492873949	0.00002464691012189046	0.00002544541142696386	0.00002625779450679239	0.00002708455789822521	0.00002792622368666932	0.00002878333799818742	0.00002965647185842512	0.00003054622630974956	0.00003145325348378042
YAL029C	7.167353530892741e-6	0.00001035863137930578	0.00001290739856015398	0.0000151289518397207	0.00001714512232358792	0.00001901829198481809	0.00002078547471418267	0.00002247077682359819	0.00002409095807975147	0.00002565819135722164	0.00002718179212586094	0.00002866889187516855	0.00003012529298455246	0.00003155568229668775	0.00003296392894050953	0.0000343533710246109	0.00003572678002874878	0.00003708659637196152	0.00003843498048684401	0.0000397737810362786	0.00004110470376661093	0.00004242927928558392	0.00004374886141444951	0.00004506474285184577	0.00004637809351314135	0.00004768998419028592	0.00004900146959794192	0.00005031351343733357	0.00005162699272438399	0.00005294279096739179	0.0000542618013058046	0.00005558483797378581	0.00005691265708100387	0.00005824603925001187	0.00005958579355389258	0.00006093268378828409	0.00006228742812145372	0.00006365078001338542	0.00006502353372668283	0.00006640645639004703	0.00006780028681862925	0.0000692058092916462	0.00007062385920103988	0.00007205525044194524	0.00007350079398206592	0.00007496136152662499	0.00007643787967704565	0.00007793125464322211	0.00007944242834976578
YAL030W	4.909217651138761e-7	9.868264868574103e-7	1.487816970275186e-6	1.993999010296265e-6	2.505481093187143e-6	3.022375474073153e-6	3.544797802843122e-6	4.072867747216181e-6	4.606708579189794e-6	5.146447995633848e-6	5.692217666089002e-6	6.244153974505605e-6	6.802397482514041e-6	7.36709336237917e-6	7.938393904775977e-6	8.516456209612622e-6	9.101442093822401e-6	9.693518202978564e-6	0.00001029285701055915	0.00001089964026493846	0.00001151405667171423	0.00001213630100807327	0.00001276657428023101	0.00001340508497438091	0.00001405205062341896	0.00001470770089359479	0.00001537227272145148	0.00001604601116335058	0.00001672917017717553	0.00001742201798222256	0.00001812483565276633	0.00001883791465897794	0.00001956155714503086	0.00002029607863133618	0.00002104181394510091	0.00002179911253374351	0.00002256833759122307	0.00002334986745099915	0.00002414410385838317	0.00002495146967680062	0.00002577240563510332	0.00002660737038257779	0.00002745685078728695	0.00002832136815291763	0.00002920146842456509	0.00003009772268951373	0.00003101072807600006	0.00003194111304601232	0.00003288955945262969
YAL031C	4.736861097023943e-7	9.521802301034591e-7	1.435581556881363e-6	1.923992170669723e-6	2.417516748866897e-6	2.916263605453539e-6	3.42034432997714e-6	3.929874388746486e-6	4.444972725814193e-6	4.965762554752668e-6	5.492370922326667e-6	6.024929424197192e-6	6.563573687037051e-6	7.108443786351307e-6	7.659686666004754e-6	8.217453910218188e-6	8.781901654618319e-6	9.353190693932971e-6	9.931487446583145e-6	0.00001051696728024514	0.00001110981227502456	0.00001171021036941631	0.00001231835551221349	0.00001293444887002912	0.0000135587003394905	0.00001419133152313617	0.00001483257103838295	0.00001548265533731135	0.00001614182946184414	0.00001681035221612094	0.00001748849480551963	0.00001817653846606689	0.00001887477473291552	0.00001958350805081731	0.00002030306149257277	0.00002103377223551361	0.00002177599072065986	0.0000225300819989573	0.00002329643371429026	0.00002407545388207216	0.00002486756775533402	0.00002567321787798837	0.00002649287403304132	0.00002732703922153845	0.00002817624021830626	0.00002904102805710704	0.00002992197889775873	0.00003081969914170576	0.00003173484671152288
YAL031W-A	5.72630742282408e-7	1.151073802603538e-6	1.735449096837238e-6	2.325880028392532e-6	2.922493139907729e-6	3.525419370206983e-6	4.134793617874733e-6	4.750755468065579e-6	5.373448710098961e-6	6.003022294638666e-6	6.639629806242825e-6	7.283430328514455e-6	7.934587818185515e-6	8.593271609862036e-6	9.259659341316967e-6	9.933934260052055e-6	0.00001061628511569083	0.00001130690629017044	0.00001200599896357139	0.00001271377513452729	0.00001343045491650005	0.00001415626550506807	0.00001489144136156762	0.00001563622567265241	0.00001639087217814858	0.00001715564876948808	0.00001793083181832311	0.0000187167071675166	0.00001951357104376954	0.00002032173631017685	0.00002114153082221882	0.00002197329456132626	0.00002281737995939569	0.00002367415505365179	0.00002454401040066275	0.0000254273536083785	0.00002632460831904477	0.0000272362158360676	0.00002816264477422183	0.00002910438837639891	0.00003006196072388407	0.00003103589680063453	0.00003202676451660709	0.00003303517194082928	0.00003406175588268668	0.00003510718247791999	0.00003617214823689872	0.00003725738622572617	0.00003836369179208995
YAL032C	4.909217651138761e-7	9.868264868574103e-7	1.487816970275186e-6	1.993999010296265e-6	2.505481093187143e-6	3.022375474073153e-6	3.544797802843122e-6	4.072867747216181e-6	4.606708579189794e-6	5.146447995633848e-6	5.692217666089002e-6	6.244153974505605e-6	6.802397482514041e-6	7.36709336237917e-6	7.938393904775977e-6	8.516456209612622e-6	9.101442093822401e-6	9.693518202978564e-6	0.00001029285701055915	0.00001089964026493846	0.00001151405667171423	0.00001213630100807327	0.00001276657428023101	0.00001340508497438091	0.00001405205062341896	0.00001470770089359479	0.00001537227272145148	0.00001604601116335058	0.00001672917017717553	0.00001742201798222256	0.00001812483565276633	0.00001883791465897794	0.00001956155714503086	0.00002029607863133618	0.00002104181394510091	0.00002179911253374351	0.00002256833759122307	0.00002334986745099915	0.00002414410385838317	0.00002495146967680062	0.00002577240563510332	0.00002660737038257779	0.00002745685078728695	0.00002832136815291763	0.00002920146842456509	0.00003009772268951373	0.00003101072807600006	0.00003194111304601232	0.00003288955945262969
YAL033W	0.00007288387406956158	0.00008715235047115158	0.00009720939581077602	0.0001053136306768734	0.0001122579054677517	0.0001184234698384064	0.0001240261352202981	0.0001292011886626231	0.0001340396330387627	0.0001386059236966472	0.0001429475975500582	0.0001471008756142248	0.000151094004750178	0.0001549496121974681	0.0001586859886293432	0.0001623183697248806	0.0001658594092857415	0.000169319920966826	0.0001727091368611038	0.0001760350543956688	0.0001793046876251841	0.0001825241890658963	0.0001856990448817584	0.0001888341580851236	0.0001919339457836916	0.0001950024132902258	0.0001980432211099366	0.0002010597313135622	0.0002040550376841696	0.0002070320334645055	0.0002099934118566933	0.0002129416916056889	0.0002158792838020245	0.000218808456608053	0.0002217313455039119	0.0002246500383145134	0.0002275665818100096	0.0002304828979815143	0.0002334008462158397	0.0002363222957083314	0.0002392491164840019	0.0002421830755937821	0.0002451259293743498	0.000248079486913453	0.0002510455821510662	0.0002540259649900188	0.0002570224260067902	0.0002600368472589792	0.0002630711405708809
YAL034C	0.00002030958574540867	0.00002641871149185202	0.00003096423767363512	0.00003475452959859533	0.00003808505006407931	0.0000411016956128671	0.00004388869277198246	0.00004649971592930626	0.00004897132210709862	0.00005132976635405483	0.00005359457378499276	0.00005578078718104125	0.00005790024263639156	0.00005996248387714253	0.00006197533271070692	0.00006394530185735752	0.00006587789479960664	0.00006777781639981161	0.00006964912661993854	0.00007149538706194245	0.00007331971457463475	0.00007512490122105002	0.00007691343816966208	0.00007868757131101767	0.00008044937214433158	0.00008220069403476678	0.00008394325864351743	0.0000856787042423382	0.00008740853280624565	0.00008913412486356611	0.00009085682441133753	0.00009257793363557869	0.00009429864022555324	0.00009602009553203212	0.00009774345507669147	0.00009946983070312157	0.0001012002617891587	0.0001029358036331243	0.0001046775317552489	0.0001064264623784085	0.0001081836008937065	0.000109949997446632	0.0001117267082887044	0.0001135147451523921	0.0001153151647728438	0.000117129079501693	0.0001189575740160849	0.0001208017550576951	0.0001226628082932755
YAL034C-B	4.736861097023943e-7	9.521802301034591e-7	1.435581556881363e-6	1.923992170669723e-6	2.417516748866897e-6	2.916263605453539e-6	3.42034432997714e-6	3.929874388746486e-6	4.444972725814193e-6	4.965762554752668e-6	5.492370922326667e-6	6.024929424197192e-6	6.563573687037051e-6	7.108443786351307e-6	7.659686666004754e-6	8.217453910218188e-6	8.781901654618319e-6	9.353190693932971e-6	9.931487446583145e-6	0.00001051696728024514	0.00001110981227502456	0.00001171021036941631	0.00001231835551221349	0.00001293444887002912	0.0000135587003394905	0.00001419133152313617	0.00001483257103838295	0.00001548265533731135	0.00001614182946184414	0.00001681035221612094	0.00001748849480551963	0.00001817653846606689	0.00001887477473291552	0.00001958350805081731	0.00002030306149257277	0.00002103377223551361	0.00002177599072065986	0.0000225300819989573	0.00002329643371429026	0.00002407545388207216	0.00002486756775533402	0.00002567321787798837	0.00002649287403304132	0.00002732703922153845	0.00002817624021830626	0.00002904102805710704	0.00002992197889775873	0.00003081969914170576	0.00003173484671152288
YAL034W-A	4.909217651138761e-7	9.868264868574103e-7	1.487816970275186e-6	1.993999010296265e-6	2.505481093187143e-6	3.022375474073153e-6	3.544797802843122e-6	4.072867747216181e-6	4.606708579189794e-6	5.146447995633848e-6	5.692217666089002e-6	6.244153974505605e-6	6.802397482514041e-6	7.36709336237917e-6	7.938393904775977e-6	8.516456209612622e-6	9.101442093822401e-6	9.693518202978564e-6	0.00001029285701055915	0.00001089964026493846	0.00001151405667171423	0.00001213630100807327	0.00001276657428023101	0.00001340508497438091	0.00001405205062341896	0.00001470770089359479	0.00001537227272145148	0.00001604601116335058	0.00001672917017717553	0.00001742201798222256	0.00001812483565276633	0.00001883791465897794	0.00001956155714503086	0.00002029607863133618	0.00002104181394510091	0.00002179911253374351	0.00002256833759122307	0.00002334986745099915	0.00002414410385838317	0.00002495146967680062	0.00002577240563510332	0.00002660737038257779	0.00002745685078728695	0.00002832136815291763	0.00002920146842456509	0.00003009772268951373	0.00003101072807600006	0.00003194111304601232	0.00003288955945262969
YAL035W	0.0000383434490594407	0.00004733190244727563	0.00005379636827483282	0.000059072605836569	0.00006363653525549864	0.00006771924042713946	0.00007145246587256652	0.00007491928720084082	0.00007817587500648421	0.00008126219136761573	0.00008420780668019868	0.00008703533028673398	0.00008976248371420151	0.0000924034614142625	0.00009496981201611735	0.00009747115330420998	0.00009991551816226521	0.0001023097726947901	0.0001046598083007978	0.0001069707410051667	0.0001092470604299494	0.0001114927356445481	0.0001137113017756818	0.0001159059289142388	0.0001180794966974106	0.0001202346110428795	0.0001223736617244196	0.0001244988698658466	0.0001266122694420798	0.0001287157683668858	0.0001308111752478228	0.0001329001642996046	0.0001349843401014114	0.0001370652623901818	0.0001391443734967709	0.000141223066804664	0.0001433027328977902	0.0001453847500480271	0.000147470396905285	0.0001495609308693701	0.0001516576386604326	0.0001537618309927992	0.0001558747459865056	0.000157997610804459	0.0001601317079987986	0.000162278372347765	0.000164438889237294	0.0001666145472634355	0.0001688067159049513
YAL036C	0.0001419702931331208	0.000161559141159187	0.0001749501054804533	0.0001855316790878506	0.0001944675982130032	0.0002023095087856876	0.000209366343812151	0.0002158300497659109	0.0002218287089281942	0.0002274526466167003	0.0002327680016101974	0.0002378248190318799	0.0002426621398726572	0.0002473108230523862	0.0002517960282457185	0.0002561382608161034	0.0002603548395650729	0.0002644603146157855	0.0002684669533584284	0.0002723855598364312	0.0002762254824107561	0.0002799948107090185	0.000283700800525498	0.0002873499369949929	0.000290947965083476	0.0002945000739350645	0.0002980110272476779	0.000301485149239824	0.0003049263933794991	0.0003083384305585778	0.0003117246663462938	0.0003150882768770532	0.0003184322490007878	0.0003217593894936379	0.0003250723493278234	0.0003283736718199919	0.0003316658059149803	0.000334951066435589	0.0003382316931168439	0.0003415098943543811	0.0003447878364952138	0.0003480675808184896	0.0003513511750727755	0.0003546406915545918	0.0003579382014943274	0.0003612456760756168	0.0003645651152650211	0.0003678985900225215	0.0003712482455451603
YAL037C-A	1.114610445006279e-6	2.240534056047095e-6	3.378004836365615e-6	4.527261799049638e-6	5.688551821107021e-6	6.862129759579762e-6	8.04825817814204e-6	9.247208762487541e-6	0.00001045926138104937	0.00001168470594794186	0.00001292384139684726	0.0000141769773639997	0.00001544443297260406	0.00001672653781093386	0.00001802363762699276	0.00001933608908754121	0.0000206642595692781	0.00002200852741170483	0.00002336928419118845	0.0000247469425381896	0.00002614193087056249	0.00002755469139080811	0.00002898568044340018	0.00003043536978659996	0.00003190425637493173	0.00003339286011890972	0.00003490171893034798	0.00003643138915465162	0.00003798244736102636	0.00003955550252025894	0.00004115119274616135	0.00004277017975033679	0.00004441314947599095	0.00004608081828688164	0.0000477739463607252	0.00004949332702567943	0.00005123978481519755	0.00005301417866971554	0.00005481742073390344	0.0000566504710034952	0.00005851433002441687	0.00006041003902001866	0.00006233870347601168	0.00006430150690331558	0.00006629968871244044	0.00006833454538582652	0.0000704074325172195	0.00007251977696264186	0.00007467312686167698
YAL037C-B	4.694829498325281e-7	9.437312473259122e-7	1.422843207948265e-6	1.906920006447917e-6	2.396065391447215e-6	2.890386715798264e-6	3.389994578878751e-6	3.895003422434946e-6	4.405531135087257e-6	4.921699837090576e-6	5.443635447878475e-6	5.971468395418302e-6	6.505333103039496e-6	7.04536840367904e-6	7.591719937008878e-6	8.144537941765365e-6	8.703977167652621e-6	9.270196982076655e-6	9.843362328461752e-6	0.00001042364701999487	0.00001101123151974997	0.00001160630209701959	0.00001220905097785705	0.00001281967754470613	0.00001343838983786702	0.0000140654074913579	0.00001470095709089665	0.00001534527298690165	0.00001599859804830215	0.00001666118879279143	0.00001733331401531047	0.00001801525245095273	0.00001870729304183754	0.00001940973754249782	0.0000201229061648675	0.00002084713308649402	0.00002158276562960357	0.00002233016560816282	0.0000230897172462437	0.00002386182492873949	0.00002464691012189046	0.00002544541142696386	0.00002625779450679239	0.00002708455789822521	0.00002792622368666932	0.00002878333799818742	0.00002965647185842512	0.00003054622630974956	0.00003145325348378042
YAL038W	0.002304215704229012	0.002389907773045616	0.002445385488806339	0.002487690503767217	0.002522466013008509	0.00255232343394035	0.002578698420445852	0.002602469780613128	0.002624216762920256	0.00264434297142857	0.002663141266444378	0.002680831454524363	0.002697582754742865	0.002713529295954571	0.002728777650114855	0.002743416411471665	0.002757517640151724	0.002771142358507535	0.002784342714007067	0.00279716238322116	0.002809639886128263	0.002821808847916056	0.002833698094754633	0.002845333596721249	0.00285673867087672	0.002867933680222294	0.002878937012586952	0.00288976574893633	0.002900435141660346	0.00291095890141436	0.002921349958081015	0.0029316202827056	0.002941780759593044	0.002951841440997224	0.002961812020235903	0.00297170158667721	0.002981518594576761	0.002991270955309686	0.003000966266921203	0.003010611936345997	0.003020215018628804	0.00302978227538378	0.003039320227928428	0.003048835271356097	0.003058333654992237	0.00306782148602065	0.003077304804232337	0.003086789620810626	0.003096281957608039
YAL039C	0.00002037024433949421	0.00002649761621707186	0.00003105671853202434	0.00003485833093388839	0.0000381987986783521	0.00004122445405696096	0.0000440197751561576	0.00004663859667236895	0.00004911758481303224	0.00005148307304273294	0.00005375464479187723	0.00005594738776996989	0.00005807317342181978	0.00006014157397805653	0.00006216043460731841	0.00006413628748114533	0.00006607465252026081	0.00006798024863738742	0.00006985714792221337	0.00007170892261292365	0.00007353869886716695	0.00007534927708940906	0.0000771431558844901	0.0000789225878549566	0.00008068965068736491	0.00008244620327626515	0.00008419397242742902	0.00008593460130829157	0.00008766959638145609	0.00008940034229471147	0.00009112818705493676	0.00009285443674373807	0.00009458028260411746	0.00009630687941463849	0.00009803538613963008	0.00009976691796710477	0.0001015025173740689	0.0001032432427927871	0.0001049901729577742	0.0001067443271574382	0.000108506713763932	0.0001102783860359374	0.0001120604034184907	0.0001138537806667069	0.0001156595776397971	0.0001174789100117096	0.0001193128657476125	0.0001211625548600952	0.0001230291665255646
YAL040C	0.00003837258527243621	0.00004736786877083947	0.00005383724679430261	0.0000591174936470708	0.00006368489109191908	0.00006777069861926067	0.00007150676085955799	0.0000749762165488583	0.00007823527896433292	0.00008132394055040904	0.00008427179417286343	0.0000871014663542295	0.00008983069208805384	0.00009247367661170121	0.00009504197732998052	0.00009754521933570559	0.00009999144161653175	0.0001023875154943585	0.0001047393368449798	0.0001070520255807734	0.0001093300747353593	0.0001115774563941357	0.0001137977083701556	0.0001159940031630811	0.0001181692225982698	0.000120325974573783	0.0001224666506790496	0.0001245934737257668	0.0001267084792346898	0.0001288135765688944	0.0001309105757105133	0.0001330011521467511	0.0001350869116754126	0.0001371694152190509	0.0001392501062054934	0.0001413303790757305	0.0001434116254690717	0.000145495224706181	0.0001475824564112367	0.0001496745789371067	0.0001517728799791524	0.0001538786712486994	0.0001559931918121568	0.0001581176697615563	0.0001602533886196822	0.0001624016841794797	0.0001645638428120504	0.000166741154088268	0.0001689349885220071
YAL041W	8.008170917685451e-6	0.00001157382431679539	0.00001442159276594855	0.00001690376116015693	0.00001915645286954348	0.00002124936802814728	0.00002322386270401308	0.00002510687117169146	0.00002691711932206112	0.00002866820805434056	0.00003037054565648017	0.00003203210022814544	0.00003365935483735131	0.00003525754615129436	0.00003683099719377544	0.00003838343767411402	0.0000399179642007067	0.00004143730348250903	0.00004294386939767755	0.00004443972725314253	0.00004592678357870672	0.00004740674786240579	0.00004888113297122029	0.00005035138325266715	0.0000518188058680425	0.00005328459722577259	0.00005474993577025914	0.00005621589825642309	0.00005768346458702853	0.00005915362191890223	0.00006062736816686568	0.00006210561307507538	0.00006358920145904535	0.0000650790055247935	0.00006657592926239768	0.00006808082605169902	0.00006959449831654271	0.00007111778791773102	0.00007265158229997587	0.00007419673888739761	0.00007575408219400891	0.00007732448949913609	0.00007890889387395729	0.00008050820466399794	0.00008212332798509703	0.00008375523782215766	0.00008540496947218097	0.00008707353542851693	0.00008876198813418211
YAL042C-A	4.736861097023943e-7	9.521802301034591e-7	1.435581556881363e-6	1.923992170669723e-6	2.417516748866897e-6	2.916263605453539e-6	3.42034432997714e-6	3.929874388746486e-6	4.444972725814193e-6	4.965762554752668e-6	5.492370922326667e-6	6.024929424197192e-6	6.563573687037051e-6	7.108443786351307e-6	7.659686666004754e-6	8.217453910218188e-6	8.781901654618319e-6	9.353190693932971e-6	9.931487446583145e-6	0.00001051696728024514	0.00001110981227502456	0.00001171021036941631	0.00001231835551221349	0.00001293444887002912	0.0000135587003394905	0.00001419133152313617	0.00001483257103838295	0.00001548265533731135	0.00001614182946184414	0.00001681035221612094	0.00001748849480551963	0.00001817653846606689	0.00001887477473291552	0.00001958350805081731	0.00002030306149257277	0.00002103377223551361	0.00002177599072065986	0.0000225300819989573	0.00002329643371429026	0.00002407545388207216	0.00002486756775533402	0.00002567321787798837	0.00002649287403304132	0.00002732703922153845	0.00002817624021830626	0.00002904102805710704	0.00002992197889775873	0.00003081969914170576	0.00003173484671152288
YAL042W	6.920067399573632e-6	0.00001000124058912425	0.00001246207083490361	0.00001460697662082091	0.00001655358566895367	0.00001836212766642741	0.00002006833946183368	0.00002169549565791831	0.00002325977777675448	0.00002477293871526833	0.00002624397253620417	0.00002767976468189609	0.00002908591734662607	0.00003046695565601945	0.00003182661525880908	0.00003316811908958751	0.00003449414300067695	0.0000358070432256238	0.00003710890564614484	0.00003840151514506916	0.0000396865186281936	0.00004096539387917396	0.00004223944801702095	0.00004350992914774667	0.00004477796680662784	0.00004604459485133787	0.00004731083161566952	0.00004857760752684123	0.00004984576935146717	0.00005111617013052764	0.00005238967219290004	0.00005366706164600558	0.00005494906852352729	0.00005623644653280711	0.00005752997684148667	0.00005883039685419818	0.00006013839997046433	0.00006145471367440292	0.00006278010483598571	0.00006411531407475136	0.00006546105438301535	0.00006681808403104448	0.00006818720856784195	0.00006956921410677465	0.00007096488365165184	0.00007237505885734201	0.00007380063434831933	0.00007524248503299309	0.00007670152036252342
YAL043C	4.681535439981973e-7	9.410589418415602e-7	1.418814230609764e-6	1.901520298608724e-6	2.389280600644709e-6	2.882202185595414e-6	3.380395339657754e-6	3.883974180512391e-6	4.393056262960007e-6	4.907763361452999e-6	5.42822103886433e-6	5.954559353834253e-6	6.486912349093804e-6	7.025418464584271e-6	7.570222927467656e-6	8.12147555090648e-6	8.679330646239223e-6	9.243947129410286e-6	9.815489477378727e-6	0.00001039413101171872	0.00001098005168401151	0.00001157343723554965	0.00001217447934744642	0.00001278337683786674	0.00001340033716018147	0.00001402557932571746	0.00001465932927748903	0.0000153018207010678	0.00001595329577814601	0.00001661401030356996	0.00001728423230975494	0.00001796423974059939	0.00001865432071787566	0.00001935477614562569	0.00002006592533110254	0.00002078810150279679	0.00002152165099619262	0.00002226693460154359	0.0000230243354619198	0.00002379425681358162	0.00002457711892460837	0.00002537335914918501	0.00002618344184951005	0.0000270078641495024	0.00002784714664967738	0.00002870183392184151	0.00002957249536537543	0.00003045973033300385	0.00003136418913234417
YAL044W-A	4.909217651138761e-7	9.868264868574103e-7	1.487816970275186e-6	1.993999010296265e-6	2.505481093187143e-6	3.022375474073153e-6	3.544797802843122e-6	4.072867747216181e-6	4.606708579189794e-6	5.146447995633848e-6	5.692217666089002e-6	6.244153974505605e-6	6.802397482514041e-6	7.36709336237917e-6	7.938393904775977e-6	8.516456209612622e-6	9.101442093822401e-6	9.693518202978564e-6	0.00001029285701055915	0.00001089964026493846	0.00001151405667171423	0.00001213630100807327	0.00001276657428023101	0.00001340508497438091	0.00001405205062341896	0.00001470770089359479	0.00001537227272145148	0.00001604601116335058	0.00001672917017717553	0.00001742201798222256	0.00001812483565276633	0.00001883791465897794	0.00001956155714503086	0.00002029607863133618	0.00002104181394510091	0.00002179911253374351	0.00002256833759122307	0.00002334986745099915	0.00002414410385838317	0.00002495146967680062	0.00002577240563510332	0.00002660737038257779	0.00002745685078728695	0.00002832136815291763	0.00002920146842456509	0.00003009772268951373	0.00003101072807600006	0.00003194111304601232	0.00003288955945262969
YAL045C	4.909217651138761e-7	9.868264868574103e-7	1.487816970275186e-6	1.993999010296265e-6	2.505481093187143e-6	3.022375474073153e-6	3.544797802843122e-6	4.072867747216181e-6	4.606708579189794e-6	5.146447995633848e-6	5.692217666089002e-6	6.244153974505605e-6	6.802397482514041e-6	7.36709336237917e-6	7.938393904775977e-6	8.516456209612622e-6	9.101442093822401e-6	9.693518202978564e-6	0.00001029285701055915	0.00001089964026493846	0.00001151405667171423	0.00001213630100807327	0.00001276657428023101	0.00001340508497438091	0.00001405205062341896	0.00001470770089359479	0.00001537227272145148	0.00001604601116335058	0.00001672917017717553	0.00001742201798222256	0.00001812483565276633	0.00001883791465897794	0.00001956155714503086	0.00002029607863133618	0.00002104181394510091	0.00002179911253374351	0.00002256833759122307	0.00002334986745099915	0.00002414410385838317	0.00002495146967680062	0.00002577240563510332	0.00002660737038257779	0.00002745685078728695	0.00002832136815291763	0.00002920146842456509	0.00003009772268951373	0.00003101072807600006	0.00003194111304601232	0.00003288955945262969
YAL046C	6.924051096147696e-6	0.00001000699803490306	0.00001246924491529678	0.00001461538546672529	0.00001656311512639586	0.000018372698254115	0.00002007989227096849	0.00002170798517784971	0.00002327316781245922	0.00002478719983994985	0.00002625908049614345	0.00002769569918941059	0.00002910266134249127	0.00003048449467764465	0.00003184493700261008	0.00003318721310418491	0.00003451400037036625	0.00003582765640189389	0.0000371302682707859	0.00003842362188943966	0.00003970936512103394	0.00004098897658611568	0.0000422637641626756	0.00004353497668226854	0.0000448037443156568	0.00004607110152513654	0.00004733806723879722	0.00004860557239592095	0.00004987446425996553	0.00005114559637814027	0.00005241983157986048	0.00005369795639066313	0.00005498070127614866	0.0000562688203958098	0.00005756309537625561	0.00005886426400642045	0.00006017302009508899	0.00006149009156623318	0.00006281624574277967	0.00006415222362629286	0.0000654987386307759	0.00006685654948698626	0.00006822646221573329	0.00006960926333622918	0.00007100573632061086	0.00007241672333565853	0.00007384311951275687	0.00007528580022557954	0.0000767456754760895
YAL047C	4.694829498325281e-7	9.437312473259122e-7	1.422843207948265e-6	1.906920006447917e-6	2.396065391447215e-6	2.890386715798264e-6	3.389994578878751e-6	3.895003422434946e-6	4.405531135087257e-6	4.921699837090576e-6	5.443635447878475e-6	5.971468395418302e-6	6.505333103039496e-6	7.04536840367904e-6	7.591719937008878e-6	8.144537941765365e-6	8.703977167652621e-6	9.270196982076655e-6	9.843362328461752e-6	0.00001042364701999487	0.00001101123151974997	0.00001160630209701959	0.00001220905097785705	0.00001281967754470613	0.00001343838983786702	0.0000140654074913579	0.00001470095709089665	0.00001534527298690165	0.00001599859804830215	0.00001666118879279143	0.00001733331401531047	0.00001801525245095273	0.00001870729304183754	0.00001940973754249782	0.0000201229061648675	0.00002084713308649402	0.00002158276562960357	0.00002233016560816282	0.0000230897172462437	0.00002386182492873949	0.00002464691012189046	0.00002544541142696386	0.00002625779450679239	0.00002708455789822521	0.00002792622368666932	0.00002878333799818742	0.00002965647185842512	0.00003054622630974956	0.00003145325348378042
YAL047W-A	5.72630742282408e-7	1.151073802603538e-6	1.735449096837238e-6	2.325880028392532e-6	2.922493139907729e-6	3.525419370206983e-6	4.134793617874733e-6	4.750755468065579e-6	5.373448710098961e-6	6.003022294638666e-6	6.639629806242825e-6	7.283430328514455e-6	7.934587818185515e-6	8.593271609862036e-6	9.259659341316967e-6	9.933934260052055e-6	0.00001061628511569083	0.00001130690629017044	0.00001200599896357139	0.00001271377513452729	0.00001343045491650005	0.00001415626550506807	0.00001489144136156762	0.00001563622567265241	0.00001639087217814858	0.00001715564876948808	0.00001793083181832311	0.0000187167071675166	0.00001951357104376954	0.00002032173631017685	0.00002114153082221882	0.00002197329456132626	0.00002281737995939569	0.00002367415505365179	0.00002454401040066275	0.0000254273536083785	0.00002632460831904477	0.0000272362158360676	0.00002816264477422183	0.00002910438837639891	0.00003006196072388407	0.00003103589680063453	0.00003202676451660709	0.00003303517194082928	0.00003406175588268668	0.00003510718247791999	0.00003617214823689872	0.00003725738622572617	0.00003836369179208995
YAL048C	4.681535439981973e-7	9.410589418415602e-7	1.418814230609764e-6	1.901520298608724e-6	2.389280600644709e-6	2.882202185595414e-6	3.380395339657754e-6	3.883974180512391e-6	4.393056262960007e-6	4.907763361452999e-6	5.42822103886433e-6	5.954559353834253e-6	6.486912349093804e-6	7.025418464584271e-6	7.570222927467656e-6	8.12147555090648e-6	8.679330646239223e-6	9.243947129410286e-6	9.815489477378727e-6	0.00001039413101171872	0.00001098005168401151	0.00001157343723554965	0.00001217447934744642	0.00001278337683786674	0.00001340033716018147	0.00001402557932571746	0.00001465932927748903	0.0000153018207010678	0.00001595329577814601	0.00001661401030356996	0.00001728423230975494	0.00001796423974059939	0.00001865432071787566	0.00001935477614562569	0.00002006592533110254	0.00002078810150279679	0.00002152165099619262	0.00002226693460154359	0.0000230243354619198	0.00002379425681358162	0.00002457711892460837	0.00002537335914918501	0.00002618344184951005	0.0000270078641495024	0.00002784714664967738	0.00002870183392184151	0.00002957249536537543	0.00003045973033300385	0.00003136418913234417
YAL049C	4.909217651138761e-7	9.868264868574103e-7	1.487816970275186e-6	1.993999010296265e-6	2.505481093187143e-6	3.022375474073153e-6	3.544797802843122e-6	4.072867747216181e-6	4.606708579189794e-6	5.146447995633848e-6	5.692217666089002e-6	6.244153974505605e-6	6.802397482514041e-6	7.36709336237917e-6	7.938393904775977e-6	8.516456209612622e-6	9.101442093822401e-6	9.693518202978564e-6	0.00001029285701055915	0.00001089964026493846	0.00001151405667171423	0.00001213630100807327	0.00001276657428023101	0.00001340508497438091	0.00001405205062341896	0.00001470770089359479	0.00001537227272145148	0.00001604601116335058	0.00001672917017717553	0.00001742201798222256	0.00001812483565276633	0.00001883791465897794	0.00001956155714503086	0.00002029607863133618	0.00002104181394510091	0.00002179911253374351	0.00002256833759122307	0.00002334986745099915	0.00002414410385838317	0.00002495146967680062	0.00002577240563510332	0.00002660737038257779	0.00002745685078728695	0.00002832136815291763	0.00002920146842456509	0.00003009772268951373	0.00003101072807600006	0.00003194111304601232	0.00003288955945262969
YAL051W	4.680613926803473e-7	9.408737038761407e-7	1.418534951360917e-6	1.901146003525179e-6	2.388810294851232e-6	2.881634853133424e-6	3.379729942861512e-6	3.8832096592592e-6	4.392191533987345e-6	4.906797317528263e-6	5.427152548039027e-6	5.953387258559191e-6	6.48563546534501e-6	7.024035580817984e-6	7.568732803779222e-6	8.119876918210744e-6	8.677622205422977e-6	9.242127550467758e-6	9.813557396690793e-6	0.00001039208503037617	0.00001097789036868426	0.00001157115911748391	0.00001217208292144591	0.00001278086055897128	0.00001339769943809801	0.00001402281852862395	0.00001465644373134954	0.00001529880868843253	0.00001595015553289382	0.00001661074000191901	0.00001728083007804415	0.00001796070365442221	0.00001865064880059454	0.00001935096635313944	0.00002006197555219425	0.00002078400956642282	0.0000215174146698649	0.00002226255158006991	0.00002301980335017892	0.000023789573144441	0.00002457228115798186	0.00002536836467019585	0.00002617828791603213	0.00002700254792270798	0.00002784166519992606	0.000028696184226282	0.00002956667430576128	0.0000304537346548251	0.00003135801541580533
YAL053W	4.681535439981973e-7	9.410589418415602e-7	1.418814230609764e-6	1.901520298608724e-6	2.389280600644709e-6	2.882202185595414e-6	3.380395339657754e-6	3.883974180512391e-6	4.393056262960007e-6	4.907763361452999e-6	5.42822103886433e-6	5.954559353834253e-6	6.486912349093804e-6	7.025418464584271e-6	7.570222927467656e-6	8.12147555090648e-6	8.679330646239223e-6	9.243947129410286e-6	9.815489477378727e-6	0.00001039413101171872	0.00001098005168401151	0.00001157343723554965	0.00001217447934744642	0.00001278337683786674	0.00001340033716018147	0.00001402557932571746	0.00001465932927748903	0.0000153018207010678	0.00001595329577814601	0.00001661401030356996	0.00001728423230975494	0.00001796423974059939	0.00001865432071787566	0.00001935477614562569	0.00002006592533110254	0.00002078810150279679	0.00002152165099619262	0.00002226693460154359	0.0000230243354619198	0.00002379425681358162	0.00002457711892460837	0.00002537335914918501	0.00002618344184951005	0.0000270078641495024	0.00002784714664967738	0.00002870183392184151	0.00002957249536537543	0.00003045973033300385	0.00003136418913234417
YAL054C	4.680628954623742e-7	9.40876724669233e-7	1.41853950571646e-6	1.901152107365609e-6	2.388817964398484e-6	2.881644104961771e-6	3.379740793897836e-6	3.883222126791583e-6	4.392205635681181e-6	4.906813071439947e-6	5.427169972628081e-6	5.953406372702636e-6	6.48565628830971e-6	7.024058132193986e-6	7.568757103724605e-6	8.119902987503834e-6	8.677650065493862e-6	9.242157223431956e-6	9.813588904634319e-6	0.0000103921183954112	0.00001097792561395183	0.00001157119626723415	0.00001217212200112497	0.00001278090159438214	0.00001339774245367944	0.00001402286355023033	0.00001465649078658083	0.0000152988578068053	0.00001595020674425724	0.00001661079333364105	0.00001728088555964981	0.00001796076131811702	0.00001865070868153226	0.00001935102848373829	0.00002006203996395889	0.00002078407629452815	0.0000215174837536321	0.00002226262305923773	0.00002301987725915519	0.00002378964952224216	0.00002457236004938143	0.0000253684461265661	0.00002617837197425308	0.00002700263462157282	0.00002784175458493458	0.00002869627635072134	0.00002956676923195512	0.00003045383243970003	0.00003135811610266693
YAL055W	0.00006029140028801648	0.00007209464941295947	0.00008041409517043563	0.00008711812621081461	0.00009286260968373088	0.00009796292186549643	0.000102597590678539	0.000106878527961821	0.0001108810136252229	0.0001146583667903925	0.0001182499111874668	0.0001216856097709358	0.0001249888290888258	0.0001281782869404601	0.0001312691138635146	0.0001342739131924376	0.0001372031524695914	0.0001400657770432583	0.0001428694239190972	0.0001456207087884226	0.000148325433850222	0.0001509886886225813	0.0001536150114053544	0.0001562084580931976	0.0001587726826316321	0.0001613109983180273	0.0001638264332188523	0.000166321768520804	0.0001687995634833056	0.0001712622114754426	0.0001737119403742404	0.0001761508337565834	0.0001785808861914324	0.0001810039738040639	0.0001834218632659243	0.0001858362816473454	0.0001882489220866161	0.0001906613744765225	0.0001930751769679025	0.0001954918758282095	0.0001979130179786305	0.0002003400651369568	0.0002027744702169998	0.0002052177297036076	0.0002076713607477445	0.0002101368109986344	0.0002126155614562644	0.0002151091691470206	0.0002176192155204799
YAL056C-A	4.694829498325281e-7	9.437312473259122e-7	1.422843207948265e-6	1.906920006447917e-6	2.396065391447215e-6	2.890386715798264e-6	3.389994578878751e-6	3.895003422434946e-6	4.405531135087257e-6	4.921699837090576e-6	5.443635447878475e-6	5.971468395418302e-6	6.505333103039496e-6	7.04536840367904e-6	7.591719937008878e-6	8.144537941765365e-6	8.703977167652621e-6	9.270196982076655e-6	9.843362328461752e-6	0.00001042364701999487	0.00001101123151974997	0.00001160630209701959	0.00001220905097785705	0.00001281967754470613	0.00001343838983786702	0.0000140654074913579	0.00001470095709089665	0.00001534527298690165	0.00001599859804830215	0.00001666118879279143	0.00001733331401531047	0.00001801525245095273	0.00001870729304183754	0.00001940973754249782	0.0000201229061648675	0.00002084713308649402	0.00002158276562960357	0.00002233016560816282	0.0000230897172462437	0.00002386182492873949	0.00002464691012189046	0.00002544541142696386	0.00002625779450679239	0.00002708455789822521	0.00002792622368666932	0.00002878333799818742	0.00002965647185842512	0.00003054622630974956	0.00003145325348378042
YAL056W	4.680613673663399e-7	9.408736529789755e-7	1.418534874609997e-6	1.901145900667845e-6	2.388810165612862e-6	2.881634697238245e-6	3.379729760026956e-6	3.883209449193707e-6	4.392191296392955e-6	4.906797052100786e-6	5.427152254467753e-6	5.953386936526423e-6	6.485635114413004e-6	7.024035200203219e-6	7.568732392974293e-6	8.11987647708867e-6	8.677621734284581e-6	9.24212705009408e-6	9.813556866299374e-6	0.00001039208446769488	0.00001097788977269068	0.00001157115848857719	0.00001217208226163581	0.00001278085986947554	0.00001339769871445449	0.00001402281776834479	0.00001465644293478104	0.00001529880785916268	0.00001595015467326481	0.0000166107391050372	0.0000172808291406161	0.00001796070267813002	0.00001865064779275351	0.00001935096531073874	0.00002006197446677183	0.00002078400843675563	0.00002151741350317919	0.00002226255038153712	0.00002301980210661651	0.00002378957185188087	0.00002457227982473192	0.00002536836331900316	0.00002617828652492381	0.0000270025464706365	0.00002784166368002646	0.00002869618264870221	0.00002956667270095967	0.00003045373303228516	0.00003135801374021935
YAL058W	4.680628954623742e-7	9.40876724669233e-7	1.41853950571646e-6	1.901152107365609e-6	2.388817964398484e-6	2.881644104961771e-6	3.379740793897836e-6	3.883222126791583e-6	4.392205635681181e-6	4.906813071439947e-6	5.427169972628081e-6	5.953406372702636e-6	6.48565628830971e-6	7.024058132193986e-6	7.568757103724605e-6	8.119902987503834e-6	8.677650065493862e-6	9.242157223431956e-6	9.813588904634319e-6	0.0000103921183954112	0.00001097792561395183	0.00001157119626723415	0.00001217212200112497	0.00001278090159438214	0.00001339774245367944	0.00001402286355023033	0.00001465649078658083	0.0000152988578068053	0.00001595020674425724	0.00001661079333364105	0.00001728088555964981	0.00001796076131811702	0.00001865070868153226	0.00001935102848373829	0.00002006203996395889	0.00002078407629452815	0.0000215174837536321	0.00002226262305923773	0.00002301987725915519	0.00002378964952224216	0.00002457236004938143	0.0000253684461265661	0.00002617837197425308	0.00002700263462157282	0.00002784175458493458	0.00002869627635072134	0.00002956676923195512	0.00003045383243970003	0.00003135811610266693
YAL059C-A	5.72630742282408e-7	1.151073802603538e-6	1.735449096837238e-6	2.325880028392532e-6	2.922493139907729e-6	3.525419370206983e-6	4.134793617874733e-6	4.750755468065579e-6	5.373448710098961e-6	6.003022294638666e-6	6.639629806242825e-6	7.283430328514455e-6	7.934587818185515e-6	8.593271609862036e-6	9.259659341316967e-6	9.933934260052055e-6	0.00001061628511569083	0.00001130690629017044	0.00001200599896357139	0.00001271377513452729	0.00001343045491650005	0.00001415626550506807	0.00001489144136156762	0.00001563622567265241	0.00001639087217814858	0.00001715564876948808	0.00001793083181832311	0.0000187167071675166	0.00001951357104376954	0.00002032173631017685	0.00002114153082221882	0.00002197329456132626	0.00002281737995939569	0.00002367415505365179	0.00002454401040066275	0.0000254273536083785	0.00002632460831904477	0.0000272362158360676	0.00002816264477422183	0.00002910438837639891	0.00003006196072388407	0.00003103589680063453	0.00003202676451660709	0.00003303517194082928	0.00003406175588268668	0.00003510718247791999	0.00003617214823689872	0.00003725738622572617	0.00003836369179208995
YAL059W	4.909217651138761e-7	9.868264868574103e-7	1.487816970275186e-6	1.993999010296265e-6	2.505481093187143e-6	3.022375474073153e-6	3.544797802843122e-6	4.072867747216181e-6	4.606708579189794e-6	5.146447995633848e-6	5.692217666089002e-6	6.244153974505605e-6	6.802397482514041e-6	7.36709336237917e-6	7.938393904775977e-6	8.516456209612622e-6	9.101442093822401e-6	9.693518202978564e-6	0.00001029285701055915	0.00001089964026493846	0.00001151405667171423	0.00001213630100807327	0.00001276657428023101	0.00001340508497438091	0.00001405205062341896	0.00001470770089359479	0.00001537227272145148	0.00001604601116335058	0.00001672917017717553	0.00001742201798222256	0.00001812483565276633	0.00001883791465897794	0.00001956155714503086	0.00002029607863133618	0.00002104181394510091	0.00002179911253374351	0.00002256833759122307	0.00002334986745099915	0.00002414410385838317	0.00002495146967680062	0.00002577240563510332	0.00002660737038257779	0.00002745685078728695	0.00002832136815291763	0.00002920146842456509	0.00003009772268951373	0.00003101072807600006	0.00003194111304601232	0.00003288955945262969
YAL060W	0.00005958726082722891	0.00007125266017404909	0.0000794749433101412	0.00008610067807755386	0.00009177807178643563	0.00009681881744976803	0.0001013993579707457	0.0001056302981751508	0.0001095860387823916	0.0001133192762026153	0.0001168688749052279	0.0001202644479089029	0.0001235290888654855	0.0001266812969671707	0.0001297360260462567	0.0001327057322408546	0.0001356007608432984	0.0001384299527316782	0.0001412008557155972	0.0001439200082256093	0.0001465931446948861	0.0001492252952010236	0.0001518209450424336	0.0001543841027440205	0.0001569183795771263	0.0001594270501431229	0.000161913107144732	0.0001643792992849738	0.0001668281559349925	0.0001692620425136245	0.0001716831608737216	0.0001740935702614919	0.0001764952419548115	0.0001788900301569506	0.0001812796809111426	0.0001836659011248651	0.0001860503641605738	0.0001884346413271006	0.0001908202528207443	0.000193208726861027	0.0001956015922961017	0.0001980002937547338	0.0002004062671958588	0.000202820991641528	0.0002052459665076147	0.0002076826225218346	0.0002101324234055843	0.0002125969080180021	0.0002150776393072146
YAL061W	4.680628954623742e-7	9.40876724669233e-7	1.41853950571646e-6	1.901152107365609e-6	2.388817964398484e-6	2.881644104961771e-6	3.379740793897836e-6	3.883222126791583e-6	4.392205635681181e-6	4.906813071439947e-6	5.427169972628081e-6	5.953406372702636e-6	6.48565628830971e-6	7.024058132193986e-6	7.568757103724605e-6	8.119902987503834e-6	8.677650065493862e-6	9.242157223431956e-6	9.813588904634319e-6	0.0000103921183954112	0.00001097792561395183	0.00001157119626723415	0.00001217212200112497	0.00001278090159438214	0.00001339774245367944	0.00001402286355023033	0.00001465649078658083	0.0000152988578068053	0.00001595020674425724	0.00001661079333364105	0.00001728088555964981	0.00001796076131811702	0.00001865070868153226	0.00001935102848373829	0.00002006203996395889	0.00002078407629452815	0.0000215174837536321	0.00002226262305923773	0.00002301987725915519	0.00002378964952224216	0.00002457236004938143	0.0000253684461265661	0.00002617837197425308	0.00002700263462157282	0.00002784175458493458	0.00002869627635072134	0.00002956676923195512	0.00003045383243970003	0.00003135811610266693
YAL062W	4.681535439981973e-7	9.410589418415602e-7	1.418814230609764e-6	1.901520298608724e-6	2.389280600644709e-6	2.882202185595414e-6	3.380395339657754e-6	3.883974180512391e-6	4.393056262960007e-6	4.907763361452999e-6	5.42822103886433e-6	5.954559353834253e-6	6.486912349093804e-6	7.025418464584271e-6	7.570222927467656e-6	8.12147555090648e-6	8.679330646239223e-6	9.243947129410286e-6	9.815489477378727e-6	0.00001039413101171872	0.00001098005168401151	0.00001157343723554965	0.00001217447934744642	0.00001278337683786674	0.00001340033716018147	0.00001402557932571746	0.00001465932927748903	0.0000153018207010678	0.00001595329577814601	0.00001661401030356996	0.00001728423230975494	0.00001796423974059939	0.00001865432071787566	0.00001935477614562569	0.00002006592533110254	0.00002078810150279679	0.00002152165099619262	0.00002226693460154359	0.0000230243354619198	0.00002379425681358162	0.00002457711892460837	0.00002537335914918501	0.00002618344184951005	0.0000270078641495024	0.00002784714664967738	0.00002870183392184151	0.00002957249536537543	0.00003045973033300385	0.00003136418913234417
YAL063C	1.003357040423807e-6	2.016898146587318e-6	3.040833427253462e-6	4.075379665378239e-6	5.120757476691082e-6	6.177196824801467e-6	7.244934069856737e-6	8.324213783634597e-6	9.415287904066945e-6	0.00001051841741228729	0.00001163387140879284	0.00001276192862871952	0.00001390287634644566	0.00001505701125698946	0.00001622464460481546	0.00001740609746357864	0.00001860170054817036	0.00001981179444235005	0.0000210367316377863	0.00002227688357987496	0.00002353263593669754	0.00002480438678594874	0.00002609254693665473	0.0000273975410635638	0.00002871981650376506	0.00003005984129073525	0.00003141809966622977	0.00003279509246756392	0.00003419133871907629	0.00003560738658077294	0.00003704381050034438	0.00003850120617388506	0.00003998019111345931	0.00004148141014996092	0.00004300554757661956	0.00004455331758131841	0.00004612546244796442	0.00004772275539013481	0.00004934601744930722	0.00005099611285724539	0.00005267394236172783	0.00005438044333744554	0.00005611661076371425	0.0000578835100483125	0.00005968225697490281	0.00006151401871506105	0.0000633800156659314	0.00006528153220691444	0.00006721996180121931
YAL063C-A	4.736861097023943e-7	9.521802301034591e-7	1.435581556881363e-6	1.923992170669723e-6	2.417516748866897e-6	2.916263605453539e-6	3.42034432997714e-6	3.929874388746486e-6	4.444972725814193e-6	4.965762554752668e-6	5.492370922326667e-6	6.024929424197192e-6	6.563573687037051e-6	7.108443786351307e-6	7.659686666004754e-6	8.217453910218188e-6	8.781901654618319e-6	9.353190693932971e-6	9.931487446583145e-6	0.00001051696728024514	0.00001110981227502456	0.00001171021036941631	0.00001231835551221349	0.00001293444887002912	0.0000135587003394905	0.00001419133152313617	0.00001483257103838295	0.00001548265533731135	0.00001614182946184414	0.00001681035221612094	0.00001748849480551963	0.00001817653846606689	0.00001887477473291552	0.00001958350805081731	0.00002030306149257277	0.00002103377223551361	0.00002177599072065986	0.0000225300819989573	0.00002329643371429026	0.00002407545388207216	0.00002486756775533402	0.00002567321787798837	0.00002649287403304132	0.00002732703922153845	0.00002817624021830626	0.00002904102805710704	0.00002992197889775873	0.00003081969914170576	0.00003173484671152288
YAL064C-A	5.72630742282408e-7	1.151073802603538e-6	1.735449096837238e-6	2.325880028392532e-6	2.922493139907729e-6	3.525419370206983e-6	4.134793617874733e-6	4.750755468065579e-6	5.373448710098961e-6	6.003022294638666e-6	6.639629806242825e-6	7.283430328514455e-6	7.934587818185515e-6	8.593271609862036e-6	9.259659341316967e-6	9.933934260052055e-6	0.00001061628511569083	0.00001130690629017044	0.00001200599896357139	0.00001271377513452729	0.00001343045491650005	0.00001415626550506807	0.00001489144136156762	0.00001563622567265241	0.00001639087217814858	0.00001715564876948808	0.00001793083181832311	0.0000187167071675166	0.00001951357104376954	0.00002032173631017685	0.00002114153082221882	0.00002197329456132626	0.00002281737995939569	0.00002367415505365179	0.00002454401040066275	0.0000254273536083785	0.00002632460831904477	0.0000272362158360676	0.00002816264477422183	0.00002910438837639891	0.00003006196072388407	0.00003103589680063453	0.00003202676451660709	0.00003303517194082928	0.00003406175588268668	0.00003510718247791999	0.00003617214823689872	0.00003725738622572617	0.00003836369179208995
YAL064W	3.271420497194443e-6	5.265629532290283e-6	6.982549647824467e-6	8.550923665481371e-6	0.00001002363624135288	0.00001142889040012446	0.00001278395457592341	0.00001410037288034938	0.00001538635199056976	0.00001664799907543059	0.00001789002516104983	0.00001911617148141137	0.00002032948163386745	0.00002153248394469576	0.00002272731388994122	0.00002391580783103016	0.0000250995655996629	0.00002627999967635542	0.00002745837185586244	0.00002863582127773658	0.00002981338823085088	0.00003099202893611748	0.00003217263853742297	0.00003335604889554211	0.00003454305217074635	0.00003573440191540382	0.00003693081876267949	0.00003813300347532799	0.00003934163447857072	0.00004055737585518866	0.00004178088397010682	0.00004301280638852836	0.00004425378680992018	0.00004550446508623429	0.00004676549757916613	0.00004803752592522308	0.00004932121902130398	0.00005061724150137531	0.00005192628012795524	0.00005324903554955453	0.00005458622225316623	0.00005593858509917672	0.00005730688024312956	0.00005869190420958161	0.00006009446919615649	0.00006151543302480489	0.00006295567794042285	0.00006441613763765553	0.00006589777687753303
YAL064W-B	4.694829498325281e-7	9.437312473259122e-7	1.422843207948265e-6	1.906920006447917e-6	2.396065391447215e-6	2.890386715798264e-6	3.389994578878751e-6	3.895003422434946e-6	4.405531135087257e-6	4.921699837090576e-6	5.443635447878475e-6	5.971468395418302e-6	6.505333103039496e-6	7.04536840367904e-6	7.591719937008878e-6	8.144537941765365e-6	8.703977167652621e-6	9.270196982076655e-6	9.843362328461752e-6	0.00001042364701999487	0.00001101123151974997	0.00001160630209701959	0.00001220905097785705	0.00001281967754470613	0.00001343838983786702	0.0000140654074913579	0.00001470095709089665	0.00001534527298690165	0.00001599859804830215	0.00001666118879279143	0.00001733331401531047	0.00001801525245095273	0.00001870729304183754	0.00001940973754249782	0.0000201229061648675	0.00002084713308649402	0.00002158276562960357	0.00002233016560816282	0.0000230897172462437	0.00002386182492873949	0.00002464691012189046	0.00002544541142696386	0.00002625779450679239	0.00002708455789822521	0.00002792622368666932	0.00002878333799818742	0.00002965647185842512	0.00003054622630974956	0.00003145325348378042
YAL065C	4.909217651138761e-7	9.868264868574103e-7	1.487816970275186e-6	1.993999010296265e-6	2.505481093187143e-6	3.022375474073153e-6	3.544797802843122e-6	4.072867747216181e-6	4.606708579189794e-6	5.146447995633848e-6	5.692217666089002e-6	6.244153974505605e-6	6.802397482514041e-6	7.36709336237917e-6	7.938393904775977e-6	8.516456209612622e-6	9.101442093822401e-6	9.693518202978564e-6	0.00001029285701055915	0.00001089964026493846	0.00001151405667171423	0.00001213630100807327	0.00001276657428023101	0.00001340508497438091	0.00001405205062341896	0.00001470770089359479	0.00001537227272145148	0.00001604601116335058	0.00001672917017717553	0.00001742201798222256	0.00001812483565276633	0.00001883791465897794	0.00001956155714503086	0.00002029607863133618	0.00002104181394510091	0.00002179911253374351	0.00002256833759122307	0.00002334986745099915	0.00002414410385838317	0.00002495146967680062	0.00002577240563510332	0.00002660737038257779	0.00002745685078728695	0.00002832136815291763	0.00002920146842456509	0.00003009772268951373	0.00003101072807600006	0.00003194111304601232	0.00003288955945262969
YAL066W	4.684230525144819e-7	9.416006944818812e-7	1.419631019412454e-6	1.902614973628864e-6	2.390656071540477e-6	2.88386142363682e-6	3.382341379607332e-6	3.88621012283669e-6	4.395585275800333e-6	4.910588683054384e-6	5.431345979756684e-6	5.957987299421227e-6	6.490646762078e-6	7.029462887759534e-6	7.574580986901817e-6	8.126150958459831e-6	8.684327202098516e-6	9.24926872467813e-6	9.82114009966456e-6	0.00001040011475012741	0.00001098637272977491	0.00001158009988515923	0.00001218148800585192	0.00001279073602541109	0.00001340805152322695	0.00001403365363437962	0.00001466776842863562	0.00001531062972230026	0.00001596247983798764	0.00001662357472850902	0.00001729418257633953	0.0000179745814795636	0.00001866505971924703	0.00001936591838481598	0.00002007747697351785	0.00002080006889721027	0.00002153404068087718	0.00002227975332506098	0.00002303759021462114	0.00002380795480710554	0.0000245912675981827	0.00002538796617724352	0.00002619851522638013	0.00002702341215397011	0.00002786317784330724	0.00002871835715940811	0.00002958951980523259	0.00003047726550498583	0.00003138224499399424
YAL067C	4.680673600300596e-7	9.4088569908444e-7	1.418553036203971e-6	1.901170241187096e-6	2.388840749749416e-6	2.881671591073452e-6	3.379773031051137e-6	3.883259166347735e-6	4.392247530122708e-6	4.906859874410469e-6	5.427221738968599e-6	5.953463158494618e-6	6.485718151060229e-6	7.024125131171265e-6	7.568829299211272e-6	8.119980440704307e-6	8.677732838515095e-6	9.242245379258664e-6	9.813682509849611e-6	0.00001039221752017686	0.00001097803032850386	0.00001157130664171363	0.00001217223810538791	0.00001278102350121059	0.00001339787024521386	0.000014022997308105	0.00001465663059087409	0.00001529900373558164	0.00001595035887952723	0.00001661095177185259	0.00001728105039508209	0.00001796093264119351	0.00001865088657806712	0.00001935121305591696	0.00002006223132401711	0.00002078427454841814	0.00002151768899956875	0.0000222628354016299	0.00002302009682988544	0.00002378987644496195	0.00002457259443571415	0.00002536868807371528	0.00002617862164257156	0.0000270028921743677	0.00002784202017145124	0.0000286965501025859	0.00002956705125900077	0.00003045412288701913	0.00003135841518218159
YAL068C	1.029562164576575e-6	2.069574352467445e-6	3.120252714407734e-6	4.181818028725462e-6	5.254498337924741e-6	6.338529055627946e-6	7.434152714231257e-6	8.541620272206022e-6	9.661190246522199e-6	0.00001079313043348866	0.00001193771696081951	0.00001309523584242101	0.00001426598185455689	0.00001545025943995505	0.00001664838797069064	0.00001786069690476827	0.00001908752559320583	0.00002032922351361382	0.00002158615236259611	0.00002285869328531439	0.00002414724202080843	0.00002545220704178426	0.00002677400988473633	0.00002811308631421873	0.00002946989534931922	0.000030844917245123	0.00003223864888816678	0.00003365160419388602	0.00003508431574018317	0.00003653734600225907	0.0000380112844279323	0.00003950674226814553	0.00004102435315944395	0.00004256477877245287	0.00004412872126990431	0.00004571691348829236	0.00004733011709368917	0.00004896912549078924	0.00005063478116296178	0.00005232797090825992	0.00005404961899394535	0.00005580068727019571	0.00005758219670292236	0.00005939524052066052	0.00006124096364179773	0.00006312056371432129	0.0000650352930014479	0.00006698646942134982	0.00006897552282615453
YAL068W-A	4.909217651138761e-7	9.868264868574103e-7	1.487816970275186e-6	1.993999010296265e-6	2.505481093187143e-6	3.022375474073153e-6	3.544797802843122e-6	4.072867747216181e-6	4.606708579189794e-6	5.146447995633848e-6	5.692217666089002e-6	6.244153974505605e-6	6.802397482514041e-6	7.36709336237917e-6	7.938393904775977e-6	8.516456209612622e-6	9.101442093822401e-6	9.693518202978564e-6	0.00001029285701055915	0.00001089964026493846	0.00001151405667171423	0.00001213630100807327	0.00001276657428023101	0.00001340508497438091	0.00001405205062341896	0.00001470770089359479	0.00001537227272145148	0.00001604601116335058	0.00001672917017717553	0.00001742201798222256	0.00001812483565276633	0.00001883791465897794	0.00001956155714503086	0.00002029607863133618	0.00002104181394510091	0.00002179911253374351	0.00002256833759122307	0.00002334986745099915	0.00002414410385838317	0.00002495146967680062	0.00002577240563510332	0.00002660737038257779	0.00002745685078728695	0.00002832136815291763	0.00002920146842456509	0.00003009772268951373	0.00003101072807600006	0.00003194111304601232	0.00003288955945262969
YAL069W	4.736861097023943e-7	9.521802301034591e-7	1.435581556881363e-6	1.923992170669723e-6	2.417516748866897e-6	2.916263605453539e-6	3.42034432997714e-6	3.929874388746486e-6	4.444972725814193e-6	4.965762554752668e-6	5.492370922326667e-6	6.024929424197192e-6	6.563573687037051e-6	7.108443786351307e-6	7.659686666004754e-6	8.217453910218188e-6	8.781901654618319e-6	9.353190693932971e-6	9.931487446583145e-6	0.00001051696728024514	0.00001110981227502456	0.00001171021036941631	0.00001231835551221349	0.00001293444887002912	0.0000135587003394905	0.00001419133152313617	0.00001483257103838295	0.00001548265533731135	0.00001614182946184414	0.00001681035221612094	0.00001748849480551963	0.00001817653846606689	0.00001887477473291552	0.00001958350805081731	0.00002030306149257277	0.00002103377223551361	0.00002177599072065986	0.0000225300819989573	0.00002329643371429026	0.00002407545388207216	0.00002486756775533402	0.00002567321787798837	0.00002649287403304132	0.00002732703922153845	0.00002817624021830626	0.00002904102805710704	0.00002992197889775873	0.00003081969914170576	0.00003173484671152288
YAR002C-A	0.0001713496171678336	0.0001931190732392045	0.0002079140185101559	0.0002195609969133374	0.0002293689566151729	0.0002379566609729438	0.0002456699013336937	0.0002527230932775483	0.0002592593854421693	0.0002653793728249001	0.0002711565945236753	0.0002766469442698573	0.0002818935489059709	0.0002869309360378198	0.0002917867764941519	0.0002964840554413761	0.0003010417103101305	0.0003054759149791636	0.0003098004421904505	0.0003140269825809261	0.0003181659004264657	0.0003222262659597093	0.0003262159718797854	0.000330142121706121	0.0003340111233116916	0.0003378286834860034	0.000341599971639943	0.0003453297628955922	0.0003490224136614739	0.0003526819214737561	0.0003563120127932758	0.0003599161614665482	0.0003634976180931138	0.0003670594497481771	0.0003706045516341238	0.0003741356679176674	0.0003776554389346609	0.0003811664141808467	0.0003846710136955226	0.0003881715886053908	0.0003916704632237597	0.0003951699184525575	0.0003986721361208309	0.0004021792955889888	0.0004056936091834352	0.0004092172891951313	0.0004127524351576254	0.0004163011871610407	0.0004198657662525674
YAR002W	7.256611691714763e-6	0.00001048763191637973	0.00001306814001198034	0.0000153173592712752	0.00001735863801514688	0.00001925513508628	0.00002104432532523882	0.00002275061525020595	0.00002439097334492115	0.00002597772407730915	0.00002752029892732045	0.00002902591819595299	0.00003050045652158366	0.00003194865911507108	0.0000333744432885591	0.00003478118872173651	0.00003617170140923025	0.000037548452160916	0.00003891362831487117	0.00004026910155609379	0.00004161659887276157	0.000042957669934758	0.00004429368542272608	0.00004562595413346	0.00004695566055260396	0.00004828388880668118	0.00004961170674361412	0.00005094009006545167	0.0000522699267137417	0.00005360211120343598	0.00005493754779558081	0.00005627706084850995	0.00005762141589631579	0.0000589714032944994	0.00006032784219673275	0.00006169150588055264	0.00006306312146728709	0.00006444345181784123	0.00006583330109512157	0.00006723344594065151	0.00006864463438206558	0.00007006766048908255	0.00007150337006434801	0.00007295258709088625	0.000074416132655002	0.00007589488934718225	0.00007738979529847265	0.0000789017679619424	0.00008043176102378049
YAR003W	4.681535439981973e-7	9.410589418415602e-7	1.418814230609764e-6	1.901520298608724e-6	2.389280600644709e-6	2.882202185595414e-6	3.380395339657754e-6	3.883974180512391e-6	4.393056262960007e-6	4.907763361452999e-6	5.42822103886433e-6	5.954559353834253e-6	6.486912349093804e-6	7.025418464584271e-6	7.570222927467656e-6	8.12147555090648e-6	8.679330646239223e-6	9.243947129410286e-6	9.815489477378727e-6	0.00001039413101171872	0.00001098005168401151	0.00001157343723554965	0.00001217447934744642	0.00001278337683786674	0.00001340033716018147	0.00001402557932571746	0.00001465932927748903	0.0000153018207010678	0.00001595329577814601	0.00001661401030356996	0.00001728423230975494	0.00001796423974059939	0.00001865432071787566	0.00001935477614562569	0.00002006592533110254	0.00002078810150279679	0.00002152165099619262	0.00002226693460154359	0.0000230243354619198	0.00002379425681358162	0.00002457711892460837	0.00002537335914918501	0.00002618344184951005	0.0000270078641495024	0.00002784714664967738	0.00002870183392184151	0.00002957249536537543	0.00003045973033300385	0.00003136418913234417
YAR007C	5.72630742282408e-7	1.151073802603538e-6	1.735449096837238e-6	2.325880028392532e-6	2.922493139907729e-6	3.525419370206983e-6	4.134793617874733e-6	4.750755468065579e-6	5.373448710098961e-6	6.003022294638666e-6	6.639629806242825e-6	7.283430328514455e-6	7.934587818185515e-6	8.593271609862036e-6	9.259659341316967e-6	9.933934260052055e-6	0.00001061628511569083	0.00001130690629017044	0.00001200599896357139	0.00001271377513452729	0.00001343045491650005	0.00001415626550506807	0.00001489144136156762	0.00001563622567265241	0.00001639087217814858	0.00001715564876948808	0.00001793083181832311	0.0000187167071675166	0.00001951357104376954	0.00002032173631017685	0.00002114153082221882	0.00002197329456132626	0.00002281737995939569	0.00002367415505365179	0.00002454401040066275	0.0000254273536083785	0.00002632460831904477	0.0000272362158360676	0.00002816264477422183	0.00002910438837639891	0.00003006196072388407	0.00003103589680063453	0.00003202676451660709	0.00003303517194082928	0.00003406175588268668	0.00003510718247791999	0.00003617214823689872	0.00003725738622572617	0.00003836369179208995
YAR008W	5.72630742282408e-7	1.151073802603538e-6	1.735449096837238e-6	2.325880028392532e-6	2.922493139907729e-6	3.525419370206983e-6	4.134793617874733e-6	4.750755468065579e-6	5.373448710098961e-6	6.003022294638666e-6	6.639629806242825e-6	7.283430328514455e-6	7.934587818185515e-6	8.593271609862036e-6	9.259659341316967e-6	9.933934260052055e-6	0.00001061628511569083	0.00001130690629017044	0.00001200599896357139	0.00001271377513452729	0.00001343045491650005	0.00001415626550506807	0.00001489144136156762	0.00001563622567265241	0.00001639087217814858	0.00001715564876948808	0.00001793083181832311	0.0000187167071675166	0.00001951357104376954	0.00002032173631017685	0.00002114153082221882	0.00002197329456132626	0.00002281737995939569	0.00002367415505365179	0.00002454401040066275	0.0000254273536083785	0.00002632460831904477	0.0000272362158360676	0.00002816264477422183	0.00002910438837639891	0.00003006196072388407	0.00003103589680063453	0.00003202676451660709	0.00003303517194082928	0.00003406175588268668	0.00003510718247791999	0.00003617214823689872	0.00003725738622572617	0.00003836369179208995
YAR009C	1.469107263291078e-6	2.953125069490705e-6	4.452361823198431e-6	5.967132531647652e-6	7.497762565616197e-6	9.044587813482867e-6	0.00001060795432000388	0.00001218822015233706	0.00001378575416180597	0.00001540093843896552	0.00001703416696200964	0.00001868584781339911	0.00002035640158097124	0.00002204626263878997	0.00002375588666222363	0.00002548574371928707	0.00002723631799373632	0.00002900810811846796	0.00003080163015851687	0.00003261742792426874	0.00003445606604962944	0.00003631812733713523	0.00003820421322911904	0.00004011494546935166	0.00004205097897881893	0.00004401299897370525	0.00004600171439979344	0.00004801785849987105	0.00005006219114708052	0.0000521355148724117	0.0000542386706812427	0.00005637253068689366	0.00005853799894244295	0.00006073601951021392	0.00006296759421717029	0.00006523376864503251	0.00006753562950883906	0.00006987430881640869	0.00007225100860743175	0.00007466699412400924	0.00007712358406676038	0.00007962215075570343	0.00008216415089616373	0.00008475114426149584	0.00008738476436560464	0.00009006671995573408	0.00009279879770364032	0.00009558287794715115	0.00009842100071989049
YAR010C	1.635658860116455e-6	3.287918154247321e-6	4.957121234956515e-6	6.643618805513139e-6	8.347773106826744e-6	0.0000100699580893161	0.00001181055901037101	0.00001356997451211493	0.00001534861524271962	0.00001714690658951118	0.00001896528717470304	0.00002080421132234138	0.00002266414727980198	0.00002454557863886752	0.0000264490127097683	0.00002837497282786706	0.00003032399804431317	0.000032296643497325	0.00003429348372010548	0.00003631512413341984	0.00003836219335723849	0.00004043534024010174	0.00004253523438386603	0.0000446625679791608	0.0000468180701238718	0.00004900250368543299	0.00005121665795475566	0.00005346134927547922	0.00005573742361522751	0.00005804577438705687	0.00006038733790648487	0.00006276308512964563	0.00006517402257561209	0.00006762120122039148	0.00007010573637200329	0.00007262879211931997	0.00007519157835225121	0.00007779535533043286	0.00008044146118903605	0.00008313130457285299	0.00008586635365950973	0.00008864813633198722	0.00009147827409822636	0.00009435850346044631	0.00009729064309045293	0.0001002765954349259	0.0001033183497148096	0.0001064179991728807	0.0001095778146870524
YAR014C	6.918793485100331e-6	9.999399461591121e-6	0.0000124597766930517	0.0000146042876230926	0.00001655053831980906	0.00001835874738283366	0.00002006464508144718	0.00002169150173356324	0.00002325549588467298	0.00002476837826401186	0.00002623914128227282	0.00002767466911365846	0.00002908056291747547	0.00003046134699275798	0.00003182075629494103	0.0000331620131669023	0.0000344877929715948	0.00003580045150245908	0.00003710207426297521	0.00003839444580645318	0.00003967921273043887	0.00004095785255376484	0.00004223167215156249	0.00004350191939642736	0.00004476972362309715	0.00004603611849430115	0.00004730212215072732	0.00004856866485722745	0.00004983659322597837	0.00005110676014021844	0.00005238002776682206	0.00005365718206019078	0.00005493895292649418	0.00005622609394307671	0.0000575193861367518	0.00005881956675040412	0.00006012732906504794	0.00006144340044731882	0.0000627685476339483	0.00006410351106880547	0.00006544900362487389	0.00006680578345624507	0.00006817465597037642	0.00006955640708716195	0.00007095181968630162	0.00007236173529823292	0.00007378704837204212	0.00007522863361094892	0.00007668740033186708
YAR015W	0.00004021553750411659	0.00004964284565937097	0.00005642293453309673	0.00006195678082342042	0.00006674354107668787	0.00007102558168223018	0.00007494107948592728	0.00007857716620120419	0.00008199275490828701	0.00008522975880207117	0.00008831919203110098	0.00009128476782391676	0.0000941450729440226	0.00009691499488091097	0.00009960664611366861	0.0001022301140094772	0.000104793823652051	0.0001073049763772652	0.0001097697512285685	0.0001121935140166071	0.000114580973566091	0.0001169362927334445	0.0001192631792460537	0.0001215649579717527	0.0001238446491440423	0.00012610498591395	0.0001283484747331312	0.0001305774451707511	0.0001327940305105308	0.0001350002318172037	0.0001371979460034207	0.0001393889290276339	0.0001415748638095797	0.0001437573862401656	0.0001459380090746448	0.0001481181937250252	0.0001502993986671675	0.0001524830694686892	0.0001546705472139463	0.0001568631506912516	0.0001590622294406858	0.0001612691581729116	0.000163485235466457	0.0001657117483960046	0.0001679500421291604	0.0001702015166147452	0.000172467520007375	0.0001747494038138399	0.0001770486043714467
YAR018C	0.00002130040829051392	0.00002770757382587055	0.00003247485811038043	0.00003645006331805042	0.00003994306668124228	0.00004310688244436287	0.00004602984620666829	0.00004876825090995969	0.00005136043704862896	0.00005383394054755752	0.00005620923907386441	0.00005850210928498669	0.00006072496471042991	0.00006288781467644427	0.00006499886258481807	0.00006706493888495241	0.00006909181555330091	0.00007108442698161628	0.00007304703120341052	0.00007498336357543214	0.0000768966930048334	0.00007878994777130564	0.00008066574057238346	0.0000825264268721832	0.00008437417922774897	0.00008621094125174741	0.00008803851910323672	0.00008985863048826915	0.00009167285080309148	0.0000934826279349422	0.00009528937146280073	0.00009709444709222961	0.00009889910043959592	0.0001007045390429442	0.00010251197481159	0.0001043225738007988	0.0001061374261004132	0.0001079576385143119	0.000109784339032762	0.0001116185934225503	0.000113461456146325	0.0001153140286064005	0.000117177418746699	0.0001190526870602473	0.0001209409424627541	0.0001228433513757197	0.0001247610513502489	0.0001266952031520217	0.0001286470503199645
YAR019C	4.680673600300596e-7	9.4088569908444e-7	1.418553036203971e-6	1.901170241187096e-6	2.388840749749416e-6	2.881671591073452e-6	3.379773031051137e-6	3.883259166347735e-6	4.392247530122708e-6	4.906859874410469e-6	5.427221738968599e-6	5.953463158494618e-6	6.485718151060229e-6	7.024125131171265e-6	7.568829299211272e-6	8.119980440704307e-6	8.677732838515095e-6	9.242245379258664e-6	9.813682509849611e-6	0.00001039221752017686	0.00001097803032850386	0.00001157130664171363	0.00001217223810538791	0.00001278102350121059	0.00001339787024521386	0.000014022997308105	0.00001465663059087409	0.00001529900373558164	0.00001595035887952723	0.00001661095177185259	0.00001728105039508209	0.00001796093264119351	0.00001865088657806712	0.00001935121305591696	0.00002006223132401711	0.00002078427454841814	0.00002151768899956875	0.0000222628354016299	0.00002302009682988544	0.00002378987644496195	0.00002457259443571415	0.00002536868807371528	0.00002617862164257156	0.0000270028921743677	0.00002784202017145124	0.0000286965501025859	0.00002956705125900077	0.00003045412288701913	0.00003135841518218159
YAR019W-A	5.72630742282408e-7	1.151073802603538e-6	1.735449096837238e-6	2.325880028392532e-6	2.922493139907729e-6	3.525419370206983e-6	4.134793617874733e-6	4.750755468065579e-6	5.373448710098961e-6	6.003022294638666e-6	6.639629806242825e-6	7.283430328514455e-6	7.934587818185515e-6	8.593271609862036e-6	9.259659341316967e-6	9.933934260052055e-6	0.00001061628511569083	0.00001130690629017044	0.00001200599896357139	0.00001271377513452729	0.00001343045491650005	0.00001415626550506807	0.00001489144136156762	0.00001563622567265241	0.00001639087217814858	0.00001715564876948808	0.00001793083181832311	0.0000187167071675166	0.00001951357104376954	0.00002032173631017685	0.00002114153082221882	0.00002197329456132626	0.00002281737995939569	0.00002367415505365179	0.00002454401040066275	0.0000254273536083785	0.00002632460831904477	0.0000272362158360676	0.00002816264477422183	0.00002910438837639891	0.00003006196072388407	0.00003103589680063453	0.00003202676451660709	0.00003303517194082928	0.00003406175588268668	0.00003510718247791999	0.00003617214823689872	0.00003725738622572617	0.00003836369179208995
YAR020C	5.72630742282408e-7	1.151073802603538e-6	1.735449096837238e-6	2.325880028392532e-6	2.922493139907729e-6	3.525419370206983e-6	4.134793617874733e-6	4.750755468065579e-6	5.373448710098961e-6	6.003022294638666e-6	6.639629806242825e-6	7.283430328514455e-6	7.934587818185515e-6	8.593271609862036e-6	9.259659341316967e-6	9.933934260052055e-6	0.00001061628511569083	0.00001130690629017044	0.00001200599896357139	0.00001271377513452729	0.00001343045491650005	0.00001415626550506807	0.00001489144136156762	0.00001563622567265241	0.00001639087217814858	0.00001715564876948808	0.00001793083181832311	0.0000187167071675166	0.00001951357104376954	0.00002032173631017685	0.00002114153082221882	0.00002197329456132626	0.00002281737995939569	0.00002367415505365179	0.00002454401040066275	0.0000254273536083785	0.00002632460831904477	0.0000272362158360676	0.00002816264477422183	0.00002910438837639891	0.00003006196072388407	0.00003103589680063453	0.00003202676451660709	0.00003303517194082928	0.00003406175588268668	0.00003510718247791999	0.00003617214823689872	0.00003725738622572617	0.00003836369179208995
YAR023C	0.00002055260687821339	0.00002673483348409429	0.0000313347507561356	0.00003517039676488425	0.00003854076976667749	0.00004159351207790762	0.000044413858066499	0.00004705612437808377	0.00004955730547156939	0.00005194397055838149	0.00005423587838809397	0.00005644825174110298	0.00005859306834047238	0.00006067998611098275	0.00006271692045452842	0.0000647104620215026	0.00006666618014844642	0.00006858883599495707	0.00007048253810437382	0.00007235089069588976	0.0000741970479140172	0.00007602383523188079	0.00007783377362573202	0.0000796291358614146	0.00008141201822572576	0.00008318429609967729	0.00008494771222374063	0.00008670392399608358	0.0000884544515252666	0.0000902006918568473	0.00009194400506743593	0.00009368570892796842	0.00009542700534302655	0.00009716905943491326	0.00009891304054791311	0.0001006600738411734	0.0001024112111273117	0.0001041675203238323	0.0001059300898214206	0.0001076999480171661	0.0001094781123226256	0.0001112656454385654	0.0001130636162732582	0.0001148730486659995	0.0001166950119822315	0.0001185306318839322	0.0001203810060493602	0.0001222472544478818	0.0001241305769197092
YAR027W	0.00002037024433949421	0.00002649761621707186	0.00003105671853202434	0.00003485833093388839	0.0000381987986783521	0.00004122445405696096	0.0000440197751561576	0.00004663859667236895	0.00004911758481303224	0.00005148307304273294	0.00005375464479187723	0.00005594738776996989	0.00005807317342181978	0.00006014157397805653	0.00006216043460731841	0.00006413628748114533	0.00006607465252026081	0.00006798024863738742	0.00006985714792221337	0.00007170892261292365	0.00007353869886716695	0.00007534927708940906	0.0000771431558844901	0.0000789225878549566	0.00008068965068736491	0.00008244620327626515	0.00008419397242742902	0.00008593460130829157	0.00008766959638145609	0.00008940034229471147	0.00009112818705493676	0.00009285443674373807	0.00009458028260411746	0.00009630687941463849	0.00009803538613963008	0.00009976691796710477	0.0001015025173740689	0.0001032432427927871	0.0001049901729577742	0.0001067443271574382	0.000108506713763932	0.0001102783860359374	0.0001120604034184907	0.0001138537806667069	0.0001156595776397971	0.0001174789100117096	0.0001193128657476125	0.0001211625548600952	0.0001230291665255646
YAR028W	4.680848689431984e-7	9.409208946807509e-7	1.418606099905448e-6	1.901241358089394e-6	2.388930108887708e-6	2.881779385465938e-6	3.37989945784388e-6	3.883404426966125e-6	4.392411830388633e-6	4.907043424700097e-6	5.427424754354018e-6	5.953685858911885e-6	6.485960761445226e-6	7.02438788159824e-6	7.569112425219344e-6	8.120284183481197e-6	8.678057445070953e-6	9.242591102604445e-6	9.814049608965818e-6	0.00001039260626035392	0.00001097844098190935	0.00001157173948762893	0.00001217269343045241	0.00001278150159940649	0.00001339837141762223	0.00001402352186423064	0.00001465717884900427	0.00001529957602312331	0.00001595095553279649	0.00001661157313565997	0.00001728169682468652	0.00001796160450283167	0.00001865158424940979	0.00001935193692467605	0.0000200629817892247	0.00002078505202241595	0.00002151849390863967	0.00002226366818529712	0.00002302095793987507	0.00002379076634916479	0.00002457351361917504	0.00002536963703933656	0.00002617960090503601	0.00002700390226744649	0.00002784306165052206	0.00002869762354595061	0.00002956815726930426	0.00003045526208498292	0.00003135958820520892
YAR030C	5.72630742282408e-7	1.151073802603538e-6	1.735449096837238e-6	2.325880028392532e-6	2.922493139907729e-6	3.525419370206983e-6	4.134793617874733e-6	4.750755468065579e-6	5.373448710098961e-6	6.003022294638666e-6	6.639629806242825e-6	7.283430328514455e-6	7.934587818185515e-6	8.593271609862036e-6	9.259659341316967e-6	9.933934260052055e-6	0.00001061628511569083	0.00001130690629017044	0.00001200599896357139	0.00001271377513452729	0.00001343045491650005	0.00001415626550506807	0.00001489144136156762	0.00001563622567265241	0.00001639087217814858	0.00001715564876948808	0.00001793083181832311	0.0000187167071675166	0.00001951357104376954	0.00002032173631017685	0.00002114153082221882	0.00002197329456132626	0.00002281737995939569	0.00002367415505365179	0.00002454401040066275	0.0000254273536083785	0.00002632460831904477	0.0000272362158360676	0.00002816264477422183	0.00002910438837639891	0.00003006196072388407	0.00003103589680063453	0.00003202676451660709	0.00003303517194082928	0.00003406175588268668	0.00003510718247791999	0.00003617214823689872	0.00003725738622572617	0.00003836369179208995
YAR031W	4.684230525144819e-7	9.416006944818812e-7	1.419631019412454e-6	1.902614973628864e-6	2.390656071540477e-6	2.88386142363682e-6	3.382341379607332e-6	3.88621012283669e-6	4.395585275800333e-6	4.910588683054384e-6	5.431345979756684e-6	5.957987299421227e-6	6.490646762078e-6	7.029462887759534e-6	7.574580986901817e-6	8.126150958459831e-6	8.684327202098516e-6	9.24926872467813e-6	9.82114009966456e-6	0.00001040011475012741	0.00001098637272977491	0.00001158009988515923	0.00001218148800585192	0.00001279073602541109	0.00001340805152322695	0.00001403365363437962	0.00001466776842863562	0.00001531062972230026	0.00001596247983798764	0.00001662357472850902	0.00001729418257633953	0.0000179745814795636	0.00001866505971924703	0.00001936591838481598	0.00002007747697351785	0.00002080006889721027	0.00002153404068087718	0.00002227975332506098	0.00002303759021462114	0.00002380795480710554	0.0000245912675981827	0.00002538796617724352	0.00002619851522638013	0.00002702341215397011	0.00002786317784330724	0.00002871835715940811	0.00002958951980523259	0.00003047726550498583	0.00003138224499399424
YAR033W	1.029562164576575e-6	2.069574352467445e-6	3.120252714407734e-6	4.181818028725462e-6	5.254498337924741e-6	6.338529055627946e-6	7.434152714231257e-6	8.541620272206022e-6	9.661190246522199e-6	0.00001079313043348866	0.00001193771696081951	0.00001309523584242101	0.00001426598185455689	0.00001545025943995505	0.00001664838797069064	0.00001786069690476827	0.00001908752559320583	0.00002032922351361382	0.00002158615236259611	0.00002285869328531439	0.00002414724202080843	0.00002545220704178426	0.00002677400988473633	0.00002811308631421873	0.00002946989534931922	0.000030844917245123	0.00003223864888816678	0.00003365160419388602	0.00003508431574018317	0.00003653734600225907	0.0000380112844279323	0.00003950674226814553	0.00004102435315944395	0.00004256477877245287	0.00004412872126990431	0.00004571691348829236	0.00004733011709368917	0.00004896912549078924	0.00005063478116296178	0.00005232797090825992	0.00005404961899394535	0.00005580068727019571	0.00005758219670292236	0.00005939524052066052	0.00006124096364179773	0.00006312056371432129	0.0000650352930014479	0.00006698646942134982	0.00006897552282615453
YAR035W	4.681535439981973e-7	9.410589418415602e-7	1.418814230609764e-6	1.901520298608724e-6	2.389280600644709e-6	2.882202185595414e-6	3.380395339657754e-6	3.883974180512391e-6	4.393056262960007e-6	4.907763361452999e-6	5.42822103886433e-6	5.954559353834253e-6	6.486912349093804e-6	7.025418464584271e-6	7.570222927467656e-6	8.12147555090648e-6	8.679330646239223e-6	9.243947129410286e-6	9.815489477378727e-6	0.00001039413101171872	0.00001098005168401151	0.00001157343723554965	0.00001217447934744642	0.00001278337683786674	0.00001340033716018147	0.00001402557932571746	0.00001465932927748903	0.0000153018207010678	0.00001595329577814601	0.00001661401030356996	0.00001728423230975494	0.00001796423974059939	0.00001865432071787566	0.00001935477614562569	0.00002006592533110254	0.00002078810150279679	0.00002152165099619262	0.00002226693460154359	0.0000230243354619198	0.00002379425681358162	0.00002457711892460837	0.00002537335914918501	0.00002618344184951005	0.0000270078641495024	0.00002784714664967738	0.00002870183392184151	0.00002957249536537543	0.00003045973033300385	0.00003136418913234417
YAR042W	4.680617570115993e-7	9.408744362061657e-7	1.418536055442585e-6	1.901147483250169e-6	2.388812154149847e-6	2.881637096030637e-6	3.379732573466284e-6	3.883212681762717e-6	4.392194952672244e-6	4.906801136772053e-6	5.427156772317019e-6	5.953391892448004e-6	6.485640513497401e-6	7.024041047909658e-6	7.568738694670009e-6	8.119883237974364e-6	8.677628959362466e-6	9.242134744132242e-6	9.813565035367824e-6	0.00001039209311911789	0.0000109778989129982	0.00001157116812338058	0.00001217209239549087	0.00001278087050768812	0.00001339770986675323	0.00001402282944315237	0.00001465645513857459	0.00001529882059617445	0.00001595016794884999	0.00001661075293167889	0.00001728084352831195	0.00001796071763336815	0.00001865066331802677	0.00001935098141651315	0.00002006199116785961	0.00002078402574280649	0.00002151743141778346	0.00002226256891010201	0.00002301982126861812	0.00002378959166021084	0.000024572300283413	0.00002536838442155444	0.00002617830829870674	0.00002700256894276739	0.00002784168686745546	0.00002869620655612064	0.00002956669731835951	0.00003045375836562529	0.00003135803982929994
YAR047C	5.72630742282408e-7	1.151073802603538e-6	1.735449096837238e-6	2.325880028392532e-6	2.922493139907729e-6	3.525419370206983e-6	4.134793617874733e-6	4.750755468065579e-6	5.373448710098961e-6	6.003022294638666e-6	6.639629806242825e-6	7.283430328514455e-6	7.934587818185515e-6	8.593271609862036e-6	9.259659341316967e-6	9.933934260052055e-6	0.00001061628511569083	0.00001130690629017044	0.00001200599896357139	0.00001271377513452729	0.00001343045491650005	0.00001415626550506807	0.00001489144136156762	0.00001563622567265241	0.00001639087217814858	0.00001715564876948808	0.00001793083181832311	0.0000187167071675166	0.00001951357104376954	0.00002032173631017685	0.00002114153082221882	0.00002197329456132626	0.00002281737995939569	0.00002367415505365179	0.00002454401040066275	0.0000254273536083785	0.00002632460831904477	0.0000272362158360676	0.00002816264477422183	0.00002910438837639891	0.00003006196072388407	0.00003103589680063453	0.00003202676451660709	0.00003303517194082928	0.00003406175588268668	0.00003510718247791999	0.00003617214823689872	0.00003725738622572617	0.00003836369179208995
YAR050W	1.003357040423807e-6	2.016898146587318e-6	3.040833427253462e-6	4.075379665378239e-6	5.120757476691082e-6	6.177196824801467e-6	7.244934069856737e-6	8.324213783634597e-6	9.415287904066945e-6	0.00001051841741228729	0.00001163387140879284	0.00001276192862871952	0.00001390287634644566	0.00001505701125698946	0.00001622464460481546	0.00001740609746357864	0.00001860170054817036	0.00001981179444235005	0.0000210367316377863	0.00002227688357987496	0.00002353263593669754	0.00002480438678594874	0.00002609254693665473	0.0000273975410635638	0.00002871981650376506	0.00003005984129073525	0.00003141809966622977	0.00003279509246756392	0.00003419133871907629	0.00003560738658077294	0.00003704381050034438	0.00003850120617388506	0.00003998019111345931	0.00004148141014996092	0.00004300554757661956	0.00004455331758131841	0.00004612546244796442	0.00004772275539013481	0.00004934601744930722	0.00005099611285724539	0.00005267394236172783	0.00005438044333744554	0.00005611661076371425	0.0000578835100483125	0.00005968225697490281	0.00006151401871506105	0.0000633800156659314	0.00006528153220691444	0.00006721996180121931
YAR053W	5.72630742282408e-7	1.151073802603538e-6	1.735449096837238e-6	2.325880028392532e-6	2.922493139907729e-6	3.525419370206983e-6	4.134793617874733e-6	4.750755468065579e-6	5.373448710098961e-6	6.003022294638666e-6	6.639629806242825e-6	7.283430328514455e-6	7.934587818185515e-6	8.593271609862036e-6	9.259659341316967e-6	9.933934260052055e-6	0.00001061628511569083	0.00001130690629017044	0.00001200599896357139	0.00001271377513452729	0.00001343045491650005	0.00001415626550506807	0.00001489144136156762	0.00001563622567265241	0.00001639087217814858	0.00001715564876948808	0.00001793083181832311	0.0000187167071675166	0.00001951357104376954	0.00002032173631017685	0.00002114153082221882	0.00002197329456132626	0.00002281737995939569	0.00002367415505365179	0.00002454401040066275	0.0000254273536083785	0.00002632460831904477	0.0000272362158360676	0.00002816264477422183	0.00002910438837639891	0.00003006196072388407	0.00003103589680063453	0.00003202676451660709	0.00003303517194082928	0.00003406175588268668	0.00003510718247791999	0.00003617214823689872	0.00003725738622572617	0.00003836369179208995
YAR061W	4.909217651138761e-7	9.868264868574103e-7	1.487816970275186e-6	1.993999010296265e-6	2.505481093187143e-6	3.022375474073153e-6	3.544797802843122e-6	4.072867747216181e-6	4.606708579189794e-6	5.146447995633848e-6	5.692217666089002e-6	6.244153974505605e-6	6.802397482514041e-6	7.36709336237917e-6	7.938393904775977e-6	8.516456209612622e-6	9.101442093822401e-6	9.693518202978564e-6	0.00001029285701055915	0.00001089964026493846	0.00001151405667171423	0.00001213630100807327	0.00001276657428023101	0.00001340508497438091	0.00001405205062341896	0.00001470770089359479	0.00001537227272145148	0.00001604601116335058	0.00001672917017717553	0.00001742201798222256	0.00001812483565276633	0.00001883791465897794	0.00001956155714503086	0.00002029607863133618	0.00002104181394510091	0.00002179911253374351	0.00002256833759122307	0.00002334986745099915	0.00002414410385838317	0.00002495146967680062	0.00002577240563510332	0.00002660737038257779	0.00002745685078728695	0.00002832136815291763	0.00002920146842456509	0.00003009772268951373	0.00003101072807600006	0.00003194111304601232	0.00003288955945262969
YAR062W	4.736861097023943e-7	9.521802301034591e-7	1.435581556881363e-6	1.923992170669723e-6	2.417516748866897e-6	2.916263605453539e-6	3.42034432997714e-6	3.929874388746486e-6	4.444972725814193e-6	4.965762554752668e-6	5.492370922326667e-6	6.024929424197192e-6	6.563573687037051e-6	7.108443786351307e-6	7.659686666004754e-6	8.217453910218188e-6	8.781901654618319e-6	9.353190693932971e-6	9.931487446583145e-6	0.00001051696728024514	0.00001110981227502456	0.00001171021036941631	0.00001231835551221349	0.00001293444887002912	0.0000135587003394905	0.00001419133152313617	0.00001483257103838295	0.00001548265533731135	0.00001614182946184414	0.00001681035221612094	0.00001748849480551963	0.00001817653846606689	0.00001887477473291552	0.00001958350805081731	0.00002030306149257277	0.00002103377223551361	0.00002177599072065986	0.0000225300819989573	0.00002329643371429026	0.00002407545388207216	0.00002486756775533402	0.00002567321787798837	0.00002649287403304132	0.00002732703922153845	0.00002817624021830626	0.00002904102805710704	0.00002992197889775873	0.00003081969914170576	0.00003173484671152288
YAR068W	1.114610445006279e-6	2.240534056047095e-6	3.378004836365615e-6	4.527261799049638e-6	5.688551821107021e-6	6.862129759579762e-6	8.04825817814204e-6	9.247208762487541e-6	0.00001045926138104937	0.00001168470594794186	0.00001292384139684726	0.0000141769773639997	0.00001544443297260406	0.00001672653781093386	0.00001802363762699276	0.00001933608908754121	0.0000206642595692781	0.00002200852741170483	0.00002336928419118845	0.0000247469425381896	0.00002614193087056249	0.00002755469139080811	0.00002898568044340018	0.00003043536978659996	0.00003190425637493173	0.00003339286011890972	0.00003490171893034798	0.00003643138915465162	0.00003798244736102636	0.00003955550252025894	0.00004115119274616135	0.00004277017975033679	0.00004441314947599095	0.00004608081828688164	0.0000477739463607252	0.00004949332702567943	0.00005123978481519755	0.00005301417866971554	0.00005481742073390344	0.0000566504710034952	0.00005851433002441687	0.00006041003902001866	0.00006233870347601168	0.00006430150690331558	0.00006629968871244044	0.00006833454538582652	0.0000704074325172195	0.00007251977696264186	0.00007467312686167698
YAR069C	4.909217651138761e-7	9.868264868574103e-7	1.487816970275186e-6	1.993999010296265e-6	2.505481093187143e-6	3.022375474073153e-6	3.544797802843122e-6	4.072867747216181e-6	4.606708579189794e-6	5.146447995633848e-6	5.692217666089002e-6	6.244153974505605e-6	6.802397482514041e-6	7.36709336237917e-6	7.938393904775977e-6	8.516456209612622e-6	9.101442093822401e-6	9.693518202978564e-6	0.00001029285701055915	0.00001089964026493846	0.00001151405667171423	0.00001213630100807327	0.00001276657428023101	0.00001340508497438091	0.00001405205062341896	0.00001470770089359479	0.00001537227272145148	0.00001604601116335058	0.00001672917017717553	0.00001742201798222256	0.00001812483565276633	0.00001883791465897794	0.00001956155714503086	0.00002029607863133618	0.00002104181394510091	0.00002179911253374351	0.00002256833759122307	0.00002334986745099915	0.00002414410385838317	0.00002495146967680062	0.00002577240563510332	0.00002660737038257779	0.00002745685078728695	0.00002832136815291763	0.00002920146842456509	0.00003009772268951373	0.00003101072807600006	0.00003194111304601232	0.00003288955945262969
YAR070C	4.909217651138761e-7	9.868264868574103e-7	1.487816970275186e-6	1.993999010296265e-6	2.505481093187143e-6	3.022375474073153e-6	3.544797802843122e-6	4.072867747216181e-6	4.606708579189794e-6	5.146447995633848e-6	5.692217666089002e-6	6.244153974505605e-6	6.802397482514041e-6	7.36709336237917e-6	7.938393904775977e-6	8.516456209612622e-6	9.101442093822401e-6	9.693518202978564e-6	0.00001029285701055915	0.00001089964026493846	0.00001151405667171423	0.00001213630100807327	0.00001276657428023101	0.00001340508497438091	0.00001405205062341896	0.00001470770089359479	0.00001537227272145148	0.00001604601116335058	0.00001672917017717553	0.00001742201798222256	0.00001812483565276633	0.00001883791465897794	0.00001956155714503086	0.00002029607863133618	0.00002104181394510091	0.00002179911253374351	0.00002256833759122307	0.00002334986745099915	0.00002414410385838317	0.00002495146967680062	0.00002577240563510332	0.00002660737038257779	0.00002745685078728695	0.00002832136815291763	0.00002920146842456509	0.00003009772268951373	0.00003101072807600006	0.00003194111304601232	0.00003288955945262969
YAR071W	1.00346503392903e-6	2.017115229647253e-6	3.041160718526708e-6	4.075818306829256e-6	5.121308634042864e-6	6.177861688521446e-6	7.245713855849479e-6	8.325109734127171e-6	9.41630128839913e-6	0.00001051954952788441	0.00001163512358203994	0.00001276330221599965	0.00001390437273528108	0.00001505863186749628	0.00001622639089004488	0.00001740797091036931	0.00001860370267809199	0.00001981392681266176	0.00002103899584674007	0.00002227928126861773	0.00002353516878539934	0.00002480705651479964	0.00002609535530686126	0.00002740048988356498	0.00002872290764131673	0.00003006307666005373	0.00003142148122803364	0.00003279862223005602	0.00003419501874871718	0.00003561121902120983	0.00003704779754993045	0.0000385053500852434	0.00003998449419452737	0.00004148587479833668	0.00004301017627431701	0.00004455811287290683	0.00004613042694120535	0.00004772789177993062	0.00004935132855511124	0.00005100160157333864	0.00005267961165508599	0.00005438629624771358	0.00005612265052643027	0.00005788974001115883	0.00005968868057659683	0.00006152063948510851	0.00006338683722362502	0.00006528855835462855	0.00006722719658521585
YAR073W	1.005020414154343e-6	2.02024177573422e-6	3.045874541799031e-6	4.082135854804509e-6	5.12924669605627e-6	6.187437410380944e-6	7.256944749708247e-6	8.338013691197768e-6	9.430896590389825e-6	0.00001053585486101364	0.00001165315804962225	0.00001278308535337693	0.000013925924523455	0.0000150819727484998	0.00001625154178733944	0.00001743495324372168	0.00001863253837835347	0.00001984463833688312	0.00002107160620370625	0.00002231381404794472	0.00002357164817010551	0.00002484550729994623	0.00002613580291862936	0.00002744296040909633	0.00002876742788069627	0.00003010967413189861	0.00003147018419164775	0.00003284945970974075	0.00003424802057757785	0.00003566641591383442	0.00003710522109870495	0.00003856503278855292	0.00004004646948831186	0.00004155017715385572	0.0000430768412420305	0.00004462717708506613	0.00004620192815120662	0.000047801868946921	0.00004942782197405589	0.00005108065284658868	0.00005276126373846269	0.00005447059349996853	0.00005620963900341878	0.000057979467416309	0.00005978119629356709	0.00006161599464764964	0.0000634850847866776	0.00006538975333667203	0.00006733139631819195
YAR075W	1.114610445006279e-6	2.240534056047095e-6	3.378004836365615e-6	4.527261799049638e-6	5.688551821107021e-6	6.862129759579762e-6	8.04825817814204e-6	9.247208762487541e-6	0.00001045926138104937	0.00001168470594794186	0.00001292384139684726	0.0000141769773639997	0.00001544443297260406	0.00001672653781093386	0.00001802363762699276	0.00001933608908754121	0.0000206642595692781	0.00002200852741170483	0.00002336928419118845	0.0000247469425381896	0.00002614193087056249	0.00002755469139080811	0.00002898568044340018	0.00003043536978659996	0.00003190425637493173	0.00003339286011890972	0.00003490171893034798	0.00003643138915465162	0.00003798244736102636	0.00003955550252025894	0.00004115119274616135	0.00004277017975033679	0.00004441314947599095	0.00004608081828688164	0.0000477739463607252	0.00004949332702567943	0.00005123978481519755	0.00005301417866971554	0.00005481742073390344	0.0000566504710034952	0.00005851433002441687	0.00006041003902001866	0.00006233870347601168	0.00006430150690331558	0.00006629968871244044	0.00006833454538582652	0.0000704074325172195	0.00007251977696264186	0.00007467312686167698
YBL001C	0.0001713496171678336	0.0001931190732392045	0.0002079140185101559	0.0002195609969133374	0.0002293689566151729	0.0002379566609729438	0.0002456699013336937	0.0002527230932775483	0.0002592593854421693	0.0002653793728249001	0.0002711565945236753	0.0002766469442698573	0.0002818935489059709	0.0002869309360378198	0.0002917867764941519	0.0002964840554413761	0.0003010417103101305	0.0003054759149791636	0.0003098004421904505	0.0003140269825809261	0.0003181659004264657	0.0003222262659597093	0.0003262159718797854	0.000330142121706121	0.0003340111233116916	0.0003378286834860034	0.000341599971639943	0.0003453297628955922	0.0003490224136614739	0.0003526819214737561	0.0003563120127932758	0.0003599161614665482	0.0003634976180931138	0.0003670594497481771	0.0003706045516341238	0.0003741356679176674	0.0003776554389346609	0.0003811664141808467	0.0003846710136955226	0.0003881715886053908	0.0003916704632237597	0.0003951699184525575	0.0003986721361208309	0.0004021792955889888	0.0004056936091834352	0.0004092172891951313	0.0004127524351576254	0.0004163011871610407	0.0004198657662525674
YBL002W	4.909217651138761e-7	9.868264868574103e-7	1.487816970275186e-6	1.993999010296265e-6	2.505481093187143e-6	3.022375474073153e-6	3.544797802843122e-6	4.072867747216181e-6	4.606708579189794e-6	5.146447995633848e-6	5.692217666089002e-6	6.244153974505605e-6	6.802397482514041e-6	7.36709336237917e-6	7.938393904775977e-6	8.516456209612622e-6	9.101442093822401e-6	9.693518202978564e-6	0.00001029285701055915	0.00001089964026493846	0.00001151405667171423	0.00001213630100807327	0.00001276657428023101	0.00001340508497438091	0.00001405205062341896	0.00001470770089359479	0.00001537227272145148	0.00001604601116335058	0.00001672917017717553	0.00001742201798222256	0.00001812483565276633	0.00001883791465897794	0.00001956155714503086	0.00002029607863133618	0.00002104181394510091	0.00002179911253374351	0.00002256833759122307	0.00002334986745099915	0.00002414410385838317	0.00002495146967680062	0.00002577240563510332	0.00002660737038257779	0.00002745685078728695	0.00002832136815291763	0.00002920146842456509	0.00003009772268951373	0.00003101072807600006	0.00003194111304601232	0.00003288955945262969
YBL004W	4.683307697082533e-7	9.414151921663994e-7	1.41935134156126e-6	1.902240144350675e-6	2.390185094535049e-6	2.883293281507442e-6	3.381675033216607e-6	3.885444510548991e-6	4.394719312807324e-6	4.909621260543893e-6	5.430275964165643e-6	5.956813531548676e-6	6.48936805605345e-6	7.028078029685416e-6	7.573088734873422e-6	8.124550041889426e-6	8.682616320932653e-6	9.247446548604972e-6	9.819205262547106e-6	0.0000103980658484446	0.00001098420832728329	0.00001157781851212719	0.00001217908815830218	0.00001278821615843567	0.00001340541003867559	0.00001403088889528302	0.00001466487875970113	0.00001530761340927628	0.00001595933511610586	0.00001662029976251181	0.00001729077548606316	0.00001797104034095412	0.00001866138256376946	0.00001936210316193104	0.00002007352155810555	0.00002079597111431335	0.00002152979830576194	0.00002227536405714083	0.00002303305163798281	0.00002380326444662017	0.00002458642292274059	0.00002538296460057646	0.00002619335397226245	0.00002701808835135222	0.00002785768855034947	0.00002871269936508955	0.00002958369043183561	0.0000304712613069223	0.00003137606249651407
YBL005W	4.680613738011367e-7	9.408736658842397e-7	1.418534894030947e-6	1.901145926710737e-6	2.38881019834309e-6	2.881634736735589e-6	3.379729806370793e-6	3.883209502458001e-6	4.392191356653323e-6	4.906797119434607e-6	5.427152328954165e-6	5.953387018246119e-6	6.485635203410834e-6	7.024035296413846e-6	7.568732496428849e-6	8.119876587949542e-6	8.677621852861301e-6	9.242127176860892e-6	9.813557001216855e-6	0.00001039208461023299	0.0000109778899227403	0.00001157115864650749	0.00001217208242835726	0.00001278086004564395	0.00001339769889884228	0.00001402281796038635	0.0000146564431348599	0.0000152988080687472	0.00001595015489342312	0.00001661073933377049	0.00001728082937712835	0.00001796070292328814	0.00001865064804930784	0.00001935096557802991	0.00002006197474232131	0.00002078400872050121	0.00002151741379787773	0.00002226255068929493	0.00002301980242343443	0.00002378957217682808	0.00002457228016097148	0.00002536836367425773	0.00002617828689150652	0.00002700254684171117	0.00002784166405424428	0.00002869618303128729	0.00002956667310497312	0.00003045373346103576	0.00003135801417810697
YBL005W-A	1.419697026278199e-6	2.853803228463664e-6	4.302616642224113e-6	5.766441683830205e-6	7.245592784886662e-6	8.740394540882343e-6	0.00001025118136231367	0.00001177829927787794	0.00001332210473789495	0.00001488296698687417	0.00001646126675724547	0.00001805739841167884	0.00001967176839732563	0.00002130479648464351	0.00002295692302959212	0.00002462860229669671	0.00002632030219161532	0.00002803250458331456	0.00002976570818592198	0.00003152043852663821	0.00003329724125749314	0.00003509667958836507	0.00003691933474229547	0.00003876580755978539	0.00004063673094072937	0.0000425327670664518	0.00004445460105056092	0.00004640294148698204	0.00004837852270186358	0.00005038212024059516	0.00005241454683776173	0.0000544766452908681	0.00005656928926369636	0.00005869339107414277	0.00006084991886651843	0.00006303988307713681	0.0000652643338934431	0.00006752436526615964	0.00006982113881364205	0.00007215587725009815	0.00007452985495293839	0.00007694439811808797	0.00007940091445271548	0.00008190091129567746	0.00008444596725569509	0.00008703773364704903	0.0000896779370904098	0.00009236839470452396	0.00009511107792376519
YBL005W-B	8.117913475771031e-6	0.00001173242994274648	0.00001461922368752072	0.0000171354072562511	0.00001941896943036294	0.00002154056550282037	0.00002354211827699927	0.00002545093112940228	0.0000272859865711188	0.00002906107188177695	0.000030786737983841	0.00003247106217176236	0.0000341206163540816	0.00003574070896206444	0.0000373357222611969	0.00003890943707141796	0.00004046499243679788	0.0000420051524334312	0.00004353236401735896	0.00004504872079867737	0.00004655615543525386	0.0000480564008391343	0.00004955099061072047	0.0000510413888918764	0.00005252892075384641	0.0000540147990025825	0.00005550021823456288	0.00005698626995646306	0.00005847394749762816	0.00005996425154179283	0.0000614581936807988	0.00006295669613438677	0.00006446061528955003	0.00006597083529727581	0.00006748827253284988	0.00006901379209173654	0.0000705482073869368	0.00007209237180292087	0.00007364718520741779	0.00007521351600060784	0.00007679220079072822	0.00007838412859304682	0.00007999024525997071	0.00008161147263551829	0.00008324872923760891	0.00008490300237530758	0.00008657534154087997	0.00008826677313585043	0.00008997836400078223
YBL006C	6.924051096147696e-6	0.00001000699803490306	0.00001246924491529678	0.00001461538546672529	0.00001656311512639586	0.000018372698254115	0.00002007989227096849	0.00002170798517784971	0.00002327316781245922	0.00002478719983994985	0.00002625908049614345	0.00002769569918941059	0.00002910266134249127	0.00003048449467764465	0.00003184493700261008	0.00003318721310418491	0.00003451400037036625	0.00003582765640189389	0.0000371302682707859	0.00003842362188943966	0.00003970936512103394	0.00004098897658611568	0.0000422637641626756	0.00004353497668226854	0.0000448037443156568	0.00004607110152513654	0.00004733806723879722	0.00004860557239592095	0.00004987446425996553	0.00005114559637814027	0.00005241983157986048	0.00005369795639066313	0.00005498070127614866	0.0000562688203958098	0.00005756309537625561	0.00005886426400642045	0.00006017302009508899	0.00006149009156623318	0.00006281624574277967	0.00006415222362629286	0.0000654987386307759	0.00006685654948698626	0.00006822646221573329	0.00006960926333622918	0.00007100573632061086	0.00007241672333565853	0.00007384311951275687	0.00007528580022557954	0.0000767456754760895
YBL006W-A	5.72630742282408e-7	1.151073802603538e-6	1.735449096837238e-6	2.325880028392532e-6	2.922493139907729e-6	3.525419370206983e-6	4.134793617874733e-6	4.750755468065579e-6	5.373448710098961e-6	6.003022294638666e-6	6.639629806242825e-6	7.283430328514455e-6	7.934587818185515e-6	8.593271609862036e-6	9.259659341316967e-6	9.933934260052055e-6	0.00001061628511569083	0.00001130690629017044	0.00001200599896357139	0.00001271377513452729	0.00001343045491650005	0.00001415626550506807	0.00001489144136156762	0.00001563622567265241	0.00001639087217814858	0.00001715564876948808	0.00001793083181832311	0.0000187167071675166	0.00001951357104376954	0.00002032173631017685	0.00002114153082221882	0.00002197329456132626	0.00002281737995939569	0.00002367415505365179	0.00002454401040066275	0.0000254273536083785	0.00002632460831904477	0.0000272362158360676	0.00002816264477422183	0.00002910438837639891	0.00003006196072388407	0.00003103589680063453	0.00003202676451660709	0.00003303517194082928	0.00003406175588268668	0.00003510718247791999	0.00003617214823689872	0.00003725738622572617	0.00003836369179208995
YBL007C	1.003357156867038e-6	2.016898380592058e-6	3.040833779980339e-6	4.075380138142371e-6	5.120758070742365e-6	6.177197541440696e-6	7.244934910408558e-6	8.324214749439078e-6	9.415288996493664e-6	0.00001051841863273478	0.00001163387275869027	0.00001276193010953001	0.0000139028779602972	0.000015057013007934	0.00001622464649535282	0.00001740609949407329	0.00001860170271658582	0.00001981179674395552	0.00002103673407658555	0.00002227688616818401	0.00002353263867983643	0.00002480438968128291	0.00002609254997253599	0.00002739754423278558	0.0000287198198308361	0.00003005984478911013	0.00003141810333350636	0.00003279509628320475	0.0000341913426695542	0.00003560739070413237	0.00003704381481446212	0.0000385012106688042	0.00003998019574772835	0.00004148141493997534	0.00004300555256906216	0.00004455332278237947	0.00004612546781657411	0.00004772276089692003	0.00004934602316730353	0.00005099611880786921	0.00005267394849773411	0.00005438044953142605	0.00005611661713935352	0.00005788351672283936	0.00005968226398506015	0.00006151402600106005	0.00006338002305275865	0.00006528153964172965	0.00006721996948719315
YBL008W	0.00002030857039168089	0.00002641739071915579	0.00003096268965240958	0.0000347527920858113	0.00003808314604549026	0.00004109964078028149	0.00004388649860629698	0.00004649739122815325	0.00004896887384063151	0.00005132720017955906	0.00005359189438379371	0.00005577799848225704	0.00005789734797760961	0.00005995948611860245	0.00006197223432172213	0.00006394210498183021	0.0000658746013056488	0.00006777442792142154	0.0000696456445869329	0.00007149181272687128	0.00007331604903440761	0.00007512114543143528	0.00007690959296450452	0.00007868363740916277	0.00008044535016122647	0.00008219658449683343	0.00008393906198860379	0.00008567442082454373	0.00008740416290654921	0.00008912966869450479	0.00009085228211834035	0.00009257330529733959	0.00009429392586062559	0.00009601529510404624	0.00009773856849348373	0.0000994648578103849	0.0001011952023823584	0.0001029306574602352	0.000104672298509638	0.0001064211416933978	0.0001081781923592985	0.0001099445006077134	0.0001117211226246588	0.0001135090700919067	0.0001153093997024174	0.0001171232237520577	0.0001189516268475562	0.0001207957156870555	0.000122656675888742
YBL008W-A	4.909217651138761e-7	9.868264868574103e-7	1.487816970275186e-6	1.993999010296265e-6	2.505481093187143e-6	3.022375474073153e-6	3.544797802843122e-6	4.072867747216181e-6	4.606708579189794e-6	5.146447995633848e-6	5.692217666089002e-6	6.244153974505605e-6	6.802397482514041e-6	7.36709336237917e-6	7.938393904775977e-6	8.516456209612622e-6	9.101442093822401e-6	9.693518202978564e-6	0.00001029285701055915	0.00001089964026493846	0.00001151405667171423	0.00001213630100807327	0.00001276657428023101	0.00001340508497438091	0.00001405205062341896	0.00001470770089359479	0.00001537227272145148	0.00001604601116335058	0.00001672917017717553	0.00001742201798222256	0.00001812483565276633	0.00001883791465897794	0.00001956155714503086	0.00002029607863133618	0.00002104181394510091	0.00002179911253374351	0.00002256833759122307	0.00002334986745099915	0.00002414410385838317	0.00002495146967680062	0.00002577240563510332	0.00002660737038257779	0.00002745685078728695	0.00002832136815291763	0.00002920146842456509	0.00003009772268951373	0.00003101072807600006	0.00003194111304601232	0.00003288955945262969
YBL009W	6.920067399573632e-6	0.00001000124058912425	0.00001246207083490361	0.00001460697662082091	0.00001655358566895367	0.00001836212766642741	0.00002006833946183368	0.00002169549565791831	0.00002325977777675448	0.00002477293871526833	0.00002624397253620417	0.00002767976468189609	0.00002908591734662607	0.00003046695565601945	0.00003182661525880908	0.00003316811908958751	0.00003449414300067695	0.0000358070432256238	0.00003710890564614484	0.00003840151514506916	0.0000396865186281936	0.00004096539387917396	0.00004223944801702095	0.00004350992914774667	0.00004477796680662784	0.00004604459485133787	0.00004731083161566952	0.00004857760752684123	0.00004984576935146717	0.00005111617013052764	0.00005238967219290004	0.00005366706164600558	0.00005494906852352729	0.00005623644653280711	0.00005752997684148667	0.00005883039685419818	0.00006013839997046433	0.00006145471367440292	0.00006278010483598571	0.00006411531407475136	0.00006546105438301535	0.00006681808403104448	0.00006818720856784195	0.00006956921410677465	0.00007096488365165184	0.00007237505885734201	0.00007380063434831933	0.00007524248503299309	0.00007670152036252342
YBL010C	5.72630742282408e-7	1.151073802603538e-6	1.735449096837238e-6	2.325880028392532e-6	2.922493139907729e-6	3.525419370206983e-6	4.134793617874733e-6	4.750755468065579e-6	5.373448710098961e-6	6.003022294638666e-6	6.639629806242825e-6	7.283430328514455e-6	7.934587818185515e-6	8.593271609862036e-6	9.259659341316967e-6	9.933934260052055e-6	0.00001061628511569083	0.00001130690629017044	0.00001200599896357139	0.00001271377513452729	0.00001343045491650005	0.00001415626550506807	0.00001489144136156762	0.00001563622567265241	0.00001639087217814858	0.00001715564876948808	0.00001793083181832311	0.0000187167071675166	0.00001951357104376954	0.00002032173631017685	0.00002114153082221882	0.00002197329456132626	0.00002281737995939569	0.00002367415505365179	0.00002454401040066275	0.0000254273536083785	0.00002632460831904477	0.0000272362158360676	0.00002816264477422183	0.00002910438837639891	0.00003006196072388407	0.00003103589680063453	0.00003202676451660709	0.00003303517194082928	0.00003406175588268668	0.00003510718247791999	0.00003617214823689872	0.00003725738622572617	0.00003836369179208995
YBL011W	4.680848689431984e-7	9.409208946807509e-7	1.418606099905448e-6	1.901241358089394e-6	2.388930108887708e-6	2.881779385465938e-6	3.37989945784388e-6	3.883404426966125e-6	4.392411830388633e-6	4.907043424700097e-6	5.427424754354018e-6	5.953685858911885e-6	6.485960761445226e-6	7.02438788159824e-6	7.569112425219344e-6	8.120284183481197e-6	8.678057445070953e-6	9.242591102604445e-6	9.814049608965818e-6	0.00001039260626035392	0.00001097844098190935	0.00001157173948762893	0.00001217269343045241	0.00001278150159940649	0.00001339837141762223	0.00001402352186423064	0.00001465717884900427	0.00001529957602312331	0.00001595095553279649	0.00001661157313565997	0.00001728169682468652	0.00001796160450283167	0.00001865158424940979	0.00001935193692467605	0.0000200629817892247	0.00002078505202241595	0.00002151849390863967	0.00002226366818529712	0.00002302095793987507	0.00002379076634916479	0.00002457351361917504	0.00002536963703933656	0.00002617960090503601	0.00002700390226744649	0.00002784306165052206	0.00002869762354595061	0.00002956815726930426	0.00003045526208498292	0.00003135958820520892
YBL012C	4.909217651138761e-7	9.868264868574103e-7	1.487816970275186e-6	1.993999010296265e-6	2.505481093187143e-6	3.022375474073153e-6	3.544797802843122e-6	4.072867747216181e-6	4.606708579189794e-6	5.146447995633848e-6	5.692217666089002e-6	6.244153974505605e-6	6.802397482514041e-6	7.36709336237917e-6	7.938393904775977e-6	8.516456209612622e-6	9.101442093822401e-6	9.693518202978564e-6	0.00001029285701055915	0.00001089964026493846	0.00001151405667171423	0.00001213630100807327	0.00001276657428023101	0.00001340508497438091	0.00001405205062341896	0.00001470770089359479	0.00001537227272145148	0.00001604601116335058	0.00001672917017717553	0.00001742201798222256	0.00001812483565276633	0.00001883791465897794	0.00001956155714503086	0.00002029607863133618	0.00002104181394510091	0.00002179911253374351	0.00002256833759122307	0.00002334986745099915	0.00002414410385838317	0.00002495146967680062	0.00002577240563510332	0.00002660737038257779	0.00002745685078728695	0.00002832136815291763	0.00002920146842456509	0.00003009772268951373	0.00003101072807600006	0.00003194111304601232	0.00003288955945262969
YBL013W	4.681535439981973e-7	9.410589418415602e-7	1.418814230609764e-6	1.901520298608724e-6	2.389280600644709e-6	2.882202185595414e-6	3.380395339657754e-6	3.883974180512391e-6	4.393056262960007e-6	4.907763361452999e-6	5.42822103886433e-6	5.954559353834253e-6	6.486912349093804e-6	7.025418464584271e-6	7.570222927467656e-6	8.12147555090648e-6	8.679330646239223e-6	9.243947129410286e-6	9.815489477378727e-6	0.00001039413101171872	0.00001098005168401151	0.00001157343723554965	0.00001217447934744642	0.00001278337683786674	0.00001340033716018147	0.00001402557932571746	0.00001465932927748903	0.0000153018207010678	0.00001595329577814601	0.00001661401030356996	0.00001728423230975494	0.00001796423974059939	0.00001865432071787566	0.00001935477614562569	0.00002006592533110254	0.00002078810150279679	0.00002152165099619262	0.00002226693460154359	0.0000230243354619198	0.00002379425681358162	0.00002457711892460837	0.00002537335914918501	0.00002618344184951005	0.0000270078641495024	0.00002784714664967738	0.00002870183392184151	0.00002957249536537543	0.00003045973033300385	0.00003136418913234417
YBL014C	6.918793485100331e-6	9.999399461591121e-6	0.0000124597766930517	0.0000146042876230926	0.00001655053831980906	0.00001835874738283366	0.00002006464508144718	0.00002169150173356324	0.00002325549588467298	0.00002476837826401186	0.00002623914128227282	0.00002767466911365846	0.00002908056291747547	0.00003046134699275798	0.00003182075629494103	0.0000331620131669023	0.0000344877929715948	0.00003580045150245908	0.00003710207426297521	0.00003839444580645318	0.00003967921273043887	0.00004095785255376484	0.00004223167215156249	0.00004350191939642736	0.00004476972362309715	0.00004603611849430115	0.00004730212215072732	0.00004856866485722745	0.00004983659322597837	0.00005110676014021844	0.00005238002776682206	0.00005365718206019078	0.00005493895292649418	0.00005622609394307671	0.0000575193861367518	0.00005881956675040412	0.00006012732906504794	0.00006144340044731882	0.0000627685476339483	0.00006410351106880547	0.00006544900362487389	0.00006680578345624507	0.00006817465597037642	0.00006955640708716195	0.00007095181968630162	0.00007236173529823292	0.00007378704837204212	0.00007522863361094892	0.00007668740033186708
YBL015W	0.00002030856636072822	0.00002641738547573349	0.00003096268350677328	0.00003475278518795763	0.00003808313848661098	0.00004109963262265283	0.00004388648989517856	0.00004649738199888938	0.00004896886412087315	0.00005132718999175332	0.00005359188374654368	0.00005577798741105699	0.00005789733648587283	0.00005995947421751417	0.000061972222021089	0.00006394209229046671	0.00006587458823021337	0.00006777441446946531	0.00006964563076318132	0.00007149179853668994	0.00007331603448282646	0.00007512113052030107	0.00007690957769961972	0.00007868362179126709	0.00008044533419511658	0.00008219656819013468	0.00008393904533529817	0.00008567440381371331	0.00008740414556065146	0.00008912965101800504	0.00009085226408855838	0.00009257328691319479	0.0000942939071537246	0.00009601527606557451	0.00009773854908198518	0.00009946483806070154	0.0001011951823160016	0.0001029306370439013	0.000104672277712952	0.0001064211205742672	0.000108178170915592	0.0001099444787725232	0.0001117211004334964	0.00011350904758431	0.0001153093768341349	0.0001171232004769482	0.0001189516032431158	0.0001207956917442229	0.0001226566515188013
YBL016W	0.00002037024433949421	0.00002649761621707186	0.00003105671853202434	0.00003485833093388839	0.0000381987986783521	0.00004122445405696096	0.0000440197751561576	0.00004663859667236895	0.00004911758481303224	0.00005148307304273294	0.00005375464479187723	0.00005594738776996989	0.00005807317342181978	0.00006014157397805653	0.00006216043460731841	0.00006413628748114533	0.00006607465252026081	0.00006798024863738742	0.00006985714792221337	0.00007170892261292365	0.00007353869886716695	0.00007534927708940906	0.0000771431558844901	0.0000789225878549566	0.00008068965068736491	0.00008244620327626515	0.00008419397242742902	0.00008593460130829157	0.00008766959638145609	0.00008940034229471147	0.00009112818705493676	0.00009285443674373807	0.00009458028260411746	0.00009630687941463849	0.00009803538613963008	0.00009976691796710477	0.0001015025173740689	0.0001032432427927871	0.0001049901729577742	0.0001067443271574382	0.000108506713763932	0.0001102783860359374	0.0001120604034184907	0.0001138537806667069	0.0001156595776397971	0.0001174789100117096	0.0001193128657476125	0.0001211625548600952	0.0001230291665255646
YBL017C	0.00005957552932307898	0.00007123863198641213	0.00007945929631833794	0.00008608372660954347	0.00009176000255117417	0.00009679975579036808	0.000101379394492204	0.0001056095017064782	0.000109564463504764	0.0001132969659228458	0.0001168458657776909	0.0001202407702577938	0.0001235047684695565	0.0001266563559611325	0.0001297104836223973	0.0001326796051382988	0.0001355740637641019	0.0001384026986383868	0.0001411730560833479	0.0001438916732434932	0.0001465642834223689	0.0001491959157071777	0.0001517910545136572	0.0001543537075772215	0.0001568874854582844	0.0001593956621135014	0.0001618812296566611	0.0001643469362490717	0.0001667953107642061	0.0001692287181556782	0.0001716493598416978	0.0001740592946638529	0.000176460493512699	0.0001788548102239082	0.0001812439904982666	0.0001836297409091923	0.000186013734489094	0.0001883975422331346	0.0001907826840412356	0.0001931706878353702	0.0001955630821605228	0.0001979613113555976	0.0002003668111014047	0.0002027810601337078	0.0002052055575675518	0.0002076417338442262	0.0002100910524033643	0.0002125550518072822	0.0002150352946849561
YBL018C	4.694829498325281e-7	9.437312473259122e-7	1.422843207948265e-6	1.906920006447917e-6	2.396065391447215e-6	2.890386715798264e-6	3.389994578878751e-6	3.895003422434946e-6	4.405531135087257e-6	4.921699837090576e-6	5.443635447878475e-6	5.971468395418302e-6	6.505333103039496e-6	7.04536840367904e-6	7.591719937008878e-6	8.144537941765365e-6	8.703977167652621e-6	9.270196982076655e-6	9.843362328461752e-6	0.00001042364701999487	0.00001101123151974997	0.00001160630209701959	0.00001220905097785705	0.00001281967754470613	0.00001343838983786702	0.0000140654074913579	0.00001470095709089665	0.00001534527298690165	0.00001599859804830215	0.00001666118879279143	0.00001733331401531047	0.00001801525245095273	0.00001870729304183754	0.00001940973754249782	0.0000201229061648675	0.00002084713308649402	0.00002158276562960357	0.00002233016560816282	0.0000230897172462437	0.00002386182492873949	0.00002464691012189046	0.00002544541142696386	0.00002625779450679239	0.00002708455789822521	0.00002792622368666932	0.00002878333799818742	0.00002965647185842512	0.00003054622630974956	0.00003145325348378042
YBL019W	1.003780677548038e-6	2.017749720327552e-6	3.042117325815736e-6	4.077100368587374e-6	5.12291955743662e-6	6.179804953075729e-6	7.247993015431386e-6	8.327728419519418e-6	9.419263209630761e-6	0.00001052285847707541	0.00001163878343595498	0.000012767316939076	0.00001390874638207506	0.00001506336858516483	0.00001623149492425192	0.00001741344660860168	0.00001860955449279425	0.00001982015930445332	0.00002104561368379079	0.0000222862892327577	0.00002354257178246263	0.00002481485957889567	0.00002610356360478564	0.00002740910871402941	0.00002873194243159407	0.00003007253298887546	0.0000314313648325384	0.00003280893901188327	0.00003420577477015213	0.00003562242049718361	0.00003705945088378618	0.00003851746187837893	0.00003999707125467424	0.0000414989241140366	0.00004302370503763151	0.00004457212851607141	0.00004614493714805993	0.00004774290447325524	0.00004936685187660245	0.00005101764395626509	0.00005269618184236374	0.00005440340330747239	0.00005614030374268923	0.00005790794900631479	0.00005970745535629917	0.00006153999046084296	0.00006340677523693407	0.00006530909459945509	0.00006724834258771263
YBL020W	4.736861097023943e-7	9.521802301034591e-7	1.435581556881363e-6	1.923992170669723e-6	2.417516748866897e-6	2.916263605453539e-6	3.42034432997714e-6	3.929874388746486e-6	4.444972725814193e-6	4.965762554752668e-6	5.492370922326667e-6	6.024929424197192e-6	6.563573687037051e-6	7.108443786351307e-6	7.659686666004754e-6	8.217453910218188e-6	8.781901654618319e-6	9.353190693932971e-6	9.931487446583145e-6	0.00001051696728024514	0.00001110981227502456	0.00001171021036941631	0.00001231835551221349	0.00001293444887002912	0.0000135587003394905	0.00001419133152313617	0.00001483257103838295	0.00001548265533731135	0.00001614182946184414	0.00001681035221612094	0.00001748849480551963	0.00001817653846606689	0.00001887477473291552	0.00001958350805081731	0.00002030306149257277	0.00002103377223551361	0.00002177599072065986	0.0000225300819989573	0.00002329643371429026	0.00002407545388207216	0.00002486756775533402	0.00002567321787798837	0.00002649287403304132	0.00002732703922153845	0.00002817624021830626	0.00002904102805710704	0.00002992197889775873	0.00003081969914170576	0.00003173484671152288
YBL021C	4.736861097023943e-7	9.521802301034591e-7	1.435581556881363e-6	1.923992170669723e-6	2.417516748866897e-6	2.916263605453539e-6	3.42034432997714e-6	3.929874388746486e-6	4.444972725814193e-6	4.965762554752668e-6	5.492370922326667e-6	6.024929424197192e-6	6.563573687037051e-6	7.108443786351307e-6	7.659686666004754e-6	8.217453910218188e-6	8.781901654618319e-6	9.353190693932971e-6	9.931487446583145e-6	0.00001051696728024514	0.00001110981227502456	0.00001171021036941631	0.00001231835551221349	0.00001293444887002912	0.0000135587003394905	0.00001419133152313617	0.00001483257103838295	0.00001548265533731135	0.00001614182946184414	0.00001681035221612094	0.00001748849480551963	0.00001817653846606689	0.00001887477473291552	0.00001958350805081731	0.00002030306149257277	0.00002103377223551361	0.00002177599072065986	0.0000225300819989573	0.00002329643371429026	0.00002407545388207216	0.00002486756775533402	0.00002567321787798837	0.00002649287403304132	0.00002732703922153845	0.00002817624021830626	0.00002904102805710704	0.00002992197889775873	0.00003081969914170576	0.00003173484671152288
YBL022C	4.680848689431984e-7	9.409208946807509e-7	1.418606099905448e-6	1.901241358089394e-6	2.388930108887708e-6	2.881779385465938e-6	3.37989945784388e-6	3.883404426966125e-6	4.392411830388633e-6	4.907043424700097e-6	5.427424754354018e-6	5.953685858911885e-6	6.485960761445226e-6	7.02438788159824e-6	7.569112425219344e-6	8.120284183481197e-6	8.678057445070953e-6	9.242591102604445e-6	9.814049608965818e-6	0.00001039260626035392	0.00001097844098190935	0.00001157173948762893	0.00001217269343045241	0.00001278150159940649	0.00001339837141762223	0.00001402352186423064	0.00001465717884900427	0.00001529957602312331	0.00001595095553279649	0.00001661157313565997	0.00001728169682468652	0.00001796160450283167	0.00001865158424940979	0.00001935193692467605	0.0000200629817892247	0.00002078505202241595	0.00002151849390863967	0.00002226366818529712	0.00002302095793987507	0.00002379076634916479	0.00002457351361917504	0.00002536963703933656	0.00002617960090503601	0.00002700390226744649	0.00002784306165052206	0.00002869762354595061	0.00002956815726930426	0.00003045526208498292	0.00003135958820520892
YBL023C	4.694829498325281e-7	9.437312473259122e-7	1.422843207948265e-6	1.906920006447917e-6	2.396065391447215e-6	2.890386715798264e-6	3.389994578878751e-6	3.895003422434946e-6	4.405531135087257e-6	4.921699837090576e-6	5.443635447878475e-6	5.971468395418302e-6	6.505333103039496e-6	7.04536840367904e-6	7.591719937008878e-6	8.144537941765365e-6	8.703977167652621e-6	9.270196982076655e-6	9.843362328461752e-6	0.00001042364701999487	0.00001101123151974997	0.00001160630209701959	0.00001220905097785705	0.00001281967754470613	0.00001343838983786702	0.0000140654074913579	0.00001470095709089665	0.00001534527298690165	0.00001599859804830215	0.00001666118879279143	0.00001733331401531047	0.00001801525245095273	0.00001870729304183754	0.00001940973754249782	0.0000201229061648675	0.00002084713308649402	0.00002158276562960357	0.00002233016560816282	0.0000230897172462437	0.00002386182492873949	0.00002464691012189046	0.00002544541142696386	0.00002625779450679239	0.00002708455789822521	0.00002792622368666932	0.00002878333799818742	0.00002965647185842512	0.00003054622630974956	0.00003145325348378042
YBL024W	0.00002030858298705081	0.00002641740710328211	0.00003096270885547776	0.00003475281363961454	0.00003808316966479043	0.00004109966627038381	0.00004388652582491618	0.00004649742006642988	0.00004896890421136065	0.00005132723201298618	0.00005359192762159948	0.0000557780330759852	0.00005789738388553343	0.000059959523305549	0.00006197227275705412	0.00006394214463844204	0.00006587464216159779	0.00006777446995472469	0.00006964568778135667	0.00007149185706629039	0.0000733160945041307	0.00007512119202265014	0.00007690964066299079	0.00007868368620927669	0.00008044540005806581	0.00008219663547713407	0.00008393911404702045	0.00008567447396165896	0.00008740421711786107	0.0000891297239753468	0.00009085233846538284	0.00009257336271171649	0.00009429398434530748	0.00009601535465694287	0.00009773862910895651	0.00009946491949846015	0.0001011952651495579	0.0001029307213015215	0.0001046723634227242	0.0001064212076982496	0.0001081782594600837	0.0001099445687918056	0.0001117211919102896	0.0001135091404981346	0.0001153094712235679	0.0001171232963835768	0.0001189517006242806	0.0001207957906162014	0.0001226567519525681
YBL025W	6.939717795956248e-6	0.00001002964036539532	0.00001249745845069089	0.00001464845496972536	0.00001660059166297188	0.00001841426924697561	0.00002012532605023979	0.0000217571027670481	0.0000233258268660972	0.00002484328462202791	0.00002631849563477712	0.00002775836489857768	0.00002916851051885102	0.00003055347046649837	0.00003191699100143816	0.000033262304209517	0.0000345920935394914	0.0000359087219190855	0.000037214281150377	0.00003851056118491543	0.00003979921360751094	0.00004108172039496111	0.00004235939237935587	0.00004363348121247822	0.0000449051196340002	0.00004617534443919545	0.00004744517685524454	0.00004871554994711453	0.00004998731288736297	0.00005126132114178798	0.00005253843948881169	0.00005381945626298693	0.00005510510357254765	0.00005639613726758309	0.00005769334073531551	0.00005899745346922434	0.0000603091708389855	0.00006162922239704712	0.00006295837719246064	0.00006429737794278825	0.00006564694000977405	0.00006700782278873736	0.00006838083514790824	0.00006976676508438573	0.00007116639782721462	0.00007258057742408051	0.00007401020103914647	0.00007545614606139796	0.00007691932452716582
YBL026W	0.0000388037031376435	0.00004790004926936124	0.00005444211124602183	0.00005978168210059025	0.0000644003946454337	0.00006853210658418325	0.00007231014382902867	0.00007581857918470463	0.00007911425748762379	0.0000822376204993681	0.00008521859356338351	0.00008808005741295722	0.00009083994629456334	0.00009351262504321765	0.00009610978091119294	0.00009864114713014798	0.0001011148530063664	0.000103537847061262	0.0001059160914114396	0.0001082547634917569	0.000110558406815397	0.000112831038094435	0.0001150762348896408	0.0001172972053438481	0.0001194968636599582	0.0001216778470362189	0.0001238425739315272	0.0001259932921311582	0.0001281320600253904	0.0001302608084288462	0.0001323813676591818	0.0001344954320281138	0.0001366046253743569	0.0001387105261574108	0.0001408145940229633	0.0001429182390788392	0.0001450228685997328	0.0001471298774023815	0.0001492405594869891	0.0001513561873455155	0.0001534780631421629	0.0001556075133247354	0.0001577457908774034	0.0001598941376924591	0.0001620538517161169	0.0001642262837487518	0.0001664127346078442	0.0001686145083563999	0.0001708329909107593
YBL027W	0.004356954173698589	0.004488156344828225	0.004572770431267455	0.004637127316077198	0.004689924995774853	0.004735181904482918	0.004775104455161405	0.004811041932810816	0.004843883021789037	0.004874245980167104	0.00490257966100457	0.004929220283327934	0.00495442656218898	0.004978403501990602	0.005001316217099077	0.005023296644228867	0.005044456603590296	0.005064889476323654	0.005084673245839938	0.005103876118652016	0.005122556087143217	0.005140763994921849	0.0051585446029606	0.005175936865763697	0.005192976151287017	0.005209693669857578	0.005226117397088709	0.005242273100277905	0.005258183765819679	0.005273870475013459	0.005289352859986137	0.005304648689172203	0.005319774498656018	0.005334745886645204	0.005349577195606447	0.005364281900773851	0.005378872890365101	0.005393362221366044	0.005407761315205474	0.00542208122476748	0.005436332483233978	0.005450525179416129	0.005464669154007006	0.00547877396593279	0.005492848916627085	0.005506903118174209	0.005520945591905426	0.00553498518948321	0.005549030712629105
YBL028C	0.00023309437241281	0.0002589234353979803	0.0002763250443612954	0.0002899471986472866	0.0003013699898768064	0.000311337554847629	0.0003202642649960061	0.0003284069547544069	0.0003359362933316926	0.0003429719852342242	0.0003496018605945618	0.0003558919115793129	0.0003618936400828068	0.0003676477097826537	0.0003731869783235591	0.0003785386118576981	0.0003837249099218976	0.0003887650089865502	0.0003936750224620926	0.0003984688063872988	0.0004031585670024661	0.0004077548199892144	0.0004122669002016506	0.0004167031830000317	0.0004210710493497658	0.000425377169857087	0.0004296276724946227	0.0004338280817190209	0.000437983407131951	0.0004420983064661165	0.0004461771229744168	0.0004502238722438823	0.000454242293943613	0.0004582359174759708	0.0004622080742937836	0.0004661619196990231	0.0004701004721004598	0.0004740266390998056	0.0004779431914540993	0.0004818527926348159	0.0004857580590568277	0.0004896615779294233	0.0004935658640755278	0.0004974733350234821	0.0005013864192323219	0.0005053075801396276	0.0005092392950031831	0.000513183942500738	0.0005171439344235724
YBL029C-A	5.72630742282408e-7	1.151073802603538e-6	1.735449096837238e-6	2.325880028392532e-6	2.922493139907729e-6	3.525419370206983e-6	4.134793617874733e-6	4.750755468065579e-6	5.373448710098961e-6	6.003022294638666e-6	6.639629806242825e-6	7.283430328514455e-6	7.934587818185515e-6	8.593271609862036e-6	9.259659341316967e-6	9.933934260052055e-6	0.00001061628511569083	0.00001130690629017044	0.00001200599896357139	0.00001271377513452729	0.00001343045491650005	0.00001415626550506807	0.00001489144136156762	0.00001563622567265241	0.00001639087217814858	0.00001715564876948808	0.00001793083181832311	0.0000187167071675166	0.00001951357104376954	0.00002032173631017685	0.00002114153082221882	0.00002197329456132626	0.00002281737995939569	0.00002367415505365179	0.00002454401040066275	0.0000254273536083785	0.00002632460831904477	0.0000272362158360676	0.00002816264477422183	0.00002910438837639891	0.00003006196072388407	0.00003103589680063453	0.00003202676451660709	0.00003303517194082928	0.00003406175588268668	0.00003510718247791999	0.00003617214823689872	0.00003725738622572617	0.00003836369179208995
YBL029W	4.736861097023943e-7	9.521802301034591e-7	1.435581556881363e-6	1.923992170669723e-6	2.417516748866897e-6	2.916263605453539e-6	3.42034432997714e-6	3.929874388746486e-6	4.444972725814193e-6	4.965762554752668e-6	5.492370922326667e-6	6.024929424197192e-6	6.563573687037051e-6	7.108443786351307e-6	7.659686666004754e-6	8.217453910218188e-6	8.781901654618319e-6	9.353190693932971e-6	9.931487446583145e-6	0.00001051696728024514	0.00001110981227502456	0.00001171021036941631	0.00001231835551221349	0.00001293444887002912	0.0000135587003394905	0.00001419133152313617	0.00001483257103838295	0.00001548265533731135	0.00001614182946184414	0.00001681035221612094	0.00001748849480551963	0.00001817653846606689	0.00001887477473291552	0.00001958350805081731	0.00002030306149257277	0.00002103377223551361	0.00002177599072065986	0.0000225300819989573	0.00002329643371429026	0.00002407545388207216	0.00002486756775533402	0.00002567321787798837	0.00002649287403304132	0.00002732703922153845	0.00002817624021830626	0.00002904102805710704	0.00002992197889775873	0.00003081969914170576	0.00003173484671152288
YBL030C	0.0001273736654989924	0.0001467165173166317	0.0001600374130138479	0.0001706138240590718	0.0001795771532199242	0.0001874655934373182	0.0001945812919581533	0.0002011123470338245	0.0002071845951233449	0.0002128868463769452	0.0002182841780997171	0.0002234259770839446	0.0002283507492613436	0.0002330891382614938	0.0002376657528298847	0.0002421012076554802	0.000246412466102931	0.0002506139052903629	0.0002547179575375019	0.0002587351956223475	0.0002626748735601043	0.0002665451980603198	0.0002703533487517037	0.000274105732352431	0.0002778081557526671	0.000281465829679318	0.0002850834778229097	0.0002886654474963313	0.0002922157277088166	0.0002957380051301403	0.0002992357121446801	0.0003027120452451809	0.0003061700192107773	0.0003096124956157387	0.0003130421610597382	0.0003164615802637755	0.0003198732447551113	0.0003232795635136039	0.0003266827950707146	0.000330085158719638	0.0003334888680962117	0.0003368961391201686	0.0003403090873355943	0.0003437297561678017	0.0003471602318350004	0.0003506026600595141	0.0003540592212781087	0.0003575319845832889	0.0003610230497325579
YBL031W	6.939717795956248e-6	0.00001002964036539532	0.00001249745845069089	0.00001464845496972536	0.00001660059166297188	0.00001841426924697561	0.00002012532605023979	0.0000217571027670481	0.0000233258268660972	0.00002484328462202791	0.00002631849563477712	0.00002775836489857768	0.00002916851051885102	0.00003055347046649837	0.00003191699100143816	0.000033262304209517	0.0000345920935394914	0.0000359087219190855	0.000037214281150377	0.00003851056118491543	0.00003979921360751094	0.00004108172039496111	0.00004235939237935587	0.00004363348121247822	0.0000449051196340002	0.00004617534443919545	0.00004744517685524454	0.00004871554994711453	0.00004998731288736297	0.00005126132114178798	0.00005253843948881169	0.00005381945626298693	0.00005510510357254765	0.00005639613726758309	0.00005769334073531551	0.00005899745346922434	0.0000603091708389855	0.00006162922239704712	0.00006295837719246064	0.00006429737794278825	0.00006564694000977405	0.00006700782278873736	0.00006838083514790824	0.00006976676508438573	0.00007116639782721462	0.00007258057742408051	0.00007401020103914647	0.00007545614606139796	0.00007691932452716582
YBL032W	4.736861097023943e-7	9.521802301034591e-7	1.435581556881363e-6	1.923992170669723e-6	2.417516748866897e-6	2.916263605453539e-6	3.42034432997714e-6	3.929874388746486e-6	4.444972725814193e-6	4.965762554752668e-6	5.492370922326667e-6	6.024929424197192e-6	6.563573687037051e-6	7.108443786351307e-6	7.659686666004754e-6	8.217453910218188e-6	8.781901654618319e-6	9.353190693932971e-6	9.931487446583145e-6	0.00001051696728024514	0.00001110981227502456	0.00001171021036941631	0.00001231835551221349	0.00001293444887002912	0.0000135587003394905	0.00001419133152313617	0.00001483257103838295	0.00001548265533731135	0.00001614182946184414	0.00001681035221612094	0.00001748849480551963	0.00001817653846606689	0.00001887477473291552	0.00001958350805081731	0.00002030306149257277	0.00002103377223551361	0.00002177599072065986	0.0000225300819989573	0.00002329643371429026	0.00002407545388207216	0.00002486756775533402	0.00002567321787798837	0.00002649287403304132	0.00002732703922153845	0.00002817624021830626	0.00002904102805710704	0.00002992197889775873	0.00003081969914170576	0.00003173484671152288
YBL033C	4.684230525144819e-7	9.416006944818812e-7	1.419631019412454e-6	1.902614973628864e-6	2.390656071540477e-6	2.88386142363682e-6	3.382341379607332e-6	3.88621012283669e-6	4.395585275800333e-6	4.910588683054384e-6	5.431345979756684e-6	5.957987299421227e-6	6.490646762078e-6	7.029462887759534e-6	7.574580986901817e-6	8.126150958459831e-6	8.684327202098516e-6	9.24926872467813e-6	9.82114009966456e-6	0.00001040011475012741	0.00001098637272977491	0.00001158009988515923	0.00001218148800585192	0.00001279073602541109	0.00001340805152322695	0.00001403365363437962	0.00001466776842863562	0.00001531062972230026	0.00001596247983798764	0.00001662357472850902	0.00001729418257633953	0.0000179745814795636	0.00001866505971924703	0.00001936591838481598	0.00002007747697351785	0.00002080006889721027	0.00002153404068087718	0.00002227975332506098	0.00002303759021462114	0.00002380795480710554	0.0000245912675981827	0.00002538796617724352	0.00002619851522638013	0.00002702341215397011	0.00002786317784330724	0.00002871835715940811	0.00002958951980523259	0.00003047726550498583	0.00003138224499399424
YBL034C	0.00002030856608518706	0.00002641738511725111	0.00003096268308659619	0.00003475278471641578	0.00003808313796988311	0.00004109963206496255	0.00004388648930010369	0.00004649738136881003	0.00004896886345672667	0.0000513271892956359	0.00005359188301939	0.00005577798665439852	0.00005789733570005187	0.00005995947340385881	0.00006197222118025443	0.00006394209142209877	0.00006587458733709805	0.0000677744135488742	0.00006964562981830349	0.0000714917975667504	0.0000733160334861121	0.00007512112950276357	0.00007690957665422604	0.00007868362072434505	0.00008044533310650146	0.00008219656706578327	0.00008393904418568963	0.00008567440266032814	0.00008740414437427401	0.00008912964979183438	0.00009085226285187616	0.000092573285669998	0.00009429390586552549	0.00009601527474126222	0.00009773854776903852	0.00009946483672038825	0.0001011951809227768	0.0001029306356321644	0.0001046722763150035	0.0001064211191271066	0.0001081781694188525	0.0001099444772936757	0.0001117210989346046	0.0001135090460220717	0.0001153093752502407	0.000117123198915671	0.0001189516016238933	0.0001207956900722009	0.0001226566498782665
YBL035C	4.694829498325281e-7	9.437312473259122e-7	1.422843207948265e-6	1.906920006447917e-6	2.396065391447215e-6	2.890386715798264e-6	3.389994578878751e-6	3.895003422434946e-6	4.405531135087257e-6	4.921699837090576e-6	5.443635447878475e-6	5.971468395418302e-6	6.505333103039496e-6	7.04536840367904e-6	7.591719937008878e-6	8.144537941765365e-6	8.703977167652621e-6	9.270196982076655e-6	9.843362328461752e-6	0.00001042364701999487	0.00001101123151974997	0.00001160630209701959	0.00001220905097785705	0.00001281967754470613	0.00001343838983786702	0.0000140654074913579	0.00001470095709089665	0.00001534527298690165	0.00001599859804830215	0.00001666118879279143	0.00001733331401531047	0.00001801525245095273	0.00001870729304183754	0.00001940973754249782	0.0000201229061648675	0.00002084713308649402	0.00002158276562960357	0.00002233016560816282	0.0000230897172462437	0.00002386182492873949	0.00002464691012189046	0.00002544541142696386	0.00002625779450679239	0.00002708455789822521	0.00002792622368666932	0.00002878333799818742	0.00002965647185842512	0.00003054622630974956	0.00003145325348378042
YBL036C	0.00005962156170284445	0.00007129367615227411	0.00007952069238991293	0.00008615024121886293	0.00009183090308454821	0.0000968745504233972	0.0001014577277065573	0.0001056911034286277	0.0001096491211371446	0.0001133845075763895	0.0001169361495880403	0.0001203336772372605	0.0001236001974692663	0.0001267542201255499	0.0001298107076462541	0.0001327821233398069	0.0001356788184538321	0.0001385096389554615	0.0001412821369992618	0.0001440028547795242	0.0001466775300304181	0.0001493111957250818	0.000151908339743847	0.0001544729729191015	0.0001570087086009938	0.0001595188232759026	0.000162006311369291	0.0001644739231664346	0.0001669241894945122	0.0001693594771340206	0.0001717819892052356	0.0001741937861398143	0.0001765968403504051	0.000178993007107416	0.0001813840334594213	0.0001837716272967723	0.0001861574629449889	0.0001885431126166096	0.0001909300973837215	0.0001933199463463378	0.0001957141892320607	0.0001981142714998952	0.0002005216299366734	0.0002029377444172191	0.00020536411521883	0.0002078021738914758	0.0002102533850011333	0.0002127192882946877	0.0002152014476162862
YBL037W	4.680848689431984e-7	9.409208946807509e-7	1.418606099905448e-6	1.901241358089394e-6	2.388930108887708e-6	2.881779385465938e-6	3.37989945784388e-6	3.883404426966125e-6	4.392411830388633e-6	4.907043424700097e-6	5.427424754354018e-6	5.953685858911885e-6	6.485960761445226e-6	7.02438788159824e-6	7.569112425219344e-6	8.120284183481197e-6	8.678057445070953e-6	9.242591102604445e-6	9.814049608965818e-6	0.00001039260626035392	0.00001097844098190935	0.00001157173948762893	0.00001217269343045241	0.00001278150159940649	0.00001339837141762223	0.00001402352186423064	0.00001465717884900427	0.00001529957602312331	0.00001595095553279649	0.00001661157313565997	0.00001728169682468652	0.00001796160450283167	0.00001865158424940979	0.00001935193692467605	0.0000200629817892247	0.00002078505202241595	0.00002151849390863967	0.00002226366818529712	0.00002302095793987507	0.00002379076634916479	0.00002457351361917504	0.00002536963703933656	0.00002617960090503601	0.00002700390226744649	0.00002784306165052206	0.00002869762354595061	0.00002956815726930426	0.00003045526208498292	0.00003135958820520892
YBL038W	4.736861097023943e-7	9.521802301034591e-7	1.435581556881363e-6	1.923992170669723e-6	2.417516748866897e-6	2.916263605453539e-6	3.42034432997714e-6	3.929874388746486e-6	4.444972725814193e-6	4.965762554752668e-6	5.492370922326667e-6	6.024929424197192e-6	6.563573687037051e-6	7.108443786351307e-6	7.659686666004754e-6	8.217453910218188e-6	8.781901654618319e-6	9.353190693932971e-6	9.931487446583145e-6	0.00001051696728024514	0.00001110981227502456	0.00001171021036941631	0.00001231835551221349	0.00001293444887002912	0.0000135587003394905	0.00001419133152313617	0.00001483257103838295	0.00001548265533731135	0.00001614182946184414	0.00001681035221612094	0.00001748849480551963	0.00001817653846606689	0.00001887477473291552	0.00001958350805081731	0.00002030306149257277	0.00002103377223551361	0.00002177599072065986	0.0000225300819989573	0.00002329643371429026	0.00002407545388207216	0.00002486756775533402	0.00002567321787798837	0.00002649287403304132	0.00002732703922153845	0.00002817624021830626	0.00002904102805710704	0.00002992197889775873	0.00003081969914170576	0.00003173484671152288
YBL039C	4.680614667039317e-7	9.408738526749316e-7	1.418535175702254e-6	1.901146304191172e-6	2.388810672641689e-6	2.881635308863563e-6	3.379730477364051e-6	3.883210273385345e-6	4.392192228606907e-6	4.906798093530594e-6	5.427153406333569e-6	5.953388200075915e-6	6.48563649095197e-6	7.024036691156128e-6	7.568733999721657e-6	8.119878200940462e-6	8.677623576468635e-6	9.242129011743207e-6	9.813558948990462e-6	0.00001039208667343192	0.00001097789210318403	0.00001157116094519946	0.00001217208484537324	0.00001278086258156103	0.00001339770155765874	0.0000140228207449627	0.00001465644604640614	0.00001529881110658135	0.00001595015805763669	0.00001661074263000648	0.00001728083280893317	0.00001796070649129019	0.00001865065175082508	0.00001935096941656268	0.00002006197872469508	0.00002078401284928522	0.00002151741807066623	0.00002226255510493584	0.00002301980699179688	0.00002378957690236988	0.00002457228504090775	0.00002536836869761209	0.00002617829207476212	0.00002700255220018316	0.00002784166959387747	0.00002869618874678222	0.00002956667897760302	0.00003045373948839837	0.00003135802038997605
YBL039C-A	4.909217651138761e-7	9.868264868574103e-7	1.487816970275186e-6	1.993999010296265e-6	2.505481093187143e-6	3.022375474073153e-6	3.544797802843122e-6	4.072867747216181e-6	4.606708579189794e-6	5.146447995633848e-6	5.692217666089002e-6	6.244153974505605e-6	6.802397482514041e-6	7.36709336237917e-6	7.938393904775977e-6	8.516456209612622e-6	9.101442093822401e-6	9.693518202978564e-6	0.00001029285701055915	0.00001089964026493846	0.00001151405667171423	0.00001213630100807327	0.00001276657428023101	0.00001340508497438091	0.00001405205062341896	0.00001470770089359479	0.00001537227272145148	0.00001604601116335058	0.00001672917017717553	0.00001742201798222256	0.00001812483565276633	0.00001883791465897794	0.00001956155714503086	0.00002029607863133618	0.00002104181394510091	0.00002179911253374351	0.00002256833759122307	0.00002334986745099915	0.00002414410385838317	0.00002495146967680062	0.00002577240563510332	0.00002660737038257779	0.00002745685078728695	0.00002832136815291763	0.00002920146842456509	0.00003009772268951373	0.00003101072807600006	0.00003194111304601232	0.00003288955945262969
YBL039W-B	1.114610445006279e-6	2.240534056047095e-6	3.378004836365615e-6	4.527261799049638e-6	5.688551821107021e-6	6.862129759579762e-6	8.04825817814204e-6	9.247208762487541e-6	0.00001045926138104937	0.00001168470594794186	0.00001292384139684726	0.0000141769773639997	0.00001544443297260406	0.00001672653781093386	0.00001802363762699276	0.00001933608908754121	0.0000206642595692781	0.00002200852741170483	0.00002336928419118845	0.0000247469425381896	0.00002614193087056249	0.00002755469139080811	0.00002898568044340018	0.00003043536978659996	0.00003190425637493173	0.00003339286011890972	0.00003490171893034798	0.00003643138915465162	0.00003798244736102636	0.00003955550252025894	0.00004115119274616135	0.00004277017975033679	0.00004441314947599095	0.00004608081828688164	0.0000477739463607252	0.00004949332702567943	0.00005123978481519755	0.00005301417866971554	0.00005481742073390344	0.0000566504710034952	0.00005851433002441687	0.00006041003902001866	0.00006233870347601168	0.00006430150690331558	0.00006629968871244044	0.00006833454538582652	0.0000704074325172195	0.00007251977696264186	0.00007467312686167698
YBL040C	0.0001088644286836717	0.000125396482702398	0.0001367816581755183	0.0001458211624985754	0.0001534819891447642	0.0001602241238145722	0.0001663058073865928	0.0001718878047274963	0.0001770776663701819	0.000181951297084039	0.0001865643175390031	0.0001909589378201819	0.0001951680685118598	0.0001992179001396353	0.0002031294655358057	0.0002069203837728995	0.0002106051531068987	0.000214196061553869	0.0002177037347995688	0.0002211372091963904	0.0002245043940867517	0.0002278123036031145	0.0002310670740365345	0.0002342741811538693	0.000237438588015783	0.0002405647481359761	0.0002436566987925292	0.0002467181555756792	0.0002497525278294178	0.0002527629664970718	0.0002557524051821149	0.0002587235758824403	0.0002616790552950826	0.0002646212891618638	0.0002675525736604257	0.0002704751008394784	0.0002733910001943837	0.0002763023306031836	0.0002792110223842634	0.0002821189723648619	0.0002850280725368024	0.0002879402168199047	0.0002908572132520064	0.000293780808341305	0.0002967127851867783	0.0002996549776731597	0.0003026092495613889	0.0003055773689853477	0.0003085611306954124
YBL041W	0.0001713496171678336	0.0001931190732392045	0.0002079140185101559	0.0002195609969133374	0.0002293689566151729	0.0002379566609729438	0.0002456699013336937	0.0002527230932775483	0.0002592593854421693	0.0002653793728249001	0.0002711565945236753	0.0002766469442698573	0.0002818935489059709	0.0002869309360378198	0.0002917867764941519	0.0002964840554413761	0.0003010417103101305	0.0003054759149791636	0.0003098004421904505	0.0003140269825809261	0.0003181659004264657	0.0003222262659597093	0.0003262159718797854	0.000330142121706121	0.0003340111233116916	0.0003378286834860034	0.000341599971639943	0.0003453297628955922	0.0003490224136614739	0.0003526819214737561	0.0003563120127932758	0.0003599161614665482	0.0003634976180931138	0.0003670594497481771	0.0003706045516341238	0.0003741356679176674	0.0003776554389346609	0.0003811664141808467	0.0003846710136955226	0.0003881715886053908	0.0003916704632237597	0.0003951699184525575	0.0003986721361208309	0.0004021792955889888	0.0004056936091834352	0.0004092172891951313	0.0004127524351576254	0.0004163011871610407	0.0004198657662525674
YBL042C	4.680617570115993e-7	9.408744362061657e-7	1.418536055442585e-6	1.901147483250169e-6	2.388812154149847e-6	2.881637096030637e-6	3.379732573466284e-6	3.883212681762717e-6	4.392194952672244e-6	4.906801136772053e-6	5.427156772317019e-6	5.953391892448004e-6	6.485640513497401e-6	7.024041047909658e-6	7.568738694670009e-6	8.119883237974364e-6	8.677628959362466e-6	9.242134744132242e-6	9.813565035367824e-6	0.00001039209311911789	0.0000109778989129982	0.00001157116812338058	0.00001217209239549087	0.00001278087050768812	0.00001339770986675323	0.00001402282944315237	0.00001465645513857459	0.00001529882059617445	0.00001595016794884999	0.00001661075293167889	0.00001728084352831195	0.00001796071763336815	0.00001865066331802677	0.00001935098141651315	0.00002006199116785961	0.00002078402574280649	0.00002151743141778346	0.00002226256891010201	0.00002301982126861812	0.00002378959166021084	0.000024572300283413	0.00002536838442155444	0.00002617830829870674	0.00002700256894276739	0.00002784168686745546	0.00002869620655612064	0.00002956669731835951	0.00003045375836562529	0.00003135803982929994
YBL043W	5.72630742282408e-7	1.151073802603538e-6	1.735449096837238e-6	2.325880028392532e-6	2.922493139907729e-6	3.525419370206983e-6	4.134793617874733e-6	4.750755468065579e-6	5.373448710098961e-6	6.003022294638666e-6	6.639629806242825e-6	7.283430328514455e-6	7.934587818185515e-6	8.593271609862036e-6	9.259659341316967e-6	9.933934260052055e-6	0.00001061628511569083	0.00001130690629017044	0.00001200599896357139	0.00001271377513452729	0.00001343045491650005	0.00001415626550506807	0.00001489144136156762	0.00001563622567265241	0.00001639087217814858	0.00001715564876948808	0.00001793083181832311	0.0000187167071675166	0.00001951357104376954	0.00002032173631017685	0.00002114153082221882	0.00002197329456132626	0.00002281737995939569	0.00002367415505365179	0.00002454401040066275	0.0000254273536083785	0.00002632460831904477	0.0000272362158360676	0.00002816264477422183	0.00002910438837639891	0.00003006196072388407	0.00003103589680063453	0.00003202676451660709	0.00003303517194082928	0.00003406175588268668	0.00003510718247791999	0.00003617214823689872	0.00003725738622572617	0.00003836369179208995
YBL044W	4.736861097023943e-7	9.521802301034591e-7	1.435581556881363e-6	1.923992170669723e-6	2.417516748866897e-6	2.916263605453539e-6	3.42034432997714e-6	3.929874388746486e-6	4.444972725814193e-6	4.965762554752668e-6	5.492370922326667e-6	6.024929424197192e-6	6.563573687037051e-6	7.108443786351307e-6	7.659686666004754e-6	8.217453910218188e-6	8.781901654618319e-6	9.353190693932971e-6	9.931487446583145e-6	0.00001051696728024514	0.00001110981227502456	0.00001171021036941631	0.00001231835551221349	0.00001293444887002912	0.0000135587003394905	0.00001419133152313617	0.00001483257103838295	0.00001548265533731135	0.00001614182946184414	0.00001681035221612094	0.00001748849480551963	0.00001817653846606689	0.00001887477473291552	0.00001958350805081731	0.00002030306149257277	0.00002103377223551361	0.00002177599072065986	0.0000225300819989573	0.00002329643371429026	0.00002407545388207216	0.00002486756775533402	0.00002567321787798837	0.00002649287403304132	0.00002732703922153845	0.00002817624021830626	0.00002904102805710704	0.00002992197889775873	0.00003081969914170576	0.00003173484671152288
YBL045C	4.680848689431984e-7	9.409208946807509e-7	1.418606099905448e-6	1.901241358089394e-6	2.388930108887708e-6	2.881779385465938e-6	3.37989945784388e-6	3.883404426966125e-6	4.392411830388633e-6	4.907043424700097e-6	5.427424754354018e-6	5.953685858911885e-6	6.485960761445226e-6	7.02438788159824e-6	7.569112425219344e-6	8.120284183481197e-6	8.678057445070953e-6	9.242591102604445e-6	9.814049608965818e-6	0.00001039260626035392	0.00001097844098190935	0.00001157173948762893	0.00001217269343045241	0.00001278150159940649	0.00001339837141762223	0.00001402352186423064	0.00001465717884900427	0.00001529957602312331	0.00001595095553279649	0.00001661157313565997	0.00001728169682468652	0.00001796160450283167	0.00001865158424940979	0.00001935193692467605	0.0000200629817892247	0.00002078505202241595	0.00002151849390863967	0.00002226366818529712	0.00002302095793987507	0.00002379076634916479	0.00002457351361917504	0.00002536963703933656	0.00002617960090503601	0.00002700390226744649	0.00002784306165052206	0.00002869762354595061	0.00002956815726930426	0.00003045526208498292	0.00003135958820520892
YBL046W	6.919052290299427e-6	9.999773500301982e-6	0.00001246024276508933	0.00001460483391317943	0.0000165511574116639	0.00001835943411232255	0.00002006539562211512	0.00002169231313002472	0.00002325636578202522	0.00002476930475394653	0.00002624012278768242	0.00002767570431506687	0.00002908165071063256	0.00003046248643372616	0.00003182194658668612	0.00003316325363121697	0.00003448908302613224	0.00003580179066060998	0.00003710346210957235	0.00003839588199399426	0.00003968069697877426	0.0000409593846300807	0.00004223325187537542	0.00004350354663792274	0.00004477139828685551	0.00004603784052835967	0.0000473038915471688	0.00004857048163387504	0.00004983845743050552	0.00005110867185256186	0.00005238198710258554	0.00005365918917428789	0.00005494100799338122	0.00005622819715543246	0.00005752153771299782	0.00005882176696576554	0.00006012957821051692	0.00006144569882273006	0.00006277089555891871	0.00006410590893442194	0.00006545145183567707	0.00006680828241913674	0.00006817720611485812	0.00006955900892618122	0.00007095447373992737	0.00007236444208424131	0.00007378980845346111	0.00007523144763234071	0.00007669026893515332
YBL047C	7.167373166124249e-6	0.00001035865975715135	0.00001290743392048403	0.00001512899328613566	0.00001714516929338711	0.00001901834408606476	0.00002078553165672778	0.00002247083838337955	0.00002409102407668735	0.00002565826164917118	0.00002718186659122826	0.00002866897041325278	0.00003012537551511914	0.00003155576874347534	0.00003296401924600889	0.00003435346513787301	0.00003572687790177259	0.00003708669797308548	0.00003843508578131764	0.00003977388999600866	0.00004110481637614077	0.00004242939552210079	0.00004374898126414835	0.00004506486631032389	0.00004637822056715583	0.00004769011483713344	0.00004900160384509233	0.00005031365127715233	0.00005162713415642516	0.00005294293600275155	0.00005426194996190365	0.00005558499025404563	0.00005691281299455699	0.00005824619881476118	0.00005958595679399598	0.00006093285071843856	0.00006228759876002729	0.00006365095438558064	0.0000650237118629559	0.00006640663831505398	0.00006780047256015637	0.0000692059988829248	0.00007062405267921863	0.00007205544784140104	0.00007350099534050607	0.00007496156688620643	0.00007643808908261078	0.00007793146813981473	0.00007944264598578269
YBL048W	5.72630742282408e-7	1.151073802603538e-6	1.735449096837238e-6	2.325880028392532e-6	2.922493139907729e-6	3.525419370206983e-6	4.134793617874733e-6	4.750755468065579e-6	5.373448710098961e-6	6.003022294638666e-6	6.639629806242825e-6	7.283430328514455e-6	7.934587818185515e-6	8.593271609862036e-6	9.259659341316967e-6	9.933934260052055e-6	0.00001061628511569083	0.00001130690629017044	0.00001200599896357139	0.00001271377513452729	0.00001343045491650005	0.00001415626550506807	0.00001489144136156762	0.00001563622567265241	0.00001639087217814858	0.00001715564876948808	0.00001793083181832311	0.0000187167071675166	0.00001951357104376954	0.00002032173631017685	0.00002114153082221882	0.00002197329456132626	0.00002281737995939569	0.00002367415505365179	0.00002454401040066275	0.0000254273536083785	0.00002632460831904477	0.0000272362158360676	0.00002816264477422183	0.00002910438837639891	0.00003006196072388407	0.00003103589680063453	0.00003202676451660709	0.00003303517194082928	0.00003406175588268668	0.00003510718247791999	0.00003617214823689872	0.00003725738622572617	0.00003836369179208995
YBL050W	0.0001098389532675809	0.0001265189984167241	0.0001380060914612615	0.000147126515488371	0.0001548559202557837	0.0001616584091413748	0.0001677945347319145	0.0001734265010209827	0.0001786628213099002	0.000183580079848337	0.0001882343952075487	0.0001926683553299919	0.0001969151654032629	0.0002010012504121693	0.0002049478314619843	0.000208772685348796	0.0002124904401205388	0.000216113493782483	0.000219652567143627	0.0002231167774527726	0.0002265141048463885	0.0002298516262490651	0.0002331355328868877	0.0002363713495391483	0.0002395640836954607	0.0002427182287392167	0.000245837858087954	0.0002489267205923268	0.0002519882561167223	0.0002550256438110025	0.0002580418435406422	0.0002610396117594228	0.0002640215482288393	0.0002669901205853399	0.000269947645565126	0.0002728963348361259	0.000275838336952507	0.0002787757292348704	0.0002817104592815124	0.0002846444408890006	0.0002875795829752407	0.0002905177964158413	0.0002934609054786889	0.0002964106722888186	0.0002993688958807555	0.0003023374265285953	0.0003053181447188378	0.0003083128344684497	0.000311323306548924
YBL051C	0.00005957629202374563	0.00007123954400143915	0.00007946031357672311	0.00008608482867575896	0.00009176117728682797	0.00009680099504646611	0.0001013806923782815	0.0001056108537479584	0.0001095658661791899	0.0001132984163816564	0.0001168473616707733	0.0001202423096140052	0.0001235063496116859	0.0001266579774519	0.0001297121442126539	0.0001326813037401859	0.000135575799422451	0.0001384044705091311	0.0001411748634220348	0.0001438935153865103	0.000146566159781029	0.0001491978257572921	0.000151792997787512	0.0001543556836591423	0.0001568894939786653	0.0001593977027446766	0.0001618833021085515	0.0001643490402682636	0.0001667974461287846	0.0001692308846726867	0.0001716515573495382	0.0001740615230249972	0.0001764627526125454	0.0001788570999787029	0.0001812463108432026	0.0001836320917959866	0.0001860161158921679	0.0001883999541580567	0.0001907851265058932	0.000193173160869039	0.0001955655858170354	0.0001979638457203869	0.0002003693762675744	0.0002027836562018356	0.000205208184670166	0.0002076443921431886	0.0002100937420647521	0.0002125577730029318	0.0002150380476321632
YBL052C	4.681535439981973e-7	9.410589418415602e-7	1.418814230609764e-6	1.901520298608724e-6	2.389280600644709e-6	2.882202185595414e-6	3.380395339657754e-6	3.883974180512391e-6	4.393056262960007e-6	4.907763361452999e-6	5.42822103886433e-6	5.954559353834253e-6	6.486912349093804e-6	7.025418464584271e-6	7.570222927467656e-6	8.12147555090648e-6	8.679330646239223e-6	9.243947129410286e-6	9.815489477378727e-6	0.00001039413101171872	0.00001098005168401151	0.00001157343723554965	0.00001217447934744642	0.00001278337683786674	0.00001340033716018147	0.00001402557932571746	0.00001465932927748903	0.0000153018207010678	0.00001595329577814601	0.00001661401030356996	0.00001728423230975494	0.00001796423974059939	0.00001865432071787566	0.00001935477614562569	0.00002006592533110254	0.00002078810150279679	0.00002152165099619262	0.00002226693460154359	0.0000230243354619198	0.00002379425681358162	0.00002457711892460837	0.00002537335914918501	0.00002618344184951005	0.0000270078641495024	0.00002784714664967738	0.00002870183392184151	0.00002957249536537543	0.00003045973033300385	0.00003136418913234417
YBL053W	4.909217651138761e-7	9.868264868574103e-7	1.487816970275186e-6	1.993999010296265e-6	2.505481093187143e-6	3.022375474073153e-6	3.544797802843122e-6	4.072867747216181e-6	4.606708579189794e-6	5.146447995633848e-6	5.692217666089002e-6	6.244153974505605e-6	6.802397482514041e-6	7.36709336237917e-6	7.938393904775977e-6	8.516456209612622e-6	9.101442093822401e-6	9.693518202978564e-6	0.00001029285701055915	0.00001089964026493846	0.00001151405667171423	0.00001213630100807327	0.00001276657428023101	0.00001340508497438091	0.00001405205062341896	0.00001470770089359479	0.00001537227272145148	0.00001604601116335058	0.00001672917017717553	0.00001742201798222256	0.00001812483565276633	0.00001883791465897794	0.00001956155714503086	0.00002029607863133618	0.00002104181394510091	0.00002179911253374351	0.00002256833759122307	0.00002334986745099915	0.00002414410385838317	0.00002495146967680062	0.00002577240563510332	0.00002660737038257779	0.00002745685078728695	0.00002832136815291763	0.00002920146842456509	0.00003009772268951373	0.00003101072807600006	0.00003194111304601232	0.00003288955945262969
YBL054W	4.691432347121439e-7	9.430483688462138e-7	1.421813646743353e-6	1.905540170038062e-6	2.39433161221254e-6	2.888295248458618e-6	3.387541598121611e-6	3.89218502012724e-6	4.402343317792029e-6	4.918138523004461e-6	5.439696464082715e-6	5.967147474616802e-6	6.500625880829662e-6	7.040270415685287e-6	7.586226613062651e-6	8.138644602426763e-6	8.697679020877777e-6	9.26348911980065e-6	9.836239725509082e-6	0.0000104161045275369	0.00001100326385656407	0.00001159790384504051	0.00001220021657759444	0.00001281040129354593	0.00001342866589078557	0.00001405522984153645	0.00001469031956346696	0.00001533416923274105	0.00001598702154438779	0.00001664913284368865	0.00001732077172585916	0.00001800221671712347	0.00001869375654241655	0.00001939569275288407	0.00002010834533639009	0.00002083204821823513	0.0000215671484571457	0.00002231400760843297	0.00002307300964432218	0.00002384455864373315	0.00002462907575024387	0.00002542699922762787	0.00002623879446720869	0.00002706495964233768	0.0000279060164388697	0.00002876251056159479	0.00002963501259183122	0.00003052412317301151	0.00003143049403544863
YBL055C	0.00002030958574540867	0.00002641871149185202	0.00003096423767363512	0.00003475452959859533	0.00003808505006407931	0.0000411016956128671	0.00004388869277198246	0.00004649971592930626	0.00004897132210709862	0.00005132976635405483	0.00005359457378499276	0.00005578078718104125	0.00005790024263639156	0.00005996248387714253	0.00006197533271070692	0.00006394530185735752	0.00006587789479960664	0.00006777781639981161	0.00006964912661993854	0.00007149538706194245	0.00007331971457463475	0.00007512490122105002	0.00007691343816966208	0.00007868757131101767	0.00008044937214433158	0.00008220069403476678	0.00008394325864351743	0.0000856787042423382	0.00008740853280624565	0.00008913412486356611	0.00009085682441133753	0.00009257793363557869	0.00009429864022555324	0.00009602009553203212	0.00009774345507669147	0.00009946983070312157	0.0001012002617891587	0.0001029358036331243	0.0001046775317552489	0.0001064264623784085	0.0001081836008937065	0.000109949997446632	0.0001117267082887044	0.0001135147451523921	0.0001153151647728438	0.000117129079501693	0.0001189575740160849	0.0001208017550576951	0.0001226628082932755
YBL056W	8.008170917685451e-6	0.00001157382431679539	0.00001442159276594855	0.00001690376116015693	0.00001915645286954348	0.00002124936802814728	0.00002322386270401308	0.00002510687117169146	0.00002691711932206112	0.00002866820805434056	0.00003037054565648017	0.00003203210022814544	0.00003365935483735131	0.00003525754615129436	0.00003683099719377544	0.00003838343767411402	0.0000399179642007067	0.00004143730348250903	0.00004294386939767755	0.00004443972725314253	0.00004592678357870672	0.00004740674786240579	0.00004888113297122029	0.00005035138325266715	0.0000518188058680425	0.00005328459722577259	0.00005474993577025914	0.00005621589825642309	0.00005768346458702853	0.00005915362191890223	0.00006062736816686568	0.00006210561307507538	0.00006358920145904535	0.0000650790055247935	0.00006657592926239768	0.00006808082605169902	0.00006959449831654271	0.00007111778791773102	0.00007265158229997587	0.00007419673888739761	0.00007575408219400891	0.00007732448949913609	0.00007890889387395729	0.00008050820466399794	0.00008212332798509703	0.00008375523782215766	0.00008540496947218097	0.00008707353542851693	0.00008876198813418211
YBL057C	0.0001088644286836717	0.000125396482702398	0.0001367816581755183	0.0001458211624985754	0.0001534819891447642	0.0001602241238145722	0.0001663058073865928	0.0001718878047274963	0.0001770776663701819	0.000181951297084039	0.0001865643175390031	0.0001909589378201819	0.0001951680685118598	0.0001992179001396353	0.0002031294655358057	0.0002069203837728995	0.0002106051531068987	0.000214196061553869	0.0002177037347995688	0.0002211372091963904	0.0002245043940867517	0.0002278123036031145	0.0002310670740365345	0.0002342741811538693	0.000237438588015783	0.0002405647481359761	0.0002436566987925292	0.0002467181555756792	0.0002497525278294178	0.0002527629664970718	0.0002557524051821149	0.0002587235758824403	0.0002616790552950826	0.0002646212891618638	0.0002675525736604257	0.0002704751008394784	0.0002733910001943837	0.0002763023306031836	0.0002792110223842634	0.0002821189723648619	0.0002850280725368024	0.0002879402168199047	0.0002908572132520064	0.000293780808341305	0.0002967127851867783	0.0002996549776731597	0.0003026092495613889	0.0003055773689853477	0.0003085611306954124
YBL058W	6.924051096147696e-6	0.00001000699803490306	0.00001246924491529678	0.00001461538546672529	0.00001656311512639586	0.000018372698254115	0.00002007989227096849	0.00002170798517784971	0.00002327316781245922	0.00002478719983994985	0.00002625908049614345	0.00002769569918941059	0.00002910266134249127	0.00003048449467764465	0.00003184493700261008	0.00003318721310418491	0.00003451400037036625	0.00003582765640189389	0.0000371302682707859	0.00003842362188943966	0.00003970936512103394	0.00004098897658611568	0.0000422637641626756	0.00004353497668226854	0.0000448037443156568	0.00004607110152513654	0.00004733806723879722	0.00004860557239592095	0.00004987446425996553	0.00005114559637814027	0.00005241983157986048	0.00005369795639066313	0.00005498070127614866	0.0000562688203958098	0.00005756309537625561	0.00005886426400642045	0.00006017302009508899	0.00006149009156623318	0.00006281624574277967	0.00006415222362629286	0.0000654987386307759	0.00006685654948698626	0.00006822646221573329	0.00006960926333622918	0.00007100573632061086	0.00007241672333565853	0.00007384311951275687	0.00007528580022557954	0.0000767456754760895
YBL059C-A	5.72630742282408e-7	1.151073802603538e-6	1.735449096837238e-6	2.325880028392532e-6	2.922493139907729e-6	3.525419370206983e-6	4.134793617874733e-6	4.750755468065579e-6	5.373448710098961e-6	6.003022294638666e-6	6.639629806242825e-6	7.283430328514455e-6	7.934587818185515e-6	8.593271609862036e-6	9.259659341316967e-6	9.933934260052055e-6	0.00001061628511569083	0.00001130690629017044	0.00001200599896357139	0.00001271377513452729	0.00001343045491650005	0.00001415626550506807	0.00001489144136156762	0.00001563622567265241	0.00001639087217814858	0.00001715564876948808	0.00001793083181832311	0.0000187167071675166	0.00001951357104376954	0.00002032173631017685	0.00002114153082221882	0.00002197329456132626	0.00002281737995939569	0.00002367415505365179	0.00002454401040066275	0.0000254273536083785	0.00002632460831904477	0.0000272362158360676	0.00002816264477422183	0.00002910438837639891	0.00003006196072388407	0.00003103589680063453	0.00003202676451660709	0.00003303517194082928	0.00003406175588268668	0.00003510718247791999	0.00003617214823689872	0.00003725738622572617	0.00003836369179208995
YBL059W	6.920067399573632e-6	0.00001000124058912425	0.00001246207083490361	0.00001460697662082091	0.00001655358566895367	0.00001836212766642741	0.00002006833946183368	0.00002169549565791831	0.00002325977777675448	0.00002477293871526833	0.00002624397253620417	0.00002767976468189609	0.00002908591734662607	0.00003046695565601945	0.00003182661525880908	0.00003316811908958751	0.00003449414300067695	0.0000358070432256238	0.00003710890564614484	0.00003840151514506916	0.0000396865186281936	0.00004096539387917396	0.00004223944801702095	0.00004350992914774667	0.00004477796680662784	0.00004604459485133787	0.00004731083161566952	0.00004857760752684123	0.00004984576935146717	0.00005111617013052764	0.00005238967219290004	0.00005366706164600558	0.00005494906852352729	0.00005623644653280711	0.00005752997684148667	0.00005883039685419818	0.00006013839997046433	0.00006145471367440292	0.00006278010483598571	0.00006411531407475136	0.00006546105438301535	0.00006681808403104448	0.00006818720856784195	0.00006956921410677465	0.00007096488365165184	0.00007237505885734201	0.00007380063434831933	0.00007524248503299309	0.00007670152036252342
YBL060W	4.680617570115993e-7	9.408744362061657e-7	1.418536055442585e-6	1.901147483250169e-6	2.388812154149847e-6	2.881637096030637e-6	3.379732573466284e-6	3.883212681762717e-6	4.392194952672244e-6	4.906801136772053e-6	5.427156772317019e-6	5.953391892448004e-6	6.485640513497401e-6	7.024041047909658e-6	7.568738694670009e-6	8.119883237974364e-6	8.677628959362466e-6	9.242134744132242e-6	9.813565035367824e-6	0.00001039209311911789	0.0000109778989129982	0.00001157116812338058	0.00001217209239549087	0.00001278087050768812	0.00001339770986675323	0.00001402282944315237	0.00001465645513857459	0.00001529882059617445	0.00001595016794884999	0.00001661075293167889	0.00001728084352831195	0.00001796071763336815	0.00001865066331802677	0.00001935098141651315	0.00002006199116785961	0.00002078402574280649	0.00002151743141778346	0.00002226256891010201	0.00002301982126861812	0.00002378959166021084	0.000024572300283413	0.00002536838442155444	0.00002617830829870674	0.00002700256894276739	0.00002784168686745546	0.00002869620655612064	0.00002956669731835951	0.00003045375836562529	0.00003135803982929994
YBL061C	0.00002030858298705081	0.00002641740710328211	0.00003096270885547776	0.00003475281363961454	0.00003808316966479043	0.00004109966627038381	0.00004388652582491618	0.00004649742006642988	0.00004896890421136065	0.00005132723201298618	0.00005359192762159948	0.0000557780330759852	0.00005789738388553343	0.000059959523305549	0.00006197227275705412	0.00006394214463844204	0.00006587464216159779	0.00006777446995472469	0.00006964568778135667	0.00007149185706629039	0.0000733160945041307	0.00007512119202265014	0.00007690964066299079	0.00007868368620927669	0.00008044540005806581	0.00008219663547713407	0.00008393911404702045	0.00008567447396165896	0.00008740421711786107	0.0000891297239753468	0.00009085233846538284	0.00009257336271171649	0.00009429398434530748	0.00009601535465694287	0.00009773862910895651	0.00009946491949846015	0.0001011952651495579	0.0001029307213015215	0.0001046723634227242	0.0001064212076982496	0.0001081782594600837	0.0001099445687918056	0.0001117211919102896	0.0001135091404981346	0.0001153094712235679	0.0001171232963835768	0.0001189517006242806	0.0001207957906162014	0.0001226567519525681
YBL062W	4.909217651138761e-7	9.868264868574103e-7	1.487816970275186e-6	1.993999010296265e-6	2.505481093187143e-6	3.022375474073153e-6	3.544797802843122e-6	4.072867747216181e-6	4.606708579189794e-6	5.146447995633848e-6	5.692217666089002e-6	6.244153974505605e-6	6.802397482514041e-6	7.36709336237917e-6	7.938393904775977e-6	8.516456209612622e-6	9.101442093822401e-6	9.693518202978564e-6	0.00001029285701055915	0.00001089964026493846	0.00001151405667171423	0.00001213630100807327	0.00001276657428023101	0.00001340508497438091	0.00001405205062341896	0.00001470770089359479	0.00001537227272145148	0.00001604601116335058	0.00001672917017717553	0.00001742201798222256	0.00001812483565276633	0.00001883791465897794	0.00001956155714503086	0.00002029607863133618	0.00002104181394510091	0.00002179911253374351	0.00002256833759122307	0.00002334986745099915	0.00002414410385838317	0.00002495146967680062	0.00002577240563510332	0.00002660737038257779	0.00002745685078728695	0.00002832136815291763	0.00002920146842456509	0.00003009772268951373	0.00003101072807600006	0.00003194111304601232	0.00003288955945262969
YBL063W	0.00002030856636072822	0.00002641738547573349	0.00003096268350677328	0.00003475278518795763	0.00003808313848661098	0.00004109963262265283	0.00004388648989517856	0.00004649738199888938	0.00004896886412087315	0.00005132718999175332	0.00005359188374654368	0.00005577798741105699	0.00005789733648587283	0.00005995947421751417	0.000061972222021089	0.00006394209229046671	0.00006587458823021337	0.00006777441446946531	0.00006964563076318132	0.00007149179853668994	0.00007331603448282646	0.00007512113052030107	0.00007690957769961972	0.00007868362179126709	0.00008044533419511658	0.00008219656819013468	0.00008393904533529817	0.00008567440381371331	0.00008740414556065146	0.00008912965101800504	0.00009085226408855838	0.00009257328691319479	0.0000942939071537246	0.00009601527606557451	0.00009773854908198518	0.00009946483806070154	0.0001011951823160016	0.0001029306370439013	0.000104672277712952	0.0001064211205742672	0.000108178170915592	0.0001099444787725232	0.0001117211004334964	0.00011350904758431	0.0001153093768341349	0.0001171232004769482	0.0001189516032431158	0.0001207956917442229	0.0001226566515188013
YBL064C	8.464369110373786e-6	0.00001223314553215461	0.00001524314152353876	0.00001786671045607778	0.00002024773018769607	0.00002245987143372286	0.00002454684617502303	0.0000265371230390784	0.00002845049467509037	0.00003030133677287235	0.00003210065054502683	0.00003385685801071875	0.00003557681155351853	0.00003726604615466851	0.00003892913110987278	0.00004057000859423387	0.00004219195161743595	0.00004379784222698541	0.00004539023180287758	0.00004697130330768533	0.00004854307188714299	0.00005010734440057877	0.00005166571990389242	0.00005321972503025022	0.00005477074139126349	0.00005632003355980582	0.0000578688471196374	0.00005941832014071556	0.00006096948835738634	0.00006252339517707873	0.0000640810953660618	0.00006564355045589208	0.0000672116534011368	0.00006878632611434807	0.0000703685240925621	0.00007195914928394091	0.0000735590498349834	0.00007516911558810432	0.0000767902848348156	0.00007842346295331201	0.00008006952227874668	0.0000817293898139199	0.00008340405179258469	0.00008509446930710853	0.000086801600111836	0.00008852647370793989	0.00009027018435924781	0.00009203380219106064	0.00009381843963217753
YBL065W	4.684230525144819e-7	9.416006944818812e-7	1.419631019412454e-6	1.902614973628864e-6	2.390656071540477e-6	2.88386142363682e-6	3.382341379607332e-6	3.88621012283669e-6	4.395585275800333e-6	4.910588683054384e-6	5.431345979756684e-6	5.957987299421227e-6	6.490646762078e-6	7.029462887759534e-6	7.574580986901817e-6	8.126150958459831e-6	8.684327202098516e-6	9.24926872467813e-6	9.82114009966456e-6	0.00001040011475012741	0.00001098637272977491	0.00001158009988515923	0.00001218148800585192	0.00001279073602541109	0.00001340805152322695	0.00001403365363437962	0.00001466776842863562	0.00001531062972230026	0.00001596247983798764	0.00001662357472850902	0.00001729418257633953	0.0000179745814795636	0.00001866505971924703	0.00001936591838481598	0.00002007747697351785	0.00002080006889721027	0.00002153404068087718	0.00002227975332506098	0.00002303759021462114	0.00002380795480710554	0.0000245912675981827	0.00002538796617724352	0.00002619851522638013	0.00002702341215397011	0.00002786317784330724	0.00002871835715940811	0.00002958951980523259	0.00003047726550498583	0.00003138224499399424
YBL066C	4.680658572168323e-7	9.40882678265514e-7	1.41854848185508e-6	1.901164137336121e-6	2.388833080179184e-6	2.881662339197793e-6	3.379762179933746e-6	3.8832466987001e-6	4.392233428279003e-6	4.906844120313902e-6	5.427204314159228e-6	5.953444044094691e-6	6.48569732776489e-6	7.02410257924194e-6	7.568804998434709e-6	8.119954370374623e-6	8.677704977417917e-6	9.242215705654751e-6	9.813651001519085e-6	0.0000103921841543881	0.00001097799508190922	0.00001157126949032564	0.00001217219902455443	0.00001278098246566517	0.00001339782722919557	0.00001402295228508967	0.00001465658353352623	0.00001529895461571729	0.00001595030766822357	0.00001661089843964353	0.00001728099491153129	0.00001796087497482148	0.00001865082669629895	0.00001935115092552626	0.00002006216691091345	0.00002078420781722183	0.00002151761991353213	0.00002226276392291292	0.00002302002291996906	0.00002378980006375164	0.00002457251554139411	0.00002536860662263319	0.00002617853759094264	0.00002700280547677216	0.00002784193078036423	0.00002869645796821409	0.00002956695632910202	0.00003045402510809082	0.00003135831449999555
YBL067C	8.036327909911199e-6	0.00001161451825996815	0.00001447229955202352	0.00001696319532669806	0.00001922380756861468	0.00002132408148010494	0.00002330551853774432	0.00002519514771729392	0.00002701176075330026	0.00002876900636404846	0.00003047732943299937	0.00003214472607744926	0.00003377770215938019	0.0000353815127572966	0.00003696049609691895	0.00003851839500007196	0.00004005831696190362	0.00004158299828195025	0.00004309486132188404	0.00004459597865125989	0.00004608826350666625	0.00004757343138139714	0.00004905300046438623	0.00005052842018426784	0.0000520010022923058	0.00005347194740753237	0.00005494243812093161	0.00005641355496290832	0.00005788628128645159	0.00005936160772667923	0.00006084053570869219	0.00006232397815705214	0.00006381278286441496	0.0000653078251137944	0.00006681001207874291	0.00006832020011595813	0.00006983919447691049	0.00007136783999517504	0.00007290702750798265	0.00007445761663033558	0.00007602043557875863	0.00007759636446689067	0.00007918633965157223	0.00008079127364550766	0.00008241207576198691	0.000084049723428357	0.00008570525557621494	0.00008737968823351792	0.00008907407756188945
YBL068W	6.919052290299427e-6	9.999773500301982e-6	0.00001246024276508933	0.00001460483391317943	0.0000165511574116639	0.00001835943411232255	0.00002006539562211512	0.00002169231313002472	0.00002325636578202522	0.00002476930475394653	0.00002624012278768242	0.00002767570431506687	0.00002908165071063256	0.00003046248643372616	0.00003182194658668612	0.00003316325363121697	0.00003448908302613224	0.00003580179066060998	0.00003710346210957235	0.00003839588199399426	0.00003968069697877426	0.0000409593846300807	0.00004223325187537542	0.00004350354663792274	0.00004477139828685551	0.00004603784052835967	0.0000473038915471688	0.00004857048163387504	0.00004983845743050552	0.00005110867185256186	0.00005238198710258554	0.00005365918917428789	0.00005494100799338122	0.00005622819715543246	0.00005752153771299782	0.00005882176696576554	0.00006012957821051692	0.00006144569882273006	0.00006277089555891871	0.00006410590893442194	0.00006545145183567707	0.00006680828241913674	0.00006817720611485812	0.00006955900892618122	0.00007095447373992737	0.00007236444208424131	0.00007378980845346111	0.00007523144763234071	0.00007669026893515332
YBL068W-A	4.909217651138761e-7	9.868264868574103e-7	1.487816970275186e-6	1.993999010296265e-6	2.505481093187143e-6	3.022375474073153e-6	3.544797802843122e-6	4.072867747216181e-6	4.606708579189794e-6	5.146447995633848e-6	5.692217666089002e-6	6.244153974505605e-6	6.802397482514041e-6	7.36709336237917e-6	7.938393904775977e-6	8.516456209612622e-6	9.101442093822401e-6	9.693518202978564e-6	0.00001029285701055915	0.00001089964026493846	0.00001151405667171423	0.00001213630100807327	0.00001276657428023101	0.00001340508497438091	0.00001405205062341896	0.00001470770089359479	0.00001537227272145148	0.00001604601116335058	0.00001672917017717553	0.00001742201798222256	0.00001812483565276633	0.00001883791465897794	0.00001956155714503086	0.00002029607863133618	0.00002104181394510091	0.00002179911253374351	0.00002256833759122307	0.00002334986745099915	0.00002414410385838317	0.00002495146967680062	0.00002577240563510332	0.00002660737038257779	0.00002745685078728695	0.00002832136815291763	0.00002920146842456509	0.00003009772268951373	0.00003101072807600006	0.00003194111304601232	0.00003288955945262969
YBL069W	4.694829498325281e-7	9.437312473259122e-7	1.422843207948265e-6	1.906920006447917e-6	2.396065391447215e-6	2.890386715798264e-6	3.389994578878751e-6	3.895003422434946e-6	4.405531135087257e-6	4.921699837090576e-6	5.443635447878475e-6	5.971468395418302e-6	6.505333103039496e-6	7.04536840367904e-6	7.591719937008878e-6	8.144537941765365e-6	8.703977167652621e-6	9.270196982076655e-6	9.843362328461752e-6	0.00001042364701999487	0.00001101123151974997	0.00001160630209701959	0.00001220905097785705	0.00001281967754470613	0.00001343838983786702	0.0000140654074913579	0.00001470095709089665	0.00001534527298690165	0.00001599859804830215	0.00001666118879279143	0.00001733331401531047	0.00001801525245095273	0.00001870729304183754	0.00001940973754249782	0.0000201229061648675	0.00002084713308649402	0.00002158276562960357	0.00002233016560816282	0.0000230897172462437	0.00002386182492873949	0.00002464691012189046	0.00002544541142696386	0.00002625779450679239	0.00002708455789822521	0.00002792622368666932	0.00002878333799818742	0.00002965647185842512	0.00003054622630974956	0.00003145325348378042
YBL070C	4.909217651138761e-7	9.868264868574103e-7	1.487816970275186e-6	1.993999010296265e-6	2.505481093187143e-6	3.022375474073153e-6	3.544797802843122e-6	4.072867747216181e-6	4.606708579189794e-6	5.146447995633848e-6	5.692217666089002e-6	6.244153974505605e-6	6.802397482514041e-6	7.36709336237917e-6	7.938393904775977e-6	8.516456209612622e-6	9.101442093822401e-6	9.693518202978564e-6	0.00001029285701055915	0.00001089964026493846	0.00001151405667171423	0.00001213630100807327	0.00001276657428023101	0.00001340508497438091	0.00001405205062341896	0.00001470770089359479	0.00001537227272145148	0.00001604601116335058	0.00001672917017717553	0.00001742201798222256	0.00001812483565276633	0.00001883791465897794	0.00001956155714503086	0.00002029607863133618	0.00002104181394510091	0.00002179911253374351	0.00002256833759122307	0.00002334986745099915	0.00002414410385838317	0.00002495146967680062	0.00002577240563510332	0.00002660737038257779	0.00002745685078728695	0.00002832136815291763	0.00002920146842456509	0.00003009772268951373	0.00003101072807600006	0.00003194111304601232	0.00003288955945262969
YBL071C	4.909217651138761e-7	9.868264868574103e-7	1.487816970275186e-6	1.993999010296265e-6	2.505481093187143e-6	3.022375474073153e-6	3.544797802843122e-6	4.072867747216181e-6	4.606708579189794e-6	5.146447995633848e-6	5.692217666089002e-6	6.244153974505605e-6	6.802397482514041e-6	7.36709336237917e-6	7.938393904775977e-6	8.516456209612622e-6	9.101442093822401e-6	9.693518202978564e-6	0.00001029285701055915	0.00001089964026493846	0.00001151405667171423	0.00001213630100807327	0.00001276657428023101	0.00001340508497438091	0.00001405205062341896	0.00001470770089359479	0.00001537227272145148	0.00001604601116335058	0.00001672917017717553	0.00001742201798222256	0.00001812483565276633	0.00001883791465897794	0.00001956155714503086	0.00002029607863133618	0.00002104181394510091	0.00002179911253374351	0.00002256833759122307	0.00002334986745099915	0.00002414410385838317	0.00002495146967680062	0.00002577240563510332	0.00002660737038257779	0.00002745685078728695	0.00002832136815291763	0.00002920146842456509	0.00003009772268951373	0.00003101072807600006	0.00003194111304601232	0.00003288955945262969
YBL071C-B	5.72630742282408e-7	1.151073802603538e-6	1.735449096837238e-6	2.325880028392532e-6	2.922493139907729e-6	3.525419370206983e-6	4.134793617874733e-6	4.750755468065579e-6	5.373448710098961e-6	6.003022294638666e-6	6.639629806242825e-6	7.283430328514455e-6	7.934587818185515e-6	8.593271609862036e-6	9.259659341316967e-6	9.933934260052055e-6	0.00001061628511569083	0.00001130690629017044	0.00001200599896357139	0.00001271377513452729	0.00001343045491650005	0.00001415626550506807	0.00001489144136156762	0.00001563622567265241	0.00001639087217814858	0.00001715564876948808	0.00001793083181832311	0.0000187167071675166	0.00001951357104376954	0.00002032173631017685	0.00002114153082221882	0.00002197329456132626	0.00002281737995939569	0.00002367415505365179	0.00002454401040066275	0.0000254273536083785	0.00002632460831904477	0.0000272362158360676	0.00002816264477422183	0.00002910438837639891	0.00003006196072388407	0.00003103589680063453	0.00003202676451660709	0.00003303517194082928	0.00003406175588268668	0.00003510718247791999	0.00003617214823689872	0.00003725738622572617	0.00003836369179208995
YBL071W-A	4.909217651138761e-7	9.868264868574103e-7	1.487816970275186e-6	1.993999010296265e-6	2.505481093187143e-6	3.022375474073153e-6	3.544797802843122e-6	4.072867747216181e-6	4.606708579189794e-6	5.146447995633848e-6	5.692217666089002e-6	6.244153974505605e-6	6.802397482514041e-6	7.36709336237917e-6	7.938393904775977e-6	8.516456209612622e-6	9.101442093822401e-6	9.693518202978564e-6	0.00001029285701055915	0.00001089964026493846	0.00001151405667171423	0.00001213630100807327	0.00001276657428023101	0.00001340508497438091	0.00001405205062341896	0.00001470770089359479	0.00001537227272145148	0.00001604601116335058	0.00001672917017717553	0.00001742201798222256	0.00001812483565276633	0.00001883791465897794	0.00001956155714503086	0.00002029607863133618	0.00002104181394510091	0.00002179911253374351	0.00002256833759122307	0.00002334986745099915	0.00002414410385838317	0.00002495146967680062	0.00002577240563510332	0.00002660737038257779	0.00002745685078728695	0.00002832136815291763	0.00002920146842456509	0.00003009772268951373	0.00003101072807600006	0.00003194111304601232	0.00003288955945262969
YBL073W	4.694829498325281e-7	9.437312473259122e-7	1.422843207948265e-6	1.906920006447917e-6	2.396065391447215e-6	2.890386715798264e-6	3.389994578878751e-6	3.895003422434946e-6	4.405531135087257e-6	4.921699837090576e-6	5.443635447878475e-6	5.971468395418302e-6	6.505333103039496e-6	7.04536840367904e-6	7.591719937008878e-6	8.144537941765365e-6	8.703977167652621e-6	9.270196982076655e-6	9.843362328461752e-6	0.00001042364701999487	0.00001101123151974997	0.00001160630209701959	0.00001220905097785705	0.00001281967754470613	0.00001343838983786702	0.0000140654074913579	0.00001470095709089665	0.00001534527298690165	0.00001599859804830215	0.00001666118879279143	0.00001733331401531047	0.00001801525245095273	0.00001870729304183754	0.00001940973754249782	0.0000201229061648675	0.00002084713308649402	0.00002158276562960357	0.00002233016560816282	0.0000230897172462437	0.00002386182492873949	0.00002464691012189046	0.00002544541142696386	0.00002625779450679239	0.00002708455789822521	0.00002792622368666932	0.00002878333799818742	0.00002965647185842512	0.00003054622630974956	0.00003145325348378042
YBL074C	4.680848689431984e-7	9.409208946807509e-7	1.418606099905448e-6	1.901241358089394e-6	2.388930108887708e-6	2.881779385465938e-6	3.37989945784388e-6	3.883404426966125e-6	4.392411830388633e-6	4.907043424700097e-6	5.427424754354018e-6	5.953685858911885e-6	6.485960761445226e-6	7.02438788159824e-6	7.569112425219344e-6	8.120284183481197e-6	8.678057445070953e-6	9.242591102604445e-6	9.814049608965818e-6	0.00001039260626035392	0.00001097844098190935	0.00001157173948762893	0.00001217269343045241	0.00001278150159940649	0.00001339837141762223	0.00001402352186423064	0.00001465717884900427	0.00001529957602312331	0.00001595095553279649	0.00001661157313565997	0.00001728169682468652	0.00001796160450283167	0.00001865158424940979	0.00001935193692467605	0.0000200629817892247	0.00002078505202241595	0.00002151849390863967	0.00002226366818529712	0.00002302095793987507	0.00002379076634916479	0.00002457351361917504	0.00002536963703933656	0.00002617960090503601	0.00002700390226744649	0.00002784306165052206	0.00002869762354595061	0.00002956815726930426	0.00003045526208498292	0.00003135958820520892
YBL075C	4.736861097023943e-7	9.521802301034591e-7	1.435581556881363e-6	1.923992170669723e-6	2.417516748866897e-6	2.916263605453539e-6	3.42034432997714e-6	3.929874388746486e-6	4.444972725814193e-6	4.965762554752668e-6	5.492370922326667e-6	6.024929424197192e-6	6.563573687037051e-6	7.108443786351307e-6	7.659686666004754e-6	8.217453910218188e-6	8.781901654618319e-6	9.353190693932971e-6	9.931487446583145e-6	0.00001051696728024514	0.00001110981227502456	0.00001171021036941631	0.00001231835551221349	0.00001293444887002912	0.0000135587003394905	0.00001419133152313617	0.00001483257103838295	0.00001548265533731135	0.00001614182946184414	0.00001681035221612094	0.00001748849480551963	0.00001817653846606689	0.00001887477473291552	0.00001958350805081731	0.00002030306149257277	0.00002103377223551361	0.00002177599072065986	0.0000225300819989573	0.00002329643371429026	0.00002407545388207216	0.00002486756775533402	0.00002567321787798837	0.00002649287403304132	0.00002732703922153845	0.00002817624021830626	0.00002904102805710704	0.00002992197889775873	0.00003081969914170576	0.00003173484671152288
YBL076C	0.0000383429900938905	0.00004733133589095006	0.00005379572433986815	0.00005907189874503685	0.00006363577353414819	0.00006771842983645517	0.00007145161059619905	0.00007491839042685945	0.00007817493925080431	0.00008126121866901191	0.00008420679872339485	0.00008703428848343923	0.00008976140926819529	0.00009240235535541093	0.00009496867523837576	0.0000974699865858027	0.00009991432218478409	0.0001023085480583266	0.000104658555534569	0.0001069694605772154	0.0001092457527545876	0.0001114914010885745	0.0001137099406636698	0.0001159045415326193	0.0001180780832981953	0.0001202331718472861	0.000122372196924355	0.0001244973796269583	0.0001266107539063403	0.0001287142276520431	0.000130809609450813	0.0001328985734981583	0.0001349827243518947	0.0001370636217309482	0.000139142707952393	0.0001412213763799841	0.0001433010175779593	0.0001453830098040391	0.00014746863169818	0.0001495591406411257	0.0001516558233333769	0.0001537599904747482	0.0001558728801789929	0.0001579957195896272	0.0001601297912378958	0.0001622764298863422	0.0001644369209167714	0.0001666125529043347	0.0001688046953043962
YBL077W	7.001846098732175e-6	0.00001011943142387953	0.00001260934283405639	0.00001477959631269542	0.00001674920966064446	0.00001857912433601604	0.00002030549951182483	0.00002195188484118586	0.00002353465307212687	0.00002506569599438645	0.00002655411395772393	0.00002800687377411024	0.00002942964384381264	0.0000308270027662912	0.00003220273033873356	0.0000335600875826131	0.0000349017819712945	0.00003623019758561384	0.00003754744495548375	0.00003885533005711329	0.00004015551926056139	0.00004144950781093979	0.00004273861827540238	0.00004402411351086732	0.00004530713639857187	0.00004658873301549264	0.0000478699337316109	0.00004915167996662563	0.00005043482849350836	0.00005172024243447464	0.0000530087943102006	0.00005430127952065674	0.00005559843672462564	0.00005690102853373619	0.00005820984534629053	0.00005952563328967567	0.00006084909395486106	0.00006218096341787701	0.00006352201760879797	0.00006487300591225042	0.0000662346500893278	0.00006760771632375305	0.0000689930207221392	0.00007039135835697557	0.00007180352147894965	0.00007323036167955195	0.00007467278415913722	0.00007613167417981281	0.00007760795192970317
YBL078C	8.464369110373786e-6	0.00001223314553215461	0.00001524314152353876	0.00001786671045607778	0.00002024773018769607	0.00002245987143372286	0.00002454684617502303	0.0000265371230390784	0.00002845049467509037	0.00003030133677287235	0.00003210065054502683	0.00003385685801071875	0.00003557681155351853	0.00003726604615466851	0.00003892913110987278	0.00004057000859423387	0.00004219195161743595	0.00004379784222698541	0.00004539023180287758	0.00004697130330768533	0.00004854307188714299	0.00005010734440057877	0.00005166571990389242	0.00005321972503025022	0.00005477074139126349	0.00005632003355980582	0.0000578688471196374	0.00005941832014071556	0.00006096948835738634	0.00006252339517707873	0.0000640810953660618	0.00006564355045589208	0.0000672116534011368	0.00006878632611434807	0.0000703685240925621	0.00007195914928394091	0.0000735590498349834	0.00007516911558810432	0.0000767902848348156	0.00007842346295331201	0.00008006952227874668	0.0000817293898139199	0.00008340405179258469	0.00008509446930710853	0.000086801600111836	0.00008852647370793989	0.00009027018435924781	0.00009203380219106064	0.00009381843963217753
YBL079W	6.918704906727743e-6	9.999271443489806e-6	0.00001245961717580913	0.00001460410065062709	0.00001655032643030018	0.00001835851234334249	0.00002006438820207672	0.0000216912240266778	0.00002325519815337643	0.00002476806116497822	0.00002623880535334375	0.000027674314805218	0.00002908019061184985	0.00003046095700782084	0.00003182034890649349	0.00003316158860781797	0.00003448735143719345	0.00003579999316446717	0.00003710159926042955	0.00003839395425653992	0.00003967870473454674	0.00004095732818681313	0.00004223113147515386	0.00004350136246001062	0.00004476915045389565	0.00004603552911116872	0.00004730151656527413	0.00004856804305954671	0.0000498359551943169	0.00005110610584321637	0.00005237935716540399	0.00005365649511182321	0.00005493824957312575	0.00005622537410929627	0.00005751864973465228	0.00005881881370612545	0.00006012655928742941	0.00006144261382085453	0.00006276774402611819	0.00006410269037382308	0.00006544816571675207	0.00006680492817762593	0.0000681737831473949	0.00006955551658112953	0.00007095091132985007	0.00007236080888483569	0.00007378610369373713	0.000075227670489675	0.0000766864185469472
YBL080C	0.00001483230381299613	0.00002143639812188707	0.00002671086585593922	0.00003130818395869244	0.00003548047577493291	0.00003935683641569728	0.00004301386346349486	0.00004650144320666165	0.00004985425900338108	0.00005309750145390166	0.00005625044845738491	0.00005932785813263547	0.00006234173782897096	0.00006530178699166399	0.00006821601220491668	0.00007109132148557518	0.0000739334503733514	0.00007674744881331174	0.00007953778789748192	0.00008230829282939053	0.00008506249429752616	0.00008780355938055809	0.00009053428963862147	0.00009325735989785376	0.00009597519160555469	0.00009869000046865634	0.0001014039689257875	0.000104119091691565	0.0001068371835036324	0.0001095600724154433	0.0001122896065696602	0.0001150274714413203	0.0001177752315428571	0.0001205345021184791	0.0001233069571042798	0.0001260941776507805	0.0001288976497797435	0.0001317189323995655	0.0001345596689501923	0.0001374214473822609	0.0001403057956907671	0.0001432143378522754	0.0001461488018468016	0.0001491108723819005	0.0001521022274135553	0.0001551246704708339	0.0001581801190384974	0.0001612704487282009	0.000164397608379623
YBL081W	4.681535439981973e-7	9.410589418415602e-7	1.418814230609764e-6	1.901520298608724e-6	2.389280600644709e-6	2.882202185595414e-6	3.380395339657754e-6	3.883974180512391e-6	4.393056262960007e-6	4.907763361452999e-6	5.42822103886433e-6	5.954559353834253e-6	6.486912349093804e-6	7.025418464584271e-6	7.570222927467656e-6	8.12147555090648e-6	8.679330646239223e-6	9.243947129410286e-6	9.815489477378727e-6	0.00001039413101171872	0.00001098005168401151	0.00001157343723554965	0.00001217447934744642	0.00001278337683786674	0.00001340033716018147	0.00001402557932571746	0.00001465932927748903	0.0000153018207010678	0.00001595329577814601	0.00001661401030356996	0.00001728423230975494	0.00001796423974059939	0.00001865432071787566	0.00001935477614562569	0.00002006592533110254	0.00002078810150279679	0.00002152165099619262	0.00002226693460154359	0.0000230243354619198	0.00002379425681358162	0.00002457711892460837	0.00002537335914918501	0.00002618344184951005	0.0000270078641495024	0.00002784714664967738	0.00002870183392184151	0.00002957249536537543	0.00003045973033300385	0.00003136418913234417
YBL082C	0.00002037024433949421	0.00002649761621707186	0.00003105671853202434	0.00003485833093388839	0.0000381987986783521	0.00004122445405696096	0.0000440197751561576	0.00004663859667236895	0.00004911758481303224	0.00005148307304273294	0.00005375464479187723	0.00005594738776996989	0.00005807317342181978	0.00006014157397805653	0.00006216043460731841	0.00006413628748114533	0.00006607465252026081	0.00006798024863738742	0.00006985714792221337	0.00007170892261292365	0.00007353869886716695	0.00007534927708940906	0.0000771431558844901	0.0000789225878549566	0.00008068965068736491	0.00008244620327626515	0.00008419397242742902	0.00008593460130829157	0.00008766959638145609	0.00008940034229471147	0.00009112818705493676	0.00009285443674373807	0.00009458028260411746	0.00009630687941463849	0.00009803538613963008	0.00009976691796710477	0.0001015025173740689	0.0001032432427927871	0.0001049901729577742	0.0001067443271574382	0.000108506713763932	0.0001102783860359374	0.0001120604034184907	0.0001138537806667069	0.0001156595776397971	0.0001174789100117096	0.0001193128657476125	0.0001211625548600952	0.0001230291665255646
YBL084C	0.00002030856717972167	0.00002641738654117412	0.0000309626847555374	0.00003475278658953174	0.00003808314002250736	0.00004109963428023215	0.00004388649166570577	0.00004649738387466297	0.00004896886609616165	0.00005132719206209448	0.00005359188590807513	0.00005577798966082921	0.00005789733882088106	0.00005995947663577959	0.0000619722245206094	0.00006394209486893465	0.00006587459088755198	0.0000677744172023506	0.00006964563357224831	0.00007149180142019937	0.00007331603743862118	0.00007512113355125755	0.00007690958080039231	0.00007868362496524217	0.00008044533744060836	0.00008219657149726906	0.00008393904871223403	0.00008567440727613669	0.00008740414908452389	0.00008912965459817486	0.00009085226774952504	0.00009257329065747485	0.00009429391094849472	0.00009601527991904587	0.00009773855303566427	0.00009946484208011262	0.0001011951863789585	0.0001029306411817435	0.0001046722819546688	0.0001064211248631438	0.0001081781752520471	0.000109944483218755	0.0001117211049548531	0.0001135090521416727	0.0001153093814669307	0.0001171232052266755	0.0001189516080355431	0.0001207956965852203	0.0001226566564880932
YBL085W	6.920067399573632e-6	0.00001000124058912425	0.00001246207083490361	0.00001460697662082091	0.00001655358566895367	0.00001836212766642741	0.00002006833946183368	0.00002169549565791831	0.00002325977777675448	0.00002477293871526833	0.00002624397253620417	0.00002767976468189609	0.00002908591734662607	0.00003046695565601945	0.00003182661525880908	0.00003316811908958751	0.00003449414300067695	0.0000358070432256238	0.00003710890564614484	0.00003840151514506916	0.0000396865186281936	0.00004096539387917396	0.00004223944801702095	0.00004350992914774667	0.00004477796680662784	0.00004604459485133787	0.00004731083161566952	0.00004857760752684123	0.00004984576935146717	0.00005111617013052764	0.00005238967219290004	0.00005366706164600558	0.00005494906852352729	0.00005623644653280711	0.00005752997684148667	0.00005883039685419818	0.00006013839997046433	0.00006145471367440292	0.00006278010483598571	0.00006411531407475136	0.00006546105438301535	0.00006681808403104448	0.00006818720856784195	0.00006956921410677465	0.00007096488365165184	0.00007237505885734201	0.00007380063434831933	0.00007524248503299309	0.00007670152036252342
YBL086C	4.909217651138761e-7	9.868264868574103e-7	1.487816970275186e-6	1.993999010296265e-6	2.505481093187143e-6	3.022375474073153e-6	3.544797802843122e-6	4.072867747216181e-6	4.606708579189794e-6	5.146447995633848e-6	5.692217666089002e-6	6.244153974505605e-6	6.802397482514041e-6	7.36709336237917e-6	7.938393904775977e-6	8.516456209612622e-6	9.101442093822401e-6	9.693518202978564e-6	0.00001029285701055915	0.00001089964026493846	0.00001151405667171423	0.00001213630100807327	0.00001276657428023101	0.00001340508497438091	0.00001405205062341896	0.00001470770089359479	0.00001537227272145148	0.00001604601116335058	0.00001672917017717553	0.00001742201798222256	0.00001812483565276633	0.00001883791465897794	0.00001956155714503086	0.00002029607863133618	0.00002104181394510091	0.00002179911253374351	0.00002256833759122307	0.00002334986745099915	0.00002414410385838317	0.00002495146967680062	0.00002577240563510332	0.00002660737038257779	0.00002745685078728695	0.00002832136815291763	0.00002920146842456509	0.00003009772268951373	0.00003101072807600006	0.00003194111304601232	0.00003288955945262969
YBL088C	6.918704976325308e-6	9.999271544056299e-6	0.00001245961730118875	0.00001460410079766909	0.00001655032659693049	0.00001835851252787269	0.00002006438840381935	0.00002169122424570698	0.00002325519838770825	0.00002476806141416987	0.00002623880561780685	0.00002767431508401637	0.00002908019090430279	0.00003046095731492624	0.00003182034922683277	0.00003316158894131971	0.00003448735178510026	0.00003579999352429869	0.00003710159963372975	0.00003839395464392567	0.0000396787051330691	0.00004095732859912898	0.00004223113190118547	0.00004350136289682605	0.00004476915090480138	0.00004603552957539157	0.00004730151703858647	0.00004856804354797568	0.00004983595569982322	0.00005110610636117972	0.00005237935768940728	0.00005365649565039218	0.00005493825012975753	0.00005622537467959285	0.00005751865031020281	0.00005881881429590784	0.00006012655989608112	0.00006144261444392554	0.00006276774465419453	0.00006410269101662641	0.00006544816637918039	0.00006680492885425198	0.00006817378382930715	0.00006955551727955169	0.00007095091204845636	0.00007236080961551404	0.0000737861044318507	0.00007522767124714444	0.00007668641932398263
YBL089W	4.736861097023943e-7	9.521802301034591e-7	1.435581556881363e-6	1.923992170669723e-6	2.417516748866897e-6	2.916263605453539e-6	3.42034432997714e-6	3.929874388746486e-6	4.444972725814193e-6	4.965762554752668e-6	5.492370922326667e-6	6.024929424197192e-6	6.563573687037051e-6	7.108443786351307e-6	7.659686666004754e-6	8.217453910218188e-6	8.781901654618319e-6	9.353190693932971e-6	9.931487446583145e-6	0.00001051696728024514	0.00001110981227502456	0.00001171021036941631	0.00001231835551221349	0.00001293444887002912	0.0000135587003394905	0.00001419133152313617	0.00001483257103838295	0.00001548265533731135	0.00001614182946184414	0.00001681035221612094	0.00001748849480551963	0.00001817653846606689	0.00001887477473291552	0.00001958350805081731	0.00002030306149257277	0.00002103377223551361	0.00002177599072065986	0.0000225300819989573	0.00002329643371429026	0.00002407545388207216	0.00002486756775533402	0.00002567321787798837	0.00002649287403304132	0.00002732703922153845	0.00002817624021830626	0.00002904102805710704	0.00002992197889775873	0.00003081969914170576	0.00003173484671152288
YBL090W	0.00006029140028801648	0.00007209464941295947	0.00008041409517043563	0.00008711812621081461	0.00009286260968373088	0.00009796292186549643	0.000102597590678539	0.000106878527961821	0.0001108810136252229	0.0001146583667903925	0.0001182499111874668	0.0001216856097709358	0.0001249888290888258	0.0001281782869404601	0.0001312691138635146	0.0001342739131924376	0.0001372031524695914	0.0001400657770432583	0.0001428694239190972	0.0001456207087884226	0.000148325433850222	0.0001509886886225813	0.0001536150114053544	0.0001562084580931976	0.0001587726826316321	0.0001613109983180273	0.0001638264332188523	0.000166321768520804	0.0001687995634833056	0.0001712622114754426	0.0001737119403742404	0.0001761508337565834	0.0001785808861914324	0.0001810039738040639	0.0001834218632659243	0.0001858362816473454	0.0001882489220866161	0.0001906613744765225	0.0001930751769679025	0.0001954918758282095	0.0001979130179786305	0.0002003400651369568	0.0002027744702169998	0.0002052177297036076	0.0002076713607477445	0.0002101368109986344	0.0002126155614562644	0.0002151091691470206	0.0002176192155204799
YBL091C	0.0001138350941716516	0.0001311219919471595	0.0001430270082278651	0.0001524792515695295	0.0001604898677232884	0.0001675398450270882	0.00017389921546375	0.0001797360843125656	0.0001851629128105272	0.0001902590714837339	0.0001950827205950953	0.0001996779975397985	0.0002040793155455092	0.0002083140610162491	0.0002124042271086084	0.0002163682373705656	0.0002202212520596764	0.0002239761202332805	0.000227643952747101	0.0002312341985582973	0.0002347551281313164	0.0002382140758641518	0.0002416174582340441	0.0002449710010214836	0.000248279893898369	0.0002515487937269416	0.0002547819221240778	0.0002579831643310729	0.0002611560853616557	0.0002643039800298684	0.0002674299158871439	0.0002705367496729319	0.0002736271757338768	0.0002767037514841479	0.0002797688779470773	0.0002828248472568509	0.0002858738861377614	0.0002889181474824522	0.0002919596497487926	0.0002950003763676077	0.0002980423057136893	0.0003010874181828615	0.0003041376043853691	0.0003071946905691	0.0003102605412401981	0.0003133370740852821	0.0003164262377493282	0.000319529881345084	0.0003226498814820316
YBL091C-A	5.72630742282408e-7	1.151073802603538e-6	1.735449096837238e-6	2.325880028392532e-6	2.922493139907729e-6	3.525419370206983e-6	4.134793617874733e-6	4.750755468065579e-6	5.373448710098961e-6	6.003022294638666e-6	6.639629806242825e-6	7.283430328514455e-6	7.934587818185515e-6	8.593271609862036e-6	9.259659341316967e-6	9.933934260052055e-6	0.00001061628511569083	0.00001130690629017044	0.00001200599896357139	0.00001271377513452729	0.00001343045491650005	0.00001415626550506807	0.00001489144136156762	0.00001563622567265241	0.00001639087217814858	0.00001715564876948808	0.00001793083181832311	0.0000187167071675166	0.00001951357104376954	0.00002032173631017685	0.00002114153082221882	0.00002197329456132626	0.00002281737995939569	0.00002367415505365179	0.00002454401040066275	0.0000254273536083785	0.00002632460831904477	0.0000272362158360676	0.00002816264477422183	0.00002910438837639891	0.00003006196072388407	0.00003103589680063453	0.00003202676451660709	0.00003303517194082928	0.00003406175588268668	0.00003510718247791999	0.00003617214823689872	0.00003725738622572617	0.00003836369179208995
YBL092W	0.003306764879982649	0.003412431570910671	0.003480646084400904	0.003532564515340296	0.003575179805634139	0.003611724254163438	0.003643972935589435	0.003673011904000122	0.003699556636939174	0.003724104611010689	0.00374701753956529	0.00376856607573687	0.003788959142247324	0.003808361377023745	0.003826904928476914	0.003844697782295659	0.003861829442005123	0.003878374526071339	0.003894397277837174	0.003909951535163692	0.003925084359033133	0.003939837173672939	0.00395424545045965	0.003968340926537333	0.003982152252073764	0.003995704444988207	0.004009020003067137	0.004022119851735484	0.004035022681285109	0.004047745273235721	0.00406030344800984	0.004072711839100908	0.004084983730782814	0.00409713144979423	0.004109166828694452	0.004121100867153643	0.004132943780285656	0.00414470530572714	0.004156394847375759	0.004168021302141942	0.004179593130893699	0.004191118548963338	0.004202605545536519	0.004214061850370882	0.004225494998211042	0.00423691241399907	0.004248321364397338	0.004259729047807413	0.004271142654634025
YBL093C	4.694829498325281e-7	9.437312473259122e-7	1.422843207948265e-6	1.906920006447917e-6	2.396065391447215e-6	2.890386715798264e-6	3.389994578878751e-6	3.895003422434946e-6	4.405531135087257e-6	4.921699837090576e-6	5.443635447878475e-6	5.971468395418302e-6	6.505333103039496e-6	7.04536840367904e-6	7.591719937008878e-6	8.144537941765365e-6	8.703977167652621e-6	9.270196982076655e-6	9.843362328461752e-6	0.00001042364701999487	0.00001101123151974997	0.00001160630209701959	0.00001220905097785705	0.00001281967754470613	0.00001343838983786702	0.0000140654074913579	0.00001470095709089665	0.00001534527298690165	0.00001599859804830215	0.00001666118879279143	0.00001733331401531047	0.00001801525245095273	0.00001870729304183754	0.00001940973754249782	0.0000201229061648675	0.00002084713308649402	0.00002158276562960357	0.00002233016560816282	0.0000230897172462437	0.00002386182492873949	0.00002464691012189046	0.00002544541142696386	0.00002625779450679239	0.00002708455789822521	0.00002792622368666932	0.00002878333799818742	0.00002965647185842512	0.00003054622630974956	0.00003145325348378042
YBL094C	5.72630742282408e-7	1.151073802603538e-6	1.735449096837238e-6	2.325880028392532e-6	2.922493139907729e-6	3.525419370206983e-6	4.134793617874733e-6	4.750755468065579e-6	5.373448710098961e-6	6.003022294638666e-6	6.639629806242825e-6	7.283430328514455e-6	7.934587818185515e-6	8.593271609862036e-6	9.259659341316967e-6	9.933934260052055e-6	0.00001061628511569083	0.00001130690629017044	0.00001200599896357139	0.00001271377513452729	0.00001343045491650005	0.00001415626550506807	0.00001489144136156762	0.00001563622567265241	0.00001639087217814858	0.00001715564876948808	0.00001793083181832311	0.0000187167071675166	0.00001951357104376954	0.00002032173631017685	0.00002114153082221882	0.00002197329456132626	0.00002281737995939569	0.00002367415505365179	0.00002454401040066275	0.0000254273536083785	0.00002632460831904477	0.0000272362158360676	0.00002816264477422183	0.00002910438837639891	0.00003006196072388407	0.00003103589680063453	0.00003202676451660709	0.00003303517194082928	0.00003406175588268668	0.00003510718247791999	0.00003617214823689872	0.00003725738622572617	0.00003836369179208995
YBL095W	4.684230525144819e-7	9.416006944818812e-7	1.419631019412454e-6	1.902614973628864e-6	2.390656071540477e-6	2.88386142363682e-6	3.382341379607332e-6	3.88621012283669e-6	4.395585275800333e-6	4.910588683054384e-6	5.431345979756684e-6	5.957987299421227e-6	6.490646762078e-6	7.029462887759534e-6	7.574580986901817e-6	8.126150958459831e-6	8.684327202098516e-6	9.24926872467813e-6	9.82114009966456e-6	0.00001040011475012741	0.00001098637272977491	0.00001158009988515923	0.00001218148800585192	0.00001279073602541109	0.00001340805152322695	0.00001403365363437962	0.00001466776842863562	0.00001531062972230026	0.00001596247983798764	0.00001662357472850902	0.00001729418257633953	0.0000179745814795636	0.00001866505971924703	0.00001936591838481598	0.00002007747697351785	0.00002080006889721027	0.00002153404068087718	0.00002227975332506098	0.00002303759021462114	0.00002380795480710554	0.0000245912675981827	0.00002538796617724352	0.00002619851522638013	0.00002702341215397011	0.00002786317784330724	0.00002871835715940811	0.00002958951980523259	0.00003047726550498583	0.00003138224499399424
YBL096C	5.72630742282408e-7	1.151073802603538e-6	1.735449096837238e-6	2.325880028392532e-6	2.922493139907729e-6	3.525419370206983e-6	4.134793617874733e-6	4.750755468065579e-6	5.373448710098961e-6	6.003022294638666e-6	6.639629806242825e-6	7.283430328514455e-6	7.934587818185515e-6	8.593271609862036e-6	9.259659341316967e-6	9.933934260052055e-6	0.00001061628511569083	0.00001130690629017044	0.00001200599896357139	0.00001271377513452729	0.00001343045491650005	0.00001415626550506807	0.00001489144136156762	0.00001563622567265241	0.00001639087217814858	0.00001715564876948808	0.00001793083181832311	0.0000187167071675166	0.00001951357104376954	0.00002032173631017685	0.00002114153082221882	0.00002197329456132626	0.00002281737995939569	0.00002367415505365179	0.00002454401040066275	0.0000254273536083785	0.00002632460831904477	0.0000272362158360676	0.00002816264477422183	0.00002910438837639891	0.00003006196072388407	0.00003103589680063453	0.00003202676451660709	0.00003303517194082928	0.00003406175588268668	0.00003510718247791999	0.00003617214823689872	0.00003725738622572617	0.00003836369179208995
YBL097W	1.003364060375302e-6	2.016912257695519e-6	3.040854702198924e-6	4.075408178409419e-6	5.12079330356344e-6	6.177240042886284e-6	7.244984758177957e-6	8.32427202291906e-6	9.41535377680359e-6	0.00001051849100279069	0.00001163395280325742	0.00001276201791529218	0.00001390297361525347	0.00001505711660021137	0.00001622475811684608	0.00001740621924109766	0.00001860183069021481	0.00001981193305038875	0.00002103687881557001	0.00002227703943358412	0.00002353280057535925	0.00002480456032154404	0.0000260927294842302	0.0000273977327410387	0.00002872001743149883	0.00003006005159260196	0.00003141831946983682	0.00003279532190441795	0.00003419157792416111	0.00003560763569176637	0.00003704406965938596	0.00003850147552789579	0.00003998047081437626	0.00004148170035295338	0.00004300584844095807	0.00004455362927216919	0.00004612578513673663	0.00004772308925339688	0.00004934636266707016	0.00005099646961671161	0.00005267431085793265	0.00005438082377392687	0.00005611700334565937	0.00005788391498817829	0.00005968267449435192	0.00006151444904560492	0.00006338045904963327	0.00006528198889362955	0.00006722043204684876
YBL098W	6.920067399573632e-6	0.00001000124058912425	0.00001246207083490361	0.00001460697662082091	0.00001655358566895367	0.00001836212766642741	0.00002006833946183368	0.00002169549565791831	0.00002325977777675448	0.00002477293871526833	0.00002624397253620417	0.00002767976468189609	0.00002908591734662607	0.00003046695565601945	0.00003182661525880908	0.00003316811908958751	0.00003449414300067695	0.0000358070432256238	0.00003710890564614484	0.00003840151514506916	0.0000396865186281936	0.00004096539387917396	0.00004223944801702095	0.00004350992914774667	0.00004477796680662784	0.00004604459485133787	0.00004731083161566952	0.00004857760752684123	0.00004984576935146717	0.00005111617013052764	0.00005238967219290004	0.00005366706164600558	0.00005494906852352729	0.00005623644653280711	0.00005752997684148667	0.00005883039685419818	0.00006013839997046433	0.00006145471367440292	0.00006278010483598571	0.00006411531407475136	0.00006546105438301535	0.00006681808403104448	0.00006818720856784195	0.00006956921410677465	0.00007096488365165184	0.00007237505885734201	0.00007380063434831933	0.00007524248503299309	0.00007670152036252342
YBL099W	0.00002055260687821339	0.00002673483348409429	0.0000313347507561356	0.00003517039676488425	0.00003854076976667749	0.00004159351207790762	0.000044413858066499	0.00004705612437808377	0.00004955730547156939	0.00005194397055838149	0.00005423587838809397	0.00005644825174110298	0.00005859306834047238	0.00006067998611098275	0.00006271692045452842	0.0000647104620215026	0.00006666618014844642	0.00006858883599495707	0.00007048253810437382	0.00007235089069588976	0.0000741970479140172	0.00007602383523188079	0.00007783377362573202	0.0000796291358614146	0.00008141201822572576	0.00008318429609967729	0.00008494771222374063	0.00008670392399608358	0.0000884544515252666	0.0000902006918568473	0.00009194400506743593	0.00009368570892796842	0.00009542700534302655	0.00009716905943491326	0.00009891304054791311	0.0001006600738411734	0.0001024112111273117	0.0001041675203238323	0.0001059300898214206	0.0001076999480171661	0.0001094781123226256	0.0001112656454385654	0.0001130636162732582	0.0001148730486659995	0.0001166950119822315	0.0001185306318839322	0.0001203810060493602	0.0001222472544478818	0.0001241305769197092
YBL100W-A	1.090058773936841e-6	2.191181545499725e-6	3.303597164364085e-6	4.42753937966717e-6	5.563249631418135e-6	6.710977163839497e-6	7.870978758099134e-6	9.043520116487373e-6	0.00001022887494382708	0.00001142732676939971	0.0000126391679433991	0.00001386470128291444	0.00001510423888323148	0.00001635810307501197	0.00001762663199118993	0.00001891017444265139	0.00002020908971421974	0.00002152374781193418	0.00002285453169236608	0.00002420184490242047	0.00002556610642183504	0.00002694774871097387	0.00002834721806023372	0.00002976497584034987	0.00003120150807562343	0.00003265732322182478	0.00003413294733744974	0.00003562892450759207	0.00003714581860696745	0.00003868422521802093	0.00004024476839273087	0.00004182809525779869	0.00004343487663625332	0.0000450658131414058	0.00004672164822322638	0.00004840315772100819	0.00005011114798909687	0.00005184645905738521	0.00005360998302804827	0.00005540265873271337	0.00005722546465271654	0.00005907941904642789	0.00006096560316608665	0.00006288517445537349	0.00006483934499407514	0.00006682938266975065	0.00006885661317096659	0.00007092243198969909	0.00007302835328966747
YBL100W-B	1.468428449428983e-6	2.95176055393985e-6	4.450304575674949e-6	5.96437537633971e-6	7.494298176451195e-6	9.040408709241939e-6	0.00001060305285963694	0.00001218258852941064	0.00001377938439952087	0.00001539382238404539	0.00001702629627920852	0.00001867721397898676	0.00002034699587602306	0.0000220360761409663	0.00002374491024106653	0.00002547396803043348	0.00002722373347279104	0.00002899470497476348	0.00003078739835027584	0.00003260235714624591	0.00003444014574618336	0.00003630134669525604	0.00003818656117138329	0.00004009641062492215	0.00004203154962746944	0.00004399266309501658	0.00004598045966939382	0.00004799567228157787	0.00005003906044406269	0.00005211142624074184	0.0000542136103181968	0.00005634648442812767	0.00005851095225277858	0.00006070795733437528	0.00006293850099115589	0.00006520362838179831	0.00006750442578928841	0.00006984202468334083	0.00007221762639609271	0.00007463249566096103	0.00007708795067096166	0.00007958536323199911	0.00008212618900695224	0.00008471198705604483	0.00008734439025867545	0.00009002510671670373	0.00009275592244831565	0.00009553871674612509	0.00009837552831234135
YBL101C	4.680613738011367e-7	9.408736658842397e-7	1.418534894030947e-6	1.901145926710737e-6	2.38881019834309e-6	2.881634736735589e-6	3.379729806370793e-6	3.883209502458001e-6	4.392191356653323e-6	4.906797119434607e-6	5.427152328954165e-6	5.953387018246119e-6	6.485635203410834e-6	7.024035296413846e-6	7.568732496428849e-6	8.119876587949542e-6	8.677621852861301e-6	9.242127176860892e-6	9.813557001216855e-6	0.00001039208461023299	0.0000109778899227403	0.00001157115864650749	0.00001217208242835726	0.00001278086004564395	0.00001339769889884228	0.00001402281796038635	0.0000146564431348599	0.0000152988080687472	0.00001595015489342312	0.00001661073933377049	0.00001728082937712835	0.00001796070292328814	0.00001865064804930784	0.00001935096557802991	0.00002006197474232131	0.00002078400872050121	0.00002151741379787773	0.00002226255068929493	0.00002301980242343443	0.00002378957217682808	0.00002457228016097148	0.00002536836367425773	0.00002617828689150652	0.00002700254684171117	0.00002784166405424428	0.00002869618303128729	0.00002956667310497312	0.00003045373346103576	0.00003135801417810697
YBL102W	4.684230525144819e-7	9.416006944818812e-7	1.419631019412454e-6	1.902614973628864e-6	2.390656071540477e-6	2.88386142363682e-6	3.382341379607332e-6	3.88621012283669e-6	4.395585275800333e-6	4.910588683054384e-6	5.431345979756684e-6	5.957987299421227e-6	6.490646762078e-6	7.029462887759534e-6	7.574580986901817e-6	8.126150958459831e-6	8.684327202098516e-6	9.24926872467813e-6	9.82114009966456e-6	0.00001040011475012741	0.00001098637272977491	0.00001158009988515923	0.00001218148800585192	0.00001279073602541109	0.00001340805152322695	0.00001403365363437962	0.00001466776842863562	0.00001531062972230026	0.00001596247983798764	0.00001662357472850902	0.00001729418257633953	0.0000179745814795636	0.00001866505971924703	0.00001936591838481598	0.00002007747697351785	0.00002080006889721027	0.00002153404068087718	0.00002227975332506098	0.00002303759021462114	0.00002380795480710554	0.0000245912675981827	0.00002538796617724352	0.00002619851522638013	0.00002702341215397011	0.00002786317784330724	0.00002871835715940811	0.00002958951980523259	0.00003047726550498583	0.00003138224499399424
YBL103C	4.680673600300596e-7	9.4088569908444e-7	1.418553036203971e-6	1.901170241187096e-6	2.388840749749416e-6	2.881671591073452e-6	3.379773031051137e-6	3.883259166347735e-6	4.392247530122708e-6	4.906859874410469e-6	5.427221738968599e-6	5.953463158494618e-6	6.485718151060229e-6	7.024125131171265e-6	7.568829299211272e-6	8.119980440704307e-6	8.677732838515095e-6	9.242245379258664e-6	9.813682509849611e-6	0.00001039221752017686	0.00001097803032850386	0.00001157130664171363	0.00001217223810538791	0.00001278102350121059	0.00001339787024521386	0.000014022997308105	0.00001465663059087409	0.00001529900373558164	0.00001595035887952723	0.00001661095177185259	0.00001728105039508209	0.00001796093264119351	0.00001865088657806712	0.00001935121305591696	0.00002006223132401711	0.00002078427454841814	0.00002151768899956875	0.0000222628354016299	0.00002302009682988544	0.00002378987644496195	0.00002457259443571415	0.00002536868807371528	0.00002617862164257156	0.0000270028921743677	0.00002784202017145124	0.0000286965501025859	0.00002956705125900077	0.00003045412288701913	0.00003135841518218159
YBL104C	4.680613673663399e-7	9.408736529789755e-7	1.418534874609997e-6	1.901145900667845e-6	2.388810165612862e-6	2.881634697238245e-6	3.379729760026956e-6	3.883209449193707e-6	4.392191296392955e-6	4.906797052100786e-6	5.427152254467753e-6	5.953386936526423e-6	6.485635114413004e-6	7.024035200203219e-6	7.568732392974293e-6	8.11987647708867e-6	8.677621734284581e-6	9.24212705009408e-6	9.813556866299374e-6	0.00001039208446769488	0.00001097788977269068	0.00001157115848857719	0.00001217208226163581	0.00001278085986947554	0.00001339769871445449	0.00001402281776834479	0.00001465644293478104	0.00001529880785916268	0.00001595015467326481	0.0000166107391050372	0.0000172808291406161	0.00001796070267813002	0.00001865064779275351	0.00001935096531073874	0.00002006197446677183	0.00002078400843675563	0.00002151741350317919	0.00002226255038153712	0.00002301980210661651	0.00002378957185188087	0.00002457227982473192	0.00002536836331900316	0.00002617828652492381	0.0000270025464706365	0.00002784166368002646	0.00002869618264870221	0.00002956667270095967	0.00003045373303228516	0.00003135801374021935
YBL105C	6.918704906727743e-6	9.999271443489806e-6	0.00001245961717580913	0.00001460410065062709	0.00001655032643030018	0.00001835851234334249	0.00002006438820207672	0.0000216912240266778	0.00002325519815337643	0.00002476806116497822	0.00002623880535334375	0.000027674314805218	0.00002908019061184985	0.00003046095700782084	0.00003182034890649349	0.00003316158860781797	0.00003448735143719345	0.00003579999316446717	0.00003710159926042955	0.00003839395425653992	0.00003967870473454674	0.00004095732818681313	0.00004223113147515386	0.00004350136246001062	0.00004476915045389565	0.00004603552911116872	0.00004730151656527413	0.00004856804305954671	0.0000498359551943169	0.00005110610584321637	0.00005237935716540399	0.00005365649511182321	0.00005493824957312575	0.00005622537410929627	0.00005751864973465228	0.00005881881370612545	0.00006012655928742941	0.00006144261382085453	0.00006276774402611819	0.00006410269037382308	0.00006544816571675207	0.00006680492817762593	0.0000681737831473949	0.00006955551658112953	0.00007095091132985007	0.00007236080888483569	0.00007378610369373713	0.000075227670489675	0.0000766864185469472
YBL106C	4.680613689935605e-7	9.408736562431701e-7	1.418534879523372e-6	1.901145907256317e-6	2.38881017389396e-6	2.881634707230798e-6	3.37972977175017e-6	3.883209462666868e-6	4.392191311635968e-6	4.906797069133341e-6	5.427152273309559e-6	5.953386957197642e-6	6.48563513718639e-6	7.024035226107749e-6	7.568732422404828e-6	8.11987650957235e-6	8.677621768374413e-6	9.242127083251288e-6	9.813556899463265e-6	0.00001039208450510662	0.00001097788981577788	0.00001157115853556936	0.00001217208230714136	0.00001278085990986419	0.0000133976987587489	0.00001402281782112374	0.00001465644299426502	0.00001529880791630251	0.00001595015472180598	0.00001661073915929757	0.00001728082920682153	0.00001796070275135642	0.00001865064785546617	0.00001935096536852045	0.00002006197453724227	0.00002078400852132019	0.00002151741358432318	0.00002226255044642748	0.00002301980218327594	0.00002378957194765025	0.00002457227991947203	0.00002536836336058197	0.00002617828656160758	0.00002700254654790622	0.00002784166381103693	0.00002869618280784631	0.00002956667281637126	0.00003045373308153302	0.00003135801380344512
YBL107C	0.00004690846693263333	0.00005790472719183639	0.00006581320089437031	0.00007226802433631733	0.00007785142687453016	0.00008284611107667082	0.00008741325006532876	0.0000916544765813819	0.00009563850839321711	0.00009941423414846512	0.0001030178295702548	0.0001064769544084773	0.0001098132887262542	0.0001130441977168149	0.0001161838096682623	0.0001192438907639476	0.000122234268245013	0.0001251633419299819	0.0001280383192266057	0.0001308654589529097	0.0001336502536062946	0.0001363975588509471	0.000139111699481855	0.0001417965537068177	0.000144455644404101	0.0001470921596024184	0.0001497090228806397	0.0001523089515117567	0.0001548944338245076	0.000157467803786227	0.000160031274341916	0.000162586893368239	0.0001651366239551336	0.0001676823742518325	0.0001702259088072206	0.0001727689322253816	0.0001753131456854626	0.0001778602353501744	0.0001804117655353484	0.0001829692744818934	0.0001855343362985079	0.0001881085544886456	0.0001906934439063903	0.0001932905056401707	0.0001959013085528572	0.0001985274859271224	0.0002011706102007637	0.0002038322577748558	0.000206514103989947
YBL108C-A	1.114610445006279e-6	2.240534056047095e-6	3.378004836365615e-6	4.527261799049638e-6	5.688551821107021e-6	6.862129759579762e-6	8.04825817814204e-6	9.247208762487541e-6	0.00001045926138104937	0.00001168470594794186	0.00001292384139684726	0.0000141769773639997	0.00001544443297260406	0.00001672653781093386	0.00001802363762699276	0.00001933608908754121	0.0000206642595692781	0.00002200852741170483	0.00002336928419118845	0.0000247469425381896	0.00002614193087056249	0.00002755469139080811	0.00002898568044340018	0.00003043536978659996	0.00003190425637493173	0.00003339286011890972	0.00003490171893034798	0.00003643138915465162	0.00003798244736102636	0.00003955550252025894	0.00004115119274616135	0.00004277017975033679	0.00004441314947599095	0.00004608081828688164	0.0000477739463607252	0.00004949332702567943	0.00005123978481519755	0.00005301417866971554	0.00005481742073390344	0.0000566504710034952	0.00005851433002441687	0.00006041003902001866	0.00006233870347601168	0.00006430150690331558	0.00006629968871244044	0.00006833454538582652	0.0000704074325172195	0.00007251977696264186	0.00007467312686167698
YBL108W	4.736861097023943e-7	9.521802301034591e-7	1.435581556881363e-6	1.923992170669723e-6	2.417516748866897e-6	2.916263605453539e-6	3.42034432997714e-6	3.929874388746486e-6	4.444972725814193e-6	4.965762554752668e-6	5.492370922326667e-6	6.024929424197192e-6	6.563573687037051e-6	7.108443786351307e-6	7.659686666004754e-6	8.217453910218188e-6	8.781901654618319e-6	9.353190693932971e-6	9.931487446583145e-6	0.00001051696728024514	0.00001110981227502456	0.00001171021036941631	0.00001231835551221349	0.00001293444887002912	0.0000135587003394905	0.00001419133152313617	0.00001483257103838295	0.00001548265533731135	0.00001614182946184414	0.00001681035221612094	0.00001748849480551963	0.00001817653846606689	0.00001887477473291552	0.00001958350805081731	0.00002030306149257277	0.00002103377223551361	0.00002177599072065986	0.0000225300819989573	0.00002329643371429026	0.00002407545388207216	0.00002486756775533402	0.00002567321787798837	0.00002649287403304132	0.00002732703922153845	0.00002817624021830626	0.00002904102805710704	0.00002992197889775873	0.00003081969914170576	0.00003173484671152288
YBL109W	4.909217651138761e-7	9.868264868574103e-7	1.487816970275186e-6	1.993999010296265e-6	2.505481093187143e-6	3.022375474073153e-6	3.544797802843122e-6	4.072867747216181e-6	4.606708579189794e-6	5.146447995633848e-6	5.692217666089002e-6	6.244153974505605e-6	6.802397482514041e-6	7.36709336237917e-6	7.938393904775977e-6	8.516456209612622e-6	9.101442093822401e-6	9.693518202978564e-6	0.00001029285701055915	0.00001089964026493846	0.00001151405667171423	0.00001213630100807327	0.00001276657428023101	0.00001340508497438091	0.00001405205062341896	0.00001470770089359479	0.00001537227272145148	0.00001604601116335058	0.00001672917017717553	0.00001742201798222256	0.00001812483565276633	0.00001883791465897794	0.00001956155714503086	0.00002029607863133618	0.00002104181394510091	0.00002179911253374351	0.00002256833759122307	0.00002334986745099915	0.00002414410385838317	0.00002495146967680062	0.00002577240563510332	0.00002660737038257779	0.00002745685078728695	0.00002832136815291763	0.00002920146842456509	0.00003009772268951373	0.00003101072807600006	0.00003194111304601232	0.00003288955945262969
YBL111C	1.022841598837506e-6	2.056065013680472e-6	3.099884984534456e-6	4.154520848924196e-6	5.220199160892286e-6	6.29715379761687e-6	7.385625708564288e-6	8.485864214270261e-6	9.598126144454638e-6	0.00001072267754761508	0.00001185979274927511	0.00001300975589663876	0.00001417285984263702	0.00001534940704480301	0.00001653971478933018	0.00001774411038195045	0.0000189629309565888	0.00002019652370739114	0.00002144524797841619	0.00002270948243498453	0.00002398962022676131	0.00002528606715307271	0.00002659924199077882	0.00002792957766446658	0.00002927753022692593	0.00003064357678851048	0.00003202821097799873	0.0000334319433397993	0.00003485530298238554	0.00003629884875793787	0.00003776316624842827	0.00003924886268950655	0.00004075656755290551	0.00004228693824462676	0.00004384067237292756	0.00004541849795372528	0.00004702117163805005	0.0000486494816632502	0.00005030426510955742	0.00005198640293930698	0.00005369681332361805	0.00005543645176045108	0.00005720633278599062	0.00005900754248800777	0.00006084121823784277	0.00006270854977737066	0.00006461078108985671	0.00006654922160526708	0.00006852529208182596
YBL112C	4.864086296877552e-7	9.777544066566347e-7	1.474139190840859e-6	1.975667804569409e-6	2.482447736774345e-6	2.994590210593178e-6	3.512209812720691e-6	4.035425110744972e-6	4.564358243397228e-6	5.099135733602109e-6	5.639888040432906e-6	6.186750294033664e-6	6.739861763905971e-6	7.299366287982701e-6	7.86541475667604e-6	8.438162825334473e-6	9.017770822929533e-6	9.604403862640617e-6	0.0000101982328335762	0.00001079943781441824	0.00001140820577496655	0.00001202472970065791	0.00001264920874854477	0.00001328184948877148	0.00001392286745883919	0.0000145724902120716	0.0000152309525045758	0.00001589849713731123	0.00001657537573443337	0.00001726185405664688	0.00001795821059142244	0.00001866473412548027	0.00001938172402090028	0.00002010949290550062	0.0000208483725325916	0.0000215987091313723	0.0000223608625502612	0.00002313520764620416	0.00002392214248549933	0.00002472208603687656	0.00002553547496785917	0.00002636276369989487	0.00002720443465992278	0.00002806100435857134	0.00002893301371103886	0.00002982102854140159	0.00003072564047275554	0.00003164747220507085	0.00003258719935691253
YBL113C	1.022862917532225e-6	2.056107867471529e-6	3.099949594288332e-6	4.154607440002488e-6	5.220307963429257e-6	6.297285046609655e-6	7.385779644033181e-6	8.486041081438082e-6	9.598326193896148e-6	0.00001072290103544916	0.00001186003993733732	0.00001301002705268661	0.00001417315524055641	0.00001534972696485712	0.0000165400595183312	0.00001774448021344539	0.00001896332619105371	0.00002019694465242914	0.00002144569494946563	0.00002270995575570204	0.00002399012022871616	0.00002528659417597227	0.00002659979638269676	0.00002793015978267658	0.00002927814043946419	0.0000306442154729117	0.00003202887852145032	0.0000334326401394031	0.00003485602944655431	0.00003629960530877701	0.00003776395331943626	0.00003924968072572359	0.00004075741701123281	0.00004228781959798385	0.00004384158610995586	0.00004541944457661995	0.00004702215166288688	0.00004865049562301954	0.00005030531355875107	0.00005198748644870355	0.00005369793248038736	0.00005543760716875915	0.00005720752508171003	0.00005900877232879779	0.00006084248630113029	0.00006270985676066508	0.00006461212771097606	0.0000665506086170464	0.0000685267202805422
YBL113W-A	5.493166170589947e-7	1.104208910136894e-6	1.664791912875199e-6	2.231184004447025e-6	2.803506575474061e-6	3.381885233758842e-6	3.966449385657438e-6	4.557332933285042e-6	5.154673811755263e-6	5.758614907388951e-6	6.369303551733849e-6	6.986892351504521e-6	7.611538588138509e-6	8.243404702100813e-6	8.882661098804813e-6	9.529483564955792e-6	0.00001018405316535574	0.00001084655636779315	0.00001151718616192546	0.00001219614591549543	0.00001288364678002033	0.00001357990670075265	0.00001428515059284058	0.00001499961174207574	0.00001572353355892592	0.00001645717302749871	0.00001720079526665715	0.00001795467448077019	0.00001871909483632378	0.00001949435646073982	0.00002028077386044415	0.00002107867317379948	0.00002188839248257513	0.00002271028484221039	0.0000235447249095276	0.000024392103695569	0.00002525282759257588	0.00002612731993731556	0.000027016030269748	0.00002791943174889793	0.00002883801752306801	0.00002977230079157878	0.00003072282635268158	0.00003169017751872381	0.00003267496516932049	0.00003367782831587117	0.00003469943510705673	0.00003574048876661564	0.00003680175226917917
YBR001C	0.00002049066184431762	0.00002665425535863895	0.00003124030857817063	0.00003506439402829649	0.00003842460879205691	0.00004146815019574307	0.00004427999571296654	0.0000469142982808301	0.00004940794085724254	0.00005178741257513453	0.00005407241263148127	0.00005627811792571234	0.00005841647008025087	0.00006049709791117162	0.00006252789296352356	0.00006451542602362593	0.00006646524964219718	0.00006838211062878197	0.00007027010514367115	0.00007213282654302624	0.0000739734194648219	0.00007579470086626603	0.00007759918412546612	0.00007938913515813714	0.00008116664393144011	0.00008293358017516607	0.00008469168138031597	0.00008644259995013301	0.00008818785140095153	0.00008992882857427036	0.00009166688745697791	0.00009340334183950972	0.0000951393899918437	0.00009687619354044781	0.00009861491831787104	0.0001003566860609227	0.0001021025454177991	0.0001038535611098646	0.0001056108182457227	0.0001073753420858929	0.0001091481470009271	0.0001109302925160007	0.0001127228442734926	0.0001145268230253265	0.0001163432949500178	0.0001181733823172113	0.0001200181794429605	0.0001218788029589035	0.0001237564491236073
YBR002C	6.920067399573632e-6	0.00001000124058912425	0.00001246207083490361	0.00001460697662082091	0.00001655358566895367	0.00001836212766642741	0.00002006833946183368	0.00002169549565791831	0.00002325977777675448	0.00002477293871526833	0.00002624397253620417	0.00002767976468189609	0.00002908591734662607	0.00003046695565601945	0.00003182661525880908	0.00003316811908958751	0.00003449414300067695	0.0000358070432256238	0.00003710890564614484	0.00003840151514506916	0.0000396865186281936	0.00004096539387917396	0.00004223944801702095	0.00004350992914774667	0.00004477796680662784	0.00004604459485133787	0.00004731083161566952	0.00004857760752684123	0.00004984576935146717	0.00005111617013052764	0.00005238967219290004	0.00005366706164600558	0.00005494906852352729	0.00005623644653280711	0.00005752997684148667	0.00005883039685419818	0.00006013839997046433	0.00006145471367440292	0.00006278010483598571	0.00006411531407475136	0.00006546105438301535	0.00006681808403104448	0.00006818720856784195	0.00006956921410677465	0.00007096488365165184	0.00007237505885734201	0.00007380063434831933	0.00007524248503299309	0.00007670152036252342
YBR003W	0.00002032425853219139	0.00002643779785922841	0.00003098660798961742	0.00003477963823976037	0.00003811256486563412	0.0000411313898139447	0.00004392040046150033	0.00004653330997455737	0.00004900670178483801	0.00005136684991016857	0.00005363329357089152	0.00005582108641618522	0.00005794207309109484	0.00006000580421679669	0.00006202010725155925	0.00006399149962073571	0.0000659254887831082	0.00006782678299972385	0.0000696994451660647	0.00007154703945698445	0.00007337268497299798	0.0000751791757947353	0.00007696900488974308	0.00007874441977179469	0.00008050749343656472	0.00008226008058738836	0.00008400390413006922	0.00008574060352041368	0.0000874716818174578	0.00008919852054715435	0.00009092246467806589	0.00009264481733686325	0.00009436676707034028	0.00009608946606137874	0.00009781407066675145	0.00009954169353304654	0.0001012733747889333	0.0001030101704952169	0.0001047531569492513	0.0001065033511081235	0.0001082617590891419	0.0001100294317963424	0.0001118074262447741	0.0001135967548977847	0.0001153984752535691	0.0001172137004674592	0.0001190435160009357	0.0001208890293946757	0.0001227514271715238
YBR004C	0.00003837258527243621	0.00004736786877083947	0.00005383724679430261	0.0000591174936470708	0.00006368489109191908	0.00006777069861926067	0.00007150676085955799	0.0000749762165488583	0.00007823527896433292	0.00008132394055040904	0.00008427179417286343	0.0000871014663542295	0.00008983069208805384	0.00009247367661170121	0.00009504197732998052	0.00009754521933570559	0.00009999144161653175	0.0001023875154943585	0.0001047393368449798	0.0001070520255807734	0.0001093300747353593	0.0001115774563941357	0.0001137977083701556	0.0001159940031630811	0.0001181692225982698	0.000120325974573783	0.0001224666506790496	0.0001245934737257668	0.0001267084792346898	0.0001288135765688944	0.0001309105757105133	0.0001330011521467511	0.0001350869116754126	0.0001371694152190509	0.0001392501062054934	0.0001413303790757305	0.0001434116254690717	0.000145495224706181	0.0001475824564112367	0.0001496745789371067	0.0001517728799791524	0.0001538786712486994	0.0001559931918121568	0.0001581176697615563	0.0001602533886196822	0.0001624016841794797	0.0001645638428120504	0.000166741154088268	0.0001689349885220071
YBR005W	0.00008321679608836752	0.00009737972144581367	0.0001072287086665032	0.0001150973892781999	0.0001217969576993547	0.0001277150465759759	0.000133070018870593	0.0001379981907820249	0.0001425910792527727	0.0001469131612932089	0.0001510120052513183	0.0001549236727814634	0.0001586762929048881	0.000162292280762998	0.0001657898316936874	0.0001691839296960315	0.0001724871494995884	0.0001757100712852062	0.0001788618263366208	0.000181950240085319	0.0001849821870969895	0.0001879636965367457	0.0001909001053028534	0.0001937962009501881	0.0001966562678243753	0.0001994841933085244	0.0002022835173768143	0.000205057479385258	0.0002078090678592865	0.0002105410604728745	0.0002132560173976375	0.0002159563447480055	0.0002186443281786943	0.0002213221498536426	0.0002239918407378553	0.000226655329716298	0.0002293145013840338	0.0002319712100499858	0.0002346272432544224	0.0002372842755625233	0.0002399439742563387	0.0002426080234006218	0.0002452781230106323	0.0002479558857203901	0.0002506428938810591	0.0002533407828082444	0.0002560512519849501	0.0002587760057872798	0.0002615166735740561
YBR006W	4.680617570115993e-7	9.408744362061657e-7	1.418536055442585e-6	1.901147483250169e-6	2.388812154149847e-6	2.881637096030637e-6	3.379732573466284e-6	3.883212681762717e-6	4.392194952672244e-6	4.906801136772053e-6	5.427156772317019e-6	5.953391892448004e-6	6.485640513497401e-6	7.024041047909658e-6	7.568738694670009e-6	8.119883237974364e-6	8.677628959362466e-6	9.242134744132242e-6	9.813565035367824e-6	0.00001039209311911789	0.0000109778989129982	0.00001157116812338058	0.00001217209239549087	0.00001278087050768812	0.00001339770986675323	0.00001402282944315237	0.00001465645513857459	0.00001529882059617445	0.00001595016794884999	0.00001661075293167889	0.00001728084352831195	0.00001796071763336815	0.00001865066331802677	0.00001935098141651315	0.00002006199116785961	0.00002078402574280649	0.00002151743141778346	0.00002226256891010201	0.00002301982126861812	0.00002378959166021084	0.000024572300283413	0.00002536838442155444	0.00002617830829870674	0.00002700256894276739	0.00002784168686745546	0.00002869620655612064	0.00002956669731835951	0.00003045375836562529	0.00003135803982929994
YBR007C	4.680848689431984e-7	9.409208946807509e-7	1.418606099905448e-6	1.901241358089394e-6	2.388930108887708e-6	2.881779385465938e-6	3.37989945784388e-6	3.883404426966125e-6	4.392411830388633e-6	4.907043424700097e-6	5.427424754354018e-6	5.953685858911885e-6	6.485960761445226e-6	7.02438788159824e-6	7.569112425219344e-6	8.120284183481197e-6	8.678057445070953e-6	9.242591102604445e-6	9.814049608965818e-6	0.00001039260626035392	0.00001097844098190935	0.00001157173948762893	0.00001217269343045241	0.00001278150159940649	0.00001339837141762223	0.00001402352186423064	0.00001465717884900427	0.00001529957602312331	0.00001595095553279649	0.00001661157313565997	0.00001728169682468652	0.00001796160450283167	0.00001865158424940979	0.00001935193692467605	0.0000200629817892247	0.00002078505202241595	0.00002151849390863967	0.00002226366818529712	0.00002302095793987507	0.00002379076634916479	0.00002457351361917504	0.00002536963703933656	0.00002617960090503601	0.00002700390226744649	0.00002784306165052206	0.00002869762354595061	0.00002956815726930426	0.00003045526208498292	0.00003135958820520892
YBR008C	4.680628954623742e-7	9.40876724669233e-7	1.41853950571646e-6	1.901152107365609e-6	2.388817964398484e-6	2.881644104961771e-6	3.379740793897836e-6	3.883222126791583e-6	4.392205635681181e-6	4.906813071439947e-6	5.427169972628081e-6	5.953406372702636e-6	6.48565628830971e-6	7.024058132193986e-6	7.568757103724605e-6	8.119902987503834e-6	8.677650065493862e-6	9.242157223431956e-6	9.813588904634319e-6	0.0000103921183954112	0.00001097792561395183	0.00001157119626723415	0.00001217212200112497	0.00001278090159438214	0.00001339774245367944	0.00001402286355023033	0.00001465649078658083	0.0000152988578068053	0.00001595020674425724	0.00001661079333364105	0.00001728088555964981	0.00001796076131811702	0.00001865070868153226	0.00001935102848373829	0.00002006203996395889	0.00002078407629452815	0.0000215174837536321	0.00002226262305923773	0.00002301987725915519	0.00002378964952224216	0.00002457236004938143	0.0000253684461265661	0.00002617837197425308	0.00002700263462157282	0.00002784175458493458	0.00002869627635072134	0.00002956676923195512	0.00003045383243970003	0.00003135811610266693
YBR011C	4.736861097023943e-7	9.521802301034591e-7	1.435581556881363e-6	1.923992170669723e-6	2.417516748866897e-6	2.916263605453539e-6	3.42034432997714e-6	3.929874388746486e-6	4.444972725814193e-6	4.965762554752668e-6	5.492370922326667e-6	6.024929424197192e-6	6.563573687037051e-6	7.108443786351307e-6	7.659686666004754e-6	8.217453910218188e-6	8.781901654618319e-6	9.353190693932971e-6	9.931487446583145e-6	0.00001051696728024514	0.00001110981227502456	0.00001171021036941631	0.00001231835551221349	0.00001293444887002912	0.0000135587003394905	0.00001419133152313617	0.00001483257103838295	0.00001548265533731135	0.00001614182946184414	0.00001681035221612094	0.00001748849480551963	0.00001817653846606689	0.00001887477473291552	0.00001958350805081731	0.00002030306149257277	0.00002103377223551361	0.00002177599072065986	0.0000225300819989573	0.00002329643371429026	0.00002407545388207216	0.00002486756775533402	0.00002567321787798837	0.00002649287403304132	0.00002732703922153845	0.00002817624021830626	0.00002904102805710704	0.00002992197889775873	0.00003081969914170576	0.00003173484671152288
YBR012C	4.909217651138761e-7	9.868264868574103e-7	1.487816970275186e-6	1.993999010296265e-6	2.505481093187143e-6	3.022375474073153e-6	3.544797802843122e-6	4.072867747216181e-6	4.606708579189794e-6	5.146447995633848e-6	5.692217666089002e-6	6.244153974505605e-6	6.802397482514041e-6	7.36709336237917e-6	7.938393904775977e-6	8.516456209612622e-6	9.101442093822401e-6	9.693518202978564e-6	0.00001029285701055915	0.00001089964026493846	0.00001151405667171423	0.00001213630100807327	0.00001276657428023101	0.00001340508497438091	0.00001405205062341896	0.00001470770089359479	0.00001537227272145148	0.00001604601116335058	0.00001672917017717553	0.00001742201798222256	0.00001812483565276633	0.00001883791465897794	0.00001956155714503086	0.00002029607863133618	0.00002104181394510091	0.00002179911253374351	0.00002256833759122307	0.00002334986745099915	0.00002414410385838317	0.00002495146967680062	0.00002577240563510332	0.00002660737038257779	0.00002745685078728695	0.00002832136815291763	0.00002920146842456509	0.00003009772268951373	0.00003101072807600006	0.00003194111304601232	0.00003288955945262969
YBR012W-A	1.108655370392602e-6	2.228563470453498e-6	3.359957053417758e-6	4.50307385564183e-6	5.65815943534823e-6	6.825467288179489e-6	8.005258575258653e-6	9.197803530976397e-6	0.00001040338052877165	0.00001162227793410836	0.0000128547930838182	0.00001410123396015594	0.00001536191798131979	0.00001663717297450129	0.0000179273428413927	0.00001923278234422526	0.00002055385689803991	0.00002189094282220833	0.00002324442959850295	0.00002461472765053907	0.00002600226311005881	0.00002740747582013564	0.00002883081969062413	0.00003027276395828216	0.00003173380291239182	0.00003321445369006617	0.00003471525133518007	0.00003623674922750078	0.00003777952085399947	0.00003934417191506498	0.00004093133712286576	0.00004254167466391198	0.00004417586682811721	0.00004583462613293512	0.00004751870868526934	0.00004922890358953418	0.00005096603099105898	0.00005273094523814561	0.00005452455356822951	0.00005634781086693257	0.00005820171235927925	0.00006008729373398324	0.00006200565448500452	0.00006395797180462671	0.00006594547851167599	0.00006796946419772817	0.00007003127725651969	0.00007213233687690092	0.00007427418283651391
YBR012W-B	1.647514848499741e-6	3.311750419229601e-6	4.99305255235674e-6	6.691774492031021e-6	8.408281103480887e-6	0.00001014294904637933	0.00001189616636920052	0.00001366833460217445	0.0000154598673685193	0.00001727119313736283	0.00001910275370866499	0.00002095500669783485	0.00002282842374540234	0.00002472349194764533	0.00002664072228865821	0.00002858064189359835	0.00003054379371709419	0.00003253073691720351	0.00003454205019594295	0.00003657834336614496	0.00003864024959636006	0.00004072842242953808	0.00004284353631150748	0.00004498628845081223	0.0000471574132516508	0.00004935767909923823	0.00005158788098993948	0.00005384884116708692	0.0000561414117319888	0.00005846649261007865	0.00006082502688386755	0.00006321799252136334	0.00006564640330825728	0.00006811131787877695	0.0000706138596444561	0.00007315520109488645	0.00007573656084721388	0.0000783592082987659	0.00008102449135901309	0.0000837338288362207	0.00008648869948911286	0.00008929064220483146	0.00009214129043484706	0.00009504239325545875	0.00009799578244786217	0.0001010033741622539	0.0001040671719368847	0.0001071892842730613	0.0001103719987065726
YBR013C	4.909217651138761e-7	9.868264868574103e-7	1.487816970275186e-6	1.993999010296265e-6	2.505481093187143e-6	3.022375474073153e-6	3.544797802843122e-6	4.072867747216181e-6	4.606708579189794e-6	5.146447995633848e-6	5.692217666089002e-6	6.244153974505605e-6	6.802397482514041e-6	7.36709336237917e-6	7.938393904775977e-6	8.516456209612622e-6	9.101442093822401e-6	9.693518202978564e-6	0.00001029285701055915	0.00001089964026493846	0.00001151405667171423	0.00001213630100807327	0.00001276657428023101	0.00001340508497438091	0.00001405205062341896	0.00001470770089359479	0.00001537227272145148	0.00001604601116335058	0.00001672917017717553	0.00001742201798222256	0.00001812483565276633	0.00001883791465897794	0.00001956155714503086	0.00002029607863133618	0.00002104181394510091	0.00002179911253374351	0.00002256833759122307	0.00002334986745099915	0.00002414410385838317	0.00002495146967680062	0.00002577240563510332	0.00002660737038257779	0.00002745685078728695	0.00002832136815291763	0.00002920146842456509	0.00003009772268951373	0.00003101072807600006	0.00003194111304601232	0.00003288955945262969
YBR014C	4.909217651138761e-7	9.868264868574103e-7	1.487816970275186e-6	1.993999010296265e-6	2.505481093187143e-6	3.022375474073153e-6	3.544797802843122e-6	4.072867747216181e-6	4.606708579189794e-6	5.146447995633848e-6	5.692217666089002e-6	6.244153974505605e-6	6.802397482514041e-6	7.36709336237917e-6	7.938393904775977e-6	8.516456209612622e-6	9.101442093822401e-6	9.693518202978564e-6	0.00001029285701055915	0.00001089964026493846	0.00001151405667171423	0.00001213630100807327	0.00001276657428023101	0.00001340508497438091	0.00001405205062341896	0.00001470770089359479	0.00001537227272145148	0.00001604601116335058	0.00001672917017717553	0.00001742201798222256	0.00001812483565276633	0.00001883791465897794	0.00001956155714503086	0.00002029607863133618	0.00002104181394510091	0.00002179911253374351	0.00002256833759122307	0.00002334986745099915	0.00002414410385838317	0.00002495146967680062	0.00002577240563510332	0.00002660737038257779	0.00002745685078728695	0.00002832136815291763	0.00002920146842456509	0.00003009772268951373	0.00003101072807600006	0.00003194111304601232	0.00003288955945262969
YBR015C	6.919052290299427e-6	9.999773500301982e-6	0.00001246024276508933	0.00001460483391317943	0.0000165511574116639	0.00001835943411232255	0.00002006539562211512	0.00002169231313002472	0.00002325636578202522	0.00002476930475394653	0.00002624012278768242	0.00002767570431506687	0.00002908165071063256	0.00003046248643372616	0.00003182194658668612	0.00003316325363121697	0.00003448908302613224	0.00003580179066060998	0.00003710346210957235	0.00003839588199399426	0.00003968069697877426	0.0000409593846300807	0.00004223325187537542	0.00004350354663792274	0.00004477139828685551	0.00004603784052835967	0.0000473038915471688	0.00004857048163387504	0.00004983845743050552	0.00005110867185256186	0.00005238198710258554	0.00005365918917428789	0.00005494100799338122	0.00005622819715543246	0.00005752153771299782	0.00005882176696576554	0.00006012957821051692	0.00006144569882273006	0.00006277089555891871	0.00006410590893442194	0.00006545145183567707	0.00006680828241913674	0.00006817720611485812	0.00006955900892618122	0.00007095447373992737	0.00007236444208424131	0.00007378980845346111	0.00007523144763234071	0.00007669026893515332
YBR016W	0.00002055260687821339	0.00002673483348409429	0.0000313347507561356	0.00003517039676488425	0.00003854076976667749	0.00004159351207790762	0.000044413858066499	0.00004705612437808377	0.00004955730547156939	0.00005194397055838149	0.00005423587838809397	0.00005644825174110298	0.00005859306834047238	0.00006067998611098275	0.00006271692045452842	0.0000647104620215026	0.00006666618014844642	0.00006858883599495707	0.00007048253810437382	0.00007235089069588976	0.0000741970479140172	0.00007602383523188079	0.00007783377362573202	0.0000796291358614146	0.00008141201822572576	0.00008318429609967729	0.00008494771222374063	0.00008670392399608358	0.0000884544515252666	0.0000902006918568473	0.00009194400506743593	0.00009368570892796842	0.00009542700534302655	0.00009716905943491326	0.00009891304054791311	0.0001006600738411734	0.0001024112111273117	0.0001041675203238323	0.0001059300898214206	0.0001076999480171661	0.0001094781123226256	0.0001112656454385654	0.0001130636162732582	0.0001148730486659995	0.0001166950119822315	0.0001185306318839322	0.0001203810060493602	0.0001222472544478818	0.0001241305769197092
YBR017C	6.918706373995575e-6	9.999273564036392e-6	0.00001245961981820427	0.00001460410374792017	0.00001655032994035084	0.00001835851623650631	0.00002006439245707852	0.00002169122862797997	0.00002325520308645292	0.0000247680664174956	0.00002623881091882071	0.00002767432067565804	0.00002908019677823493	0.00003046096346954857	0.0000318203556554027	0.00003316159563992132	0.00003448735875365427	0.00003580000075573959	0.00003710160712866512	0.00003839396240190678	0.00003967871314754401	0.00004095733687340305	0.00004223114043433786	0.00004350137168331862	0.00004476915994951988	0.00004603553887690399	0.00004730152659009028	0.00004856805335912338	0.00004983596577396715	0.00005110611669138179	0.00005237936826605055	0.0000536565064877956	0.00005493826123434867	0.00005622538604534281	0.00005751866192482546	0.00005881882617503165	0.00006012657204852468	0.00006144262686411249	0.00006276775732875129	0.00006410270396294672	0.00006544817960706681	0.00006680494235710682	0.00006817379759509165	0.00006955553132865378	0.00007095092638930981	0.00007236082423780708	0.00007378611933099535	0.0000752276864452997	0.00007668643482468349
YBR018C	6.924051096147696e-6	0.00001000699803490306	0.00001246924491529678	0.00001461538546672529	0.00001656311512639586	0.000018372698254115	0.00002007989227096849	0.00002170798517784971	0.00002327316781245922	0.00002478719983994985	0.00002625908049614345	0.00002769569918941059	0.00002910266134249127	0.00003048449467764465	0.00003184493700261008	0.00003318721310418491	0.00003451400037036625	0.00003582765640189389	0.0000371302682707859	0.00003842362188943966	0.00003970936512103394	0.00004098897658611568	0.0000422637641626756	0.00004353497668226854	0.0000448037443156568	0.00004607110152513654	0.00004733806723879722	0.00004860557239592095	0.00004987446425996553	0.00005114559637814027	0.00005241983157986048	0.00005369795639066313	0.00005498070127614866	0.0000562688203958098	0.00005756309537625561	0.00005886426400642045	0.00006017302009508899	0.00006149009156623318	0.00006281624574277967	0.00006415222362629286	0.0000654987386307759	0.00006685654948698626	0.00006822646221573329	0.00006960926333622918	0.00007100573632061086	0.00007241672333565853	0.00007384311951275687	0.00007528580022557954	0.0000767456754760895
YBR019C	4.736861097023943e-7	9.521802301034591e-7	1.435581556881363e-6	1.923992170669723e-6	2.417516748866897e-6	2.916263605453539e-6	3.42034432997714e-6	3.929874388746486e-6	4.444972725814193e-6	4.965762554752668e-6	5.492370922326667e-6	6.024929424197192e-6	6.563573687037051e-6	7.108443786351307e-6	7.659686666004754e-6	8.217453910218188e-6	8.781901654618319e-6	9.353190693932971e-6	9.931487446583145e-6	0.00001051696728024514	0.00001110981227502456	0.00001171021036941631	0.00001231835551221349	0.00001293444887002912	0.0000135587003394905	0.00001419133152313617	0.00001483257103838295	0.00001548265533731135	0.00001614182946184414	0.00001681035221612094	0.00001748849480551963	0.00001817653846606689	0.00001887477473291552	0.00001958350805081731	0.00002030306149257277	0.00002103377223551361	0.00002177599072065986	0.0000225300819989573	0.00002329643371429026	0.00002407545388207216	0.00002486756775533402	0.00002567321787798837	0.00002649287403304132	0.00002732703922153845	0.00002817624021830626	0.00002904102805710704	0.00002992197889775873	0.00003081969914170576	0.00003173484671152288
YBR020W	4.684230525144819e-7	9.416006944818812e-7	1.419631019412454e-6	1.902614973628864e-6	2.390656071540477e-6	2.88386142363682e-6	3.382341379607332e-6	3.88621012283669e-6	4.395585275800333e-6	4.910588683054384e-6	5.431345979756684e-6	5.957987299421227e-6	6.490646762078e-6	7.029462887759534e-6	7.574580986901817e-6	8.126150958459831e-6	8.684327202098516e-6	9.24926872467813e-6	9.82114009966456e-6	0.00001040011475012741	0.00001098637272977491	0.00001158009988515923	0.00001218148800585192	0.00001279073602541109	0.00001340805152322695	0.00001403365363437962	0.00001466776842863562	0.00001531062972230026	0.00001596247983798764	0.00001662357472850902	0.00001729418257633953	0.0000179745814795636	0.00001866505971924703	0.00001936591838481598	0.00002007747697351785	0.00002080006889721027	0.00002153404068087718	0.00002227975332506098	0.00002303759021462114	0.00002380795480710554	0.0000245912675981827	0.00002538796617724352	0.00002619851522638013	0.00002702341215397011	0.00002786317784330724	0.00002871835715940811	0.00002958951980523259	0.00003047726550498583	0.00003138224499399424
YBR021W	4.681535439981973e-7	9.410589418415602e-7	1.418814230609764e-6	1.901520298608724e-6	2.389280600644709e-6	2.882202185595414e-6	3.380395339657754e-6	3.883974180512391e-6	4.393056262960007e-6	4.907763361452999e-6	5.42822103886433e-6	5.954559353834253e-6	6.486912349093804e-6	7.025418464584271e-6	7.570222927467656e-6	8.12147555090648e-6	8.679330646239223e-6	9.243947129410286e-6	9.815489477378727e-6	0.00001039413101171872	0.00001098005168401151	0.00001157343723554965	0.00001217447934744642	0.00001278337683786674	0.00001340033716018147	0.00001402557932571746	0.00001465932927748903	0.0000153018207010678	0.00001595329577814601	0.00001661401030356996	0.00001728423230975494	0.00001796423974059939	0.00001865432071787566	0.00001935477614562569	0.00002006592533110254	0.00002078810150279679	0.00002152165099619262	0.00002226693460154359	0.0000230243354619198	0.00002379425681358162	0.00002457711892460837	0.00002537335914918501	0.00002618344184951005	0.0000270078641495024	0.00002784714664967738	0.00002870183392184151	0.00002957249536537543	0.00003045973033300385	0.00003136418913234417
YBR022W	7.256611691714763e-6	0.00001048763191637973	0.00001306814001198034	0.0000153173592712752	0.00001735863801514688	0.00001925513508628	0.00002104432532523882	0.00002275061525020595	0.00002439097334492115	0.00002597772407730915	0.00002752029892732045	0.00002902591819595299	0.00003050045652158366	0.00003194865911507108	0.0000333744432885591	0.00003478118872173651	0.00003617170140923025	0.000037548452160916	0.00003891362831487117	0.00004026910155609379	0.00004161659887276157	0.000042957669934758	0.00004429368542272608	0.00004562595413346	0.00004695566055260396	0.00004828388880668118	0.00004961170674361412	0.00005094009006545167	0.0000522699267137417	0.00005360211120343598	0.00005493754779558081	0.00005627706084850995	0.00005762141589631579	0.0000589714032944994	0.00006032784219673275	0.00006169150588055264	0.00006306312146728709	0.00006444345181784123	0.00006583330109512157	0.00006723344594065151	0.00006864463438206558	0.00007006766048908255	0.00007150337006434801	0.00007295258709088625	0.000074416132655002	0.00007589488934718225	0.00007738979529847265	0.0000789017679619424	0.00008043176102378049
YBR023C	0.00002030958574540867	0.00002641871149185202	0.00003096423767363512	0.00003475452959859533	0.00003808505006407931	0.0000411016956128671	0.00004388869277198246	0.00004649971592930626	0.00004897132210709862	0.00005132976635405483	0.00005359457378499276	0.00005578078718104125	0.00005790024263639156	0.00005996248387714253	0.00006197533271070692	0.00006394530185735752	0.00006587789479960664	0.00006777781639981161	0.00006964912661993854	0.00007149538706194245	0.00007331971457463475	0.00007512490122105002	0.00007691343816966208	0.00007868757131101767	0.00008044937214433158	0.00008220069403476678	0.00008394325864351743	0.0000856787042423382	0.00008740853280624565	0.00008913412486356611	0.00009085682441133753	0.00009257793363557869	0.00009429864022555324	0.00009602009553203212	0.00009774345507669147	0.00009946983070312157	0.0001012002617891587	0.0001029358036331243	0.0001046775317552489	0.0001064264623784085	0.0001081836008937065	0.000109949997446632	0.0001117267082887044	0.0001135147451523921	0.0001153151647728438	0.000117129079501693	0.0001189575740160849	0.0001208017550576951	0.0001226628082932755
YBR024W	5.72630742282408e-7	1.151073802603538e-6	1.735449096837238e-6	2.325880028392532e-6	2.922493139907729e-6	3.525419370206983e-6	4.134793617874733e-6	4.750755468065579e-6	5.373448710098961e-6	6.003022294638666e-6	6.639629806242825e-6	7.283430328514455e-6	7.934587818185515e-6	8.593271609862036e-6	9.259659341316967e-6	9.933934260052055e-6	0.00001061628511569083	0.00001130690629017044	0.00001200599896357139	0.00001271377513452729	0.00001343045491650005	0.00001415626550506807	0.00001489144136156762	0.00001563622567265241	0.00001639087217814858	0.00001715564876948808	0.00001793083181832311	0.0000187167071675166	0.00001951357104376954	0.00002032173631017685	0.00002114153082221882	0.00002197329456132626	0.00002281737995939569	0.00002367415505365179	0.00002454401040066275	0.0000254273536083785	0.00002632460831904477	0.0000272362158360676	0.00002816264477422183	0.00002910438837639891	0.00003006196072388407	0.00003103589680063453	0.00003202676451660709	0.00003303517194082928	0.00003406175588268668	0.00003510718247791999	0.00003617214823689872	0.00003725738622572617	0.00003836369179208995
YBR025C	4.684230525144819e-7	9.416006944818812e-7	1.419631019412454e-6	1.902614973628864e-6	2.390656071540477e-6	2.88386142363682e-6	3.382341379607332e-6	3.88621012283669e-6	4.395585275800333e-6	4.910588683054384e-6	5.431345979756684e-6	5.957987299421227e-6	6.490646762078e-6	7.029462887759534e-6	7.574580986901817e-6	8.126150958459831e-6	8.684327202098516e-6	9.24926872467813e-6	9.82114009966456e-6	0.00001040011475012741	0.00001098637272977491	0.00001158009988515923	0.00001218148800585192	0.00001279073602541109	0.00001340805152322695	0.00001403365363437962	0.00001466776842863562	0.00001531062972230026	0.00001596247983798764	0.00001662357472850902	0.00001729418257633953	0.0000179745814795636	0.00001866505971924703	0.00001936591838481598	0.00002007747697351785	0.00002080006889721027	0.00002153404068087718	0.00002227975332506098	0.00002303759021462114	0.00002380795480710554	0.0000245912675981827	0.00002538796617724352	0.00002619851522638013	0.00002702341215397011	0.00002786317784330724	0.00002871835715940811	0.00002958951980523259	0.00003047726550498583	0.00003138224499399424
YBR026C	0.00002130040829051392	0.00002770757382587055	0.00003247485811038043	0.00003645006331805042	0.00003994306668124228	0.00004310688244436287	0.00004602984620666829	0.00004876825090995969	0.00005136043704862896	0.00005383394054755752	0.00005620923907386441	0.00005850210928498669	0.00006072496471042991	0.00006288781467644427	0.00006499886258481807	0.00006706493888495241	0.00006909181555330091	0.00007108442698161628	0.00007304703120341052	0.00007498336357543214	0.0000768966930048334	0.00007878994777130564	0.00008066574057238346	0.0000825264268721832	0.00008437417922774897	0.00008621094125174741	0.00008803851910323672	0.00008985863048826915	0.00009167285080309148	0.0000934826279349422	0.00009528937146280073	0.00009709444709222961	0.00009889910043959592	0.0001007045390429442	0.00010251197481159	0.0001043225738007988	0.0001061374261004132	0.0001079576385143119	0.000109784339032762	0.0001116185934225503	0.000113461456146325	0.0001153140286064005	0.000117177418746699	0.0001190526870602473	0.0001209409424627541	0.0001228433513757197	0.0001247610513502489	0.0001266952031520217	0.0001286470503199645
YBR027C	4.909217651138761e-7	9.868264868574103e-7	1.487816970275186e-6	1.993999010296265e-6	2.505481093187143e-6	3.022375474073153e-6	3.544797802843122e-6	4.072867747216181e-6	4.606708579189794e-6	5.146447995633848e-6	5.692217666089002e-6	6.244153974505605e-6	6.802397482514041e-6	7.36709336237917e-6	7.938393904775977e-6	8.516456209612622e-6	9.101442093822401e-6	9.693518202978564e-6	0.00001029285701055915	0.00001089964026493846	0.00001151405667171423	0.00001213630100807327	0.00001276657428023101	0.00001340508497438091	0.00001405205062341896	0.00001470770089359479	0.00001537227272145148	0.00001604601116335058	0.00001672917017717553	0.00001742201798222256	0.00001812483565276633	0.00001883791465897794	0.00001956155714503086	0.00002029607863133618	0.00002104181394510091	0.00002179911253374351	0.00002256833759122307	0.00002334986745099915	0.00002414410385838317	0.00002495146967680062	0.00002577240563510332	0.00002660737038257779	0.00002745685078728695	0.00002832136815291763	0.00002920146842456509	0.00003009772268951373	0.00003101072807600006	0.00003194111304601232	0.00003288955945262969
YBR028C	4.736861097023943e-7	9.521802301034591e-7	1.435581556881363e-6	1.923992170669723e-6	2.417516748866897e-6	2.916263605453539e-6	3.42034432997714e-6	3.929874388746486e-6	4.444972725814193e-6	4.965762554752668e-6	5.492370922326667e-6	6.024929424197192e-6	6.563573687037051e-6	7.108443786351307e-6	7.659686666004754e-6	8.217453910218188e-6	8.781901654618319e-6	9.353190693932971e-6	9.931487446583145e-6	0.00001051696728024514	0.00001110981227502456	0.00001171021036941631	0.00001231835551221349	0.00001293444887002912	0.0000135587003394905	0.00001419133152313617	0.00001483257103838295	0.00001548265533731135	0.00001614182946184414	0.00001681035221612094	0.00001748849480551963	0.00001817653846606689	0.00001887477473291552	0.00001958350805081731	0.00002030306149257277	0.00002103377223551361	0.00002177599072065986	0.0000225300819989573	0.00002329643371429026	0.00002407545388207216	0.00002486756775533402	0.00002567321787798837	0.00002649287403304132	0.00002732703922153845	0.00002817624021830626	0.00002904102805710704	0.00002992197889775873	0.00003081969914170576	0.00003173484671152288
YBR029C	4.680673600300596e-7	9.4088569908444e-7	1.418553036203971e-6	1.901170241187096e-6	2.388840749749416e-6	2.881671591073452e-6	3.379773031051137e-6	3.883259166347735e-6	4.392247530122708e-6	4.906859874410469e-6	5.427221738968599e-6	5.953463158494618e-6	6.485718151060229e-6	7.024125131171265e-6	7.568829299211272e-6	8.119980440704307e-6	8.677732838515095e-6	9.242245379258664e-6	9.813682509849611e-6	0.00001039221752017686	0.00001097803032850386	0.00001157130664171363	0.00001217223810538791	0.00001278102350121059	0.00001339787024521386	0.000014022997308105	0.00001465663059087409	0.00001529900373558164	0.00001595035887952723	0.00001661095177185259	0.00001728105039508209	0.00001796093264119351	0.00001865088657806712	0.00001935121305591696	0.00002006223132401711	0.00002078427454841814	0.00002151768899956875	0.0000222628354016299	0.00002302009682988544	0.00002378987644496195	0.00002457259443571415	0.00002536868807371528	0.00002617862164257156	0.0000270028921743677	0.00002784202017145124	0.0000286965501025859	0.00002956705125900077	0.00003045412288701913	0.00003135841518218159
YBR030W	0.00003834335580273546	0.00004733178732926191	0.00005379623743470185	0.00005907246216288897	0.00006363638048155468	0.00006771907572387448	0.00007145229209076996	0.00007491910498708087	0.00007817568487103486	0.00008126199372580438	0.000084207601875286	0.00008703511860261588	0.00008976226539957705	0.00009240323667485843	0.00009496958103554914	0.00009747091624034428	0.00009991527515273969	0.0001023095238625053	0.0001046595537527034	0.0001069704808364813	0.0001092467947249187	0.0001114924644778727	0.0001137110252128957	0.0001159056470137386	0.0001180792095107861	0.0001202343186143299	0.0001223733640934011	0.0001244985670663051	0.000126611961502045	0.0001287154553109174	0.0001308108570957491	0.0001328998410664438	0.0001349840117993313	0.0001370649290276983	0.0001391440350774191	0.000141222723329148	0.0001433023843639869	0.0001453843964507163	0.0001474700382356942	0.0001495605671153604	0.0001516572698064237	0.0001537614570205489	0.0001558743668760079	0.0001579972265315599	0.0001601313185349028	0.0001622779776614265	0.0001644384892972117	0.0001666141420331841	0.0001688063053422978
YBR032W	5.72630742282408e-7	1.151073802603538e-6	1.735449096837238e-6	2.325880028392532e-6	2.922493139907729e-6	3.525419370206983e-6	4.134793617874733e-6	4.750755468065579e-6	5.373448710098961e-6	6.003022294638666e-6	6.639629806242825e-6	7.283430328514455e-6	7.934587818185515e-6	8.593271609862036e-6	9.259659341316967e-6	9.933934260052055e-6	0.00001061628511569083	0.00001130690629017044	0.00001200599896357139	0.00001271377513452729	0.00001343045491650005	0.00001415626550506807	0.00001489144136156762	0.00001563622567265241	0.00001639087217814858	0.00001715564876948808	0.00001793083181832311	0.0000187167071675166	0.00001951357104376954	0.00002032173631017685	0.00002114153082221882	0.00002197329456132626	0.00002281737995939569	0.00002367415505365179	0.00002454401040066275	0.0000254273536083785	0.00002632460831904477	0.0000272362158360676	0.00002816264477422183	0.00002910438837639891	0.00003006196072388407	0.00003103589680063453	0.00003202676451660709	0.00003303517194082928	0.00003406175588268668	0.00003510718247791999	0.00003617214823689872	0.00003725738622572617	0.00003836369179208995
YBR033W	6.918710665058495e-6	9.999279765726685e-6	0.0000124596275457862	0.00001460411280546907	0.00001655034020496629	0.00001835852762281679	0.0000200644049013548	0.00002169124208028273	0.00002325521750820679	0.00002476808177920388	0.00002623882719165946	0.00002767433783796723	0.00002908021481517621	0.00003046098236000036	0.00003182037539013931	0.00003316161620798654	0.00003448738014043683	0.000035800022960516	0.00003710163013975863	0.00003839398621121783	0.00003967873775887676	0.00004095736227518736	0.00004223116662352326	0.00004350139866593402	0.00004476918771479514	0.00004603556742596309	0.00004730155593482698	0.00004856808348476244	0.00004983599667547533	0.00005110614838014532	0.00005237940075932549	0.00005365653977046366	0.00005493829530152186	0.00005622542090860089	0.00005751869760485132	0.00005881886265993292	0.0000601266093342508	0.00006144266496343983	0.00006276779626422455	0.00006410274372463784	0.00006544822019316817	0.00006680498378338095	0.00006817383988395972	0.00006955557447071971	0.00007095097038723362	0.00007236086911307845	0.00007378616510083541	0.00007522773310219822	0.00007668648237897666
YBR034C	1.009911819182283e-6	2.03007422914065e-6	3.060698711091094e-6	4.10200346418445e-6	5.154210545084596e-6	6.21755141955383e-6	7.292263991628445e-6	8.378594430600657e-6	9.476796320049113e-6	0.00001058713234581988	0.0000117098733661618	0.00001284529993688548	0.00001399370120901693	0.00001515537581604242	0.00001633063703501042	0.00001751980803622569	0.00001872322169413765	0.00001994122081645241	0.0000211741601995855	0.00002242241371735466	0.00002368636955509792	0.00002496642838857189	0.00002626300370774607	0.0000275765229624507	0.00002890743642015145	0.00003025621516847805	0.00003162334660792414	0.00003300933484233938	0.0000344147022880618	0.00003584000069934159	0.00003728580827065032	0.0000387527245815954	0.00004024137116927039	0.00004175239709181145	0.00004328649112024925	0.00004484437209652358	0.00004642678714031366	0.00004803451451860711	0.00004966838066313388	0.00005132925543679702	0.0000530180454524361	0.00005473569418516706	0.00005648320317868872	0.00005826164479956879	0.00006007214209977633	0.00006191586985093347	0.00006379405639333194	0.00006570799452033902	0.00006765908685538186
YBR035C	0.0001633799227229412	0.0001841368472329455	0.00019824365564467	0.0002093489138206502	0.000218700688794036	0.0002268889643325786	0.0002342434485387796	0.0002409685841892976	0.0002472008618162783	0.0002530361976627075	0.0002585447103544507	0.0002637796939487445	0.0002687822693848328	0.0002735853583353361	0.0002782153446140196	0.0002826941443199367	0.0002870398140519576	0.0002912677754549805	0.0002953911606425377	0.000299421116502654	0.0003033675252840722	0.0003072390353231693	0.0003110431722065135	0.0003147867090858548	0.0003184757557820914	0.0003221157536391701	0.0003257116316433967	0.000329267942819782	0.0003327888409462611	0.0003362781376244653	0.0003397393859964227	0.0003431758983324187	0.0003465907740406383	0.0003499869375419183	0.0003533671493716092	0.0003567340260641785	0.0003600900851536259	0.0003634377575493873	0.0003667793507197518	0.0003701171064461129	0.0003734532409433682	0.0003767899290070635	0.0003801292509789331	0.0003834732848677408	0.0003868241401177635	0.0003901839260873143	0.0003935546446431918	0.0003969383363554047	0.0004003371189861164
YBR036C	0.00002031256535358694	0.00002642258736731131	0.00003096878042174204	0.0000347596284194016	0.00003809063750474123	0.00004110772562496239	0.00004389513166375236	0.00004650653788410802	0.00004897850667091025	0.00005133729692509218	0.00005360243662581313	0.0000557889707611905	0.00005790873716188036	0.0000599712809540987	0.00006198442509282058	0.00006395468325385366	0.00006588755972690669	0.00006778776006497214	0.00006965934482520643	0.00007150587613239576	0.00007333047129267569	0.00007513592277811888	0.00007692472212369789	0.00007869911554836567	0.00008046117485504961	0.00008221275368247534	0.00008395557394399536	0.00008569127415106254	0.00008742135649788678	0.00008914720171677126	0.00009087015400370899	0.00009259151573351047	0.00009431247476717281	0.00009603418262833207	0.00009775779501129738	0.0000994844239144715	0.0001012151088699193	0.0001029509053370138	0.0001046928889931345	0.0001064420761997979	0.0001081994725030424	0.0001099661282103856	0.0001117430997151587	0.0001135313988979399	0.0001153320826597731	0.0001171462635155015	0.0001189750262851057	0.000120819477884271	0.0001226808041643213
YBR037C	4.736861097023943e-7	9.521802301034591e-7	1.435581556881363e-6	1.923992170669723e-6	2.417516748866897e-6	2.916263605453539e-6	3.42034432997714e-6	3.929874388746486e-6	4.444972725814193e-6	4.965762554752668e-6	5.492370922326667e-6	6.024929424197192e-6	6.563573687037051e-6	7.108443786351307e-6	7.659686666004754e-6	8.217453910218188e-6	8.781901654618319e-6	9.353190693932971e-6	9.931487446583145e-6	0.00001051696728024514	0.00001110981227502456	0.00001171021036941631	0.00001231835551221349	0.00001293444887002912	0.0000135587003394905	0.00001419133152313617	0.00001483257103838295	0.00001548265533731135	0.00001614182946184414	0.00001681035221612094	0.00001748849480551963	0.00001817653846606689	0.00001887477473291552	0.00001958350805081731	0.00002030306149257277	0.00002103377223551361	0.00002177599072065986	0.0000225300819989573	0.00002329643371429026	0.00002407545388207216	0.00002486756775533402	0.00002567321787798837	0.00002649287403304132	0.00002732703922153845	0.00002817624021830626	0.00002904102805710704	0.00002992197889775873	0.00003081969914170576	0.00003173484671152288
YBR038W	4.680613738011367e-7	9.408736658842397e-7	1.418534894030947e-6	1.901145926710737e-6	2.38881019834309e-6	2.881634736735589e-6	3.379729806370793e-6	3.883209502458001e-6	4.392191356653323e-6	4.906797119434607e-6	5.427152328954165e-6	5.953387018246119e-6	6.485635203410834e-6	7.024035296413846e-6	7.568732496428849e-6	8.119876587949542e-6	8.677621852861301e-6	9.242127176860892e-6	9.813557001216855e-6	0.00001039208461023299	0.0000109778899227403	0.00001157115864650749	0.00001217208242835726	0.00001278086004564395	0.00001339769889884228	0.00001402281796038635	0.0000146564431348599	0.0000152988080687472	0.00001595015489342312	0.00001661073933377049	0.00001728082937712835	0.00001796070292328814	0.00001865064804930784	0.00001935096557802991	0.00002006197474232131	0.00002078400872050121	0.00002151741379787773	0.00002226255068929493	0.00002301980242343443	0.00002378957217682808	0.00002457228016097148	0.00002536836367425773	0.00002617828689150652	0.00002700254684171117	0.00002784166405424428	0.00002869618303128729	0.00002956667310497312	0.00003045373346103576	0.00003135801417810697
YBR039W	1.029562164576575e-6	2.069574352467445e-6	3.120252714407734e-6	4.181818028725462e-6	5.254498337924741e-6	6.338529055627946e-6	7.434152714231257e-6	8.541620272206022e-6	9.661190246522199e-6	0.00001079313043348866	0.00001193771696081951	0.00001309523584242101	0.00001426598185455689	0.00001545025943995505	0.00001664838797069064	0.00001786069690476827	0.00001908752559320583	0.00002032922351361382	0.00002158615236259611	0.00002285869328531439	0.00002414724202080843	0.00002545220704178426	0.00002677400988473633	0.00002811308631421873	0.00002946989534931922	0.000030844917245123	0.00003223864888816678	0.00003365160419388602	0.00003508431574018317	0.00003653734600225907	0.0000380112844279323	0.00003950674226814553	0.00004102435315944395	0.00004256477877245287	0.00004412872126990431	0.00004571691348829236	0.00004733011709368917	0.00004896912549078924	0.00005063478116296178	0.00005232797090825992	0.00005404961899394535	0.00005580068727019571	0.00005758219670292236	0.00005939524052066052	0.00006124096364179773	0.00006312056371432129	0.0000650352930014479	0.00006698646942134982	0.00006897552282615453
YBR040W	4.694829498325281e-7	9.437312473259122e-7	1.422843207948265e-6	1.906920006447917e-6	2.396065391447215e-6	2.890386715798264e-6	3.389994578878751e-6	3.895003422434946e-6	4.405531135087257e-6	4.921699837090576e-6	5.443635447878475e-6	5.971468395418302e-6	6.505333103039496e-6	7.04536840367904e-6	7.591719937008878e-6	8.144537941765365e-6	8.703977167652621e-6	9.270196982076655e-6	9.843362328461752e-6	0.00001042364701999487	0.00001101123151974997	0.00001160630209701959	0.00001220905097785705	0.00001281967754470613	0.00001343838983786702	0.0000140654074913579	0.00001470095709089665	0.00001534527298690165	0.00001599859804830215	0.00001666118879279143	0.00001733331401531047	0.00001801525245095273	0.00001870729304183754	0.00001940973754249782	0.0000201229061648675	0.00002084713308649402	0.00002158276562960357	0.00002233016560816282	0.0000230897172462437	0.00002386182492873949	0.00002464691012189046	0.00002544541142696386	0.00002625779450679239	0.00002708455789822521	0.00002792622368666932	0.00002878333799818742	0.00002965647185842512	0.00003054622630974956	0.00003145325348378042
YBR041W	6.924051096147696e-6	0.00001000699803490306	0.00001246924491529678	0.00001461538546672529	0.00001656311512639586	0.000018372698254115	0.00002007989227096849	0.00002170798517784971	0.00002327316781245922	0.00002478719983994985	0.00002625908049614345	0.00002769569918941059	0.00002910266134249127	0.00003048449467764465	0.00003184493700261008	0.00003318721310418491	0.00003451400037036625	0.00003582765640189389	0.0000371302682707859	0.00003842362188943966	0.00003970936512103394	0.00004098897658611568	0.0000422637641626756	0.00004353497668226854	0.0000448037443156568	0.00004607110152513654	0.00004733806723879722	0.00004860557239592095	0.00004987446425996553	0.00005114559637814027	0.00005241983157986048	0.00005369795639066313	0.00005498070127614866	0.0000562688203958098	0.00005756309537625561	0.00005886426400642045	0.00006017302009508899	0.00006149009156623318	0.00006281624574277967	0.00006415222362629286	0.0000654987386307759	0.00006685654948698626	0.00006822646221573329	0.00006960926333622918	0.00007100573632061086	0.00007241672333565853	0.00007384311951275687	0.00007528580022557954	0.0000767456754760895
YBR042C	0.00002484545569729605	0.00003231897140937009	0.00003787967884321345	0.00004251647851296468	0.0000465908273944719	0.00005028119946973791	0.00005369063430763619	0.00005688479373025386	0.00005990839928847338	0.00006279356972895731	0.00006556419084055773	0.00006823866500227384	0.00007083147174056181	0.00007335428624197817	0.00007581667720842114	0.00007822661188782895	0.00008059082289007007	0.00008291506584481775	0.00008520430745117773	0.0000874629047459444	0.00008969467068395941	0.00009190302089764223	0.00009409100292280474	0.00009626136424063412	0.00009841663898906303	0.000100559094263431	0.0001026908367077023	0.0001048138702343269	0.0001069300321097798	0.0001090410113031275	0.0001111484519873659	0.0001132539471632253	0.0001153589497583353	0.0001174648682810482	0.0001195731163383095	0.0001216850540516449	0.0001238019529359258	0.0001259251040020339	0.0001280558229709988	0.0001301953529821486	0.0001323449239956752	0.0001345058208960419	0.000136679335498422	0.0001388667053113035	0.0001410692236405415	0.0001432882510346232	0.0001455251143579399	0.0001477811675693472	0.0001500578611760482
YBR043C	4.681535439981973e-7	9.410589418415602e-7	1.418814230609764e-6	1.901520298608724e-6	2.389280600644709e-6	2.882202185595414e-6	3.380395339657754e-6	3.883974180512391e-6	4.393056262960007e-6	4.907763361452999e-6	5.42822103886433e-6	5.954559353834253e-6	6.486912349093804e-6	7.025418464584271e-6	7.570222927467656e-6	8.12147555090648e-6	8.679330646239223e-6	9.243947129410286e-6	9.815489477378727e-6	0.00001039413101171872	0.00001098005168401151	0.00001157343723554965	0.00001217447934744642	0.00001278337683786674	0.00001340033716018147	0.00001402557932571746	0.00001465932927748903	0.0000153018207010678	0.00001595329577814601	0.00001661401030356996	0.00001728423230975494	0.00001796423974059939	0.00001865432071787566	0.00001935477614562569	0.00002006592533110254	0.00002078810150279679	0.00002152165099619262	0.00002226693460154359	0.0000230243354619198	0.00002379425681358162	0.00002457711892460837	0.00002537335914918501	0.00002618344184951005	0.0000270078641495024	0.00002784714664967738	0.00002870183392184151	0.00002957249536537543	0.00003045973033300385	0.00003136418913234417
YBR044C	1.003384574942794e-6	2.016953495020454e-6	3.040916874769134e-6	4.075491503177178e-6	5.120898001967754e-6	6.177366341075633e-6	7.245132887131832e-6	8.324442218612811e-6	9.415546280362969e-6	0.00001051870606067623	0.00001163419066743057	0.00001276227884341293	0.00001390325787102239	0.0000150574244538966	0.00001622508984465648	0.00001740657512522847	0.00001860221101897388	0.00001981233811832003	0.00002103730892672964	0.00002227749490182613	0.00002353328172055061	0.00002480506746956298	0.0000260932629669446	0.00002739829290014906	0.00002872060462628113	0.0000300606661889551	0.00003141896183932875	0.00003279599242401856	0.00003419227698325486	0.00003560836370467108	0.00003704482704680275	0.00003850226271528738	0.00003998128823142855	0.00004148254845780165	0.00004300672771387065	0.00004455454019722956	0.00004612672820061792	0.00004772406496151826	0.00004934737156894861	0.00005099751226583577	0.00005267538780792955	0.00005438193557552155	0.00005611815063523453	0.00005788509842365668	0.00005968389473672568	0.00006151570675603963	0.00006338175488595774	0.0000652833235654894	0.00006722180635198346
YBR045C	4.736861097023943e-7	9.521802301034591e-7	1.435581556881363e-6	1.923992170669723e-6	2.417516748866897e-6	2.916263605453539e-6	3.42034432997714e-6	3.929874388746486e-6	4.444972725814193e-6	4.965762554752668e-6	5.492370922326667e-6	6.024929424197192e-6	6.563573687037051e-6	7.108443786351307e-6	7.659686666004754e-6	8.217453910218188e-6	8.781901654618319e-6	9.353190693932971e-6	9.931487446583145e-6	0.00001051696728024514	0.00001110981227502456	0.00001171021036941631	0.00001231835551221349	0.00001293444887002912	0.0000135587003394905	0.00001419133152313617	0.00001483257103838295	0.00001548265533731135	0.00001614182946184414	0.00001681035221612094	0.00001748849480551963	0.00001817653846606689	0.00001887477473291552	0.00001958350805081731	0.00002030306149257277	0.00002103377223551361	0.00002177599072065986	0.0000225300819989573	0.00002329643371429026	0.00002407545388207216	0.00002486756775533402	0.00002567321787798837	0.00002649287403304132	0.00002732703922153845	0.00002817624021830626	0.00002904102805710704	0.00002992197889775873	0.00003081969914170576	0.00003173484671152288
YBR046C	5.72630742282408e-7	1.151073802603538e-6	1.735449096837238e-6	2.325880028392532e-6	2.922493139907729e-6	3.525419370206983e-6	4.134793617874733e-6	4.750755468065579e-6	5.373448710098961e-6	6.003022294638666e-6	6.639629806242825e-6	7.283430328514455e-6	7.934587818185515e-6	8.593271609862036e-6	9.259659341316967e-6	9.933934260052055e-6	0.00001061628511569083	0.00001130690629017044	0.00001200599896357139	0.00001271377513452729	0.00001343045491650005	0.00001415626550506807	0.00001489144136156762	0.00001563622567265241	0.00001639087217814858	0.00001715564876948808	0.00001793083181832311	0.0000187167071675166	0.00001951357104376954	0.00002032173631017685	0.00002114153082221882	0.00002197329456132626	0.00002281737995939569	0.00002367415505365179	0.00002454401040066275	0.0000254273536083785	0.00002632460831904477	0.0000272362158360676	0.00002816264477422183	0.00002910438837639891	0.00003006196072388407	0.00003103589680063453	0.00003202676451660709	0.00003303517194082928	0.00003406175588268668	0.00003510718247791999	0.00003617214823689872	0.00003725738622572617	0.00003836369179208995
YBR047W	4.909217651138761e-7	9.868264868574103e-7	1.487816970275186e-6	1.993999010296265e-6	2.505481093187143e-6	3.022375474073153e-6	3.544797802843122e-6	4.072867747216181e-6	4.606708579189794e-6	5.146447995633848e-6	5.692217666089002e-6	6.244153974505605e-6	6.802397482514041e-6	7.36709336237917e-6	7.938393904775977e-6	8.516456209612622e-6	9.101442093822401e-6	9.693518202978564e-6	0.00001029285701055915	0.00001089964026493846	0.00001151405667171423	0.00001213630100807327	0.00001276657428023101	0.00001340508497438091	0.00001405205062341896	0.00001470770089359479	0.00001537227272145148	0.00001604601116335058	0.00001672917017717553	0.00001742201798222256	0.00001812483565276633	0.00001883791465897794	0.00001956155714503086	0.00002029607863133618	0.00002104181394510091	0.00002179911253374351	0.00002256833759122307	0.00002334986745099915	0.00002414410385838317	0.00002495146967680062	0.00002577240563510332	0.00002660737038257779	0.00002745685078728695	0.00002832136815291763	0.00002920146842456509	0.00003009772268951373	0.00003101072807600006	0.00003194111304601232	0.00003288955945262969
YBR049C	4.680848689431984e-7	9.409208946807509e-7	1.418606099905448e-6	1.901241358089394e-6	2.388930108887708e-6	2.881779385465938e-6	3.37989945784388e-6	3.883404426966125e-6	4.392411830388633e-6	4.907043424700097e-6	5.427424754354018e-6	5.953685858911885e-6	6.485960761445226e-6	7.02438788159824e-6	7.569112425219344e-6	8.120284183481197e-6	8.678057445070953e-6	9.242591102604445e-6	9.814049608965818e-6	0.00001039260626035392	0.00001097844098190935	0.00001157173948762893	0.00001217269343045241	0.00001278150159940649	0.00001339837141762223	0.00001402352186423064	0.00001465717884900427	0.00001529957602312331	0.00001595095553279649	0.00001661157313565997	0.00001728169682468652	0.00001796160450283167	0.00001865158424940979	0.00001935193692467605	0.0000200629817892247	0.00002078505202241595	0.00002151849390863967	0.00002226366818529712	0.00002302095793987507	0.00002379076634916479	0.00002457351361917504	0.00002536963703933656	0.00002617960090503601	0.00002700390226744649	0.00002784306165052206	0.00002869762354595061	0.00002956815726930426	0.00003045526208498292	0.00003135958820520892
YBR050C	4.909217651138761e-7	9.868264868574103e-7	1.487816970275186e-6	1.993999010296265e-6	2.505481093187143e-6	3.022375474073153e-6	3.544797802843122e-6	4.072867747216181e-6	4.606708579189794e-6	5.146447995633848e-6	5.692217666089002e-6	6.244153974505605e-6	6.802397482514041e-6	7.36709336237917e-6	7.938393904775977e-6	8.516456209612622e-6	9.101442093822401e-6	9.693518202978564e-6	0.00001029285701055915	0.00001089964026493846	0.00001151405667171423	0.00001213630100807327	0.00001276657428023101	0.00001340508497438091	0.00001405205062341896	0.00001470770089359479	0.00001537227272145148	0.00001604601116335058	0.00001672917017717553	0.00001742201798222256	0.00001812483565276633	0.00001883791465897794	0.00001956155714503086	0.00002029607863133618	0.00002104181394510091	0.00002179911253374351	0.00002256833759122307	0.00002334986745099915	0.00002414410385838317	0.00002495146967680062	0.00002577240563510332	0.00002660737038257779	0.00002745685078728695	0.00002832136815291763	0.00002920146842456509	0.00003009772268951373	0.00003101072807600006	0.00003194111304601232	0.00003288955945262969
YBR051W	4.736861097023943e-7	9.521802301034591e-7	1.435581556881363e-6	1.923992170669723e-6	2.417516748866897e-6	2.916263605453539e-6	3.42034432997714e-6	3.929874388746486e-6	4.444972725814193e-6	4.965762554752668e-6	5.492370922326667e-6	6.024929424197192e-6	6.563573687037051e-6	7.108443786351307e-6	7.659686666004754e-6	8.217453910218188e-6	8.781901654618319e-6	9.353190693932971e-6	9.931487446583145e-6	0.00001051696728024514	0.00001110981227502456	0.00001171021036941631	0.00001231835551221349	0.00001293444887002912	0.0000135587003394905	0.00001419133152313617	0.00001483257103838295	0.00001548265533731135	0.00001614182946184414	0.00001681035221612094	0.00001748849480551963	0.00001817653846606689	0.00001887477473291552	0.00001958350805081731	0.00002030306149257277	0.00002103377223551361	0.00002177599072065986	0.0000225300819989573	0.00002329643371429026	0.00002407545388207216	0.00002486756775533402	0.00002567321787798837	0.00002649287403304132	0.00002732703922153845	0.00002817624021830626	0.00002904102805710704	0.00002992197889775873	0.00003081969914170576	0.00003173484671152288
YBR052C	0.00006029140028801648	0.00007209464941295947	0.00008041409517043563	0.00008711812621081461	0.00009286260968373088	0.00009796292186549643	0.000102597590678539	0.000106878527961821	0.0001108810136252229	0.0001146583667903925	0.0001182499111874668	0.0001216856097709358	0.0001249888290888258	0.0001281782869404601	0.0001312691138635146	0.0001342739131924376	0.0001372031524695914	0.0001400657770432583	0.0001428694239190972	0.0001456207087884226	0.000148325433850222	0.0001509886886225813	0.0001536150114053544	0.0001562084580931976	0.0001587726826316321	0.0001613109983180273	0.0001638264332188523	0.000166321768520804	0.0001687995634833056	0.0001712622114754426	0.0001737119403742404	0.0001761508337565834	0.0001785808861914324	0.0001810039738040639	0.0001834218632659243	0.0001858362816473454	0.0001882489220866161	0.0001906613744765225	0.0001930751769679025	0.0001954918758282095	0.0001979130179786305	0.0002003400651369568	0.0002027744702169998	0.0002052177297036076	0.0002076713607477445	0.0002101368109986344	0.0002126155614562644	0.0002151091691470206	0.0002176192155204799
YBR053C	4.736861097023943e-7	9.521802301034591e-7	1.435581556881363e-6	1.923992170669723e-6	2.417516748866897e-6	2.916263605453539e-6	3.42034432997714e-6	3.929874388746486e-6	4.444972725814193e-6	4.965762554752668e-6	5.492370922326667e-6	6.024929424197192e-6	6.563573687037051e-6	7.108443786351307e-6	7.659686666004754e-6	8.217453910218188e-6	8.781901654618319e-6	9.353190693932971e-6	9.931487446583145e-6	0.00001051696728024514	0.00001110981227502456	0.00001171021036941631	0.00001231835551221349	0.00001293444887002912	0.0000135587003394905	0.00001419133152313617	0.00001483257103838295	0.00001548265533731135	0.00001614182946184414	0.00001681035221612094	0.00001748849480551963	0.00001817653846606689	0.00001887477473291552	0.00001958350805081731	0.00002030306149257277	0.00002103377223551361	0.00002177599072065986	0.0000225300819989573	0.00002329643371429026	0.00002407545388207216	0.00002486756775533402	0.00002567321787798837	0.00002649287403304132	0.00002732703922153845	0.00002817624021830626	0.00002904102805710704	0.00002992197889775873	0.00003081969914170576	0.00003173484671152288
YBR054W	1.004602769173198e-6	2.019402247083606e-6	3.044608803333481e-6	4.080439490084619e-6	5.127115196873901e-6	6.184866172805139e-6	7.253929071439042e-6	8.334548768153682e-6	9.426977513634709e-6	0.00001053147661299361	0.00001164831550078618	0.0000127777732581678	0.00001392013751667831	0.00001507570534125334	0.00001624478836137632	0.00001742770804742883	0.00001862479552277084	0.00001983639179163151	0.00002106284979065791	0.00002230454143339262	0.00002356185286067879	0.00002483518263756051	0.00002612494207531514	0.00002743155637960537	0.00002875547346981189	0.00003009716195095396	0.00003145710665235282	0.00003283580901754899	0.00003423378872107825	0.00003565159464731617	0.00003708980193982136	0.00003854900701039024	0.00004002982811074403	0.00004153291092141239	0.00004305894061088171	0.00004460863221902465	0.00004618272891084738	0.00004778200486956096	0.00004940728224308655	0.00005105942629196417	0.00005273933882352596	0.00005444795830732701	0.00005618628117099118	0.00005795537413994512	0.00005975635431499225	0.00006159039023511001	0.0000634587037151549	0.00006536258082961163	0.00006730341698575044
YBR055C	0.00005975645685940435	0.00007145497981216511	0.00007970060993165214	0.00008634515833123702	0.00009203867288626661	0.00009709373165246161	0.0001016872785374991	0.0001059302324263532	0.0001098972052970315	0.0001136410431894763	0.0001172007209280066	0.0001206059356164855	0.0001238798464798509	0.00012704100524046	0.0001301044081886439	0.0001330825468333989	0.0001359857958421941	0.0001388230211947355	0.0001416017921354836	0.0001443286656576457	0.0001470093924788926	0.0001496490169596962	0.0001522520371333301	0.000154822472907661	0.0001573639458079828	0.0001598797397338604	0.000162372855884885	0.0001648460507707765	0.0001673018609437	0.0001697426585374611	0.0001721706516609664	0.000174587905404772	0.0001769963966412587	0.0001793979848475147	0.0001817944210206169	0.00018418741690838	0.0001865786506261225	0.0001889696979574159	0.000191362083406993	0.0001937573395243922	0.0001961569995044223	0.0001985625120927409	0.0002009753173138325	0.0002033968983767461	0.0002058287589688296	0.000208272333892562	0.0002107290910098807	0.0002132005735344409	0.0002156883488796408
YBR056C-B	4.909217651138761e-7	9.868264868574103e-7	1.487816970275186e-6	1.993999010296265e-6	2.505481093187143e-6	3.022375474073153e-6	3.544797802843122e-6	4.072867747216181e-6	4.606708579189794e-6	5.146447995633848e-6	5.692217666089002e-6	6.244153974505605e-6	6.802397482514041e-6	7.36709336237917e-6	7.938393904775977e-6	8.516456209612622e-6	9.101442093822401e-6	9.693518202978564e-6	0.00001029285701055915	0.00001089964026493846	0.00001151405667171423	0.00001213630100807327	0.00001276657428023101	0.00001340508497438091	0.00001405205062341896	0.00001470770089359479	0.00001537227272145148	0.00001604601116335058	0.00001672917017717553	0.00001742201798222256	0.00001812483565276633	0.00001883791465897794	0.00001956155714503086	0.00002029607863133618	0.00002104181394510091	0.00002179911253374351	0.00002256833759122307	0.00002334986745099915	0.00002414410385838317	0.00002495146967680062	0.00002577240563510332	0.00002660737038257779	0.00002745685078728695	0.00002832136815291763	0.00002920146842456509	0.00003009772268951373	0.00003101072807600006	0.00003194111304601232	0.00003288955945262969
YBR056W	0.000108534849631263	0.0001250168538210758	0.0001363675613003635	0.0001453796989987221	0.0001530173328786238	0.0001597390560637705	0.0001658023276253518	0.0001713674257251311	0.0001765415752920303	0.0001814004512990831	0.000185999506029078	0.0001903808217767739	0.0001945772094945453	0.0001986147804133532	0.0002025145036939599	0.0002062939450674617	0.0002099675588936482	0.0002135475959924364	0.0002170446498787516	0.000220467729545473	0.0002238247203940685	0.0002271226153206029	0.0002303675320367977	0.0002335649297344844	0.0002367197564486022	0.0002398364522087674	0.0002429190420710639	0.0002459712303773293	0.0002489964161496347	0.0002519977407920156	0.0002549781290261588	0.0002579403045791548	0.0002608868363479606	0.0002638201626696615	0.00026674257276867	0.0002696562520590064	0.0002725633235910255	0.000275465840005244	0.0002783657257752585	0.0002812648719892473	0.0002841651649145947	0.0002870684927373298	0.0002899766580088769	0.000292891401954292	0.0002958145022810813	0.0002987477873289571	0.0003016931152065808	0.0003046522486812419	0.0003076269770802816
YBR056W-A	0.0000624849990720437	0.00007471768999907455	0.00008333982528277209	0.00009028777171334934	0.00009624125905856507	0.000101527138025807	0.000106330431975769	0.0001107671244717221	0.0001149152343558387	0.0001188300206754035	0.0001225522378915806	0.0001261129391102942	0.0001295363410294816	0.0001328418424693601	0.0001360451244629299	0.0001391592488979681	0.0001421950641619218	0.000145161841062106	0.0001480674944675205	0.0001509188807676319	0.0001537220132664303	0.0001564821666560784	0.0001592040443541892	0.0001618918498233049	0.0001645493699518059	0.0001671800385861318	0.0001697869939635865	0.0001723731184612366	0.0001749410644524492	0.0001774933123842867	0.0001800321711942299	0.0001825598002651727	0.0001850782667335102	0.0001875895149897651	0.000190095375981324	0.0001925976396122929	0.0001950980606234861	0.000197598286759243	0.0002000999121311901	0.0002026045392624744	0.0002051137713580378	0.0002076291233227489	0.0002101521009301333	0.0002126842551098912	0.0002152271583236399	0.0002177823105675836	0.0002203512470503689	0.0002229355813378977	0.0002255369524217266
YBR057C	1.003780677548038e-6	2.017749720327552e-6	3.042117325815736e-6	4.077100368587374e-6	5.12291955743662e-6	6.179804953075729e-6	7.247993015431386e-6	8.327728419519418e-6	9.419263209630761e-6	0.00001052285847707541	0.00001163878343595498	0.000012767316939076	0.00001390874638207506	0.00001506336858516483	0.00001623149492425192	0.00001741344660860168	0.00001860955449279425	0.00001982015930445332	0.00002104561368379079	0.0000222862892327577	0.00002354257178246263	0.00002481485957889567	0.00002610356360478564	0.00002740910871402941	0.00002873194243159407	0.00003007253298887546	0.0000314313648325384	0.00003280893901188327	0.00003420577477015213	0.00003562242049718361	0.00003705945088378618	0.00003851746187837893	0.00003999707125467424	0.0000414989241140366	0.00004302370503763151	0.00004457212851607141	0.00004614493714805993	0.00004774290447325524	0.00004936685187660245	0.00005101764395626509	0.00005269618184236374	0.00005440340330747239	0.00005614030374268923	0.00005790794900631479	0.00005970745535629917	0.00006153999046084296	0.00006340677523693407	0.00006530909459945509	0.00006724834258771263
YBR058C	0.00002031256535358694	0.00002642258736731131	0.00003096878042174204	0.0000347596284194016	0.00003809063750474123	0.00004110772562496239	0.00004389513166375236	0.00004650653788410802	0.00004897850667091025	0.00005133729692509218	0.00005360243662581313	0.0000557889707611905	0.00005790873716188036	0.0000599712809540987	0.00006198442509282058	0.00006395468325385366	0.00006588755972690669	0.00006778776006497214	0.00006965934482520643	0.00007150587613239576	0.00007333047129267569	0.00007513592277811888	0.00007692472212369789	0.00007869911554836567	0.00008046117485504961	0.00008221275368247534	0.00008395557394399536	0.00008569127415106254	0.00008742135649788678	0.00008914720171677126	0.00009087015400370899	0.00009259151573351047	0.00009431247476717281	0.00009603418262833207	0.00009775779501129738	0.0000994844239144715	0.0001012151088699193	0.0001029509053370138	0.0001046928889931345	0.0001064420761997979	0.0001081994725030424	0.0001099661282103856	0.0001117430997151587	0.0001135313988979399	0.0001153320826597731	0.0001171462635155015	0.0001189750262851057	0.000120819477884271	0.0001226808041643213
YBR058C-A	0.00008721335928894909	0.0001020564742833241	0.0001123784700237374	0.0001206250529375293	0.0001276463758829137	0.0001338486879374393	0.0001394608391640183	0.0001446256924900562	0.0001494391600617914	0.0001539688154230923	0.0001582645115031713	0.0001623640417900174	0.0001662968862914263	0.0001700865366029887	0.0001737520619641067	0.0001773091659510137	0.0001807710272441021	0.0001841487341248095	0.0001874518564249773	0.0001906885954092414	0.0001938661557839611	0.0001969908562899837	0.0002000682901229944	0.0002031034747697146	0.0002061009003409044	0.0002090646409102444	0.0002119984064637608	0.0002149055919315912	0.000217789329363989	0.0002206525298443339	0.000223497876503122	0.0002263278910012485	0.0002291449687553495	0.0002319513966729712	0.0002347493034750124	0.0002375407104825791	0.0002403275928439361	0.0002431118939074457	0.0002458954871108244	0.0002486801274480959	0.0002514675622483891	0.0002542595564294082	0.0002570578916578505	0.0002598642580850323	0.0002626803140296476	0.0002655077733110965	0.000268348417000173	0.0002712040314064739	0.0002740763241564101
YBR059C	0.00002030858298705081	0.00002641740710328211	0.00003096270885547776	0.00003475281363961454	0.00003808316966479043	0.00004109966627038381	0.00004388652582491618	0.00004649742006642988	0.00004896890421136065	0.00005132723201298618	0.00005359192762159948	0.0000557780330759852	0.00005789738388553343	0.000059959523305549	0.00006197227275705412	0.00006394214463844204	0.00006587464216159779	0.00006777446995472469	0.00006964568778135667	0.00007149185706629039	0.0000733160945041307	0.00007512119202265014	0.00007690964066299079	0.00007868368620927669	0.00008044540005806581	0.00008219663547713407	0.00008393911404702045	0.00008567447396165896	0.00008740421711786107	0.0000891297239753468	0.00009085233846538284	0.00009257336271171649	0.00009429398434530748	0.00009601535465694287	0.00009773862910895651	0.00009946491949846015	0.0001011952651495579	0.0001029307213015215	0.0001046723634227242	0.0001064212076982496	0.0001081782594600837	0.0001099445687918056	0.0001117211919102896	0.0001135091404981346	0.0001153094712235679	0.0001171232963835768	0.0001189517006242806	0.0001207957906162014	0.0001226567519525681
YBR060C	6.918793485100331e-6	9.999399461591121e-6	0.0000124597766930517	0.0000146042876230926	0.00001655053831980906	0.00001835874738283366	0.00002006464508144718	0.00002169150173356324	0.00002325549588467298	0.00002476837826401186	0.00002623914128227282	0.00002767466911365846	0.00002908056291747547	0.00003046134699275798	0.00003182075629494103	0.0000331620131669023	0.0000344877929715948	0.00003580045150245908	0.00003710207426297521	0.00003839444580645318	0.00003967921273043887	0.00004095785255376484	0.00004223167215156249	0.00004350191939642736	0.00004476972362309715	0.00004603611849430115	0.00004730212215072732	0.00004856866485722745	0.00004983659322597837	0.00005110676014021844	0.00005238002776682206	0.00005365718206019078	0.00005493895292649418	0.00005622609394307671	0.0000575193861367518	0.00005881956675040412	0.00006012732906504794	0.00006144340044731882	0.0000627685476339483	0.00006410351106880547	0.00006544900362487389	0.00006680578345624507	0.00006817465597037642	0.00006955640708716195	0.00007095181968630162	0.00007236173529823292	0.00007378704837204212	0.00007522863361094892	0.00007668740033186708
YBR061C	6.939717795956248e-6	0.00001002964036539532	0.00001249745845069089	0.00001464845496972536	0.00001660059166297188	0.00001841426924697561	0.00002012532605023979	0.0000217571027670481	0.0000233258268660972	0.00002484328462202791	0.00002631849563477712	0.00002775836489857768	0.00002916851051885102	0.00003055347046649837	0.00003191699100143816	0.000033262304209517	0.0000345920935394914	0.0000359087219190855	0.000037214281150377	0.00003851056118491543	0.00003979921360751094	0.00004108172039496111	0.00004235939237935587	0.00004363348121247822	0.0000449051196340002	0.00004617534443919545	0.00004744517685524454	0.00004871554994711453	0.00004998731288736297	0.00005126132114178798	0.00005253843948881169	0.00005381945626298693	0.00005510510357254765	0.00005639613726758309	0.00005769334073531551	0.00005899745346922434	0.0000603091708389855	0.00006162922239704712	0.00006295837719246064	0.00006429737794278825	0.00006564694000977405	0.00006700782278873736	0.00006838083514790824	0.00006976676508438573	0.00007116639782721462	0.00007258057742408051	0.00007401020103914647	0.00007545614606139796	0.00007691932452716582
YBR062C	1.114610445006279e-6	2.240534056047095e-6	3.378004836365615e-6	4.527261799049638e-6	5.688551821107021e-6	6.862129759579762e-6	8.04825817814204e-6	9.247208762487541e-6	0.00001045926138104937	0.00001168470594794186	0.00001292384139684726	0.0000141769773639997	0.00001544443297260406	0.00001672653781093386	0.00001802363762699276	0.00001933608908754121	0.0000206642595692781	0.00002200852741170483	0.00002336928419118845	0.0000247469425381896	0.00002614193087056249	0.00002755469139080811	0.00002898568044340018	0.00003043536978659996	0.00003190425637493173	0.00003339286011890972	0.00003490171893034798	0.00003643138915465162	0.00003798244736102636	0.00003955550252025894	0.00004115119274616135	0.00004277017975033679	0.00004441314947599095	0.00004608081828688164	0.0000477739463607252	0.00004949332702567943	0.00005123978481519755	0.00005301417866971554	0.00005481742073390344	0.0000566504710034952	0.00005851433002441687	0.00006041003902001866	0.00006233870347601168	0.00006430150690331558	0.00006629968871244044	0.00006833454538582652	0.0000704074325172195	0.00007251977696264186	0.00007467312686167698
YBR063C	4.909217651138761e-7	9.868264868574103e-7	1.487816970275186e-6	1.993999010296265e-6	2.505481093187143e-6	3.022375474073153e-6	3.544797802843122e-6	4.072867747216181e-6	4.606708579189794e-6	5.146447995633848e-6	5.692217666089002e-6	6.244153974505605e-6	6.802397482514041e-6	7.36709336237917e-6	7.938393904775977e-6	8.516456209612622e-6	9.101442093822401e-6	9.693518202978564e-6	0.00001029285701055915	0.00001089964026493846	0.00001151405667171423	0.00001213630100807327	0.00001276657428023101	0.00001340508497438091	0.00001405205062341896	0.00001470770089359479	0.00001537227272145148	0.00001604601116335058	0.00001672917017717553	0.00001742201798222256	0.00001812483565276633	0.00001883791465897794	0.00001956155714503086	0.00002029607863133618	0.00002104181394510091	0.00002179911253374351	0.00002256833759122307	0.00002334986745099915	0.00002414410385838317	0.00002495146967680062	0.00002577240563510332	0.00002660737038257779	0.00002745685078728695	0.00002832136815291763	0.00002920146842456509	0.00003009772268951373	0.00003101072807600006	0.00003194111304601232	0.00003288955945262969
YBR064W	5.72630742282408e-7	1.151073802603538e-6	1.735449096837238e-6	2.325880028392532e-6	2.922493139907729e-6	3.525419370206983e-6	4.134793617874733e-6	4.750755468065579e-6	5.373448710098961e-6	6.003022294638666e-6	6.639629806242825e-6	7.283430328514455e-6	7.934587818185515e-6	8.593271609862036e-6	9.259659341316967e-6	9.933934260052055e-6	0.00001061628511569083	0.00001130690629017044	0.00001200599896357139	0.00001271377513452729	0.00001343045491650005	0.00001415626550506807	0.00001489144136156762	0.00001563622567265241	0.00001639087217814858	0.00001715564876948808	0.00001793083181832311	0.0000187167071675166	0.00001951357104376954	0.00002032173631017685	0.00002114153082221882	0.00002197329456132626	0.00002281737995939569	0.00002367415505365179	0.00002454401040066275	0.0000254273536083785	0.00002632460831904477	0.0000272362158360676	0.00002816264477422183	0.00002910438837639891	0.00003006196072388407	0.00003103589680063453	0.00003202676451660709	0.00003303517194082928	0.00003406175588268668	0.00003510718247791999	0.00003617214823689872	0.00003725738622572617	0.00003836369179208995
YBR065C	4.909217651138761e-7	9.868264868574103e-7	1.487816970275186e-6	1.993999010296265e-6	2.505481093187143e-6	3.022375474073153e-6	3.544797802843122e-6	4.072867747216181e-6	4.606708579189794e-6	5.146447995633848e-6	5.692217666089002e-6	6.244153974505605e-6	6.802397482514041e-6	7.36709336237917e-6	7.938393904775977e-6	8.516456209612622e-6	9.101442093822401e-6	9.693518202978564e-6	0.00001029285701055915	0.00001089964026493846	0.00001151405667171423	0.00001213630100807327	0.00001276657428023101	0.00001340508497438091	0.00001405205062341896	0.00001470770089359479	0.00001537227272145148	0.00001604601116335058	0.00001672917017717553	0.00001742201798222256	0.00001812483565276633	0.00001883791465897794	0.00001956155714503086	0.00002029607863133618	0.00002104181394510091	0.00002179911253374351	0.00002256833759122307	0.00002334986745099915	0.00002414410385838317	0.00002495146967680062	0.00002577240563510332	0.00002660737038257779	0.00002745685078728695	0.00002832136815291763	0.00002920146842456509	0.00003009772268951373	0.00003101072807600006	0.00003194111304601232	0.00003288955945262969
YBR066C	0.00008415170587533858	0.00009847374703529453	0.000108433384489603	0.0001163904672786408	0.0001231653033102004	0.000129149880144678	0.000134565013976549	0.0001395485524704713	0.0001441930407345555	0.0001485636801439302	0.0001527085734786013	0.0001566641875144255	0.0001604589673113929	0.0001641155798194613	0.0001676524248121723	0.0001710846546131181	0.0001744249852378207	0.0001776841157229626	0.0001808712799426602	0.0001839943912475194	0.0001870604014299756	0.000190075407398124	0.000193044806003298	0.0001959734385887975	0.000198865637635277	0.0002017253341970747	0.0002045561080195776	0.0002073612348525386	0.0002101437367990663	0.0002129064227292481	0.0002156518815779863	0.0002183825465050394	0.0002211007288565105	0.0002238086353013098	0.0002265083195686673	0.0002292017322504078	0.0002318907791540947	0.0002345773354557189	0.0002372632086562539	0.0002399500921279082	0.0002426396719583128	0.0002453336512072048	0.0002480337489654498	0.0002507415957797046	0.0002534587918714033	0.0002561869910448494	0.0002589279119846479	0.000261683277935004	0.0002644547365162839
YBR067C	0.0002979699524447581	0.0003275329630882997	0.0003473264685934991	0.0003627581880789497	0.0003756588788862696	0.0003868882495457474	0.0003969242414879352	0.0004060621162660748	0.000414498112744878	0.0004223697967033347	0.000429777539510878	0.0004367971789714039	0.00044348751504156	0.0004498949986377057	0.0004560573234329566	0.0004620052161363323	0.0004677644284748099	0.0004733564820708557	0.000478799867248517	0.0004841103189415524	0.000489301685118027	0.0004943859582095583	0.0004993736769251317	0.0005042743518363189	0.0005090963644813322	0.0005138472503576598	0.0005185339221870387	0.0005231625969203729	0.0005277389507628826	0.000532268268578454	0.0005367554005998586	0.0005412048356576756	0.0005456208010198552	0.0005500072517823663	0.0005543679087728967	0.0005587063071287222	0.0005630258054290873	0.0005673296226854181	0.0005716208590309687	0.0005759024839798005	0.0005801773918701724	0.0005844484267926794	0.0005887183386929447	0.000592989828055699	0.0005972656042398697	0.0006015483449238808	0.0006058406717900108	0.000610145255875713	0.0006144648156232724
YBR068C	0.0002841013969743939	0.000312288429329966	0.0003311606662595462	0.0003458741312665492	0.0003581743714651815	0.0003688810811358619	0.0003784499565278718	0.0003871625166683876	0.0003952058665053952	0.0004027111691311411	0.0004097741244233996	0.0004164670399543423	0.0004228459793110583	0.0004289552311683797	0.0004348307348444992	0.0004405017869919678	0.0004459929406005013	0.0004513247157441845	0.0004565147420182421	0.0004615780219935516	0.0004665277593108705	0.0004713753878354509	0.0004761309560850864	0.0004808035319417748	0.0004854011066067457	0.0004899308650727516	0.0004943993982895033	0.0004988126337046481	0.0005031759834494641	0.0005074944864186845	0.0005117727670184147	0.0005160151051804839	0.0005202255314478407	0.0005244078168019489	0.0005285655088854884	0.0005327019782990643	0.0005368204273009832	0.0005409239250922687	0.0005450154274858501	0.0005490977657710644	0.0005531736996122507	0.0005572459407259712	0.0005613171109881832	0.0005653897852458986	0.0005694665468046778	0.0005735499486046489	0.0005776424903229435	0.000581746718755782	0.0005858652257724671
YBR069C	1.003358830925368e-6	2.016901745667043e-6	3.040838853390097e-6	4.075386937629077e-6	5.120766614371663e-6	6.177207847676842e-6	7.244946998107758e-6	8.324228637857153e-6	9.415304705306563e-6	0.0000105184361820546	0.00001163389216907839	0.00001276195140201174	0.00001390290115600078	0.00001505703812735713	0.0000162246735604589	0.00001740612852865602	0.00001860173374644418	0.00001981182979708579	0.00002103676917638641	0.00002227692333375432	0.00002353267793511389	0.00002480443105563657	0.00002609259350141937	0.00002739758994972351	0.00002871986775124853	0.00003005989493582724	0.00003141815573964902	0.00003279515099357122	0.00003419139972561691	0.00003560745011762469	0.00003704387661015439	0.00003850127488908849	0.00003998026245482524	0.00004148148416264947	0.0000430056243193526	0.00004455339709769839	0.0000461255447637886	0.00004772284053710128	0.00004934610550205754	0.00005099620387112501	0.00005267403636590673	0.00005438054033045386	0.0000561167108476893	0.00005788361332438177	0.00005968236351288492	0.00006151412854693269	0.00006338012877820539	0.00006528164863992764	0.00006722008170549397
YBR070C	7.001846098732175e-6	0.00001011943142387953	0.00001260934283405639	0.00001477959631269542	0.00001674920966064446	0.00001857912433601604	0.00002030549951182483	0.00002195188484118586	0.00002353465307212687	0.00002506569599438645	0.00002655411395772393	0.00002800687377411024	0.00002942964384381264	0.0000308270027662912	0.00003220273033873356	0.0000335600875826131	0.0000349017819712945	0.00003623019758561384	0.00003754744495548375	0.00003885533005711329	0.00004015551926056139	0.00004144950781093979	0.00004273861827540238	0.00004402411351086732	0.00004530713639857187	0.00004658873301549264	0.0000478699337316109	0.00004915167996662563	0.00005043482849350836	0.00005172024243447464	0.0000530087943102006	0.00005430127952065674	0.00005559843672462564	0.00005690102853373619	0.00005820984534629053	0.00005952563328967567	0.00006084909395486106	0.00006218096341787701	0.00006352201760879797	0.00006487300591225042	0.0000662346500893278	0.00006760771632375305	0.0000689930207221392	0.00007039135835697557	0.00007180352147894965	0.00007323036167955195	0.00007467278415913722	0.00007613167417981281	0.00007760795192970317
YBR071W	4.694829498325281e-7	9.437312473259122e-7	1.422843207948265e-6	1.906920006447917e-6	2.396065391447215e-6	2.890386715798264e-6	3.389994578878751e-6	3.895003422434946e-6	4.405531135087257e-6	4.921699837090576e-6	5.443635447878475e-6	5.971468395418302e-6	6.505333103039496e-6	7.04536840367904e-6	7.591719937008878e-6	8.144537941765365e-6	8.703977167652621e-6	9.270196982076655e-6	9.843362328461752e-6	0.00001042364701999487	0.00001101123151974997	0.00001160630209701959	0.00001220905097785705	0.00001281967754470613	0.00001343838983786702	0.0000140654074913579	0.00001470095709089665	0.00001534527298690165	0.00001599859804830215	0.00001666118879279143	0.00001733331401531047	0.00001801525245095273	0.00001870729304183754	0.00001940973754249782	0.0000201229061648675	0.00002084713308649402	0.00002158276562960357	0.00002233016560816282	0.0000230897172462437	0.00002386182492873949	0.00002464691012189046	0.00002544541142696386	0.00002625779450679239	0.00002708455789822521	0.00002792622368666932	0.00002878333799818742	0.00002965647185842512	0.00003054622630974956	0.00003145325348378042
YBR072W	0.00002130040829051392	0.00002770757382587055	0.00003247485811038043	0.00003645006331805042	0.00003994306668124228	0.00004310688244436287	0.00004602984620666829	0.00004876825090995969	0.00005136043704862896	0.00005383394054755752	0.00005620923907386441	0.00005850210928498669	0.00006072496471042991	0.00006288781467644427	0.00006499886258481807	0.00006706493888495241	0.00006909181555330091	0.00007108442698161628	0.00007304703120341052	0.00007498336357543214	0.0000768966930048334	0.00007878994777130564	0.00008066574057238346	0.0000825264268721832	0.00008437417922774897	0.00008621094125174741	0.00008803851910323672	0.00008985863048826915	0.00009167285080309148	0.0000934826279349422	0.00009528937146280073	0.00009709444709222961	0.00009889910043959592	0.0001007045390429442	0.00010251197481159	0.0001043225738007988	0.0001061374261004132	0.0001079576385143119	0.000109784339032762	0.0001116185934225503	0.000113461456146325	0.0001153140286064005	0.000117177418746699	0.0001190526870602473	0.0001209409424627541	0.0001228433513757197	0.0001247610513502489	0.0001266952031520217	0.0001286470503199645
YBR073W	6.918793485100331e-6	9.999399461591121e-6	0.0000124597766930517	0.0000146042876230926	0.00001655053831980906	0.00001835874738283366	0.00002006464508144718	0.00002169150173356324	0.00002325549588467298	0.00002476837826401186	0.00002623914128227282	0.00002767466911365846	0.00002908056291747547	0.00003046134699275798	0.00003182075629494103	0.0000331620131669023	0.0000344877929715948	0.00003580045150245908	0.00003710207426297521	0.00003839444580645318	0.00003967921273043887	0.00004095785255376484	0.00004223167215156249	0.00004350191939642736	0.00004476972362309715	0.00004603611849430115	0.00004730212215072732	0.00004856866485722745	0.00004983659322597837	0.00005110676014021844	0.00005238002776682206	0.00005365718206019078	0.00005493895292649418	0.00005622609394307671	0.0000575193861367518	0.00005881956675040412	0.00006012732906504794	0.00006144340044731882	0.0000627685476339483	0.00006410351106880547	0.00006544900362487389	0.00006680578345624507	0.00006817465597037642	0.00006955640708716195	0.00007095181968630162	0.00007236173529823292	0.00007378704837204212	0.00007522863361094892	0.00007668740033186708
YBR074W	5.417667168222193e-7	1.089032476854284e-6	1.641910732704436e-6	2.20051823654068e-6	2.764974710570201e-6	3.335404036231655e-6	3.911933841306857e-6	4.494696187544209e-6	5.083827114263097e-6	5.679467543939732e-6	6.281762783180567e-6	6.890863341259641e-6	7.506924338163846e-6	8.130105982514475e-6	8.760576337031975e-6	9.398508771531176e-6	0.00001004408186127536	0.00001069747951013839	0.00001135889205874505	0.00001202852008299357	0.0000127065718295353	0.00001339326224500334	0.00001408881314971361	0.00001479345462489839	0.00001550742674805005	0.0000162309829668732	0.00001696438475013709	0.00001770790252634538	0.00001846181655914705	0.00001922642287126378	0.00002000203163852471	0.00002078896450581645	0.00002158755489584492	0.00002239815103446383	0.0000232211224409978	0.00002405685473640474	0.00002490574870877205	0.00002576822188117079	0.00002664471765528094	0.0000275357026665664	0.00002844166325835216	0.00002936310554520981	0.00003030056693713607	0.00003125462272609234	0.00003222587536325728	0.00003321495503849214	0.00003422252067095345	0.00003524926587033772	0.00003629594322887705
YBR076C-A	8.464369110373786e-6	0.00001223314553215461	0.00001524314152353876	0.00001786671045607778	0.00002024773018769607	0.00002245987143372286	0.00002454684617502303	0.0000265371230390784	0.00002845049467509037	0.00003030133677287235	0.00003210065054502683	0.00003385685801071875	0.00003557681155351853	0.00003726604615466851	0.00003892913110987278	0.00004057000859423387	0.00004219195161743595	0.00004379784222698541	0.00004539023180287758	0.00004697130330768533	0.00004854307188714299	0.00005010734440057877	0.00005166571990389242	0.00005321972503025022	0.00005477074139126349	0.00005632003355980582	0.0000578688471196374	0.00005941832014071556	0.00006096948835738634	0.00006252339517707873	0.0000640810953660618	0.00006564355045589208	0.0000672116534011368	0.00006878632611434807	0.0000703685240925621	0.00007195914928394091	0.0000735590498349834	0.00007516911558810432	0.0000767902848348156	0.00007842346295331201	0.00008006952227874668	0.0000817293898139199	0.00008340405179258469	0.00008509446930710853	0.000086801600111836	0.00008852647370793989	0.00009027018435924781	0.00009203380219106064	0.00009381843963217753
YBR076W	4.694829498325281e-7	9.437312473259122e-7	1.422843207948265e-6	1.906920006447917e-6	2.396065391447215e-6	2.890386715798264e-6	3.389994578878751e-6	3.895003422434946e-6	4.405531135087257e-6	4.921699837090576e-6	5.443635447878475e-6	5.971468395418302e-6	6.505333103039496e-6	7.04536840367904e-6	7.591719937008878e-6	8.144537941765365e-6	8.703977167652621e-6	9.270196982076655e-6	9.843362328461752e-6	0.00001042364701999487	0.00001101123151974997	0.00001160630209701959	0.00001220905097785705	0.00001281967754470613	0.00001343838983786702	0.0000140654074913579	0.00001470095709089665	0.00001534527298690165	0.00001599859804830215	0.00001666118879279143	0.00001733331401531047	0.00001801525245095273	0.00001870729304183754	0.00001940973754249782	0.0000201229061648675	0.00002084713308649402	0.00002158276562960357	0.00002233016560816282	0.0000230897172462437	0.00002386182492873949	0.00002464691012189046	0.00002544541142696386	0.00002625779450679239	0.00002708455789822521	0.00002792622368666932	0.00002878333799818742	0.00002965647185842512	0.00003054622630974956	0.00003145325348378042
YBR077C	5.72630742282408e-7	1.151073802603538e-6	1.735449096837238e-6	2.325880028392532e-6	2.922493139907729e-6	3.525419370206983e-6	4.134793617874733e-6	4.750755468065579e-6	5.373448710098961e-6	6.003022294638666e-6	6.639629806242825e-6	7.283430328514455e-6	7.934587818185515e-6	8.593271609862036e-6	9.259659341316967e-6	9.933934260052055e-6	0.00001061628511569083	0.00001130690629017044	0.00001200599896357139	0.00001271377513452729	0.00001343045491650005	0.00001415626550506807	0.00001489144136156762	0.00001563622567265241	0.00001639087217814858	0.00001715564876948808	0.00001793083181832311	0.0000187167071675166	0.00001951357104376954	0.00002032173631017685	0.00002114153082221882	0.00002197329456132626	0.00002281737995939569	0.00002367415505365179	0.00002454401040066275	0.0000254273536083785	0.00002632460831904477	0.0000272362158360676	0.00002816264477422183	0.00002910438837639891	0.00003006196072388407	0.00003103589680063453	0.00003202676451660709	0.00003303517194082928	0.00003406175588268668	0.00003510718247791999	0.00003617214823689872	0.00003725738622572617	0.00003836369179208995
YBR078W	0.001024274710330627	0.001080450742596281	0.001117170515653083	0.001145351031306162	0.001168629413654363	0.001188695896672771	0.001206482593992564	0.001222561560616725	0.00123731076253808	0.001250993951996304	0.001263802924359324	0.001275881528205822	0.001287341640211963	0.001298270462808912	0.001308739237794404	0.001318805566177899	0.001328517288309069	0.00133791508137529	0.001347032751095586	0.001355899785204036	0.001364541756878379	0.00137298049940514	0.001381235601149454	0.001389324446614922	0.001397262179001096	0.001405062552720887	0.001412738136085633	0.00142030008996936	0.001427758540274414	0.001435122998941095	0.001442402121198013	0.001449603787824062	0.001456735425963085	0.00146380402768813	0.001470816064765835	0.001477777590696289	0.001484694423408973	0.001491572087079836	0.001498415818798269	0.00150523062338203	0.001512021360949099	0.001518792719380273	0.001525549252465133	0.001532295416943235	0.001539035599620769	0.001545774066454586	0.001552515049219379	0.001559262795526426	0.001566021584619717
YBR079C	0.00003834308334901388	0.00004733145100702075	0.00005379585517807366	0.00005907204241580251	0.00006363592830488513	0.00006771859453673976	0.00007145178437603184	0.0000749185726384158	0.0000781751293828061	0.0000812614163072786	0.00008420700352570171	0.00008703450016272314	0.00008976162758023402	0.00009240258009051734	0.00009496890621522313	0.00009747022364617888	0.00009991456519010084	0.0001023087968868251	0.000104658810078589	0.0001069697207416893	0.0001092460184553494	0.0001114916722511435	0.0001137102172219641	0.0001159048234285262	0.0001180783704806301	0.0001202334642710054	0.0001223724945505978	0.000124497682422155	0.0001266110618412417	0.0001287145407031159	0.0001308099275983707	0.0001328988967259307	0.000134983052648989	0.0001370639550899037	0.0001391430463669486	0.0001412217198491691	0.000143301366106083	0.0001453833633974091	0.0001474689903629607	0.00014955950438888	0.000151656192181277	0.0001537603644425341	0.0001558732592845251	0.0001579961038563718	0.0001601301806955353	0.0001622768245676998	0.0001644373208515974	0.0001666129581284666	0.0001688051058607923
YBR080C	4.680848689431984e-7	9.409208946807509e-7	1.418606099905448e-6	1.901241358089394e-6	2.388930108887708e-6	2.881779385465938e-6	3.37989945784388e-6	3.883404426966125e-6	4.392411830388633e-6	4.907043424700097e-6	5.427424754354018e-6	5.953685858911885e-6	6.485960761445226e-6	7.02438788159824e-6	7.569112425219344e-6	8.120284183481197e-6	8.678057445070953e-6	9.242591102604445e-6	9.814049608965818e-6	0.00001039260626035392	0.00001097844098190935	0.00001157173948762893	0.00001217269343045241	0.00001278150159940649	0.00001339837141762223	0.00001402352186423064	0.00001465717884900427	0.00001529957602312331	0.00001595095553279649	0.00001661157313565997	0.00001728169682468652	0.00001796160450283167	0.00001865158424940979	0.00001935193692467605	0.0000200629817892247	0.00002078505202241595	0.00002151849390863967	0.00002226366818529712	0.00002302095793987507	0.00002379076634916479	0.00002457351361917504	0.00002536963703933656	0.00002617960090503601	0.00002700390226744649	0.00002784306165052206	0.00002869762354595061	0.00002956815726930426	0.00003045526208498292	0.00003135958820520892
YBR081C	4.680614667039317e-7	9.408738526749316e-7	1.418535175702254e-6	1.901146304191172e-6	2.388810672641689e-6	2.881635308863563e-6	3.379730477364051e-6	3.883210273385345e-6	4.392192228606907e-6	4.906798093530594e-6	5.427153406333569e-6	5.953388200075915e-6	6.48563649095197e-6	7.024036691156128e-6	7.568733999721657e-6	8.119878200940462e-6	8.677623576468635e-6	9.242129011743207e-6	9.813558948990462e-6	0.00001039208667343192	0.00001097789210318403	0.00001157116094519946	0.00001217208484537324	0.00001278086258156103	0.00001339770155765874	0.0000140228207449627	0.00001465644604640614	0.00001529881110658135	0.00001595015805763669	0.00001661074263000648	0.00001728083280893317	0.00001796070649129019	0.00001865065175082508	0.00001935096941656268	0.00002006197872469508	0.00002078401284928522	0.00002151741807066623	0.00002226255510493584	0.00002301980699179688	0.00002378957690236988	0.00002457228504090775	0.00002536836869761209	0.00002617829207476212	0.00002700255220018316	0.00002784166959387747	0.00002869618874678222	0.00002956667897760302	0.00003045373948839837	0.00003135802038997605
YBR082C	0.001300740833861044	0.00136470745829299	0.001406391081745061	0.001438315746079755	0.001464645889158522	0.001487314035416209	0.001507384933996925	0.001525511668465481	0.001542125102177907	0.001557525710482864	0.001571932355038734	0.001585508829985613	0.00159838171041166	0.001610651482990816	0.00162239770349999	0.001633686859666881	0.001644573261337597	0.001655102230963058	0.001665313207440866	0.00167523931150508	0.001684908965050806	0.001694347714343349	0.001703577643221777	0.001712617914025422	0.001721486072737779	0.001730197885119206	0.00173876722820854	0.001747206648616089	0.001755527930090938	0.001763741720078125	0.001771857626372015	0.001779884601171972	0.001787831138280119	0.001795705055269582	0.001803513574131037	0.001811263546249111	0.001818961543826309	0.001826613751604379	0.001834226020073497	0.001841803976770067	0.00184935307389442	0.001856878559480403	0.00186438552297482	0.001871878943949055	0.001879363683033518	0.00188684450776006	0.001894326160675006	0.001901813411168202	0.001909310976459923
YBR083W	4.684230525144819e-7	9.416006944818812e-7	1.419631019412454e-6	1.902614973628864e-6	2.390656071540477e-6	2.88386142363682e-6	3.382341379607332e-6	3.88621012283669e-6	4.395585275800333e-6	4.910588683054384e-6	5.431345979756684e-6	5.957987299421227e-6	6.490646762078e-6	7.029462887759534e-6	7.574580986901817e-6	8.126150958459831e-6	8.684327202098516e-6	9.24926872467813e-6	9.82114009966456e-6	0.00001040011475012741	0.00001098637272977491	0.00001158009988515923	0.00001218148800585192	0.00001279073602541109	0.00001340805152322695	0.00001403365363437962	0.00001466776842863562	0.00001531062972230026	0.00001596247983798764	0.00001662357472850902	0.00001729418257633953	0.0000179745814795636	0.00001866505971924703	0.00001936591838481598	0.00002007747697351785	0.00002080006889721027	0.00002153404068087718	0.00002227975332506098	0.00002303759021462114	0.00002380795480710554	0.0000245912675981827	0.00002538796617724352	0.00002619851522638013	0.00002702341215397011	0.00002786317784330724	0.00002871835715940811	0.00002958951980523259	0.00003047726550498583	0.00003138224499399424
YBR084C-A	0.0006143479570907796	0.000658075395443785	0.0006869124800103878	0.0007091730951619485	0.0007276435355361847	0.0007436234516271724	0.0007578317108515426	0.0007707104023327723	0.0007825525679750448	0.0007935628490367122	0.0008038900770698936	0.0008136467814812835	0.0008229193599786922	0.0008317767445259536	0.000840273888893892	0.000848456272971572	0.000856361317794354	0.0008640205663444443	0.0008714612023602622	0.0008787060189761772	0.0008857748420285761	0.0008926854255855427	0.0008994530840014359	0.0009060911763079528	0.0009126119697317506	0.0009190264745879292	0.0009253444282378178	0.0009315746344154275	0.000937725358666493	0.0009438041166807635	0.0009498177299491468	0.0009557725181287816	0.0009616744882622471	0.0009675292169748476	0.0009733418937995334	0.0009791174140315556	0.0009848604758916396	0.0009905755356405369	0.0009962668464697369	0.001001938501812411	0.001007594461410748	0.001013238544393981	0.001018874489355756	0.001024505982568387	0.001030136640390333	0.001035769974568548	0.001041409502414318	0.001047058780125427	0.001052721383444794
YBR084W	0.00003834295818309715	0.00004733129649963908	0.00005379567956854743	0.00005907184958263752	0.0000636357205734584	0.00006771837347797167	0.00007145155113078447	0.00007491832807621386	0.00007817487418986841	0.00008126115103951045	0.00008420672864244919	0.00008703421604928959	0.00008976133456450245	0.00009240227845362326	0.00009496859620085032	0.00009746990546654364	0.00009991423903114717	0.0001023084629121588	0.0001046584684325442	0.0001069693715519096	0.0001092456618348238	0.0001114913082999051	0.0001137098460285118	0.0001159044450709943	0.0001180779850277574	0.0001202330717830553	0.0001223720950799722	0.0001244972760140346	0.0001266106485342264	0.0001287141205294579	0.0001308095005844964	0.0001328984628928727	0.0001349826120123433	0.0001370635076599449	0.0001391425921496599	0.0001412212588462451	0.0001433008983149406	0.0001453828888101228	0.0001474685089664706	0.0001495590161673452	0.0001516556971160443	0.0001537598625098749	0.0001558727504532961	0.0001579955880937267	0.0001601296579671095	0.000162276294834324	0.0001644367840639313	0.000166612414236249	0.0001688045548134298
YBR085C-A	4.736861097023943e-7	9.521802301034591e-7	1.435581556881363e-6	1.923992170669723e-6	2.417516748866897e-6	2.916263605453539e-6	3.42034432997714e-6	3.929874388746486e-6	4.444972725814193e-6	4.965762554752668e-6	5.492370922326667e-6	6.024929424197192e-6	6.563573687037051e-6	7.108443786351307e-6	7.659686666004754e-6	8.217453910218188e-6	8.781901654618319e-6	9.353190693932971e-6	9.931487446583145e-6	0.00001051696728024514	0.00001110981227502456	0.00001171021036941631	0.00001231835551221349	0.00001293444887002912	0.0000135587003394905	0.00001419133152313617	0.00001483257103838295	0.00001548265533731135	0.00001614182946184414	0.00001681035221612094	0.00001748849480551963	0.00001817653846606689	0.00001887477473291552	0.00001958350805081731	0.00002030306149257277	0.00002103377223551361	0.00002177599072065986	0.0000225300819989573	0.00002329643371429026	0.00002407545388207216	0.00002486756775533402	0.00002567321787798837	0.00002649287403304132	0.00002732703922153845	0.00002817624021830626	0.00002904102805710704	0.00002992197889775873	0.00003081969914170576	0.00003173484671152288
YBR085W	4.736861097023943e-7	9.521802301034591e-7	1.435581556881363e-6	1.923992170669723e-6	2.417516748866897e-6	2.916263605453539e-6	3.42034432997714e-6	3.929874388746486e-6	4.444972725814193e-6	4.965762554752668e-6	5.492370922326667e-6	6.024929424197192e-6	6.563573687037051e-6	7.108443786351307e-6	7.659686666004754e-6	8.217453910218188e-6	8.781901654618319e-6	9.353190693932971e-6	9.931487446583145e-6	0.00001051696728024514	0.00001110981227502456	0.00001171021036941631	0.00001231835551221349	0.00001293444887002912	0.0000135587003394905	0.00001419133152313617	0.00001483257103838295	0.00001548265533731135	0.00001614182946184414	0.00001681035221612094	0.00001748849480551963	0.00001817653846606689	0.00001887477473291552	0.00001958350805081731	0.00002030306149257277	0.00002103377223551361	0.00002177599072065986	0.0000225300819989573	0.00002329643371429026	0.00002407545388207216	0.00002486756775533402	0.00002567321787798837	0.00002649287403304132	0.00002732703922153845	0.00002817624021830626	0.00002904102805710704	0.00002992197889775873	0.00003081969914170576	0.00003173484671152288
YBR086C	6.919984548990408e-6	0.00001000112084911392	0.00001246192163261755	0.00001460680173869279	0.00001655338748100871	0.00001836190782536049	0.00002006809919315003	0.00002169523590873872	0.0000232594992975374	0.00002477264212107354	0.00002624365832964204	0.00002767943328392682	0.00002908556911590125	0.00003046659088863372	0.00003182623421343199	0.00003316772198421446	0.00003449373001706362	0.00003580661452559789	0.00003710846135904611	0.00003840105538009834	0.00003968604348145468	0.00004096490341964135	0.00004223894230227446	0.00004350940822519611	0.00004477743070048857	0.00004604404357948973	0.0000473102651897063	0.0000485770259333257	0.00004984517257022863	0.00005111555813797327	0.0000523890449582548	0.00005366641911784125	0.00005494841064375841	0.00005623577323844675	0.0000575292880629086	0.00005882969250671175	0.00006013767996153419	0.00006145397790485704	0.00006277935319903989	0.00006411454645238559	0.00006546027064844301	0.0000668172840487704	0.00006818639219332829	0.00006956838118667365	0.00007096403402230071	0.00007237419234383912	0.00007379975076609595	0.00007524158418920934	0.0000767006020511021
YBR087W	7.001846098732175e-6	0.00001011943142387953	0.00001260934283405639	0.00001477959631269542	0.00001674920966064446	0.00001857912433601604	0.00002030549951182483	0.00002195188484118586	0.00002353465307212687	0.00002506569599438645	0.00002655411395772393	0.00002800687377411024	0.00002942964384381264	0.0000308270027662912	0.00003220273033873356	0.0000335600875826131	0.0000349017819712945	0.00003623019758561384	0.00003754744495548375	0.00003885533005711329	0.00004015551926056139	0.00004144950781093979	0.00004273861827540238	0.00004402411351086732	0.00004530713639857187	0.00004658873301549264	0.0000478699337316109	0.00004915167996662563	0.00005043482849350836	0.00005172024243447464	0.0000530087943102006	0.00005430127952065674	0.00005559843672462564	0.00005690102853373619	0.00005820984534629053	0.00005952563328967567	0.00006084909395486106	0.00006218096341787701	0.00006352201760879797	0.00006487300591225042	0.0000662346500893278	0.00006760771632375305	0.0000689930207221392	0.00007039135835697557	0.00007180352147894965	0.00007323036167955195	0.00007467278415913722	0.00007613167417981281	0.00007760795192970317
YBR088C	0.00004690846693263333	0.00005790472719183639	0.00006581320089437031	0.00007226802433631733	0.00007785142687453016	0.00008284611107667082	0.00008741325006532876	0.0000916544765813819	0.00009563850839321711	0.00009941423414846512	0.0001030178295702548	0.0001064769544084773	0.0001098132887262542	0.0001130441977168149	0.0001161838096682623	0.0001192438907639476	0.000122234268245013	0.0001251633419299819	0.0001280383192266057	0.0001308654589529097	0.0001336502536062946	0.0001363975588509471	0.000139111699481855	0.0001417965537068177	0.000144455644404101	0.0001470921596024184	0.0001497090228806397	0.0001523089515117567	0.0001548944338245076	0.000157467803786227	0.000160031274341916	0.000162586893368239	0.0001651366239551336	0.0001676823742518325	0.0001702259088072206	0.0001727689322253816	0.0001753131456854626	0.0001778602353501744	0.0001804117655353484	0.0001829692744818934	0.0001855343362985079	0.0001881085544886456	0.0001906934439063903	0.0001932905056401707	0.0001959013085528572	0.0001985274859271224	0.0002011706102007637	0.0002038322577748558	0.000206514103989947
YBR089W	5.72630742282408e-7	1.151073802603538e-6	1.735449096837238e-6	2.325880028392532e-6	2.922493139907729e-6	3.525419370206983e-6	4.134793617874733e-6	4.750755468065579e-6	5.373448710098961e-6	6.003022294638666e-6	6.639629806242825e-6	7.283430328514455e-6	7.934587818185515e-6	8.593271609862036e-6	9.259659341316967e-6	9.933934260052055e-6	0.00001061628511569083	0.00001130690629017044	0.00001200599896357139	0.00001271377513452729	0.00001343045491650005	0.00001415626550506807	0.00001489144136156762	0.00001563622567265241	0.00001639087217814858	0.00001715564876948808	0.00001793083181832311	0.0000187167071675166	0.00001951357104376954	0.00002032173631017685	0.00002114153082221882	0.00002197329456132626	0.00002281737995939569	0.00002367415505365179	0.00002454401040066275	0.0000254273536083785	0.00002632460831904477	0.0000272362158360676	0.00002816264477422183	0.00002910438837639891	0.00003006196072388407	0.00003103589680063453	0.00003202676451660709	0.00003303517194082928	0.00003406175588268668	0.00003510718247791999	0.00003617214823689872	0.00003725738622572617	0.00003836369179208995
YBR091C	0.00002484545569729605	0.00003231897140937009	0.00003787967884321345	0.00004251647851296468	0.0000465908273944719	0.00005028119946973791	0.00005369063430763619	0.00005688479373025386	0.00005990839928847338	0.00006279356972895731	0.00006556419084055773	0.00006823866500227384	0.00007083147174056181	0.00007335428624197817	0.00007581667720842114	0.00007822661188782895	0.00008059082289007007	0.00008291506584481775	0.00008520430745117773	0.0000874629047459444	0.00008969467068395941	0.00009190302089764223	0.00009409100292280474	0.00009626136424063412	0.00009841663898906303	0.000100559094263431	0.0001026908367077023	0.0001048138702343269	0.0001069300321097798	0.0001090410113031275	0.0001111484519873659	0.0001132539471632253	0.0001153589497583353	0.0001174648682810482	0.0001195731163383095	0.0001216850540516449	0.0001238019529359258	0.0001259251040020339	0.0001280558229709988	0.0001301953529821486	0.0001323449239956752	0.0001345058208960419	0.000136679335498422	0.0001388667053113035	0.0001410692236405415	0.0001432882510346232	0.0001455251143579399	0.0001477811675693472	0.0001500578611760482
YBR092C	6.918727492850875e-6	9.999304086118756e-6	0.00001245965785028095	0.00001460414832582673	0.00001655038045896958	0.00001835857227467374	0.00002006445370228081	0.00002169129483827298	0.00002325527407044651	0.00002476814202040504	0.00002623889101039767	0.00002767440514856976	0.00002908028554409693	0.00003046105644834947	0.00003182045278440005	0.00003316169686385638	0.00003448746402219281	0.00003580011003345838	0.00003710172037884018	0.00003839407959483246	0.00003967883426535794	0.00004095746189250432	0.00004223126933998477	0.00004350150446980889	0.00004476929660354616	0.00004603567939543462	0.00004730167097870825	0.00004856820160761833	0.00004983611788382031	0.00005110627268036964	0.00005237952815727519	0.00005365667027228522	0.00005493842891839496	0.00005622555765729207	0.00005751883750495713	0.00005881900572009227	0.00006012675556973081	0.00006144281439983803	0.00006276794893298969	0.0000641028996378505	0.00006544837937130555	0.00006680514626164352	0.00006817400570309961	0.00006955574364621002	0.00007095114294779888	0.0000723610451067116	0.00007378634457152716	0.00007522791607099685	0.0000766866688881494
YBR093C	0.00005957629202374563	0.00007123954400143915	0.00007946031357672311	0.00008608482867575896	0.00009176117728682797	0.00009680099504646611	0.0001013806923782815	0.0001056108537479584	0.0001095658661791899	0.0001132984163816564	0.0001168473616707733	0.0001202423096140052	0.0001235063496116859	0.0001266579774519	0.0001297121442126539	0.0001326813037401859	0.000135575799422451	0.0001384044705091311	0.0001411748634220348	0.0001438935153865103	0.000146566159781029	0.0001491978257572921	0.000151792997787512	0.0001543556836591423	0.0001568894939786653	0.0001593977027446766	0.0001618833021085515	0.0001643490402682636	0.0001667974461287846	0.0001692308846726867	0.0001716515573495382	0.0001740615230249972	0.0001764627526125454	0.0001788570999787029	0.0001812463108432026	0.0001836320917959866	0.0001860161158921679	0.0001883999541580567	0.0001907851265058932	0.000193173160869039	0.0001955655858170354	0.0001979638457203869	0.0002003693762675744	0.0002027836562018356	0.000205208184670166	0.0002076443921431886	0.0002100937420647521	0.0002125577730029318	0.0002150380476321632
YBR094W	0.00002032425853219139	0.00002643779785922841	0.00003098660798961742	0.00003477963823976037	0.00003811256486563412	0.0000411313898139447	0.00004392040046150033	0.00004653330997455737	0.00004900670178483801	0.00005136684991016857	0.00005363329357089152	0.00005582108641618522	0.00005794207309109484	0.00006000580421679669	0.00006202010725155925	0.00006399149962073571	0.0000659254887831082	0.00006782678299972385	0.0000696994451660647	0.00007154703945698445	0.00007337268497299798	0.0000751791757947353	0.00007696900488974308	0.00007874441977179469	0.00008050749343656472	0.00008226008058738836	0.00008400390413006922	0.00008574060352041368	0.0000874716818174578	0.00008919852054715435	0.00009092246467806589	0.00009264481733686325	0.00009436676707034028	0.00009608946606137874	0.00009781407066675145	0.00009954169353304654	0.0001012733747889333	0.0001030101704952169	0.0001047531569492513	0.0001065033511081235	0.0001082617590891419	0.0001100294317963424	0.0001118074262447741	0.0001135967548977847	0.0001153984752535691	0.0001172137004674592	0.0001190435160009357	0.0001208890293946757	0.0001227514271715238
YBR095C	0.00004021553750411659	0.00004964284565937097	0.00005642293453309673	0.00006195678082342042	0.00006674354107668787	0.00007102558168223018	0.00007494107948592728	0.00007857716620120419	0.00008199275490828701	0.00008522975880207117	0.00008831919203110098	0.00009128476782391676	0.0000941450729440226	0.00009691499488091097	0.00009960664611366861	0.0001022301140094772	0.000104793823652051	0.0001073049763772652	0.0001097697512285685	0.0001121935140166071	0.000114580973566091	0.0001169362927334445	0.0001192631792460537	0.0001215649579717527	0.0001238446491440423	0.00012610498591395	0.0001283484747331312	0.0001305774451707511	0.0001327940305105308	0.0001350002318172037	0.0001371979460034207	0.0001393889290276339	0.0001415748638095797	0.0001437573862401656	0.0001459380090746448	0.0001481181937250252	0.0001502993986671675	0.0001524830694686892	0.0001546705472139463	0.0001568631506912516	0.0001590622294406858	0.0001612691581729116	0.000163485235466457	0.0001657117483960046	0.0001679500421291604	0.0001702015166147452	0.000172467520007375	0.0001747494038138399	0.0001770486043714467
YBR096W	0.00004021553750411659	0.00004964284565937097	0.00005642293453309673	0.00006195678082342042	0.00006674354107668787	0.00007102558168223018	0.00007494107948592728	0.00007857716620120419	0.00008199275490828701	0.00008522975880207117	0.00008831919203110098	0.00009128476782391676	0.0000941450729440226	0.00009691499488091097	0.00009960664611366861	0.0001022301140094772	0.000104793823652051	0.0001073049763772652	0.0001097697512285685	0.0001121935140166071	0.000114580973566091	0.0001169362927334445	0.0001192631792460537	0.0001215649579717527	0.0001238446491440423	0.00012610498591395	0.0001283484747331312	0.0001305774451707511	0.0001327940305105308	0.0001350002318172037	0.0001371979460034207	0.0001393889290276339	0.0001415748638095797	0.0001437573862401656	0.0001459380090746448	0.0001481181937250252	0.0001502993986671675	0.0001524830694686892	0.0001546705472139463	0.0001568631506912516	0.0001590622294406858	0.0001612691581729116	0.000163485235466457	0.0001657117483960046	0.0001679500421291604	0.0001702015166147452	0.000172467520007375	0.0001747494038138399	0.0001770486043714467
YBR097W	5.417667146203605e-7	1.089032472409243e-6	1.641910725978464e-6	2.200518227536703e-6	2.764974699262681e-6	3.335404022601726e-6	3.911933825334014e-6	4.494696169203142e-6	5.083827093527911e-6	5.679467520784002e-6	6.281762757577298e-6	6.890863313181336e-6	7.506924307567171e-6	8.130105949309416e-6	8.760576301166223e-6	9.398508733004286e-6	0.00001004408182014517	0.0000106974794665281	0.0000113588920125658	0.00001202852003395627	0.00001270657177752064	0.00001339326219008504	0.00001408881309218407	0.00001479345456494073	0.00001550742668508145	0.00001623098290057999	0.00001696438468058988	0.00001770790245405428	0.00001846181648444728	0.00001922642279324705	0.00002000203155677329	0.00002078896442058647	0.00002158755480815347	0.00002239815094391684	0.00002322112234648342	0.0000240568546377921	0.00002490574860707506	0.00002576822177710247	0.0000266447175470906	0.0000275357025537597	0.00002844166314209755	0.00002936310542886515	0.00003030056681850718	0.00003125462260263361	0.0000322258752336532	0.00003321495490290906	0.00003422252053133331	0.00003524926572839175	0.00003629594308388188
YBR098W	4.680848689431984e-7	9.409208946807509e-7	1.418606099905448e-6	1.901241358089394e-6	2.388930108887708e-6	2.881779385465938e-6	3.37989945784388e-6	3.883404426966125e-6	4.392411830388633e-6	4.907043424700097e-6	5.427424754354018e-6	5.953685858911885e-6	6.485960761445226e-6	7.02438788159824e-6	7.569112425219344e-6	8.120284183481197e-6	8.678057445070953e-6	9.242591102604445e-6	9.814049608965818e-6	0.00001039260626035392	0.00001097844098190935	0.00001157173948762893	0.00001217269343045241	0.00001278150159940649	0.00001339837141762223	0.00001402352186423064	0.00001465717884900427	0.00001529957602312331	0.00001595095553279649	0.00001661157313565997	0.00001728169682468652	0.00001796160450283167	0.00001865158424940979	0.00001935193692467605	0.0000200629817892247	0.00002078505202241595	0.00002151849390863967	0.00002226366818529712	0.00002302095793987507	0.00002379076634916479	0.00002457351361917504	0.00002536963703933656	0.00002617960090503601	0.00002700390226744649	0.00002784306165052206	0.00002869762354595061	0.00002956815726930426	0.00003045526208498292	0.00003135958820520892
YBR099C	4.736861097023943e-7	9.521802301034591e-7	1.435581556881363e-6	1.923992170669723e-6	2.417516748866897e-6	2.916263605453539e-6	3.42034432997714e-6	3.929874388746486e-6	4.444972725814193e-6	4.965762554752668e-6	5.492370922326667e-6	6.024929424197192e-6	6.563573687037051e-6	7.108443786351307e-6	7.659686666004754e-6	8.217453910218188e-6	8.781901654618319e-6	9.353190693932971e-6	9.931487446583145e-6	0.00001051696728024514	0.00001110981227502456	0.00001171021036941631	0.00001231835551221349	0.00001293444887002912	0.0000135587003394905	0.00001419133152313617	0.00001483257103838295	0.00001548265533731135	0.00001614182946184414	0.00001681035221612094	0.00001748849480551963	0.00001817653846606689	0.00001887477473291552	0.00001958350805081731	0.00002030306149257277	0.00002103377223551361	0.00002177599072065986	0.0000225300819989573	0.00002329643371429026	0.00002407545388207216	0.00002486756775533402	0.00002567321787798837	0.00002649287403304132	0.00002732703922153845	0.00002817624021830626	0.00002904102805710704	0.00002992197889775873	0.00003081969914170576	0.00003173484671152288
YBR101C	7.256611691714763e-6	0.00001048763191637973	0.00001306814001198034	0.0000153173592712752	0.00001735863801514688	0.00001925513508628	0.00002104432532523882	0.00002275061525020595	0.00002439097334492115	0.00002597772407730915	0.00002752029892732045	0.00002902591819595299	0.00003050045652158366	0.00003194865911507108	0.0000333744432885591	0.00003478118872173651	0.00003617170140923025	0.000037548452160916	0.00003891362831487117	0.00004026910155609379	0.00004161659887276157	0.000042957669934758	0.00004429368542272608	0.00004562595413346	0.00004695566055260396	0.00004828388880668118	0.00004961170674361412	0.00005094009006545167	0.0000522699267137417	0.00005360211120343598	0.00005493754779558081	0.00005627706084850995	0.00005762141589631579	0.0000589714032944994	0.00006032784219673275	0.00006169150588055264	0.00006306312146728709	0.00006444345181784123	0.00006583330109512157	0.00006723344594065151	0.00006864463438206558	0.00007006766048908255	0.00007150337006434801	0.00007295258709088625	0.000074416132655002	0.00007589488934718225	0.00007738979529847265	0.0000789017679619424	0.00008043176102378049
YBR102C	4.681535439981973e-7	9.410589418415602e-7	1.418814230609764e-6	1.901520298608724e-6	2.389280600644709e-6	2.882202185595414e-6	3.380395339657754e-6	3.883974180512391e-6	4.393056262960007e-6	4.907763361452999e-6	5.42822103886433e-6	5.954559353834253e-6	6.486912349093804e-6	7.025418464584271e-6	7.570222927467656e-6	8.12147555090648e-6	8.679330646239223e-6	9.243947129410286e-6	9.815489477378727e-6	0.00001039413101171872	0.00001098005168401151	0.00001157343723554965	0.00001217447934744642	0.00001278337683786674	0.00001340033716018147	0.00001402557932571746	0.00001465932927748903	0.0000153018207010678	0.00001595329577814601	0.00001661401030356996	0.00001728423230975494	0.00001796423974059939	0.00001865432071787566	0.00001935477614562569	0.00002006592533110254	0.00002078810150279679	0.00002152165099619262	0.00002226693460154359	0.0000230243354619198	0.00002379425681358162	0.00002457711892460837	0.00002537335914918501	0.00002618344184951005	0.0000270078641495024	0.00002784714664967738	0.00002870183392184151	0.00002957249536537543	0.00003045973033300385	0.00003136418913234417
YBR103C-A	5.72630742282408e-7	1.151073802603538e-6	1.735449096837238e-6	2.325880028392532e-6	2.922493139907729e-6	3.525419370206983e-6	4.134793617874733e-6	4.750755468065579e-6	5.373448710098961e-6	6.003022294638666e-6	6.639629806242825e-6	7.283430328514455e-6	7.934587818185515e-6	8.593271609862036e-6	9.259659341316967e-6	9.933934260052055e-6	0.00001061628511569083	0.00001130690629017044	0.00001200599896357139	0.00001271377513452729	0.00001343045491650005	0.00001415626550506807	0.00001489144136156762	0.00001563622567265241	0.00001639087217814858	0.00001715564876948808	0.00001793083181832311	0.0000187167071675166	0.00001951357104376954	0.00002032173631017685	0.00002114153082221882	0.00002197329456132626	0.00002281737995939569	0.00002367415505365179	0.00002454401040066275	0.0000254273536083785	0.00002632460831904477	0.0000272362158360676	0.00002816264477422183	0.00002910438837639891	0.00003006196072388407	0.00003103589680063453	0.00003202676451660709	0.00003303517194082928	0.00003406175588268668	0.00003510718247791999	0.00003617214823689872	0.00003725738622572617	0.00003836369179208995
YBR103W	4.680673600300596e-7	9.4088569908444e-7	1.418553036203971e-6	1.901170241187096e-6	2.388840749749416e-6	2.881671591073452e-6	3.379773031051137e-6	3.883259166347735e-6	4.392247530122708e-6	4.906859874410469e-6	5.427221738968599e-6	5.953463158494618e-6	6.485718151060229e-6	7.024125131171265e-6	7.568829299211272e-6	8.119980440704307e-6	8.677732838515095e-6	9.242245379258664e-6	9.813682509849611e-6	0.00001039221752017686	0.00001097803032850386	0.00001157130664171363	0.00001217223810538791	0.00001278102350121059	0.00001339787024521386	0.000014022997308105	0.00001465663059087409	0.00001529900373558164	0.00001595035887952723	0.00001661095177185259	0.00001728105039508209	0.00001796093264119351	0.00001865088657806712	0.00001935121305591696	0.00002006223132401711	0.00002078427454841814	0.00002151768899956875	0.0000222628354016299	0.00002302009682988544	0.00002378987644496195	0.00002457259443571415	0.00002536868807371528	0.00002617862164257156	0.0000270028921743677	0.00002784202017145124	0.0000286965501025859	0.00002956705125900077	0.00003045412288701913	0.00003135841518218159
YBR104W	4.736861097023943e-7	9.521802301034591e-7	1.435581556881363e-6	1.923992170669723e-6	2.417516748866897e-6	2.916263605453539e-6	3.42034432997714e-6	3.929874388746486e-6	4.444972725814193e-6	4.965762554752668e-6	5.492370922326667e-6	6.024929424197192e-6	6.563573687037051e-6	7.108443786351307e-6	7.659686666004754e-6	8.217453910218188e-6	8.781901654618319e-6	9.353190693932971e-6	9.931487446583145e-6	0.00001051696728024514	0.00001110981227502456	0.00001171021036941631	0.00001231835551221349	0.00001293444887002912	0.0000135587003394905	0.00001419133152313617	0.00001483257103838295	0.00001548265533731135	0.00001614182946184414	0.00001681035221612094	0.00001748849480551963	0.00001817653846606689	0.00001887477473291552	0.00001958350805081731	0.00002030306149257277	0.00002103377223551361	0.00002177599072065986	0.0000225300819989573	0.00002329643371429026	0.00002407545388207216	0.00002486756775533402	0.00002567321787798837	0.00002649287403304132	0.00002732703922153845	0.00002817624021830626	0.00002904102805710704	0.00002992197889775873	0.00003081969914170576	0.00003173484671152288
YBR105C	6.939717795956248e-6	0.00001002964036539532	0.00001249745845069089	0.00001464845496972536	0.00001660059166297188	0.00001841426924697561	0.00002012532605023979	0.0000217571027670481	0.0000233258268660972	0.00002484328462202791	0.00002631849563477712	0.00002775836489857768	0.00002916851051885102	0.00003055347046649837	0.00003191699100143816	0.000033262304209517	0.0000345920935394914	0.0000359087219190855	0.000037214281150377	0.00003851056118491543	0.00003979921360751094	0.00004108172039496111	0.00004235939237935587	0.00004363348121247822	0.0000449051196340002	0.00004617534443919545	0.00004744517685524454	0.00004871554994711453	0.00004998731288736297	0.00005126132114178798	0.00005253843948881169	0.00005381945626298693	0.00005510510357254765	0.00005639613726758309	0.00005769334073531551	0.00005899745346922434	0.0000603091708389855	0.00006162922239704712	0.00006295837719246064	0.00006429737794278825	0.00006564694000977405	0.00006700782278873736	0.00006838083514790824	0.00006976676508438573	0.00007116639782721462	0.00007258057742408051	0.00007401020103914647	0.00007545614606139796	0.00007691932452716582
YBR106W	0.0004819374748802753	0.0005194860795531768	0.0005443388758542846	0.0005635699353376296	0.0005795556473186409	0.0005934062598949215	0.0006057369165623061	0.0006169257942446564	0.0006272243800973223	0.0006368076809662339	0.0006458040206736534	0.0006543093151012775	0.0006623985702032519	0.0006701302406149824	0.000677552269880009	0.0006847033878016157	0.0006916158636316693	0.0006983171672396517	0.0007048301707677327	0.0007111748267175772	0.0007173684989570394	0.0007234260455715092	0.0007293607637280703	0.0007351845180844574	0.0007409076837808441	0.0007465396435585385	0.0007520890088188026	0.000757563475428794	0.000762970018240167	0.0007683151758541093	0.0007736049440512414	0.0007788448140864913	0.0007840399376988117	0.0007891951769294711	0.0007943150689571796	0.0007994038830594428	0.000804465701599046	0.0008095044094643431	0.0008145237236121157	0.0008195272244927098	0.0008245183920245543	0.0008295005846756908	0.0008344770501493462	0.0008394509983467324	0.000844425622936391	0.0008494041104521761	0.0008543895353358794	0.000859384946171765	0.0008643934524977366
YBR107C	4.736861097023943e-7	9.521802301034591e-7	1.435581556881363e-6	1.923992170669723e-6	2.417516748866897e-6	2.916263605453539e-6	3.42034432997714e-6	3.929874388746486e-6	4.444972725814193e-6	4.965762554752668e-6	5.492370922326667e-6	6.024929424197192e-6	6.563573687037051e-6	7.108443786351307e-6	7.659686666004754e-6	8.217453910218188e-6	8.781901654618319e-6	9.353190693932971e-6	9.931487446583145e-6	0.00001051696728024514	0.00001110981227502456	0.00001171021036941631	0.00001231835551221349	0.00001293444887002912	0.0000135587003394905	0.00001419133152313617	0.00001483257103838295	0.00001548265533731135	0.00001614182946184414	0.00001681035221612094	0.00001748849480551963	0.00001817653846606689	0.00001887477473291552	0.00001958350805081731	0.00002030306149257277	0.00002103377223551361	0.00002177599072065986	0.0000225300819989573	0.00002329643371429026	0.00002407545388207216	0.00002486756775533402	0.00002567321787798837	0.00002649287403304132	0.00002732703922153845	0.00002817624021830626	0.00002904102805710704	0.00002992197889775873	0.00003081969914170576	0.00003173484671152288
YBR108W	6.918710665058495e-6	9.999279765726685e-6	0.0000124596275457862	0.00001460411280546907	0.00001655034020496629	0.00001835852762281679	0.0000200644049013548	0.00002169124208028273	0.00002325521750820679	0.00002476808177920388	0.00002623882719165946	0.00002767433783796723	0.00002908021481517621	0.00003046098236000036	0.00003182037539013931	0.00003316161620798654	0.00003448738014043683	0.000035800022960516	0.00003710163013975863	0.00003839398621121783	0.00003967873775887676	0.00004095736227518736	0.00004223116662352326	0.00004350139866593402	0.00004476918771479514	0.00004603556742596309	0.00004730155593482698	0.00004856808348476244	0.00004983599667547533	0.00005110614838014532	0.00005237940075932549	0.00005365653977046366	0.00005493829530152186	0.00005622542090860089	0.00005751869760485132	0.00005881886265993292	0.0000601266093342508	0.00006144266496343983	0.00006276779626422455	0.00006410274372463784	0.00006544822019316817	0.00006680498378338095	0.00006817383988395972	0.00006955557447071971	0.00007095097038723362	0.00007236086911307845	0.00007378616510083541	0.00007522773310219822	0.00007668648237897666
YBR109W-A	5.72630742282408e-7	1.151073802603538e-6	1.735449096837238e-6	2.325880028392532e-6	2.922493139907729e-6	3.525419370206983e-6	4.134793617874733e-6	4.750755468065579e-6	5.373448710098961e-6	6.003022294638666e-6	6.639629806242825e-6	7.283430328514455e-6	7.934587818185515e-6	8.593271609862036e-6	9.259659341316967e-6	9.933934260052055e-6	0.00001061628511569083	0.00001130690629017044	0.00001200599896357139	0.00001271377513452729	0.00001343045491650005	0.00001415626550506807	0.00001489144136156762	0.00001563622567265241	0.00001639087217814858	0.00001715564876948808	0.00001793083181832311	0.0000187167071675166	0.00001951357104376954	0.00002032173631017685	0.00002114153082221882	0.00002197329456132626	0.00002281737995939569	0.00002367415505365179	0.00002454401040066275	0.0000254273536083785	0.00002632460831904477	0.0000272362158360676	0.00002816264477422183	0.00002910438837639891	0.00003006196072388407	0.00003103589680063453	0.00003202676451660709	0.00003303517194082928	0.00003406175588268668	0.00003510718247791999	0.00003617214823689872	0.00003725738622572617	0.00003836369179208995
YBR110W	4.909217651138761e-7	9.868264868574103e-7	1.487816970275186e-6	1.993999010296265e-6	2.505481093187143e-6	3.022375474073153e-6	3.544797802843122e-6	4.072867747216181e-6	4.606708579189794e-6	5.146447995633848e-6	5.692217666089002e-6	6.244153974505605e-6	6.802397482514041e-6	7.36709336237917e-6	7.938393904775977e-6	8.516456209612622e-6	9.101442093822401e-6	9.693518202978564e-6	0.00001029285701055915	0.00001089964026493846	0.00001151405667171423	0.00001213630100807327	0.00001276657428023101	0.00001340508497438091	0.00001405205062341896	0.00001470770089359479	0.00001537227272145148	0.00001604601116335058	0.00001672917017717553	0.00001742201798222256	0.00001812483565276633	0.00001883791465897794	0.00001956155714503086	0.00002029607863133618	0.00002104181394510091	0.00002179911253374351	0.00002256833759122307	0.00002334986745099915	0.00002414410385838317	0.00002495146967680062	0.00002577240563510332	0.00002660737038257779	0.00002745685078728695	0.00002832136815291763	0.00002920146842456509	0.00003009772268951373	0.00003101072807600006	0.00003194111304601232	0.00003288955945262969
YBR111W-A	4.909217651138761e-7	9.868264868574103e-7	1.487816970275186e-6	1.993999010296265e-6	2.505481093187143e-6	3.022375474073153e-6	3.544797802843122e-6	4.072867747216181e-6	4.606708579189794e-6	5.146447995633848e-6	5.692217666089002e-6	6.244153974505605e-6	6.802397482514041e-6	7.36709336237917e-6	7.938393904775977e-6	8.516456209612622e-6	9.101442093822401e-6	9.693518202978564e-6	0.00001029285701055915	0.00001089964026493846	0.00001151405667171423	0.00001213630100807327	0.00001276657428023101	0.00001340508497438091	0.00001405205062341896	0.00001470770089359479	0.00001537227272145148	0.00001604601116335058	0.00001672917017717553	0.00001742201798222256	0.00001812483565276633	0.00001883791465897794	0.00001956155714503086	0.00002029607863133618	0.00002104181394510091	0.00002179911253374351	0.00002256833759122307	0.00002334986745099915	0.00002414410385838317	0.00002495146967680062	0.00002577240563510332	0.00002660737038257779	0.00002745685078728695	0.00002832136815291763	0.00002920146842456509	0.00003009772268951373	0.00003101072807600006	0.00003194111304601232	0.00003288955945262969
YBR112C	4.680673600300596e-7	9.4088569908444e-7	1.418553036203971e-6	1.901170241187096e-6	2.388840749749416e-6	2.881671591073452e-6	3.379773031051137e-6	3.883259166347735e-6	4.392247530122708e-6	4.906859874410469e-6	5.427221738968599e-6	5.953463158494618e-6	6.485718151060229e-6	7.024125131171265e-6	7.568829299211272e-6	8.119980440704307e-6	8.677732838515095e-6	9.242245379258664e-6	9.813682509849611e-6	0.00001039221752017686	0.00001097803032850386	0.00001157130664171363	0.00001217223810538791	0.00001278102350121059	0.00001339787024521386	0.000014022997308105	0.00001465663059087409	0.00001529900373558164	0.00001595035887952723	0.00001661095177185259	0.00001728105039508209	0.00001796093264119351	0.00001865088657806712	0.00001935121305591696	0.00002006223132401711	0.00002078427454841814	0.00002151768899956875	0.0000222628354016299	0.00002302009682988544	0.00002378987644496195	0.00002457259443571415	0.00002536868807371528	0.00002617862164257156	0.0000270028921743677	0.00002784202017145124	0.0000286965501025859	0.00002956705125900077	0.00003045412288701913	0.00003135841518218159
YBR114W	4.680617570115993e-7	9.408744362061657e-7	1.418536055442585e-6	1.901147483250169e-6	2.388812154149847e-6	2.881637096030637e-6	3.379732573466284e-6	3.883212681762717e-6	4.392194952672244e-6	4.906801136772053e-6	5.427156772317019e-6	5.953391892448004e-6	6.485640513497401e-6	7.024041047909658e-6	7.568738694670009e-6	8.119883237974364e-6	8.677628959362466e-6	9.242134744132242e-6	9.813565035367824e-6	0.00001039209311911789	0.0000109778989129982	0.00001157116812338058	0.00001217209239549087	0.00001278087050768812	0.00001339770986675323	0.00001402282944315237	0.00001465645513857459	0.00001529882059617445	0.00001595016794884999	0.00001661075293167889	0.00001728084352831195	0.00001796071763336815	0.00001865066331802677	0.00001935098141651315	0.00002006199116785961	0.00002078402574280649	0.00002151743141778346	0.00002226256891010201	0.00002301982126861812	0.00002378959166021084	0.000024572300283413	0.00002536838442155444	0.00002617830829870674	0.00002700256894276739	0.00002784168686745546	0.00002869620655612064	0.00002956669731835951	0.00003045375836562529	0.00003135803982929994
YBR115C	4.680614667039317e-7	9.408738526749316e-7	1.418535175702254e-6	1.901146304191172e-6	2.388810672641689e-6	2.881635308863563e-6	3.379730477364051e-6	3.883210273385345e-6	4.392192228606907e-6	4.906798093530594e-6	5.427153406333569e-6	5.953388200075915e-6	6.48563649095197e-6	7.024036691156128e-6	7.568733999721657e-6	8.119878200940462e-6	8.677623576468635e-6	9.242129011743207e-6	9.813558948990462e-6	0.00001039208667343192	0.00001097789210318403	0.00001157116094519946	0.00001217208484537324	0.00001278086258156103	0.00001339770155765874	0.0000140228207449627	0.00001465644604640614	0.00001529881110658135	0.00001595015805763669	0.00001661074263000648	0.00001728083280893317	0.00001796070649129019	0.00001865065175082508	0.00001935096941656268	0.00002006197872469508	0.00002078401284928522	0.00002151741807066623	0.00002226255510493584	0.00002301980699179688	0.00002378957690236988	0.00002457228504090775	0.00002536836869761209	0.00002617829207476212	0.00002700255220018316	0.00002784166959387747	0.00002869618874678222	0.00002956667897760302	0.00003045373948839837	0.00003135802038997605
YBR116C	4.909217651138761e-7	9.868264868574103e-7	1.487816970275186e-6	1.993999010296265e-6	2.505481093187143e-6	3.022375474073153e-6	3.544797802843122e-6	4.072867747216181e-6	4.606708579189794e-6	5.146447995633848e-6	5.692217666089002e-6	6.244153974505605e-6	6.802397482514041e-6	7.36709336237917e-6	7.938393904775977e-6	8.516456209612622e-6	9.101442093822401e-6	9.693518202978564e-6	0.00001029285701055915	0.00001089964026493846	0.00001151405667171423	0.00001213630100807327	0.00001276657428023101	0.00001340508497438091	0.00001405205062341896	0.00001470770089359479	0.00001537227272145148	0.00001604601116335058	0.00001672917017717553	0.00001742201798222256	0.00001812483565276633	0.00001883791465897794	0.00001956155714503086	0.00002029607863133618	0.00002104181394510091	0.00002179911253374351	0.00002256833759122307	0.00002334986745099915	0.00002414410385838317	0.00002495146967680062	0.00002577240563510332	0.00002660737038257779	0.00002745685078728695	0.00002832136815291763	0.00002920146842456509	0.00003009772268951373	0.00003101072807600006	0.00003194111304601232	0.00003288955945262969
YBR117C	4.691200181447584e-7	9.430017000837064e-7	1.421743285289127e-6	1.905445870338663e-6	2.394213123621711e-6	2.888152315010888e-6	3.387373958383573e-6	3.891992407011441e-6	4.402125458381064e-6	4.917895138342701e-6	5.439427268988077e-6	5.966852177456766e-6	6.500304182976365e-6	7.039922010604755e-6	7.58585118789356e-6	8.138241838074838e-6	8.697248591939403e-6	9.263030694496687e-6	9.83575295910949e-6	0.00001041558906216938	0.00001100271932931025	0.00001159732988817868	0.00001219961281888794	0.00001280976734846481	0.00001342800134708092	0.00001405453428222729	0.00001468959256913176	0.00001533341038238979	0.00001598623040115281	0.00001664830892967865	0.00001731991456105122	0.00001800132582307938	0.00001869283144378658	0.00001939473292750154	0.00002010735022971019	0.00002083101728153662	0.00002156608115061021	0.00002231290336784156	0.00002307186783019511	0.00002384337862512015	0.00002462785691323056	0.00002542574098072634	0.00002623749605762842	0.0000270636202964345	0.00002790463540155227	0.00002876108710397045	0.00002963354602026641	0.00003052261269654575	0.0000314289386906459
YBR118W	1.426969854644969e-6	2.868422683576936e-6	4.324658048752384e-6	5.795981925598007e-6	7.282710355767582e-6	8.785169597053563e-6	0.00001030369577245667	0.00001183863668265733	0.00001339035060334731	0.000014959208669918	0.00001654559356451753	0.00001814990166931005	0.00001977254151256366	0.00002141393501333349	0.00002307452478336117	0.00002475476741451356	0.00002645513320978971	0.00002817610650716296	0.00002991818857021506	0.00003168190761300628	0.00003346781208529996	0.00003527646808511481	0.00003710845981642438	0.00003896439119436757	0.00004084489834365561	0.00004275064684202723	0.00004468232531940573	0.00004664064600743565	0.00004862634698918923	0.00005064020775519736	0.00005268304521191005	0.00005475570648658565	0.00005685906973271996	0.00005899405191096558	0.00006116162610743277	0.00006336280795290542	0.00006559865303628861	0.00006787026090456214	0.00007017879907211437	0.00007252549653996297	0.00007491163424565507	0.00007733854521653379	0.00007980764424080098	0.00008232044637859109	0.00008487853836324226	0.00008748358001424194	0.00009013730685275789	0.00009284154523874385	0.00009559827656530116
YBR119W	7.256611691714763e-6	0.00001048763191637973	0.00001306814001198034	0.0000153173592712752	0.00001735863801514688	0.00001925513508628	0.00002104432532523882	0.00002275061525020595	0.00002439097334492115	0.00002597772407730915	0.00002752029892732045	0.00002902591819595299	0.00003050045652158366	0.00003194865911507108	0.0000333744432885591	0.00003478118872173651	0.00003617170140923025	0.000037548452160916	0.00003891362831487117	0.00004026910155609379	0.00004161659887276157	0.000042957669934758	0.00004429368542272608	0.00004562595413346	0.00004695566055260396	0.00004828388880668118	0.00004961170674361412	0.00005094009006545167	0.0000522699267137417	0.00005360211120343598	0.00005493754779558081	0.00005627706084850995	0.00005762141589631579	0.0000589714032944994	0.00006032784219673275	0.00006169150588055264	0.00006306312146728709	0.00006444345181784123	0.00006583330109512157	0.00006723344594065151	0.00006864463438206558	0.00007006766048908255	0.00007150337006434801	0.00007295258709088625	0.000074416132655002	0.00007589488934718225	0.00007738979529847265	0.0000789017679619424	0.00008043176102378049
YBR121C	0.00019296452264504	0.0002157685091599776	0.0002311930198910895	0.0002432984423019635	0.0002534688769946955	0.0002623574495484899	0.0002703283638957713	0.0002776074026422108	0.0002843449628654815	0.0002906464749388725	0.0002965893784979752	0.0003022319855440005	0.0003076196998632834	0.0003127884586806355	0.0003177673983961148	0.0003225803537840669	0.000327247320086442	0.0003317849926972946	0.0003362077911614176	0.00034052796861731	0.0003447562750833922	0.0003489021834467764	0.0003529739144672645	0.0003569788101283916	0.0003609235538421772	0.0003648140955440024	0.0003686557760302265	0.0003724535329885413	0.0003762119000056159	0.0003799350217867207	0.0003836267305553059	0.0003872906234338859	0.0003909300570254363	0.0003945481859382187	0.0003981480000362178	0.0004017323273837756	0.0004053038628609205	0.0004088652090174587	0.0004124188884857788	0.000415967302087706	0.0004195127864307307	0.0004230576589009167	0.000426604216408443	0.0004301546593520154	0.0004337111713903001	0.0004372759735270142	0.0004408513147012488	0.0004444393670372341	0.0004480423260458725
YBR123C	4.684230525144819e-7	9.416006944818812e-7	1.419631019412454e-6	1.902614973628864e-6	2.390656071540477e-6	2.88386142363682e-6	3.382341379607332e-6	3.88621012283669e-6	4.395585275800333e-6	4.910588683054384e-6	5.431345979756684e-6	5.957987299421227e-6	6.490646762078e-6	7.029462887759534e-6	7.574580986901817e-6	8.126150958459831e-6	8.684327202098516e-6	9.24926872467813e-6	9.82114009966456e-6	0.00001040011475012741	0.00001098637272977491	0.00001158009988515923	0.00001218148800585192	0.00001279073602541109	0.00001340805152322695	0.00001403365363437962	0.00001466776842863562	0.00001531062972230026	0.00001596247983798764	0.00001662357472850902	0.00001729418257633953	0.0000179745814795636	0.00001866505971924703	0.00001936591838481598	0.00002007747697351785	0.00002080006889721027	0.00002153404068087718	0.00002227975332506098	0.00002303759021462114	0.00002380795480710554	0.0000245912675981827	0.00002538796617724352	0.00002619851522638013	0.00002702341215397011	0.00002786317784330724	0.00002871835715940811	0.00002958951980523259	0.00003047726550498583	0.00003138224499399424
YBR124W	4.909217651138761e-7	9.868264868574103e-7	1.487816970275186e-6	1.993999010296265e-6	2.505481093187143e-6	3.022375474073153e-6	3.544797802843122e-6	4.072867747216181e-6	4.606708579189794e-6	5.146447995633848e-6	5.692217666089002e-6	6.244153974505605e-6	6.802397482514041e-6	7.36709336237917e-6	7.938393904775977e-6	8.516456209612622e-6	9.101442093822401e-6	9.693518202978564e-6	0.00001029285701055915	0.00001089964026493846	0.00001151405667171423	0.00001213630100807327	0.00001276657428023101	0.00001340508497438091	0.00001405205062341896	0.00001470770089359479	0.00001537227272145148	0.00001604601116335058	0.00001672917017717553	0.00001742201798222256	0.00001812483565276633	0.00001883791465897794	0.00001956155714503086	0.00002029607863133618	0.00002104181394510091	0.00002179911253374351	0.00002256833759122307	0.00002334986745099915	0.00002414410385838317	0.00002495146967680062	0.00002577240563510332	0.00002660737038257779	0.00002745685078728695	0.00002832136815291763	0.00002920146842456509	0.00003009772268951373	0.00003101072807600006	0.00003194111304601232	0.00003288955945262969
YBR125C	4.694829498325281e-7	9.437312473259122e-7	1.422843207948265e-6	1.906920006447917e-6	2.396065391447215e-6	2.890386715798264e-6	3.389994578878751e-6	3.895003422434946e-6	4.405531135087257e-6	4.921699837090576e-6	5.443635447878475e-6	5.971468395418302e-6	6.505333103039496e-6	7.04536840367904e-6	7.591719937008878e-6	8.144537941765365e-6	8.703977167652621e-6	9.270196982076655e-6	9.843362328461752e-6	0.00001042364701999487	0.00001101123151974997	0.00001160630209701959	0.00001220905097785705	0.00001281967754470613	0.00001343838983786702	0.0000140654074913579	0.00001470095709089665	0.00001534527298690165	0.00001599859804830215	0.00001666118879279143	0.00001733331401531047	0.00001801525245095273	0.00001870729304183754	0.00001940973754249782	0.0000201229061648675	0.00002084713308649402	0.00002158276562960357	0.00002233016560816282	0.0000230897172462437	0.00002386182492873949	0.00002464691012189046	0.00002544541142696386	0.00002625779450679239	0.00002708455789822521	0.00002792622368666932	0.00002878333799818742	0.00002965647185842512	0.00003054622630974956	0.00003145325348378042
YBR126C	4.694829498325281e-7	9.437312473259122e-7	1.422843207948265e-6	1.906920006447917e-6	2.396065391447215e-6	2.890386715798264e-6	3.389994578878751e-6	3.895003422434946e-6	4.405531135087257e-6	4.921699837090576e-6	5.443635447878475e-6	5.971468395418302e-6	6.505333103039496e-6	7.04536840367904e-6	7.591719937008878e-6	8.144537941765365e-6	8.703977167652621e-6	9.270196982076655e-6	9.843362328461752e-6	0.00001042364701999487	0.00001101123151974997	0.00001160630209701959	0.00001220905097785705	0.00001281967754470613	0.00001343838983786702	0.0000140654074913579	0.00001470095709089665	0.00001534527298690165	0.00001599859804830215	0.00001666118879279143	0.00001733331401531047	0.00001801525245095273	0.00001870729304183754	0.00001940973754249782	0.0000201229061648675	0.00002084713308649402	0.00002158276562960357	0.00002233016560816282	0.0000230897172462437	0.00002386182492873949	0.00002464691012189046	0.00002544541142696386	0.00002625779450679239	0.00002708455789822521	0.00002792622368666932	0.00002878333799818742	0.00002965647185842512	0.00003054622630974956	0.00003145325348378042
[truncated: 5,737 more rows]
[truncated: 50 more columns]
