# Supplementary material for: Modeling SAGE tag formation and its effects on data interpretation within a Bayesian framework
Source: BMC Bioinformatics. 2007 Oct 18;8:403. doi: 10.1186/1471-2105-8-403 (PMC2217564; doi:10.1186/1471-2105-8-403)
Supplement: Additional file 4 — Summary statistics of posterior distributions for S experiments. Table of posterior joint modes and marginal modes, median, variance and 95%PI of mRNA frequencies of S. cerevisiae during stationary phase. [file 1471-2105-8-403-S4.tsv]

ORF	joint mode	marg. mode	median	mean	var	lower 95%PI	upper 95%PI
YAL001C	0	0.00004438973233767575	0.00007449602564899376	0.00008876995104214934	1.1819523019285e-8	1.880949596243637e-6	0.0002114923771311007
YAL002W	0	0	0.00003079400420715896	0.00004442480242075741	3.946914688064343e-9	0	0.0002114923771311007
YAL003W	0	0.001659990906933522	0.001694485810036275	0.00171168439059326	3.018487413061917e-6	0.001148419461059102	0.002304451651960574
YAL004W	0	0	0.00003595368234365775	0.00005186840487505442	5.380378043193497e-9	0	0.002304451651960574
YAL005C	0	0	0.00003887646266247126	0.0000560849384640701	6.290707149732048e-9	0	0.002304451651960574
YAL007C	0	0.0001897172319489323	0.0002215222229119614	0.0002371213089142936	6.74682286397421e-8	0.00005725359610721693	0.0004471873774212378
YAL008W	0	0.0000474289739670872	0.00007959660298337705	0.00009484785575843093	1.349345581106532e-8	2.009729713577628e-6	0.0002259729189443261
YAL009W	0	0	0.00003595368234365775	0.00005186840487505442	5.380378043193497e-9	0	0.0002259729189443261
YAL010C	0	0.	0.00003287282863923701	0.00004742381657696611	4.49779749139575e-9	0	0.0002259729189443261
YAL011W	0	0.	0.00003287282863923701	0.00004742381657696611	4.49779749139575e-9	0	0.0002259729189443261
YAL012W	0	0.0005691623906221153	0.000600812741631788	0.0006165204016279837	4.093072836724666e-7	0.0003033964469029497	0.0009574542573026945
YAL013W	0	0.	0.00004554588484261838	0.00006570648531752166	8.634214771672331e-9	0	0.0009574542573026945
YAL014C	0	0.00004495213869784499	0.00007543987986123853	0.0000898946582533446	1.212092594477657e-8	1.904780062565135e-6	0.0002141719813672001
YAL015C	0	0.0000474289739670872	0.00007959660298337705	0.00009484785575843093	1.349345581106532e-8	2.009729713577628e-6	0.0002259729189443261
YAL016CA	0	0	0.00003595368234365775	0.00005186840487505442	5.380378043193497e-9	0	0.0002259729189443261
YAL016W	0	0.000228437145752381	0.0002590366110231012	0.0002740953004964608	8.764492613874661e-8	0.00008033410817778505	0.0004962738288012665
YAL017W	0	0.00008876395001245573	0.0001186706217886462	0.0001331247823123329	2.362453669823093e-8	0.00001347358696042708	0.0002840407540729375
YAL018C	0	0	0.00003595368234365775	0.00005186840487505442	5.380378043193497e-9	0	0.0002840407540729375
YAL019W	0	0.	0.00003076629252029467	0.00004438482416154407	3.939814135778134e-9	0	0.0002840407540729375
YAL019WA	0	0.	0.00003287282863923701	0.00004742381657696611	4.49779749139575e-9	0	0.0002840407540729375
YAL020C	0	0.	0.00003093471064811854	0.0000446277924349978	3.983066448449765e-9	0	0.0002840407540729375
YAL021C	0	0.	0.00003075957679850673	0.00004437513576611553	3.938094338879037e-9	0	0.0002840407540729375
YAL022C	0	0.00004438425880901415	0.00007448683974416919	0.00008875900500860897	1.181660830865196e-8	1.880717670144586e-6	0.000211466298309426
YAL023C	0	0.00004437990516764419	0.0000744795332809013	0.00008875029853982452	1.181429020613283e-8	1.880533196423216e-6	0.0002114455552256115
YAL024C	0	0.	0.00003076081084039447	0.00004437691600002996	3.938410321851845e-9	0	0.0002114455552256115
YAL025C	0	0.0000474289739670872	0.00007959660298337705	0.00009484785575843093	1.349345581106532e-8	2.009729713577628e-6	0.0002259729189443261
YAL026C	0	0	0.00003075948118236713	0.00004437499780331503	3.938069851672908e-9	0	0.0002259729189443261
YAL026CA	0	0.	0.00004554588484261838	0.00006570648531752166	8.634214771672331e-9	0	0.0002259729189443261
YAL027W	0	0	0.00003595368234365775	0.00005186840487505442	5.380378043193497e-9	0	0.0002259729189443261
YAL028W	0	0.00004568688500460819	0.0000766729610696449	0.00009136401202614455	1.252040550023488e-8	1.935913018412072e-6	0.0002176727017605498
YAL029C	0	0.00004825485912369481	0.0000809826342702993	0.00009649946492821139	1.396747813511803e-8	2.044724668691962e-6	0.0002299078558756123
YAL030W	0	0.0001037478955722986	0.000138703132572283	0.0001555973324727844	3.227379599353118e-8	0.00001574798715245616	0.0003319893780995465
YAL031C	0	0.	0.00003287282863923701	0.00004742381657696611	4.49779749139575e-9	0	0.0003319893780995465
YAL031WA	0	0.	0.00004554588484261838	0.00006570648531752166	8.634214771672331e-9	0	0.0003319893780995465
YAL032C	0	0	0.00003595368234365775	0.00005186840487505442	5.380378043193497e-9	0	0.0003319893780995465
YAL033W	0	0.	0.00004554588484261838	0.00006570648531752166	8.634214771672331e-9	0	0.0003319893780995465
YAL034C	0	0.00004449203449875908	0.00007466771341052008	0.00008897453621959623	1.187406611360085e-8	1.885284374668585e-6	0.0002119797994207645
YAL034CB	0	0.	0.00003287282863923701	0.00004742381657696611	4.49779749139575e-9	0	0.0002119797994207645
YAL034WA	0	0	0.00003595368234365775	0.00005186840487505442	5.380378043193497e-9	0	0.0002119797994207645
YAL035W	0	0.00008885972971942815	0.0001187986731071635	0.0001332684310108945	2.367554863162381e-8	0.00001348812517710662	0.0002843472512968247
YAL036C	0	0.0001556219200462011	0.0001904708999382438	0.0002074738676354591	5.380384923902723e-8	0.00003696566348391179	0.0004122389313313316
YAL037CA	0	0.	0.00006825704126391907	0.00009846947719466181	1.939107331892636e-8	0	0.0004122389313313316
YAL037CB	0	0.00004568688500460819	0.0000766729610696449	0.00009136401202614455	1.252040550023488e-8	1.935913018412072e-6	0.0002176727017605498
YAL038W	0	0.00629617012926874	0.006325493745928807	0.006340144665813305	0.00004047834720910691	0.00531594868712098	0.00738910210048665
YAL039C	0	0.00009137404203995278	0.000122160145745805	0.0001370393493193803	2.503433928407965e-8	0.0000138697681648086	0.000292393099315822
YAL040C	0	0.00004495213869784499	0.00007543987986123853	0.0000898946582533446	1.212092594477657e-8	1.904780062565135e-6	0.0002141719813672001
YAL041W	0	0.0001082962824105127	0.0001447839830056717	0.0001624188370754362	3.516564169220201e-8	0.0000164383910817268	0.0003465440420262915
YAL042CA	0	0.	0.00003287282863923701	0.00004742381657696611	4.49779749139575e-9	0	0.0003465440420262915
YAL042W	0	0.0002231665779062982	0.0002530599936570398	0.0002677712155474013	8.364718241285213e-8	0.00007848064874373828	0.0004848233996278335
YAL043C	0	0.	0.00003093471064811854	0.0000446277924349978	3.983066448449765e-9	0	0.0004848233996278335
YAL044WA	0	0	0.00003595368234365775	0.00005186840487505442	5.380378043193497e-9	0	0.0004848233996278335
YAL045C	0	0	0.00003595368234365775	0.00005186840487505442	5.380378043193497e-9	0	0.0004848233996278335
YAL046C	0	0	0.00003115610314752085	0.0000449471841290212	4.04028258086813e-9	0	0.0004848233996278335
YAL047C	0	0	0.00003166536482373827	0.00004568187003070531	4.173443653828236e-9	0	0.0004848233996278335
YAL047WA	0	0.	0.00004554588484261838	0.00006570648531752166	8.634214771672331e-9	0	0.0004848233996278335
YAL048C	0	0.	0.00003093471064811854	0.0000446277924349978	3.983066448449765e-9	0	0.0004848233996278335
YAL049C	0	0.0001037478955722986	0.000138703132572283	0.0001555973324727844	3.227379599353118e-8	0.00001574798715245616	0.0003319893780995465
YAL051W	0	0.00004438182352287612	0.00007448275274494064	0.00008875413489149215	1.18153116090341e-8	1.880614481383336e-6	0.000211454695302441
YAL053W	0	0.00004463272067245026	0.00007490381880653342	0.00008925588220490606	1.194927895698735e-8	1.891245573925301e-6	0.0002126501035846058
YAL054C	0	0.0000444020373288666	0.00007451667639996289	0.0000887945587228271	1.182607686660785e-8	1.881470987062798e-6	0.0002115510047029132
YAL055W	0	0.0000474289739670872	0.00007959660298337705	0.00009484785575843093	1.349345581106532e-8	2.009729713577628e-6	0.0002259729189443261
YAL056CA	0	0	0.00003166536482373827	0.00004568187003070531	4.173443653828236e-9	0	0.0002259729189443261
YAL056W	0	0.00004437990516764419	0.0000744795332809013	0.00008875029853982452	1.181429020613283e-8	1.880533196423216e-6	0.0002114455552256115
YAL058W	0	0.	0.00003077482123466575	0.00004439712813615668	3.941998767947295e-9	0	0.0002114455552256115
YAL059CA	0	0.	0.00004554588484261838	0.00006570648531752166	8.634214771672331e-9	0	0.0002114455552256115
YAL059W	0	0	0.00003595368234365775	0.00005186840487505442	5.380378043193497e-9	0	0.0002114455552256115
YAL060W	0	0.00004463272067245026	0.00007490381880653342	0.00008925588220490606	1.194927895698735e-8	1.891245573925301e-6	0.0002126501035846058
YAL061W	0	0.	0.00003077482123466575	0.00004439712813615668	3.941998767947295e-9	0	0.0002126501035846058
YAL062W	0	0.00004463272067245026	0.00007490381880653342	0.00008925588220490606	1.194927895698735e-8	1.891245573925301e-6	0.0002126501035846058
YAL063C	0	0.	0.00005168765682097584	0.00007456673867878131	1.11197616275996e-8	0	0.0002126501035846058
YAL063CA	0	0.	0.00003287282863923701	0.00004742381657696611	4.49779749139575e-9	0	0.0002126501035846058
YAL064CA	0	0.	0.00004554588484261838	0.00006570648531752166	8.634214771672331e-9	0	0.0002126501035846058
YAL064W	0	0.	0.00004554588484261838	0.00006570648531752166	8.634214771672331e-9	0	0.0002126501035846058
YAL064WB	0	0	0.00003166536482373827	0.00004568187003070531	4.173443653828236e-9	0	0.0002126501035846058
YAL065C	0	0	0.00003595368234365775	0.00005186840487505442	5.380378043193497e-9	0	0.0002126501035846058
YAL066W	0	0	0.00003115610314752085	0.0000449471841290212	4.04028258086813e-9	0	0.0002126501035846058
YAL067C	0	0	0.00003079400420715896	0.00004442480242075741	3.946914688064343e-9	0	0.0002126501035846058
YAL068C	0	0.	0.00005794743506655427	0.00008359712091881335	1.397609876859653e-8	0	0.0002126501035846058
YAL068WA	0	0	0.00003595368234365775	0.00005186840487505442	5.380378043193497e-9	0	0.0002126501035846058
YAL069W	0	0.	0.00003287282863923701	0.00004742381657696611	4.49779749139575e-9	0	0.0002126501035846058
YAR002CA	0	0.0004149928096182838	0.0004496622506925522	0.0004668174844716757	2.421189212206339e-7	0.0001879512836613383	0.0007767689149840951
YAR002W	0	0.00005187392222620613	0.00008705626744799827	0.000103736860858797	1.614115003420961e-8	2.198075102885207e-6	0.0002471508314847843
YAR003W	0	0.	0.00003093471064811854	0.0000446277924349978	3.983066448449765e-9	0	0.0002471508314847843
YAR007C	0	0.	0.00004554588484261838	0.00006570648531752166	8.634214771672331e-9	0	0.0002471508314847843
YAR008W	0	0.	0.00004554588484261838	0.00006570648531752166	8.634214771672331e-9	0	0.0002471508314847843
YAR009C	0	0.	0.00008748990849726011	0.0001262123789484784	3.185495703296581e-8	0	0.0002471508314847843
YAR010C	0	0.	0.0001074132329930365	0.0001549414733106474	4.799194433631253e-8	0	0.0002471508314847843
YAR014C	0	0	0.00003079400420715896	0.00004442480242075741	3.946914688064343e-9	0	0.0002471508314847843
YAR015W	0	0.0003631185293831796	0.0003978070883352166	0.0004149486704995587	1.936949459778296e-7	0.0001542905975329844	0.0007069771140650681
YAR018C	0	0	0.00003595368234365775	0.00005186840487505442	5.380378043193497e-9	0	0.0007069771140650681
YAR019C	0	0	0.00003079400420715896	0.00004442480242075741	3.946914688064343e-9	0	0.0007069771140650681
YAR019WA	0	0.	0.00004554588484261838	0.00006570648531752166	8.634214771672331e-9	0	0.0007069771140650681
YAR020C	0	0.	0.00004554588484261838	0.00006570648531752166	8.634214771672331e-9	0	0.0007069771140650681
YAR023C	0	0.	0.00003287282863923701	0.00004742381657696611	4.49779749139575e-9	0	0.0007069771140650681
YAR027W	0	0.0001370614711483215	0.0001677540389786996	0.0001827290605195315	4.173511200253143e-8	0.00003255694800350483	0.0003630721808268455
YAR028W	0	0.	0.00003083719936723757	0.00004448711787323911	3.957995305104182e-9	0	0.0003630721808268455
YAR030C	0	0.	0.00004554588484261838	0.00006570648531752166	8.634214771672331e-9	0	0.0003630721808268455
YAR031W	0	0.00004495213869784499	0.00007543987986123853	0.0000898946582533446	1.212092594477657e-8	1.904780062565135e-6	0.0002141719813672001
YAR033W	0	0.	0.00005794743506655427	0.00008359712091881335	1.397609876859653e-8	0	0.0002141719813672001
YAR035W	0	0.	0.00003093471064811854	0.0000446277924349978	3.983066448449765e-9	0	0.0002141719813672001
YAR042W	0	0.00004438973233767575	0.00007449602564899376	0.00008876995104214934	1.1819523019285e-8	1.880949596243637e-6	0.0002114923771311007
YAR047C	0	0.	0.00004554588484261838	0.00006570648531752166	8.634214771672331e-9	0	0.0002114923771311007
YAR050W	0	0.	0.00005168765681777399	0.00007456673867412478	1.111976162621133e-8	0	0.0002114923771311007
YAR053W	0	0.	0.00004554588484261838	0.00006570648531752166	8.634214771672331e-9	0	0.0002114923771311007
YAR061W	0	0	0.00003595368234365775	0.00005186840487505442	5.380378043193497e-9	0	0.0002114923771311007
YAR062W	0	0.	0.00003287282863923701	0.00004742381657696611	4.49779749139575e-9	0	0.0002114923771311007
YAR068W	0	0.	0.00006825704126391907	0.00009846947719466181	1.939107331892636e-8	0	0.0002114923771311007
YAR069C	0	0	0.00003595368234365775	0.00005186840487505442	5.380378043193497e-9	0	0.0002114923771311007
YAR070C	0	0	0.00003595368234365775	0.00005186840487505442	5.380378043193497e-9	0	0.0002114923771311007
YAR071W	0	0.	0.00005190754330765012	0.00007488395000152596	1.121456971217933e-8	0	0.0002114923771311007
YAR073W	0	0.	0.00005281751887098412	0.00007619669240291221	1.161120070665668e-8	0	0.0002114923771311007
YAR075W	0	0.	0.00006825704126391907	0.00009846947719466181	1.939107331892636e-8	0	0.0002114923771311007
YBL001C	0	0.00005187392222620613	0.00008705626744799827	0.000103736860858797	1.614115003420961e-8	2.198075102885207e-6	0.0002471508314847843
YBL002W	0	0.0003631185293831796	0.0003978070883352166	0.0004149486704995587	1.936949459778296e-7	0.0001542905975329844	0.0007069771140650681
YBL004W	0	0.00008939163114563723	0.0001195097910907082	0.0001340661671722047	2.395983849028278e-8	0.00001356886148366393	0.0002860493474778471
YBL005W	0	0	0.00003076005975838602	0.00004437583247308432	3.938217999510721e-9	0	0.0002860493474778471
YBL005WA	0	0.	0.00007647724085697372	0.0001103273176258734	2.434211256048925e-8	0	0.0002860493474778471
YBL005WB	0	0.	0.00004043292884794524	0.00005833036007000752	6.804499900371502e-9	0	0.0002860493474778471
YBL006C	0	0.0001348572863384128	0.000165056242559258	0.000179790425937026	4.040354014606258e-8	0.00003203338514309145	0.0003572332377070951
YBL006WA	0	0.	0.00004554588484261838	0.00006570648531752166	8.634214771672331e-9	0	0.0003572332377070951
YBL007C	0	0.	0.00005169147790673591	0.00007457225103121674	1.112140572306208e-8	0	0.0003572332377070951
YBL008W	0	0.00004438425880901415	0.00007448683974416919	0.00008875900500860897	1.181660830865196e-8	1.880717670144586e-6	0.000211466298309426
YBL008WA	0	0	0.00003595368234365775	0.00005186840487505442	5.380378043193497e-9	0	0.000211466298309426
YBL009W	0	0.	0.00003093471064811854	0.0000446277924349978	3.983066448449765e-9	0	0.000211466298309426
YBL010C	0	0.	0.00004554588484261838	0.00006570648531752166	8.634214771672331e-9	0	0.000211466298309426
YBL011W	0	0.	0.00003083719936723757	0.00004448711787323911	3.957995305104182e-9	0	0.000211466298309426
YBL012C	0	0	0.00003595368234365775	0.00005186840487505442	5.380378043193497e-9	0	0.000211466298309426
YBL013W	0	0.	0.00003093471064811854	0.0000446277924349978	3.983066448449765e-9	0	0.000211466298309426
YBL014C	0	0	0.00003079400420715896	0.00004442480242075741	3.946914688064343e-9	0	0.000211466298309426
YBL015W	0	0.00008876178280317337	0.0001186677243684166	0.0001331215319702748	2.36233830866552e-8	0.00001347325800439675	0.0002840338189503593
YBL016W	0	0.00004568688500460819	0.0000766729610696449	0.00009136401202614455	1.252040550023488e-8	1.935913018412072e-6	0.0002176727017605498
YBL017C	0	0.0001331405225286754	0.0001629550206652789	0.0001775016228663606	3.938137869233431e-8	0.00003162560041190314	0.0003526854804981061
YBL018C	0	0	0.00003166536482373827	0.00004568187003070531	4.173443653828236e-9	0	0.0003526854804981061
YBL019W	0	0.	0.00005218441920127229	0.00007528337493599601	1.13345221804385e-8	0	0.0003526854804981061
YBL020W	0	0.00009485817059116668	0.0001268181945170486	0.0001422647708541099	2.697990279010034e-8	0.00001439861920372926	0.0003035423490008587
YBL021C	0	0.	0.00003287282863923701	0.00004742381657696611	4.49779749139575e-9	0	0.0003035423490008587
YBL022C	0	0.	0.00003083719936723757	0.00004448711787323911	3.957995305104182e-9	0	0.0003035423490008587
YBL023C	0	0.00004568688500460819	0.0000766729610696449	0.00009136401202614455	1.252040550023488e-8	1.935913018412072e-6	0.0002176727017605498
YBL024W	0	0.	0.00003076629252029467	0.00004438482416154407	3.939814135778134e-9	0	0.0002176727017605498
YBL025W	0	0.00004568688500460819	0.0000766729610696449	0.00009136401202614455	1.252040550023488e-8	1.935913018412072e-6	0.0002176727017605498
YBL026W	0	0.0001897172319489323	0.0002215222229119614	0.0002371213089142936	6.74682286397421e-8	0.00005725359610721693	0.0004471873774212378
YBL027W	0	0.002759094773529736	0.002802717010489739	0.002824480165222871	8.162771788261113e-6	0.002005906378014509	0.003680216856664398
YBL028C	0	0.0001556219200462011	0.0001904708999382438	0.0002074738676354591	5.380384923902723e-8	0.00003696566348391179	0.0004122389313313316
YBL029CA	0	0.00006571313756857947	0.0001102814101130274	0.0001314119774582633	2.590225278882259e-8	2.784507143008688e-6	0.0003130858151207697
YBL029W	0	0.	0.00003287282863923701	0.00004742381657696611	4.49779749139575e-9	0	0.0003130858151207697
YBL030C	0	0.0001174788832356603	0.000157060368613121	0.0001761904667796126	4.138190144252967e-8	0.00001783224212998211	0.0003759276879883348
YBL031W	0	0	0.00003166536482373827	0.00004568187003070531	4.173443653828236e-9	0	0.0003759276879883348
YBL032W	0	0.	0.00003287282863923701	0.00004742381657696611	4.49779749139575e-9	0	0.0003759276879883348
YBL033C	0	0	0.00003115610314752085	0.0000449471841290212	4.04028258086813e-9	0	0.0003759276879883348
YBL034C	0	0.	0.00003075951061922932	0.00004437504029003197	3.938077392690272e-9	0	0.0003759276879883348
YBL035C	0	0	0.00003166536482373827	0.00004568187003070531	4.173443653828236e-9	0	0.0003759276879883348
YBL036C	0	0	0.00003115610314752085	0.0000449471841290212	4.04028258086813e-9	0	0.0003759276879883348
YBL037W	0	0.	0.00003083719936723757	0.00004448711787323911	3.957995305104182e-9	0	0.0003759276879883348
YBL038W	0	0.0000474289739670872	0.00007959660298337705	0.00009484785575843093	1.349345581106532e-8	2.009729713577628e-6	0.0002259729189443261
YBL039C	0	0.00004438425880901415	0.00007448683974416919	0.00008875900500860897	1.181660830865196e-8	1.880717670144586e-6	0.000211466298309426
YBL039CA	0	0	0.00003595368234365775	0.00005186840487505442	5.380378043193497e-9	0	0.000211466298309426
YBL039WB	0	0.	0.00006825704126391907	0.00009846947719466181	1.939107331892636e-8	0	0.000211466298309426
YBL040C	0	0.0001370614711483215	0.0001677540389786996	0.0001827290605195315	4.173511200253143e-8	0.00003255694800350483	0.0003630721808268455
YBL041W	0	0.0002074959956561369	0.0002422815778570974	0.0002593425351454492	8.070598798802115e-8	0.00006261889458308016	0.0004890945975123906
YBL042C	0	0.	0.00003076629252029467	0.00004438482416154407	3.939814135778134e-9	0	0.0004890945975123906
YBL043W	0	0.	0.00004554588484261838	0.00006570648531752166	8.634214771672331e-9	0	0.0004890945975123906
YBL044W	0	0.	0.00003287282863923701	0.00004742381657696611	4.49779749139575e-9	0	0.0004890945975123906
YBL045C	0	0.	0.00003083719936723757	0.00004448711787323911	3.957995305104182e-9	0	0.0004890945975123906
YBL046W	0	0.	0.00003083719936723757	0.00004448711787323911	3.957995305104182e-9	0	0.0004890945975123906
YBL047C	0	0.0002413748679608824	0.0002737074599192057	0.000289619069682623	9.785387519851031e-8	0.00008488382954711052	0.0005243812181783735
YBL048W	0	0.00006571313756857947	0.0001102814101130274	0.0001314119774582633	2.590225278882259e-8	2.784507143008688e-6	0.0003130858151207697
YBL050W	0	0.0000474289739670872	0.00007959660298337705	0.00009484785575843093	1.349345581106532e-8	2.009729713577628e-6	0.0002259729189443261
YBL051C	0	0.00008885972971942815	0.0001187986731071635	0.0001332684310108945	2.367554863162381e-8	0.00001348812517710662	0.0002843472512968247
YBL052C	0	0.	0.00003093471064811854	0.0000446277924349978	3.983066448449765e-9	0	0.0002843472512968247
YBL053W	0	0	0.00003595368234365775	0.00005186840487505442	5.380378043193497e-9	0	0.0002843472512968247
YBL054W	0	0.	0.00003133600599852062	0.0000452067208462529	4.087076724417655e-9	0	0.0002843472512968247
YBL055C	0	0.00004449203449875908	0.00007466771341052008	0.00008897453621959623	1.187406611360085e-8	1.885284374668585e-6	0.0002119797994207645
YBL056W	0	0.00005414817334978073	0.00009087297890021684	0.0001082848808429895	1.758749209233906e-8	2.294442916093299e-6	0.0002579863901946032
YBL057C	0	0.00004568688500460819	0.0000766729610696449	0.00009136401202614455	1.252040550023488e-8	1.935913018412072e-6	0.0002176727017605498
YBL058W	0	0.000179810295370697	0.0002099543617741341	0.0002247388207006366	6.060580240227376e-8	0.00005426388757170852	0.0004238350471829315
YBL059CA	0	0.	0.00004554588484261838	0.00006570648531752166	8.634214771672331e-9	0	0.0004238350471829315
YBL059W	0	0.	0.00003093471064811854	0.0000446277924349978	3.983066448449765e-9	0	0.0004238350471829315
YBL060W	0	0.00004438973233767575	0.00007449602564899376	0.00008876995104214934	1.1819523019285e-8	1.880949596243637e-6	0.0002114923771311007
YBL061C	0	0.	0.00003076629252029467	0.00004438482416154407	3.939814135778134e-9	0	0.0002114923771311007
YBL062W	0	0	0.00003595368234365775	0.00005186840487505442	5.380378043193497e-9	0	0.0002114923771311007
YBL063W	0	0	0.00003076005975838602	0.00004437583247308432	3.938217999510721e-9	0	0.0002114923771311007
YBL064C	0	0.0001971364325190569	0.0002412814366124457	0.0002628199074614868	8.633808728674155e-8	0.00004682700715159405	0.0005222074630063651
YBL065W	0	0	0.00003115610314752085	0.0000449471841290212	4.04028258086813e-9	0	0.0005222074630063651
YBL066C	0	0.	0.0000307799763182424	0.00004440456508554568	3.943319529077545e-9	0	0.0005222074630063651
YBL067C	0	0.0001682718516469319	0.0002059535545291897	0.0002243386168625652	6.290636382866965e-8	0.00003997047477885361	0.0004457481975320029
YBL068W	0	0.0000889843695454505	0.0001189653085464176	0.0001334553635919768	2.374201373604972e-8	0.000013507044016551	0.0002847461015237286
YBL068WA	0	0	0.00003595368234365775	0.00005186840487505442	5.380378043193497e-9	0	0.0002847461015237286
YBL069W	0	0	0.00003166536482373827	0.00004568187003070531	4.173443653828236e-9	0	0.0002847461015237286
YBL070C	0	0	0.00003595368234365775	0.00005186840487505442	5.380378043193497e-9	0	0.0002847461015237286
YBL071C	0	0	0.00003595368234365775	0.00005186840487505442	5.380378043193497e-9	0	0.0002847461015237286
YBL071CB	0	0.	0.00004554588484261838	0.00006570648531752166	8.634214771672331e-9	0	0.0002847461015237286
YBL071WA	0	0	0.00003595368234365775	0.00005186840487505442	5.380378043193497e-9	0	0.0002847461015237286
YBL073W	0	0	0.00003166536482373827	0.00004568187003070531	4.173443653828236e-9	0	0.0002847461015237286
YBL074C	0	0.	0.00003083719936723757	0.00004448711787323911	3.957995305104182e-9	0	0.0002847461015237286
YBL075C	0	0.00009485817059116668	0.0001268181945170486	0.0001422647708541099	2.697990279010034e-8	0.00001439861920372926	0.0003035423490008587
YBL076C	0	0.00004438973233767575	0.00007449602564899376	0.00008876995104214934	1.1819523019285e-8	1.880949596243637e-6	0.0002114923771311007
YBL077W	0	0.	0.00003287282863923701	0.00004742381657696611	4.49779749139575e-9	0	0.0002114923771311007
YBL078C	0	0.	0.00004554588484261838	0.00006570648531752166	8.634214771672331e-9	0	0.0002114923771311007
YBL079W	0	0.0000443799476577687	0.00007447960458964792	0.0000887503835123531	1.181431282902076e-8	1.880534996838319e-6	0.000211445757671337
YBL080C	0	0.	0.00005190754330765012	0.00007488395000152596	1.121456971217933e-8	0	0.000211445757671337
YBL081W	0	0.	0.00003093471064811854	0.0000446277924349978	3.983066448449765e-9	0	0.000211445757671337
YBL082C	0	0.0001827491723717017	0.0002133859517217621	0.0002284120698718956	6.260314519719403e-8	0.00005515077862639031	0.000430762490800506
YBL084C	0	0.	0.00003076081084039447	0.00004437691600002996	3.938410321851845e-9	0	0.000430762490800506
YBL085W	0	0.	0.00003093471064811854	0.0000446277924349978	3.983066448449765e-9	0	0.000430762490800506
YBL086C	0	0	0.00003595368234365775	0.00005186840487505442	5.380378043193497e-9	0	0.000430762490800506
YBL088C	0	0.00008876100966938497	0.0001186666907381211	0.0001331203724379458	2.362297155219507e-8	0.0000134731406519237	0.0002840313449043332
YBL089W	0	0.	0.00003287282863923701	0.00004742381657696611	4.49779749139575e-9	0	0.0002840313449043332
YBL090W	0	0.	0.00003287282863923701	0.00004742381657696611	4.49779749139575e-9	0	0.0002840313449043332
YBL091C	0	0.0001556219200462011	0.0001904708999382438	0.0002074738676354591	5.380384923902723e-8	0.00003696566348391179	0.0004122389313313316
YBL091CA	0	0.	0.00004554588484261838	0.00006570648531752166	8.634214771672331e-9	0	0.0004122389313313316
YBL092W	0	0.002282501044892788	0.002316943776748587	0.002334128932320096	5.568933261075922e-6	0.001672318225464913	0.003025265961026354
YBL093C	0	0	0.00003166536482373827	0.00004568187003070531	4.173443653828236e-9	0	0.003025265961026354
YBL094C	0	0.00006571313756857947	0.0001102814101130274	0.0001314119774582633	2.590225278882259e-8	2.784507143008688e-6	0.0003130858151207697
YBL095W	0	0	0.00003115610314752085	0.0000449471841290212	4.04028258086813e-9	0	0.0003130858151207697
YBL096C	0	0.	0.00004554588484261838	0.00006570648531752166	8.634214771672331e-9	0	0.0003130858151207697
YBL097W	0	0.	0.00005173105180267872	0.00007462934089100904	1.113844029690068e-8	0	0.0003130858151207697
YBL098W	0	0.	0.00003093471064811854	0.0000446277924349978	3.983066448449765e-9	0	0.0003130858151207697
YBL099W	0	0.0001422875899068695	0.0001741505039623216	0.0001896965485451457	4.49785329037255e-8	0.00003379831722075793	0.0003769162737275993
YBL100WA	0	0.	0.00006216753728494311	0.00008968497911664801	1.60857418086448e-8	0	0.0003769162737275993
YBL100WB	0	0.	0.00008668435711269127	0.000125050482684548	3.127130287351402e-8	0	0.0003769162737275993
YBL101C	0	0	0.00003076005975838602	0.00004437583247308432	3.938217999510721e-9	0	0.0003769162737275993
YBL102W	0	0.0001348572863384128	0.000165056242559258	0.000179790425937026	4.040354014606258e-8	0.00003203338514309145	0.0003572332377070951
YBL103C	0	0	0.00003079400420715896	0.00004442480242075741	3.946914688064343e-9	0	0.0003572332377070951
YBL104C	0	0.00004437990516764419	0.0000744795332809013	0.00008875029853982452	1.181429020613283e-8	1.880533196423216e-6	0.0002114455552256115
YBL105C	0	0.	0.00003075951061922932	0.00004437504029003197	3.938077392690272e-9	0	0.0002114455552256115
YBL106C	0	0.00004438025771412706	0.00007448012493909844	0.00008875100356673304	1.181447791150667e-8	1.880548134491183e-6	0.0002114472349497586
YBL107C	0	0.0001314252817918772	0.0001757053732279817	0.0001971062989193657	5.179002719486687e-8	0.00001994925119872567	0.0004205541072543939
YBL108CA	0	0.	0.00006825704126391907	0.00009846947719466181	1.939107331892636e-8	0	0.0004205541072543939
YBL108W	0	0.	0.00003287282863923701	0.00004742381657696611	4.49779749139575e-9	0	0.0004205541072543939
YBL109W	0	0	0.00003595368234365775	0.00005186840487505442	5.380378043193497e-9	0	0.0004205541072543939
YBL111C	0	0.	0.00005517140224639883	0.00007959242016442618	1.26691549522263e-8	0	0.0004205541072543939
YBL112C	0	0	0.00003451424849519006	0.00004979180897525276	4.958185637055588e-9	0	0.0004205541072543939
YBL113C	0	0.	0.00005523308219836568	0.00007968139977900976	1.269749696974341e-8	0	0.0004205541072543939
YBL113WA	0	0.	0.00004071240939648781	0.00005873354915490273	6.898892380036283e-9	0	0.0004205541072543939
YBR001C	0	0.	0.0000319605011632128	0.00004610764821846886	4.251603658859235e-9	0	0.0004205541072543939
YBR002C	0	0.00004463272067245026	0.00007490381880653342	0.00008925588220490606	1.194927895698735e-8	1.891245573925301e-6	0.0002126501035846058
YBR003W	0	0	0.00003115610314752085	0.0000449471841290212	4.04028258086813e-9	0	0.0002126501035846058
YBR004C	0	0.0001348572863384128	0.000165056242559258	0.000179790425937026	4.040354014606258e-8	0.00003203338514309145	0.0003572332377070951
YBR005W	0	0.0004045796944417813	0.0004346095659417019	0.0004494848964493648	2.222284507931866e-7	0.0001929759558847396	0.0007327376754744975
YBR006W	0	0.	0.00003076629252029467	0.00004438482416154407	3.939814135778134e-9	0	0.0007327376754744975
YBR007C	0	0.00004449203449875908	0.00007466771341052008	0.00008897453621959623	1.187406611360085e-8	1.885284374668585e-6	0.0002119797994207645
YBR008C	0	0.	0.00003077482123466575	0.00004439712813615668	3.941998767947295e-9	0	0.0002119797994207645
YBR011C	0	0.0000474289739670872	0.00007959660298337705	0.00009484785575843093	1.349345581106532e-8	2.009729713577628e-6	0.0002259729189443261
YBR012C	0	0	0.00003595368234365775	0.00005186840487505442	5.380378043193497e-9	0	0.0002259729189443261
YBR012WA	0	0.	0.00006593413287967137	0.00009511855327128508	1.809382355065497e-8	0	0.0002259729189443261
YBR012WB	0	0.	0.000111463372043326	0.0001607783455276392	5.166840344528534e-8	0	0.0002259729189443261
YBR013C	0	0	0.00003595368234365775	0.00005186840487505442	5.380378043193497e-9	0	0.0002259729189443261
YBR014C	0	0	0.00003595368234365775	0.00005186840487505442	5.380378043193497e-9	0	0.0002259729189443261
YBR015C	0	0.00004449203449875908	0.00007466771341052008	0.00008897453621959623	1.187406611360085e-8	1.885284374668585e-6	0.0002119797994207645
YBR016W	0	0.00009485817059116668	0.0001268181945170486	0.0001422647708541099	2.697990279010034e-8	0.00001439861920372926	0.0003035423490008587
YBR017C	0	0.0001331536852150666	0.0001629711310529083	0.000177519171469018	3.938916594156131e-8	0.00003162872695761858	0.0003527203488533799
YBR018C	0	0.0003146710638521354	0.0003447311980075669	0.0003595855954068548	1.454567439900039e-7	0.0001337052875203952	0.0006126505130325519
YBR019C	0	0.	0.00003287282863923701	0.00004742381657696611	4.49779749139575e-9	0	0.0006126505130325519
YBR020W	0	0	0.00003115610314752085	0.0000449471841290212	4.04028258086813e-9	0	0.0006126505130325519
YBR021W	0	0.	0.00003093471064811854	0.0000446277924349978	3.983066448449765e-9	0	0.0006126505130325519
YBR022W	0	0	0.00003595368234365775	0.00005186840487505442	5.380378043193497e-9	0	0.0006126505130325519
YBR023C	0	0.0000889843695454505	0.0001189653085464176	0.0001334553635919768	2.374201373604972e-8	0.000013507044016551	0.0002847461015237286
YBR024W	0	0.	0.00004554588484261838	0.00006570648531752166	8.634214771672331e-9	0	0.0002847461015237286
YBR025C	0	0.00004495213869784499	0.00007543987986123853	0.0000898946582533446	1.212092594477657e-8	1.904780062565135e-6	0.0002141719813672001
YBR026C	0	0	0.00003595368234365775	0.00005186840487505442	5.380378043193497e-9	0	0.0002141719813672001
YBR027C	0	0	0.00003595368234365775	0.00005186840487505442	5.380378043193497e-9	0	0.0002141719813672001
YBR028C	0	0.	0.00003287282863923701	0.00004742381657696611	4.49779749139575e-9	0	0.0002141719813672001
YBR029C	0	0.00008885972971942815	0.0001187986731071635	0.0001332684310108945	2.367554863162381e-8	0.00001348812517710662	0.0002843472512968247
YBR030W	0	0.0001776713875907616	0.0002074568575564166	0.0002220654367965614	5.917249922150532e-8	0.00005361841093729173	0.0004187932642477907
YBR032W	0	0.	0.00004554588484261838	0.00006570648531752166	8.634214771672331e-9	0	0.0004187932642477907
YBR033W	0	0.00008877976746980551	0.0001186917687135594	0.0001331485050537363	2.363295722785185e-8	0.00001347598786195388	0.0002840913702928925
YBR034C	0	0.	0.00005429782900666955	0.00007833220029162158	1.227114636980393e-8	0	0.0002840913702928925
YBR035C	0	0.0000889843695454505	0.0001189653085464176	0.0001334553635919768	2.374201373604972e-8	0.000013507044016551	0.0002847461015237286
YBR036C	0	0.0001338990542890928	0.0001638834207778812	0.0001785129035638524	3.983139387839639e-8	0.00003180577522587688	0.0003546948536949693
YBR037C	0	0.	0.00003287282863923701	0.00004742381657696611	4.49779749139575e-9	0	0.0003546948536949693
YBR038W	0	0	0.00003076005975838602	0.00004437583247308432	3.938217999510721e-9	0	0.0003546948536949693
YBR039W	0	0.	0.00005794743506655427	0.00008359712091881335	1.397609876859653e-8	0	0.0003546948536949693
YBR040W	0	0	0.00003166536482373827	0.00004568187003070531	4.173443653828236e-9	0	0.0003546948536949693
YBR041W	0	0.0001348572863384128	0.000165056242559258	0.000179790425937026	4.040354014606258e-8	0.00003203338514309145	0.0003572332377070951
YBR042C	0	0.00006571313756857947	0.0001102814101130274	0.0001314119774582633	2.590225278882259e-8	2.784507143008688e-6	0.0003130858151207697
YBR043C	0	0.00004463272067245026	0.00007490381880653342	0.00008925588220490606	1.194927895698735e-8	1.891245573925301e-6	0.0002126501035846058
YBR044C	0	0.	0.00005178527584492815	0.00007470756525571604	1.116180218809661e-8	0	0.0002126501035846058
YBR045C	0	0.	0.00003287282863923701	0.00004742381657696611	4.49779749139575e-9	0	0.0002126501035846058
YBR046C	0	0.	0.00004554588484261838	0.00006570648531752166	8.634214771672331e-9	0	0.0002126501035846058
YBR047W	0	0	0.00003595368234365775	0.00005186840487505442	5.380378043193497e-9	0	0.0002126501035846058
YBR049C	0	0.	0.00003083719936723757	0.00004448711787323911	3.957995305104182e-9	0	0.0002126501035846058
YBR050C	0	0	0.00003595368234365775	0.00005186840487505442	5.380378043193497e-9	0	0.0002126501035846058
YBR051W	0	0.	0.00003287282863923701	0.00004742381657696611	4.49779749139575e-9	0	0.0002126501035846058
YBR052C	0	0.0000474289739670872	0.00007959660298337705	0.00009484785575843093	1.349345581106532e-8	2.009729713577628e-6	0.0002259729189443261
YBR053C	0	0.00009485817059116668	0.0001268181945170486	0.0001422647708541099	2.697990279010034e-8	0.00001439861920372926	0.0003035423490008587
YBR054W	0	0.00007553429465967636	0.0001267629875802245	0.0001510512100125909	3.422273351132847e-8	3.200708149381363e-6	0.0003598748595856991
YBR055C	0	0.0001370614711483215	0.0001677540389786996	0.0001827290605195315	4.173511200253143e-8	0.00003255694800350483	0.0003630721808268455
YBR056CB	0	0	0.00003595368234365775	0.00005186840487505442	5.380378043193497e-9	0	0.0003630721808268455
YBR056W	0	0.0002663100974922232	0.0002960107570150462	0.0003106618188312878	1.102921083225473e-7	0.0001043311719484794	0.0005441554544598532
YBR056WA	0	0.0001037478955722986	0.000138703132572283	0.0001555973324727844	3.227379599353118e-8	0.00001574798715245616	0.0003319893780995465
YBR057C	0	0.	0.00005218441920127229	0.00007528337493599601	1.13345221804385e-8	0	0.0003319893780995465
YBR058C	0	0.	0.00003093471064811854	0.0000446277924349978	3.983066448449765e-9	0	0.0003319893780995465
YBR058CA	0	0.0001556219200462011	0.0001904708999382438	0.0002074738676354591	5.380384923902723e-8	0.00003696566348391179	0.0004122389313313316
YBR059C	0	0.	0.00003076629252029467	0.00004438482416154407	3.939814135778134e-9	0	0.0004122389313313316
YBR060C	0	0	0.00003079400420715896	0.00004442480242075741	3.946914688064343e-9	0	0.0004122389313313316
YBR061C	0	0	0.00003166536482373827	0.00004568187003070531	4.173443653828236e-9	0	0.0004122389313313316
YBR062C	0	0.	0.00006825704126391907	0.00009846947719466181	1.939107331892636e-8	0	0.0004122389313313316
YBR063C	0	0	0.00003595368234365775	0.00005186840487505442	5.380378043193497e-9	0	0.0004122389313313316
YBR064W	0	0.	0.00004554588484261838	0.00006570648531752166	8.634214771672331e-9	0	0.0004122389313313316
YBR065C	0	0	0.00003595368234365775	0.00005186840487505442	5.380378043193497e-9	0	0.0004122389313313316
YBR066C	0	0.	0.00003287282863923701	0.00004742381657696611	4.49779749139575e-9	0	0.0004122389313313316
YBR067C	0	0.0003112443003165827	0.00034595661758753	0.0003630799076929285	1.50651476110616e-7	0.000121934626688028	0.0006359717309945313
YBR068C	0	0.0003998782981163852	0.000429559164701735	0.0004442616127989164	2.170935879868893e-7	0.0001907335360932318	0.0007242227028172089
YBR069C	0	0.	0.00005170695859189226	0.00007459458368697513	1.112806782839785e-8	0	0.0007242227028172089
YBR070C	0	0.	0.00003287282863923701	0.00004742381657696611	4.49779749139575e-9	0	0.0007242227028172089
YBR071W	0	0.00004568688500460819	0.0000766729610696449	0.00009136401202614455	1.252040550023488e-8	1.935913018412072e-6	0.0002176727017605498
YBR072W	0	0	0.00003595368234365775	0.00005186840487505442	5.380378043193497e-9	0	0.0002176727017605498
YBR073W	0	0.00004442971389971192	0.00007456312437834376	0.00008884990668640874	1.184082451576134e-8	1.882643707144035e-6	0.0002116828707142614
YBR074W	0	0	0.00003752022861201497	0.00005412837625194155	5.859452048911577e-9	0	0.0002116828707142614
YBR076CA	0	0.00006571313756857947	0.0001102814101130274	0.0001314119774582633	2.590225278882259e-8	2.784507143008688e-6	0.0003130858151207697
YBR076W	0	0	0.00003166536482373827	0.00004568187003070531	4.173443653828236e-9	0	0.0003130858151207697
YBR077C	0	0.00006571313756857947	0.0001102814101130274	0.0001314119774582633	2.590225278882259e-8	2.784507143008688e-6	0.0003130858151207697
YBR078W	0	0.002741696041651146	0.002771976808977018	0.002787093288719341	7.894809873795257e-6	0.002105209779610532	0.003494676834384641
YBR079C	0	0.0001776099646563348	0.000207385136808406	0.0002219886653102099	5.913159244204954e-8	0.0000535998748160656	0.0004186484794883525
YBR080C	0	0.	0.00003083719936723757	0.00004448711787323911	3.957995305104182e-9	0	0.0004186484794883525
YBR081C	0	0.	0.00003076249873715896	0.00004437935108511198	3.938842558290455e-9	0	0.0004186484794883525
YBR082C	0	0.0008537556263436608	0.0008853636295562232	0.000901090567086846	8.546536307964912e-7	0.0005164167792108686	0.001313140330225252
YBR083W	0	0	0.00003115610314752085	0.0000449471841290212	4.04028258086813e-9	0	0.001313140330225252
YBR084CA	0	0.0009856132716462783	0.001020176324333037	0.001037377795016252	1.129900473535072e-6	0.0006049623367192121	0.001499683652145567
YBR084W	0	0.0002662842319941069	0.0002959820065636039	0.0003106316452383663	1.102706846475178e-7	0.0001043210389322714	0.0005441026017422046
YBR085CA	0	0.0000474289739670872	0.00007959660298337705	0.00009484785575843093	1.349345581106532e-8	2.009729713577628e-6	0.0002259729189443261
YBR085W	0	0.0000474289739670872	0.00007959660298337705	0.00009484785575843093	1.349345581106532e-8	2.009729713577628e-6	0.0002259729189443261
YBR086C	0	0.00004459237308337319	0.0000748361058043524	0.00008917519459119112	1.192768427451861e-8	1.889535952750792e-6	0.0002124578661113871
YBR087W	0	0.00009485817059116668	0.0001268181945170486	0.0001422647708541099	2.697990279010034e-8	0.00001439861920372926	0.0003035423490008587
YBR088C	0	0.	0.00004554588484261838	0.00006570648531752166	8.634214771672331e-9	0	0.0003035423490008587
YBR089W	0	0.	0.00004554588484261838	0.00006570648531752166	8.634214771672331e-9	0	0.0003035423490008587
YBR091C	0	0.0001314252817918772	0.0001757053732279817	0.0001971062989193657	5.179002719486687e-8	0.00001994925119872567	0.0004205541072543939
YBR092C	0	0.	0.00003077482123466575	0.00004439712813615668	3.941998767947295e-9	0	0.0004205541072543939
YBR093C	0	0.00004442971389971192	0.00007456312437834376	0.00008884990668640874	1.184082451576134e-8	1.882643707144035e-6	0.0002116828707142614
YBR094W	0	0.00004495213869784499	0.00007543987986123853	0.0000898946582533446	1.212092594477657e-8	1.904780062565135e-6	0.0002141719813672001
YBR095C	0	0.00005187392222620613	0.00008705626744799827	0.000103736860858797	1.614115003420961e-8	2.198075102885207e-6	0.0002471508314847843
YBR096W	0	0.00005187392222620613	0.00008705626744799827	0.000103736860858797	1.614115003420961e-8	2.198075102885207e-6	0.0002471508314847843
YBR097W	0	0.00005413352323856568	0.00009084839271252389	0.0001082555837918821	1.757797660608693e-8	2.293822137683185e-6	0.0002579165906735882
YBR098W	0	0.	0.00003083719936723757	0.00004448711787323911	3.957995305104182e-9	0	0.0002579165906735882
YBR099C	0	0.	0.00003287282863923701	0.00004742381657696611	4.49779749139575e-9	0	0.0002579165906735882
YBR101C	0	0	0.00003595368234365775	0.00005186840487505442	5.380378043193497e-9	0	0.0002579165906735882
YBR102C	0	0.00004463272067245026	0.00007490381880653342	0.00008925588220490606	1.194927895698735e-8	1.891245573925301e-6	0.0002126501035846058
YBR103CA	0	0.	0.00004554588484261838	0.00006570648531752166	8.634214771672331e-9	0	0.0002126501035846058
YBR103W	0	0.0001332900475055299	0.0001631380308198376	0.0001777009707988259	3.946988528153431e-8	0.00003166111722574367	0.0003530815766730107
YBR104W	0	0.	0.00003287282863923701	0.00004742381657696611	4.49779749139575e-9	0	0.0003530815766730107
YBR105C	0	0	0.00003166536482373827	0.00004568187003070531	4.173443653828236e-9	0	0.0003530815766730107
YBR106W	0	0.0002220132123674652	0.0002517521217575275	0.0002663873065026674	8.278479441833317e-8	0.00007807505406996753	0.0004823176836248607
YBR107C	0	0.	0.00003287282863923701	0.00004742381657696611	4.49779749139575e-9	0	0.0004823176836248607
YBR108W	0	0.	0.00003076629252029467	0.00004438482416154407	3.939814135778134e-9	0	0.0004823176836248607
YBR109WA	0	0.	0.00004554588484261838	0.00006570648531752166	8.634214771672331e-9	0	0.0004823176836248607
YBR110W	0	0	0.00003595368234365775	0.00005186840487505442	5.380378043193497e-9	0	0.0004823176836248607
YBR111WA	0	0	0.00003595368234365775	0.00005186840487505442	5.380378043193497e-9	0	0.0004823176836248607
YBR112C	0	0.0001332900475055299	0.0001631380308198376	0.0001777009707988259	3.946988528153431e-8	0.00003166111722574367	0.0003530815766730107
YBR114W	0	0.	0.00003076629252029467	0.00004438482416154407	3.939814135778134e-9	0	0.0003530815766730107
YBR115C	0	0.	0.00003076249873715896	0.00004437935108511198	3.938842558290455e-9	0	0.0003530815766730107
YBR116C	0	0	0.00003595368234365775	0.00005186840487505442	5.380378043193497e-9	0	0.0003530815766730107
YBR117C	0	0.	0.00003126278949331334	0.00004510109510901784	4.06800002489797e-9	0	0.0003530815766730107
YBR118W	0	0.	0.0000781901530199172	0.0001127981741240019	2.544452700198456e-8	0	0.0003530815766730107
YBR119W	0	0.00005187392222620613	0.00008705626744799827	0.000103736860858797	1.614115003420961e-8	2.198075102885207e-6	0.0002471508314847843
YBR121C	0	0.0008680973732318655	0.0008985388754205473	0.0009136891022819269	8.765223297763942e-7	0.0005328329572487149	0.001320871233546023
YBR123C	0	0	0.00003115610314752085	0.0000449471841290212	4.04028258086813e-9	0	0.001320871233546023
YBR124W	0	0	0.00003595368234365775	0.00005186840487505442	5.380378043193497e-9	0	0.001320871233546023
YBR125C	0	0	0.00003166536482373827	0.00004568187003070531	4.173443653828236e-9	0	0.001320871233546023
YBR126C	0	0.00009137404203995278	0.000122160145745805	0.0001370393493193803	2.503433928407965e-8	0.0000138697681648086	0.000292393099315822
YBR127C	0	0.000533176503729867	0.0005628254443661533	0.0005775398188283083	3.591850638194866e-7	0.0002842142635583986	0.0008969166645299002
YBR128C	0	0.00004438425880901415	0.00007448683974416919	0.00008875900500860897	1.181660830865196e-8	1.880717670144586e-6	0.000211466298309426
YBR129C	0	0.	0.00004554588484261838	0.00006570648531752166	8.634214771672331e-9	0	0.000211466298309426
YBR130C	0	0.0001314252817918772	0.0001757053732279817	0.0001971062989193657	5.179002719486687e-8	0.00001994925119872567	0.0004205541072543939
YBR131CA	0	0.	0.00004554588484261838	0.00006570648531752166	8.634214771672331e-9	0	0.0004205541072543939
YBR131W	0	0	0.00003166536482373827	0.00004568187003070531	4.173443653828236e-9	0	0.0004205541072543939
YBR132C	0	0.0001331536852150666	0.0001629711310529083	0.000177519171469018	3.938916594156131e-8	0.00003162872695761858	0.0003527203488533799
YBR133C	0	0	0.00003115610314752085	0.0000449471841290212	4.04028258086813e-9	0	0.0003527203488533799
YBR134W	0	0.	0.00004554588484261838	0.00006570648531752166	8.634214771672331e-9	0	0.0003527203488533799
YBR135W	0	0.	0.00003287282863923701	0.00004742381657696611	4.49779749139575e-9	0	0.0003527203488533799
YBR136W	0	0.	0.00003075945795734478	0.00004437496433188887	3.938063910795898e-9	0	0.0003527203488533799
YBR137W	0	0.00006571313756857947	0.0001102814101130274	0.0001314119774582633	2.590225278882259e-8	2.784507143008688e-6	0.0003130858151207697
YBR138C	0	0	0.00003595368234365775	0.00005186840487505442	5.380378043193497e-9	0	0.0003130858151207697
YBR139W	0	0.00004463272067245026	0.00007490381880653342	0.00008925588220490606	1.194927895698735e-8	1.891245573925301e-6	0.0002126501035846058
YBR140C	0	0.00008878464422261628	0.0001186982886188463	0.0001331558191206434	2.363555370246425e-8	0.00001347672809488473	0.0002841069760114459
YBR141C	0	0	0.00003166536482373827	0.00004568187003070531	4.173443653828236e-9	0	0.0002841069760114459
YBR141WA	0	0.	0.00004554588484261838	0.00006570648531752166	8.634214771672331e-9	0	0.0002841069760114459
YBR143C	0	0.0007310228273892499	0.000761482061673615	0.0007766285689206491	6.385970473649767e-7	0.0004275827875724497	0.001152149506081155
YBR144C	0	0	0.00003166536482373827	0.00004568187003070531	4.173443653828236e-9	0	0.001152149506081155
YBR145W	0	0.00008926573875351583	0.0001193414810741355	0.0001338773560534556	2.389239846230219e-8	0.00001354975251366834	0.0002856464891367927
YBR146W	0	0.00004495213869784499	0.00007543987986123853	0.0000898946582533446	1.212092594477657e-8	1.904780062565135e-6	0.0002141719813672001
YBR147W	0	0.	0.00003083719936723757	0.00004448711787323911	3.957995305104182e-9	0	0.0002141719813672001
YBR148W	0	0.	0.00005281751887098412	0.00007619669240291221	1.161120070665668e-8	0	0.0002141719813672001
YBR149W	0	0.0004149928096182838	0.0004496622506925522	0.0004668174844716757	2.421189212206339e-7	0.0001879512836613383	0.0007767689149840951
YBR150C	0	0	0.00003075972553447052	0.00004437535032059954	3.93813242059753e-9	0	0.0007767689149840951
YBR151W	0	0.00008990456746242169	0.0001201955538216739	0.0001348354596011477	2.423559881899139e-8	0.00001364671914362669	0.0002876907542326538
YBR152W	0	0.	0.00004554588484261838	0.00006570648531752166	8.634214771672331e-9	0	0.0002876907542326538
YBR153W	0	0.00005187392222620613	0.00008705626744799827	0.000103736860858797	1.614115003420961e-8	2.198075102885207e-6	0.0002471508314847843
YBR154C	0	0.0003112443003165827	0.00034595661758753	0.0003630799076929285	1.50651476110616e-7	0.000121934626688028	0.0006359717309945313
YBR155W	0	0.	0.00005794743506655427	0.00008359712091881335	1.397609876859653e-8	0	0.0006359717309945313
YBR156C	0	0.	0.00003093471064811854	0.0000446277924349978	3.983066448449765e-9	0	0.0006359717309945313
YBR157C	0	0.	0.00003287282863923701	0.00004742381657696611	4.49779749139575e-9	0	0.0006359717309945313
YBR158W	0	0.00004463272067245026	0.00007490381880653342	0.00008925588220490606	1.194927895698735e-8	1.891245573925301e-6	0.0002126501035846058
YBR159W	0	0.	0.00003287282863923701	0.00004742381657696611	4.49779749139575e-9	0	0.0002126501035846058
YBR160W	0	0.0000474289739670872	0.00007959660298337705	0.00009484785575843093	1.349345581106532e-8	2.009729713577628e-6	0.0002259729189443261
YBR161W	0	0	0.00003595368234365775	0.00005186840487505442	5.380378043193497e-9	0	0.0002259729189443261
YBR162C	0	0.001033972656249483	0.001063904521555623	0.001078812547748255	1.212264846618794e-6	0.0006659328718867172	0.001517455407792495
YBR163W	0	0.00004495213869784499	0.00007543987986123853	0.0000898946582533446	1.212092594477657e-8	1.904780062565135e-6	0.0002141719813672001
YBR165W	0	0.	0.00003093471064811854	0.0000446277924349978	3.983066448449765e-9	0	0.0002141719813672001
YBR166C	0	0.	0.00003083719936723757	0.00004448711787323911	3.957995305104182e-9	0	0.0002141719813672001
YBR167C	0	0.00006571313756857947	0.0001102814101130274	0.0001314119774582633	2.590225278882259e-8	2.784507143008688e-6	0.0003130858151207697
YBR168W	0	0.	0.00003083719936723757	0.00004448711787323911	3.957995305104182e-9	0	0.0003130858151207697
YBR169C	0	0.0000474289739670872	0.00007959660298337705	0.00009484785575843093	1.349345581106532e-8	2.009729713577628e-6	0.0002259729189443261
YBR170C	0	0.00004438425880901415	0.00007448683974416919	0.00008875900500860897	1.181660830865196e-8	1.880717670144586e-6	0.000211466298309426
YBR171W	0	0.0001971364325190569	0.0002412814366124457	0.0002628199074614868	8.633808728674155e-8	0.00004682700715159405	0.0005222074630063651
YBR172C	0	0.00005451017213244811	0.00009148049426442264	0.0001090087997676011	1.78234339510789e-8	2.309782129542014e-6	0.0002597111094058903
YBR173C	0	0.000262846589599369	0.0003069108009781005	0.0003285224927994889	1.295053886106711e-7	0.00007932311681215009	0.0006195599364201229
YBR174C	0	0.	0.00003287282863923701	0.00004742381657696611	4.49779749139575e-9	0	0.0006195599364201229
YBR175W	0	0.0000474289739670872	0.00007959660298337705	0.00009484785575843093	1.349345581106532e-8	2.009729713577628e-6	0.0002259729189443261
YBR176W	0	0.	0.00003093471064811854	0.0000446277924349978	3.983066448449765e-9	0	0.0002259729189443261
YBR177C	0	0.00009485817059116668	0.0001268181945170486	0.0001422647708541099	2.697990279010034e-8	0.00001439861920372926	0.0003035423490008587
YBR178W	0	0.	0.00004554588484261838	0.00006570648531752166	8.634214771672331e-9	0	0.0003035423490008587
YBR179C	0	0	0.00003079400420715896	0.00004442480242075741	3.946914688064343e-9	0	0.0003035423490008587
YBR180W	0	0.	0.00003093471064811854	0.0000446277924349978	3.983066448449765e-9	0	0.0003035423490008587
YBR182C	0	0	0.00003166536482373827	0.00004568187003070531	4.173443653828236e-9	0	0.0003035423490008587
YBR182CA	0	0	0.00003595368234365775	0.00005186840487505442	5.380378043193497e-9	0	0.0003035423490008587
YBR183W	0	0.00008990456746242169	0.0001201955538216739	0.0001348354596011477	2.423559881899139e-8	0.00001364671914362669	0.0002876907542326538
YBR184W	0	0.00004449203449875908	0.00007466771341052008	0.00008897453621959623	1.187406611360085e-8	1.885284374668585e-6	0.0002119797994207645
YBR185C	0	0.00005187392222620613	0.00008705626744799827	0.000103736860858797	1.614115003420961e-8	2.198075102885207e-6	0.0002471508314847843
YBR186W	0	0	0.00003166536482373827	0.00004568187003070531	4.173443653828236e-9	0	0.0002471508314847843
YBR187W	0	0.0001422875899068695	0.0001741505039623216	0.0001896965485451457	4.49785329037255e-8	0.00003379831722075793	0.0003769162737275993
YBR189W	0	0.002233688507043706	0.002277358547865762	0.002299135057151531	5.436755461244569e-6	0.001563559523835871	0.00307202382404071
YBR190W	0	0.	0.00003287282863923701	0.00004742381657696611	4.49779749139575e-9	0	0.00307202382404071
YBR191W	0	0.003320034418885431	0.003354397161574065	0.003371552978312907	0.00001154164114626693	0.002571795227347538	0.004200459271854117
YBR192W	0	0.00005187392222620613	0.00008705626744799827	0.000103736860858797	1.614115003420961e-8	2.198075102885207e-6	0.0002471508314847843
YBR193C	0	0	0.00003595368234365775	0.00005186840487505442	5.380378043193497e-9	0	0.0002471508314847843
YBR194W	0	0.	0.00004554588484261838	0.00006570648531752166	8.634214771672331e-9	0	0.0002471508314847843
YBR195C	0	0.	0.00003077482123466575	0.00004439712813615668	3.941998767947295e-9	0	0.0002471508314847843
YBR196C	0	0.001233641501382723	0.001264044409758133	0.00127919530174865	1.694690864985452e-6	0.0008240165850743898	0.001760455227164733
YBR196CB	0	0.00005187392222620613	0.00008705626744799827	0.000103736860858797	1.614115003420961e-8	2.198075102885207e-6	0.0002471508314847843
YBR197C	0	0	0.00003166536482373827	0.00004568187003070531	4.173443653828236e-9	0	0.0002471508314847843
YBR198C	0	0.00008877976746980551	0.0001186917687135594	0.0001331485050537363	2.363295722785185e-8	0.00001347598786195388	0.0002840913702928925
YBR199W	0	0.	0.00003287282863923701	0.00004742381657696611	4.49779749139575e-9	0	0.0002840913702928925
YBR200W	0	0.	0.00003287282863923701	0.00004742381657696611	4.49779749139575e-9	0	0.0002840913702928925
YBR201CA	0	0.	0.00004554588484261838	0.00006570648531752166	8.634214771672331e-9	0	0.0002840913702928925
YBR201W	0	0.	0.00003093471064811854	0.0000446277924349978	3.983066448449765e-9	0	0.0002840913702928925
YBR202W	0	0	0.00003079400420715896	0.00004442480242075741	3.946914688064343e-9	0	0.0002840913702928925
YBR203W	0	0	0.00003079400420715896	0.00004442480242075741	3.946914688064343e-9	0	0.0002840913702928925
YBR204C	0	0.	0.00003093471064811854	0.0000446277924349978	3.983066448449765e-9	0	0.0002840913702928925
YBR205W	0	0.0001467770917501201	0.000179645385002386	0.0001956819625423596	4.786169486358394e-8	0.00003486471966279127	0.000388809013129254
YBR206W	0	0.0001314252817918772	0.0001757053732279817	0.0001971062989193657	5.179002719486687e-8	0.00001994925119872567	0.0004205541072543939
YBR207W	0	0.	0.00003287282863923701	0.00004742381657696611	4.49779749139575e-9	0	0.0004205541072543939
YBR208C	0	0.00004437987784537052	0.00007447948742758752	0.00008875024390045933	1.181427565908624e-8	1.88053203855405e-6	0.0002114454250523676
YBR209W	0	0.	0.00004554588484261838	0.00006570648531752166	8.634214771672331e-9	0	0.0002114454250523676
YBR211C	0	0	0.00003166536482373827	0.00004568187003070531	4.173443653828236e-9	0	0.0002114454250523676
YBR212W	0	0.00004438182352287612	0.00007448275274494064	0.00008875413489149215	1.18153116090341e-8	1.880614481383336e-6	0.000211454695302441
YBR213W	0	0.00004495213869784499	0.00007543987986123853	0.0000898946582533446	1.212092594477657e-8	1.904780062565135e-6	0.0002141719813672001
YBR214W	0	0.0001332070196104996	0.0001630364093508251	0.000177590277325741	3.942072727496341e-8	0.00003164139552892523	0.0003528616332761119
YBR215W	0	0.	0.00004554588484261838	0.00006570648531752166	8.634214771672331e-9	0	0.0003528616332761119
YBR216C	0	0.00004463272067245026	0.00007490381880653342	0.00008925588220490606	1.194927895698735e-8	1.891245573925301e-6	0.0002126501035846058
YBR217W	0	0.0000474289739670872	0.00007959660298337705	0.00009484785575843093	1.349345581106532e-8	2.009729713577628e-6	0.0002259729189443261
YBR218C	0	0.00007457526961762246	0.0001251535988127999	0.0001491334944804612	3.335929261156918e-8	3.160065072677688e-6	0.000355306075345835
YBR219C	0	0.	0.00005794743506655427	0.00008359712091881335	1.397609876859653e-8	0	0.000355306075345835
YBR220C	0	0.	0.00005169147790673591	0.00007457225103121674	1.112140572306208e-8	0	0.000355306075345835
YBR221C	0	0.000359625233956811	0.0003896688493736784	0.0004045351007514021	1.818221038923275e-7	0.0001628754505590904	0.0006731323087827488
YBR221WA	0	0.	0.00003287282863923701	0.00004742381657696611	4.49779749139575e-9	0	0.0006731323087827488
YBR222C	0	0.	0.00003093471064811854	0.0000446277924349978	3.983066448449765e-9	0	0.0006731323087827488
YBR223C	0	0	0.00003115610314752085	0.0000449471841290212	4.04028258086813e-9	0	0.0006731323087827488
YBR223WA	0	0.	0.00003287282863923701	0.00004742381657696611	4.49779749139575e-9	0	0.0006731323087827488
YBR224W	0	0.	0.00004554588484261838	0.00006570648531752166	8.634214771672331e-9	0	0.0006731323087827488
YBR225W	0	0	0.00003115610314752085	0.0000449471841290212	4.04028258086813e-9	0	0.0006731323087827488
YBR226C	0	0	0.00003595368234365775	0.00005186840487505442	5.380378043193497e-9	0	0.0006731323087827488
YBR227C	0	0.0000474289739670872	0.00007959660298337705	0.00009484785575843093	1.349345581106532e-8	2.009729713577628e-6	0.0002259729189443261
YBR228W	0	0.	0.00003093471064811854	0.0000446277924349978	3.983066448449765e-9	0	0.0002259729189443261
YBR229C	0	0.00004438182352287612	0.00007448275274494064	0.00008875413489149215	1.18153116090341e-8	1.880614481383336e-6	0.000211454695302441
YBR230WA	0	0.	0.00003287282863923701	0.00004742381657696611	4.49779749139575e-9	0	0.000211454695302441
YBR231C	0	0.0001897172319489323	0.0002215222229119614	0.0002371213089142936	6.74682286397421e-8	0.00005725359610721693	0.0004471873774212378
YBR233W	0	0.	0.00003287282863923701	0.00004742381657696611	4.49779749139575e-9	0	0.0004471873774212378
YBR234C	0	0.000311014339242286	0.0003407251158183171	0.0003554068736230297	1.420956888546971e-7	0.0001321515575106983	0.0006055308508728696
YBR235W	0	0	0.00003097861169914844	0.00004469112623074091	3.994379692627289e-9	0	0.0006055308508728696
YBR236C	0	0.00004568688500460819	0.0000766729610696449	0.00009136401202614455	1.252040550023488e-8	1.935913018412072e-6	0.0002176727017605498
YBR237W	0	0.	0.00003076081084039447	0.00004437691600002996	3.938410321851845e-9	0	0.0002176727017605498
YBR238C	0	0	0.00003079400420715896	0.00004442480242075741	3.946914688064343e-9	0	0.0002176727017605498
YBR239C	0	0.	0.00003076081084039447	0.00004437691600002996	3.938410321851845e-9	0	0.0002176727017605498
YBR240C	0	0.	0.00003077482123466575	0.00004439712813615668	3.941998767947295e-9	0	0.0002176727017605498
YBR241C	0	0.	0.00003077482123466575	0.00004439712813615668	3.941998767947295e-9	0	0.0002176727017605498
YBR242W	0	0.00009485817059116668	0.0001268181945170486	0.0001422647708541099	2.697990279010034e-8	0.00001439861920372926	0.0003035423490008587
YBR243C	0	0.00008990456746242169	0.0001201955538216739	0.0001348354596011477	2.423559881899139e-8	0.00001364671914362669	0.0002876907542326538
YBR244W	0	0.00009485817059116668	0.0001268181945170486	0.0001422647708541099	2.697990279010034e-8	0.00001439861920372926	0.0003035423490008587
YBR245C	0	0.00008877976746980551	0.0001186917687135594	0.0001331485050537363	2.363295722785185e-8	0.00001347598786195388	0.0002840913702928925
YBR246W	0	0.0001775607463036863	0.0002073276667908585	0.0002219271481230555	5.909882394365587e-8	0.00005358502177564717	0.0004185324630909647
YBR247C	0	0.	0.00003287282863923701	0.00004742381657696611	4.49779749139575e-9	0	0.0004185324630909647
YBR248C	0	0	0.00003595368234365775	0.00005186840487505442	5.380378043193497e-9	0	0.0004185324630909647
YBR249C	0	0.000449534445351533	0.0004795525781394879	0.0004944349825455206	2.666758630442317e-7	0.0002238594738734913	0.0007915983831719752
YBR250W	0	0	0.00003166536482373827	0.00004568187003070531	4.173443653828236e-9	0	0.0007915983831719752
YBR251W	0	0.	0.00003287282863923701	0.00004742381657696611	4.49779749139575e-9	0	0.0007915983831719752
YBR253W	0	0.00006571313756857947	0.0001102814101130274	0.0001314119774582633	2.590225278882259e-8	2.784507143008688e-6	0.0003130858151207697
YBR254C	0	0.00005187392222620613	0.00008705626744799827	0.000103736860858797	1.614115003420961e-8	2.198075102885207e-6	0.0002471508314847843
YBR255CA	0	0.	0.00003287282863923701	0.00004742381657696611	4.49779749139575e-9	0	0.0002471508314847843
YBR255W	0	0.	0.00003076249873715896	0.00004437935108511198	3.938842558290455e-9	0	0.0002471508314847843
YBR256C	0	0.00009485817059116668	0.0001268181945170486	0.0001422647708541099	2.697990279010034e-8	0.00001439861920372926	0.0003035423490008587
YBR257W	0	0.	0.00004554588484261838	0.00006570648531752166	8.634214771672331e-9	0	0.0003035423490008587
YBR258C	0	0.	0.00004554588484261838	0.00006570648531752166	8.634214771672331e-9	0	0.0003035423490008587
YBR259W	0	0.00004449203449875908	0.00007466771341052008	0.00008897453621959623	1.187406611360085e-8	1.885284374668585e-6	0.0002119797994207645
YBR260C	0	0	0.00003166536482373827	0.00004568187003070531	4.173443653828236e-9	0	0.0002119797994207645
YBR261C	0	0	0.00003595368234365775	0.00005186840487505442	5.380378043193497e-9	0	0.0002119797994207645
YBR262C	0	0	0.00003115610314752085	0.0000449471841290212	4.04028258086813e-9	0	0.0002119797994207645
YBR263W	0	0.	0.00003287282863923701	0.00004742381657696611	4.49779749139575e-9	0	0.0002119797994207645
YBR264C	0	0	0.00003595368234365775	0.00005186840487505442	5.380378043193497e-9	0	0.0002119797994207645
YBR265W	0	0.0000543004746747782	0.00009112857481019028	0.0001085894504726787	1.768656678699063e-8	2.300896477646049e-6	0.000258712019989703
YBR266C	0	0	0.00003166536482373827	0.00004568187003070531	4.173443653828236e-9	0	0.000258712019989703
YBR267W	0	0.	0.00003093471064811854	0.0000446277924349978	3.983066448449765e-9	0	0.000258712019989703
YBR268W	0	0.00006571313756857947	0.0001102814101130274	0.0001314119774582633	2.590225278882259e-8	2.784507143008688e-6	0.0003130858151207697
YBR270C	0	0	0.00003115610314752085	0.0000449471841290212	4.04028258086813e-9	0	0.0003130858151207697
YBR271W	0	0.	0.00003076629252029467	0.00004438482416154407	3.939814135778134e-9	0	0.0003130858151207697
YBR272C	0	0.	0.00003287282863923701	0.00004742381657696611	4.49779749139575e-9	0	0.0003130858151207697
YBR273C	0	0.00009485817059116668	0.0001268181945170486	0.0001422647708541099	2.697990279010034e-8	0.00001439861920372926	0.0003035423490008587
YBR274W	0	0.00004568688500460819	0.0000766729610696449	0.00009136401202614455	1.252040550023488e-8	1.935913018412072e-6	0.0002176727017605498
YBR275C	0	0.00008876007552803736	0.0001186654418511132	0.0001331189714293781	2.362247431917887e-8	0.00001347299886044678	0.0002840283556309696
YBR276C	0	0.00004442971389971192	0.00007456312437834376	0.00008884990668640874	1.184082451576134e-8	1.882643707144035e-6	0.0002116828707142614
YBR277C	0	0.	0.00003287282863923701	0.00004742381657696611	4.49779749139575e-9	0	0.0002116828707142614
YBR278W	0	0.00005187392222620613	0.00008705626744799827	0.000103736860858797	1.614115003420961e-8	2.198075102885207e-6	0.0002471508314847843
YBR279W	0	0.00004495213869784499	0.00007543987986123853	0.0000898946582533446	1.212092594477657e-8	1.904780062565135e-6	0.0002141719813672001
YBR280C	0	0.	0.00003077482123466575	0.00004439712813615668	3.941998767947295e-9	0	0.0002141719813672001
YBR281C	0	0.00008877976746980551	0.0001186917687135594	0.0001331485050537363	2.363295722785185e-8	0.00001347598786195388	0.0002840913702928925
YBR282W	0	0.0001314252817918772	0.0001757053732279817	0.0001971062989193657	5.179002719486687e-8	0.00001994925119872567	0.0004205541072543939
YBR284W	0	0.	0.00003083719936723757	0.00004448711787323911	3.957995305104182e-9	0	0.0004205541072543939
YBR285W	0	0.00006571313756857947	0.0001102814101130274	0.0001314119774582633	2.590225278882259e-8	2.784507143008688e-6	0.0003130858151207697
YBR286W	0	0.000533176503729867	0.0005628254443661533	0.0005775398188283083	3.591850638194866e-7	0.0002842142635583986	0.0008969166645299002
YBR287W	0	0.0004398957695699431	0.0004766456425650835	0.000494830320633078	2.720489763814011e-7	0.0001992299137733839	0.0008233813043917845
YBR288C	0	0.	0.00005206084557552515	0.00007510510595915017	1.12809068663447e-8	0	0.0008233813043917845
YBR289W	0	0.	0.00003083719936723757	0.00004448711787323911	3.957995305104182e-9	0	0.0008233813043917845
YBR290W	0	0.	0.00005794743506655427	0.00008359712091881335	1.397609876859653e-8	0	0.0008233813043917845
YBR291C	0	0.000228437145752381	0.0002590366110231012	0.0002740953004964608	8.764492613874661e-8	0.00008033410817778505	0.0004962738288012665
YBR292C	0	0.	0.00004554588484261838	0.00006570648531752166	8.634214771672331e-9	0	0.0004962738288012665
YBR293W	0	0.00009137404203995278	0.000122160145745805	0.0001370393493193803	2.503433928407965e-8	0.0000138697681648086	0.000292393099315822
YBR294W	0	0.	0.00003101338019338221	0.00004474128501168639	4.003350883473424e-9	0	0.000292393099315822
YBR295W	0	0.00004438182352287612	0.00007448275274494064	0.00008875413489149215	1.18153116090341e-8	1.880614481383336e-6	0.000211454695302441
YBR296C	0	0.00008885972971942815	0.0001187986731071635	0.0001332684310108945	2.367554863162381e-8	0.00001348812517710662	0.0002843472512968247
YBR297W	0	0	0.00003166536482373827	0.00004568187003070531	4.173443653828236e-9	0	0.0002843472512968247
YBR298C	0	0.	0.00003077482123466575	0.00004439712813615668	3.941998767947295e-9	0	0.0002843472512968247
YBR298CA	0	0.	0.00004554588484261838	0.00006570648531752166	8.634214771672331e-9	0	0.0002843472512968247
YBR299W	0	0.	0.00005190754330765012	0.00007488395000152596	1.121456971217933e-8	0	0.0002843472512968247
YBR301W	0	0.	0.00006825704126391907	0.00009846947719466181	1.939107331892636e-8	0	0.0002843472512968247
YBR302C	0	0.	0.00006124993318544593	0.00008836126197837743	1.561442078683937e-8	0	0.0002843472512968247
YCL001WB	0	0	0.00003595368234365775	0.00005186840487505442	5.380378043193497e-9	0	0.0002843472512968247
YCL002C	0	0.00005187392222620613	0.00008705626744799827	0.000103736860858797	1.614115003420961e-8	2.198075102885207e-6	0.0002471508314847843
YCL004W	0	0	0.00003166536482373827	0.00004568187003070531	4.173443653828236e-9	0	0.0002471508314847843
YCL005W	0	0.00004463272067245026	0.00007490381880653342	0.00008925588220490606	1.194927895698735e-8	1.891245573925301e-6	0.0002126501035846058
YCL005WA	0	0.0003112443003165827	0.00034595661758753	0.0003630799076929285	1.50651476110616e-7	0.000121934626688028	0.0006359717309945313
YCL007C	0	0	0.00003595368234365775	0.00005186840487505442	5.380378043193497e-9	0	0.0006359717309945313
YCL008C	0	0.00004442971389971192	0.00007456312437834376	0.00008884990668640874	1.184082451576134e-8	1.882643707144035e-6	0.0002116828707142614
YCL009C	0	0.000228437145752381	0.0002590366110231012	0.0002740953004964608	8.764492613874661e-8	0.00008033410817778505	0.0004962738288012665
YCL010C	0	0.	0.00003287282863923701	0.00004742381657696611	4.49779749139575e-9	0	0.0004962738288012665
YCL011C	0	0.0001897172319489323	0.0002215222229119614	0.0002371213089142936	6.74682286397421e-8	0.00005725359610721693	0.0004471873774212378
YCL014W	0	0.	0.00003083719936723757	0.00004448711787323911	3.957995305104182e-9	0	0.0004471873774212378
YCL016C	0	0.00004438973233767575	0.00007449602564899376	0.00008876995104214934	1.1819523019285e-8	1.880949596243637e-6	0.0002114923771311007
YCL017C	0	0.00004568688500460819	0.0000766729610696449	0.00009136401202614455	1.252040550023488e-8	1.935913018412072e-6	0.0002176727017605498
YCL018W	0	0.004033523610750718	0.004069588730063053	0.004087597791061286	0.00001693033870589392	0.003183427769560241	0.005022325713236082
YCL019W	0	0.	0.00008670697241604884	0.0001250831022957661	3.128761521342982e-8	0	0.005022325713236082
YCL020W	0	0.	0.00006306810029239179	0.00009098410951858957	1.655512141927219e-8	0	0.005022325713236082
YCL021WA	0	0.	0.00004554588484261838	0.00006570648531752166	8.634214771672331e-9	0	0.005022325713236082
YCL022C	0	0	0.00003595368234365775	0.00005186840487505442	5.380378043193497e-9	0	0.005022325713236082
YCL023C	0	0	0.00003166536482373827	0.00004568187003070531	4.173443653828236e-9	0	0.005022325713236082
YCL024W	0	0	0.00003778090677859351	0.00005450444212861323	5.941153860026439e-9	0	0.005022325713236082
YCL025C	0	0.0001331701054430985	0.0001629912284874879	0.0001775410630525916	3.939888148181976e-8	0.00003163262727047949	0.0003527638465324365
YCL026CA	0	0	0.00003595368234365775	0.00005186840487505442	5.380378043193497e-9	0	0.0003527638465324365
YCL026CB	0	0.	0.00004554588484261838	0.00006570648531752166	8.634214771672331e-9	0	0.0003527638465324365
YCL027W	0	0	0.00003166536482373827	0.00004568187003070531	4.173443653828236e-9	0	0.0003527638465324365
YCL028W	0	0.0001785326673247863	0.0002084625343885451	0.0002231419356394962	5.974758861810388e-8	0.00005387832668765747	0.0004208234530680201
YCL029C	0	0.	0.00003093471064811854	0.0000446277924349978	3.983066448449765e-9	0	0.0004208234530680201
YCL030C	0	0.	0.00005281751887098412	0.00007619669240291221	1.161120070665668e-8	0	0.0004208234530680201
YCL031C	0	0.	0.00003083719936723757	0.00004448711787323911	3.957995305104182e-9	0	0.0004208234530680201
YCL032W	0	0.0000474289739670872	0.00007959660298337705	0.00009484785575843093	1.349345581106532e-8	2.009729713577628e-6	0.0002259729189443261
YCL033C	0	0.0001314252817918772	0.0001757053732279817	0.0001971062989193657	5.179002719486687e-8	0.00001994925119872567	0.0004205541072543939
YCL034W	0	0	0.00003115610314752085	0.0000449471841290212	4.04028258086813e-9	0	0.0004205541072543939
YCL035C	0	0.	0.00003287282863923701	0.00004742381657696611	4.49779749139575e-9	0	0.0004205541072543939
YCL036W	0	0.	0.00003085953742487213	0.00004451934387666673	3.963731662279156e-9	0	0.0004205541072543939
YCL037C	0	0.0000474289739670872	0.00007959660298337705	0.00009484785575843093	1.349345581106532e-8	2.009729713577628e-6	0.0002259729189443261
YCL038C	0	0	0.00003166536482373827	0.00004568187003070531	4.173443653828236e-9	0	0.0002259729189443261
YCL039W	0	0	0.00003079400420715896	0.00004442480242075741	3.946914688064343e-9	0	0.0002259729189443261
YCL040W	0	0.0003570700953848036	0.0003869002266425935	0.0004016608398184468	1.792475471284947e-7	0.000161718243069941	0.0006683495750755212
YCL041C	0	0.	0.00006825704126391907	0.00009846947719466181	1.939107331892636e-8	0	0.0006683495750755212
YCL043C	0	0.0008435864520113761	0.0008731682179785076	0.0008878905627161474	8.277227549736303e-7	0.0005177886991608235	0.001283574883236007
YCL044C	0	0.	0.00003083719936723757	0.00004448711787323911	3.957995305104182e-9	0	0.001283574883236007
YCL045C	0	0.00008990456746242169	0.0001201955538216739	0.0001348354596011477	2.423559881899139e-8	0.00001364671914362669	0.0002876907542326538
YCL047C	0	0	0.00003115610314752085	0.0000449471841290212	4.04028258086813e-9	0	0.0002876907542326538
YCL048W	0	0.00004457000561301711	0.0000747985677843617	0.00008913046384238486	1.191572125666679e-8	1.888588191221641e-6	0.0002123512955219261
YCL048WA	0	0.	0.00004554588484261838	0.00006570648531752166	8.634214771672331e-9	0	0.0002123512955219261
YCL049C	0	0.	0.00006825704126391907	0.00009846947719466181	1.939107331892636e-8	0	0.0002123512955219261
YCL050C	0	0.00004568688500460819	0.0000766729610696449	0.00009136401202614455	1.252040550023488e-8	1.935913018412072e-6	0.0002176727017605498
YCL051W	0	0.	0.00003093471064811854	0.0000446277924349978	3.983066448449765e-9	0	0.0002176727017605498
YCL052C	0	0	0.00003166536482373827	0.00004568187003070531	4.173443653828236e-9	0	0.0002176727017605498
YCL054W	0	0.	0.00003076081084039447	0.00004437691600002996	3.938410321851845e-9	0	0.0002176727017605498
YCL055W	0	0	0.00003595368234365775	0.00005186840487505442	5.380378043193497e-9	0	0.0002176727017605498
YCL057CA	0	0.0003320074947829702	0.0003637239024450712	0.0003793967674932649	1.619260316967981e-7	0.0001410714970420361	0.0006464045260135384
YCL057W	0	0.00008885972971942815	0.0001187986731071635	0.0001332684310108945	2.367554863162381e-8	0.00001348812517710662	0.0002843472512968247
YCL058C	0	0.00005187392222620613	0.00008705626744799827	0.000103736860858797	1.614115003420961e-8	2.198075102885207e-6	0.0002471508314847843
YCL058WA	0	0	0.00003595368234365775	0.00005186840487505442	5.380378043193497e-9	0	0.0002471508314847843
YCL059C	0	0.0001827491723717017	0.0002133859517217621	0.0002284120698718956	6.260314519719403e-8	0.00005515077862639031	0.000430762490800506
YCL061C	0	0.	0.00003101338019338221	0.00004474128501168639	4.003350883473424e-9	0	0.000430762490800506
YCL063W	0	0.00004568688500460819	0.0000766729610696449	0.00009136401202614455	1.252040550023488e-8	1.935913018412072e-6	0.0002176727017605498
YCL064C	0	0.	0.00003083719936723757	0.00004448711787323911	3.957995305104182e-9	0	0.0002176727017605498
YCL066W	0	0.	0.00004554588484261838	0.00006570648531752166	8.634214771672331e-9	0	0.0002176727017605498
YCL068C	0	0	0.00003166536482373827	0.00004568187003070531	4.173443653828236e-9	0	0.0002176727017605498
YCL069W	0	0.	0.00005554667625008235	0.00008013379096885351	1.284208351052818e-8	0	0.0002176727017605498
YCL073C	0	0.	0.00003077482123466575	0.00004439712813615668	3.941998767947295e-9	0	0.0002176727017605498
YCL074W	0	0	0.00003115610314752085	0.0000449471841290212	4.04028258086813e-9	0	0.0002176727017605498
YCL075W	0	0.	0.00003287282863923701	0.00004742381657696611	4.49779749139575e-9	0	0.0002176727017605498
YCL076W	0	0	0.00003595368234365775	0.00005186840487505442	5.380378043193497e-9	0	0.0002176727017605498
YCR001W	0	0.	0.00003287282863923701	0.00004742381657696611	4.49779749139575e-9	0	0.0002176727017605498
YCR002C	0	0.00006571313756857947	0.0001102814101130274	0.0001314119774582633	2.590225278882259e-8	2.784507143008688e-6	0.0003130858151207697
YCR003W	0	0.00006571313756857947	0.0001102814101130274	0.0001314119774582633	2.590225278882259e-8	2.784507143008688e-6	0.0003130858151207697
YCR004C	0	0.0002593701224102096	0.0002941132832893503	0.0003112111960411315	1.129884956842295e-7	0.00009121213847395798	0.0005634758581356319
YCR005C	0	0.00008880437718361805	0.0001187246703210261	0.0001331854142643932	2.364606135716484e-8	0.00001347972332280361	0.0002841701219334191
YCR006C	0	0	0.00003595368234365775	0.00005186840487505442	5.380378043193497e-9	0	0.0002841701219334191
YCR007C	0	0.00005187392222620613	0.00008705626744799827	0.000103736860858797	1.614115003420961e-8	2.198075102885207e-6	0.0002471508314847843
YCR008W	0	0.00004442971389971192	0.00007456312437834376	0.00008884990668640874	1.184082451576134e-8	1.882643707144035e-6	0.0002116828707142614
YCR009C	0	0.00006571313756857947	0.0001102814101130274	0.0001314119774582633	2.590225278882259e-8	2.784507143008688e-6	0.0003130858151207697
YCR010C	0	0	0.00003166536482373827	0.00004568187003070531	4.173443653828236e-9	0	0.0003130858151207697
YCR011C	0	0.0000444020373288666	0.00007451667639996289	0.0000887945587228271	1.182607686660785e-8	1.881470987062798e-6	0.0002115510047029132
YCR012W	0	0.01462916386334878	0.01467183914726498	0.01469316583770677	0.0002168411125737681	0.01280139391510273	0.01662092296614711
YCR013C	0	0.001314073843728641	0.001357840653522207	0.001379627411324524	1.993900055025806e-6	0.0008175004890573964	0.001979552716289094
YCR014C	0	0.00004568688500460819	0.0000766729610696449	0.00009136401202614455	1.252040550023488e-8	1.935913018412072e-6	0.0002176727017605498
YCR015C	0	0.00005187392222620613	0.00008705626744799827	0.000103736860858797	1.614115003420961e-8	2.198075102885207e-6	0.0002471508314847843
YCR017C	0	0.0003550480680865745	0.0003847092566954971	0.0003993862720847727	1.772231643793213e-7	0.0001608024790024923	0.00066456472212319
YCR018C	0	0	0.00003595368234365775	0.00005186840487505442	5.380378043193497e-9	0	0.00066456472212319
YCR018CA	0	0.	0.00004554588484261838	0.00006570648531752166	8.634214771672331e-9	0	0.00066456472212319
YCR019W	0	0.00004463272067245026	0.00007490381880653342	0.00008925588220490606	1.194927895698735e-8	1.891245573925301e-6	0.0002126501035846058
YCR020C	0	0.	0.00003287282863923701	0.00004742381657696611	4.49779749139575e-9	0	0.0002126501035846058
YCR020CA	0	0.0002593701224102096	0.0002941132832893503	0.0003112111960411315	1.129884956842295e-7	0.00009121213847395798	0.0005634758581356319
YCR021C	0	0.0005394448186249929	0.0005694423873134783	0.0005843297836093157	3.676804038314459e-7	0.0002875555644716501	0.000907461628729306
YCR022C	0	0.	0.00004554588484261838	0.00006570648531752166	8.634214771672331e-9	0	0.000907461628729306
YCR023C	0	0.	0.00003083719936723757	0.00004448711787323911	3.957995305104182e-9	0	0.000907461628729306
YCR024C	0	0	0.00003115610314752085	0.0000449471841290212	4.04028258086813e-9	0	0.000907461628729306
YCR026C	0	0.00004463272067245026	0.00007490381880653342	0.00008925588220490606	1.194927895698735e-8	1.891245573925301e-6	0.0002126501035846058
YCR027C	0	0.	0.00004554588484261838	0.00006570648531752166	8.634214771672331e-9	0	0.0002126501035846058
YCR028C	0	0.00004438182352287612	0.00007448275274494064	0.00008875413489149215	1.18153116090341e-8	1.880614481383336e-6	0.000211454695302441
YCR028CA	0	0.0003631185293831796	0.0003978070883352166	0.0004149486704995587	1.936949459778296e-7	0.0001542905975329844	0.0007069771140650681
YCR030C	0	0.00008926573875351583	0.0001193414810741355	0.0001338773560534556	2.389239846230219e-8	0.00001354975251366834	0.0002856464891367927
YCR031C	0	0.003758606203378593	0.003797506717686308	0.003816928033253263	0.00001479228975989705	0.002911532130574324	0.004755321635963788
YCR032W	0	0.	0.00003075951061922932	0.00004437504029003197	3.938077392690272e-9	0	0.004755321635963788
YCR033W	0	0.00004438073990635926	0.00007448093417436937	0.0000887519678611933	1.181473464632513e-8	1.880568566149891e-6	0.000211449532370759
YCR034W	0	0.00004568688500460819	0.0000766729610696449	0.00009136401202614455	1.252040550023488e-8	1.935913018412072e-6	0.0002176727017605498
YCR035C	0	0.	0.00004554588484261838	0.00006570648531752166	8.634214771672331e-9	0	0.0002176727017605498
YCR036W	0	0.00008990456746242169	0.0001201955538216739	0.0001348354596011477	2.423559881899139e-8	0.00001364671914362669	0.0002876907542326538
YCR037C	0	0.	0.00003077482123466575	0.00004439712813615668	3.941998767947295e-9	0	0.0002876907542326538
YCR038C	0	0.	0.00003093471064811854	0.0000446277924349978	3.983066448449765e-9	0	0.0002876907542326538
YCR038WA	0	0.	0.00004554588484261838	0.00006570648531752166	8.634214771672331e-9	0	0.0002876907542326538
YCR040W	0	0.	0.00004554588484261838	0.00006570648531752166	8.634214771672331e-9	0	0.0002876907542326538
YCR042C	0	0.0001331405678521174	0.0001629550761386313	0.0001775016832920494	3.938140550511062e-8	0.00003162561117800807	0.0003526856005598619
YCR043C	0	0.00009485817059116668	0.0001268181945170486	0.0001422647708541099	2.697990279010034e-8	0.00001439861920372926	0.0003035423490008587
YCR044C	0	0.	0.00005169147790673591	0.00007457225103121674	1.112140572306208e-8	0	0.0003035423490008587
YCR045C	0	0.	0.00003093471064811854	0.0000446277924349978	3.983066448449765e-9	0	0.0003035423490008587
YCR045WA	0	0	0.00003595368234365775	0.00005186840487505442	5.380378043193497e-9	0	0.0003035423490008587
YCR046C	0	0	0.00003595368234365775	0.00005186840487505442	5.380378043193497e-9	0	0.0003035423490008587
YCR047C	0	0	0.00003166536482373827	0.00004568187003070531	4.173443653828236e-9	0	0.0003035423490008587
YCR047WA	0	0	0.00003595368234365775	0.00005186840487505442	5.380378043193497e-9	0	0.0003035423490008587
YCR048W	0	0.	0.00003076201572554363	0.00004437865426766697	3.938718868242765e-9	0	0.0003035423490008587
YCR049C	0	0.	0.00003287282863923701	0.00004742381657696611	4.49779749139575e-9	0	0.0003035423490008587
YCR050C	0	0.	0.00003287282863923701	0.00004742381657696611	4.49779749139575e-9	0	0.0003035423490008587
YCR051W	0	0.	0.00005218441920127229	0.00007528337493599601	1.13345221804385e-8	0	0.0003035423490008587
YCR052W	0	0.0001762177837070898	0.0002156787852582211	0.0002349319661522838	6.898753705374055e-8	0.00004185793772798218	0.0004667964625142098
YCR053W	0	0.0001314252817918772	0.0001757053732279817	0.0001971062989193657	5.179002719486687e-8	0.00001994925119872567	0.0004205541072543939
YCR054C	0	0.	0.00003077482123466575	0.00004439712813615668	3.941998767947295e-9	0	0.0004205541072543939
YCR057C	0	0.	0.00003076629252029467	0.00004438482416154407	3.939814135778134e-9	0	0.0004205541072543939
YCR059C	0	0.00008877976746980551	0.0001186917687135594	0.0001331485050537363	2.363295722785185e-8	0.00001347598786195388	0.0002840913702928925
YCR060W	0	0.0000474289739670872	0.00007959660298337705	0.00009484785575843093	1.349345581106532e-8	2.009729713577628e-6	0.0002259729189443261
YCR061W	0	0	0.00003075946807575534	0.00004437497889674209	3.93806649592629e-9	0	0.0002259729189443261
YCR063W	0	0.	0.00003287282863923701	0.00004742381657696611	4.49779749139575e-9	0	0.0002259729189443261
YCR064C	0	0.	0.00004554588484261838	0.00006570648531752166	8.634214771672331e-9	0	0.0002259729189443261
YCR065W	0	0	0.00003115610314752085	0.0000449471841290212	4.04028258086813e-9	0	0.0002259729189443261
YCR066W	0	0.00004463272067245026	0.00007490381880653342	0.00008925588220490606	1.194927895698735e-8	1.891245573925301e-6	0.0002126501035846058
YCR067C	0	0.00004449203449875908	0.00007466771341052008	0.00008897453621959623	1.187406611360085e-8	1.885284374668585e-6	0.0002119797994207645
YCR068W	0	0	0.00003079400420715896	0.00004442480242075741	3.946914688064343e-9	0	0.0002119797994207645
YCR069W	0	0.00004838098161232027	0.0000811942976440471	0.00009675168513188665	1.404058716511481e-8	2.050068822080973e-6	0.0002305087669990853
YCR071C	0	0	0.00003595368234365775	0.00005186840487505442	5.380378043193497e-9	0	0.0002305087669990853
YCR072C	0	0.	0.00003083719936723757	0.00004448711787323911	3.957995305104182e-9	0	0.0002305087669990853
YCR073C	0	0.	0.00007417077035574183	0.0001070002219755638	2.28962151325542e-8	0	0.0002305087669990853
YCR073WA	0	0.	0.00003093471064811854	0.0000446277924349978	3.983066448449765e-9	0	0.0002305087669990853
YCR075C	0	0.	0.00003093471064811854	0.0000446277924349978	3.983066448449765e-9	0	0.0002305087669990853
YCR076C	0	0.00004495213869784499	0.00007543987986123853	0.0000898946582533446	1.212092594477657e-8	1.904780062565135e-6	0.0002141719813672001
YCR077C	0	0.	0.00003208608362725948	0.00004628881963933798	4.285081165793082e-9	0	0.0002141719813672001
YCR079W	0	0.	0.00004554588484261838	0.00006570648531752166	8.634214771672331e-9	0	0.0002141719813672001
YCR081CA	0	0	0.00003595368234365775	0.00005186840487505442	5.380378043193497e-9	0	0.0002141719813672001
YCR081W	0	0.	0.00003075951061922932	0.00004437504029003197	3.938077392690272e-9	0	0.0002141719813672001
YCR083W	0	0.	0.00004554588484261838	0.00006570648531752166	8.634214771672331e-9	0	0.0002141719813672001
YCR087CA	0	0.	0.00006825704126391907	0.00009846947719466181	1.939107331892636e-8	0	0.0002141719813672001
YCR087W	0	0	0.00003595368234365775	0.00005186840487505442	5.380378043193497e-9	0	0.0002141719813672001
YCR088W	0	0	0.00003595368234365775	0.00005186840487505442	5.380378043193497e-9	0	0.0002141719813672001
YCR089W	0	0.	0.00003083719936723757	0.00004448711787323911	3.957995305104182e-9	0	0.0002141719813672001
YCR090C	0	0.0002074959956561369	0.0002422815778570974	0.0002593425351454492	8.070598798802115e-8	0.00006261889458308016	0.0004890945975123906
YCR091W	0	0	0.00003075972553447052	0.00004437535032059954	3.93813242059753e-9	0	0.0004890945975123906
YCR092C	0	0.	0.00003077482123466575	0.00004439712813615668	3.941998767947295e-9	0	0.0004890945975123906
YCR093W	0	0.0000745743941615836	0.0001251521296633752	0.0001491317438702796	3.335850944845083e-8	3.160027971212636e-6	0.0003553019046753201
YCR094W	0	0	0.00003115610314752085	0.0000449471841290212	4.04028258086813e-9	0	0.0003553019046753201
YCR095C	0	0.00006571313756857947	0.0001102814101130274	0.0001314119774582633	2.590225278882259e-8	2.784507143008688e-6	0.0003130858151207697
YCR095WA	0	0.00005187392222620613	0.00008705626744799827	0.000103736860858797	1.614115003420961e-8	2.198075102885207e-6	0.0002471508314847843
YCR097W	0	0.	0.00004554588484261838	0.00006570648531752166	8.634214771672331e-9	0	0.0002471508314847843
YCR098C	0	0	0.00003166536482373827	0.00004568187003070531	4.173443653828236e-9	0	0.0002471508314847843
YCR099C	0	0.	0.00003093471064811854	0.0000446277924349978	3.983066448449765e-9	0	0.0002471508314847843
YCR100C	0	0	0.00003166536482373827	0.00004568187003070531	4.173443653828236e-9	0	0.0002471508314847843
YCR101C	0	0.	0.00003287282863923701	0.00004742381657696611	4.49779749139575e-9	0	0.0002471508314847843
YCR102C	0	0.	0.00005794743506655427	0.00008359712091881335	1.397609876859653e-8	0	0.0002471508314847843
YCR102WA	0	0.	0.00004554588484261838	0.00006570648531752166	8.634214771672331e-9	0	0.0002471508314847843
YCR104W	0	0	0.00003595368234365775	0.00005186840487505442	5.380378043193497e-9	0	0.0002471508314847843
YCR105W	0	0.	0.00003093471064811854	0.0000446277924349978	3.983066448449765e-9	0	0.0002471508314847843
YCR106W	0	0	0.00003079400420715896	0.00004442480242075741	3.946914688064343e-9	0	0.0002471508314847843
YCR107W	0	0	0.00003811165541769118	0.00005498159463671887	6.04563130796399e-9	0	0.0002471508314847843
YCR108C	0	0	0.00003595368234365775	0.00005186840487505442	5.380378043193497e-9	0	0.0002471508314847843
YDL001W	0	0.	0.00003077482123466575	0.00004439712813615668	3.941998767947295e-9	0	0.0002471508314847843
YDL003W	0	0.	0.00003287282863923701	0.00004742381657696611	4.49779749139575e-9	0	0.0002471508314847843
YDL004W	0	0.0001314252817918772	0.0001757053732279817	0.0001971062989193657	5.179002719486687e-8	0.00001994925119872567	0.0004205541072543939
YDL005C	0	0.00006571313756857947	0.0001102814101130274	0.0001314119774582633	2.590225278882259e-8	2.784507143008688e-6	0.0003130858151207697
YDL006W	0	0.	0.00003287282863923701	0.00004742381657696611	4.49779749139575e-9	0	0.0003130858151207697
YDL007W	0	0.00008990456746242169	0.0001201955538216739	0.0001348354596011477	2.423559881899139e-8	0.00001364671914362669	0.0002876907542326538
YDL008W	0	0.	0.00003287282863923701	0.00004742381657696611	4.49779749139575e-9	0	0.0002876907542326538
YDL009C	0	0.	0.00004554588484261838	0.00006570648531752166	8.634214771672331e-9	0	0.0002876907542326538
YDL010W	0	0.00009485817059116668	0.0001268181945170486	0.0001422647708541099	2.697990279010034e-8	0.00001439861920372926	0.0003035423490008587
YDL012C	0	0.	0.00004554588484261838	0.00006570648531752166	8.634214771672331e-9	0	0.0003035423490008587
YDL013W	0	0.00009485817059116668	0.0001268181945170486	0.0001422647708541099	2.697990279010034e-8	0.00001439861920372926	0.0003035423490008587
YDL014W	0	0.0006165940387713249	0.0006482363860101363	0.0006639507914973679	4.722902462397685e-7	0.000337842273109985	0.001017768269867892
YDL015C	0	0	0.00003166536482373827	0.00004568187003070531	4.173443653828236e-9	0	0.001017768269867892
YDL016C	0	0.0005256772784339147	0.0005695924403622338	0.0005913226007909674	3.884926658298203e-7	0.0002380816221345211	0.0009839383989044528
YDL017W	0	0.	0.00003093471064811854	0.0000446277924349978	3.983066448449765e-9	0	0.0009839383989044528
YDL018C	0	0.00006571313756857947	0.0001102814101130274	0.0001314119774582633	2.590225278882259e-8	2.784507143008688e-6	0.0003130858151207697
YDL019C	0	0.00004438973233767575	0.00007449602564899376	0.00008876995104214934	1.1819523019285e-8	1.880949596243637e-6	0.0002114923771311007
YDL020C	0	0.00004495213869784499	0.00007543987986123853	0.0000898946582533446	1.212092594477657e-8	1.904780062565135e-6	0.0002141719813672001
YDL021W	0	0.	0.00003077482123466575	0.00004439712813615668	3.941998767947295e-9	0	0.0002141719813672001
YDL022CA	0	0	0.00003595368234365775	0.00005186840487505442	5.380378043193497e-9	0	0.0002141719813672001
YDL022W	0	0.0003655026992598892	0.0003960373798929214	0.0004111466245489111	1.878139124090697e-7	0.0001655373228910794	0.0006841337942052127
YDL023C	0	0.	0.00004554588484261838	0.00006570648531752166	8.634214771672331e-9	0	0.0006841337942052127
YDL024C	0	0.00004449203449875908	0.00007466771341052008	0.00008897453621959623	1.187406611360085e-8	1.885284374668585e-6	0.0002119797994207645
YDL025C	0	0.00008360545733077443	0.0001403074282871011	0.000167190384399397	4.192636302678956e-8	3.542775702814587e-6	0.0003983246507325376
YDL026W	0	0.	0.00004554588484261838	0.00006570648531752166	8.634214771672331e-9	0	0.0003983246507325376
YDL027C	0	0.	0.00003287282863923701	0.00004742381657696611	4.49779749139575e-9	0	0.0003983246507325376
YDL028C	0	0.	0.00003077482123466575	0.00004439712813615668	3.941998767947295e-9	0	0.0003983246507325376
YDL029W	0	0.0001556219200462011	0.0001904708999382438	0.0002074738676354591	5.380384923902723e-8	0.00003696566348391179	0.0004122389313313316
YDL030W	0	0	0.00003166536482373827	0.00004568187003070531	4.173443653828236e-9	0	0.0004122389313313316
YDL031W	0	0.	0.00005218441920127229	0.00007528337493599601	1.13345221804385e-8	0	0.0004122389313313316
YDL032W	0	0.	0.00004554588484261838	0.00006570648531752166	8.634214771672331e-9	0	0.0004122389313313316
YDL033C	0	0.	0.00003093471064811854	0.0000446277924349978	3.983066448449765e-9	0	0.0004122389313313316
YDL034W	0	0	0.00003595368234365775	0.00005186840487505442	5.380378043193497e-9	0	0.0004122389313313316
YDL035C	0	0.0000444020373288666	0.00007451667639996289	0.0000887945587228271	1.182607686660785e-8	1.881470987062798e-6	0.0002115510047029132
YDL036C	0	0.00004568688500460819	0.0000766729610696449	0.00009136401202614455	1.252040550023488e-8	1.935913018412072e-6	0.0002176727017605498
YDL037C	0	0.0000474289739670872	0.00007959660298337705	0.00009484785575843093	1.349345581106532e-8	2.009729713577628e-6	0.0002259729189443261
YDL038C	0	0.00006571313756857947	0.0001102814101130274	0.0001314119774582633	2.590225278882259e-8	2.784507143008688e-6	0.0003130858151207697
YDL039C	0	0	0.00003595368234365775	0.00005186840487505442	5.380378043193497e-9	0	0.0003130858151207697
YDL040C	0	0.0001332070196104996	0.0001630364093508251	0.000177590277325741	3.942072727496341e-8	0.00003164139552892523	0.0003528616332761119
YDL041W	0	0.	0.00004554588484261838	0.00006570648531752166	8.634214771672331e-9	0	0.0003528616332761119
YDL042C	0	0.	0.00003287282863923701	0.00004742381657696611	4.49779749139575e-9	0	0.0003528616332761119
YDL043C	0	0	0.00003166536482373827	0.00004568187003070531	4.173443653828236e-9	0	0.0003528616332761119
YDL044C	0	0	0.00003166536482373827	0.00004568187003070531	4.173443653828236e-9	0	0.0003528616332761119
YDL045C	0	0.0000474289739670872	0.00007959660298337705	0.00009484785575843093	1.349345581106532e-8	2.009729713577628e-6	0.0002259729189443261
YDL045WA	0	0	0.00003595368234365775	0.00005186840487505442	5.380378043193497e-9	0	0.0002259729189443261
YDL046W	0	0	0.00003595368234365775	0.00005186840487505442	5.380378043193497e-9	0	0.0002259729189443261
YDL047W	0	0.00004568688500460819	0.0000766729610696449	0.00009136401202614455	1.252040550023488e-8	1.935913018412072e-6	0.0002176727017605498
YDL048C	0	0.00004495213869784499	0.00007543987986123853	0.0000898946582533446	1.212092594477657e-8	1.904780062565135e-6	0.0002141719813672001
YDL049C	0	0.	0.00003287282863923701	0.00004742381657696611	4.49779749139575e-9	0	0.0002141719813672001
YDL051W	0	0.0003942639222157851	0.0004382343606137812	0.0004599245352131799	2.417360828511367e-7	0.0001544594571167778	0.0008056029899620886
YDL054C	0	0.00008880437718361805	0.0001187246703210261	0.0001331854142643932	2.364606135716484e-8	0.00001347972332280361	0.0002841701219334191
YDL055C	0	0.0001672070561603088	0.0002235407308984138	0.0002507668519583856	8.382670721550288e-8	0.00002538116268611386	0.0005350425394814158
YDL056W	0	0.00004438073990635926	0.00007448093417436937	0.0000887519678611933	1.181473464632513e-8	1.880568566149891e-6	0.000211449532370759
YDL057W	0	0	0.00003166536482373827	0.00004568187003070531	4.173443653828236e-9	0	0.000211449532370759
YDL058W	0	0	0.00003076005975838602	0.00004437583247308432	3.938217999510721e-9	0	0.000211449532370759
YDL059C	0	0	0.00003595368234365775	0.00005186840487505442	5.380378043193497e-9	0	0.000211449532370759
YDL060W	0	0.	0.00003076629252029467	0.00004438482416154407	3.939814135778134e-9	0	0.000211449532370759
YDL063C	0	0	0.00003115610314752085	0.0000449471841290212	4.04028258086813e-9	0	0.000211449532370759
YDL064W	0	0	0.00003595368234365775	0.00005186840487505442	5.380378043193497e-9	0	0.000211449532370759
YDL066W	0	0.	0.00003093471064811854	0.0000446277924349978	3.983066448449765e-9	0	0.000211449532370759
YDL067C	0	0.	0.00005429782900666955	0.00007833220029162158	1.227114636980393e-8	0	0.000211449532370759
YDL068W	0	0.	0.00004554588484261838	0.00006570648531752166	8.634214771672331e-9	0	0.000211449532370759
YDL069C	0	0.00009485817059116668	0.0001268181945170486	0.0001422647708541099	2.697990279010034e-8	0.00001439861920372926	0.0003035423490008587
YDL070W	0	0.0004149928096182838	0.0004496622506925522	0.0004668174844716757	2.421189212206339e-7	0.0001879512836613383	0.0007767689149840951
YDL071C	0	0.	0.00004554588484261838	0.00006570648531752166	8.634214771672331e-9	0	0.0007767689149840951
YDL072C	0	0.0001422875899068695	0.0001741505039623216	0.0001896965485451457	4.49785329037255e-8	0.00003379831722075793	0.0003769162737275993
YDL073W	0	0	0.00003076933651021841	0.00004438921559011858	3.940593786372543e-9	0	0.0003769162737275993
YDL074C	0	0.0000889843695454505	0.0001189653085464176	0.0001334553635919768	2.374201373604972e-8	0.000013507044016551	0.0002847461015237286
YDL075W	0	0.004597512422710647	0.004640979890937394	0.004662683768435404	0.00002204562650422833	0.003603353330281133	0.005758858533171008
YDL076C	0	0.00005187392222620613	0.00008705626744799827	0.000103736860858797	1.614115003420961e-8	2.198075102885207e-6	0.0002471508314847843
YDL077C	0	0.0000444020373288666	0.00007451667639996289	0.0000887945587228271	1.182607686660785e-8	1.881470987062798e-6	0.0002115510047029132
YDL078C	0	0.0002074959956561369	0.0002422815778570974	0.0002593425351454492	8.070598798802115e-8	0.00006261889458308016	0.0004890945975123906
YDL079C	0	0.	0.00003083719936723757	0.00004448711787323911	3.957995305104182e-9	0	0.0004890945975123906
YDL080C	0	0.00008880437718361805	0.0001187246703210261	0.0001331854142643932	2.364606135716484e-8	0.00001347972332280361	0.0002841701219334191
YDL083C	0	0.002430723348661051	0.002474375113153603	0.00249614696423755	6.394368918775613e-6	0.001728408008893295	0.003301136929412933
YDL084W	0	0.000411191761691641	0.0004417124723117033	0.0004568309437802723	2.295517050963795e-7	0.000196129709569237	0.0007447131589779259
YDL085CA	0	0.00006571313756857947	0.0001102814101130274	0.0001314119774582633	2.590225278882259e-8	2.784507143008688e-6	0.0003130858151207697
YDL085W	0	0	0.00003166536482373827	0.00004568187003070531	4.173443653828236e-9	0	0.0003130858151207697
YDL086CA	0	0	0.00003595368234365775	0.00005186840487505442	5.380378043193497e-9	0	0.0003130858151207697
YDL086W	0	0.0003320074947829702	0.0003637239024450712	0.0003793967674932649	1.619260316967981e-7	0.0001410714970420361	0.0006464045260135384
YDL088C	0	0.	0.00005218441920127229	0.00007528337493599601	1.13345221804385e-8	0	0.0006464045260135384
YDL089W	0	0	0.00003166536482373827	0.00004568187003070531	4.173443653828236e-9	0	0.0006464045260135384
YDL090C	0	0.	0.00003287282863923701	0.00004742381657696611	4.49779749139575e-9	0	0.0006464045260135384
YDL091C	0	0.00004495213869784499	0.00007543987986123853	0.0000898946582533446	1.212092594477657e-8	1.904780062565135e-6	0.0002141719813672001
YDL092W	0	0.0001037478955722986	0.000138703132572283	0.0001555973324727844	3.227379599353118e-8	0.00001574798715245616	0.0003319893780995465
YDL093W	0	0.	0.00003075957679850673	0.00004437513576611553	3.938094338879037e-9	0	0.0003319893780995465
YDL094C	0	0.	0.00004554588484261838	0.00006570648531752166	8.634214771672331e-9	0	0.0003319893780995465
YDL095W	0	0.00004437990516764419	0.0000744795332809013	0.00008875029853982452	1.181429020613283e-8	1.880533196423216e-6	0.0002114455552256115
YDL096C	0	0	0.00003115610314752085	0.0000449471841290212	4.04028258086813e-9	0	0.0002114455552256115
YDL097C	0	0.00008926573875351583	0.0001193414810741355	0.0001338773560534556	2.389239846230219e-8	0.00001354975251366834	0.0002856464891367927
YDL098C	0	0.	0.00004554588484261838	0.00006570648531752166	8.634214771672331e-9	0	0.0002856464891367927
YDL099W	0	0.00006571313756857947	0.0001102814101130274	0.0001314119774582633	2.590225278882259e-8	2.784507143008688e-6	0.0003130858151207697
YDL100C	0	0.000311450554612961	0.0003412030065771835	0.0003559053588220155	1.424945697859552e-7	0.0001323369038929862	0.0006063801648918211
YDL101C	0	0.	0.00003093471064811854	0.0000446277924349978	3.983066448449765e-9	0	0.0006063801648918211
YDL102W	0	0.	0.00005173105180267872	0.00007462934089100904	1.113844029690068e-8	0	0.0006063801648918211
YDL103C	0	0.	0.00003093471064811854	0.0000446277924349978	3.983066448449765e-9	0	0.0006063801648918211
YDL104C	0	0.0000474289739670872	0.00007959660298337705	0.00009484785575843093	1.349345581106532e-8	2.009729713577628e-6	0.0002259729189443261
YDL105W	0	0.00009137404203995278	0.000122160145745805	0.0001370393493193803	2.503433928407965e-8	0.0000138697681648086	0.000292393099315822
YDL106C	0	0.	0.00003364801187420931	0.00004854213387645365	4.712427307605487e-9	0	0.000292393099315822
YDL107W	0	0.00004463272067245026	0.00007490381880653342	0.00008925588220490606	1.194927895698735e-8	1.891245573925301e-6	0.0002126501035846058
YDL108W	0	0	0.00003595368234365775	0.00005186840487505442	5.380378043193497e-9	0	0.0002126501035846058
YDL109C	0	0	0.00003079400420715896	0.00004442480242075741	3.946914688064343e-9	0	0.0002126501035846058
YDL110C	0	0.0001370614711483215	0.0001677540389786996	0.0001827290605195315	4.173511200253143e-8	0.00003255694800350483	0.0003630721808268455
YDL111C	0	0.	0.00003287282863923701	0.00004742381657696611	4.49779749139575e-9	0	0.0003630721808268455
YDL112W	0	0.	0.00003076081084039447	0.00004437691600002996	3.938410321851845e-9	0	0.0003630721808268455
YDL113C	0	0.	0.00003077482123466575	0.00004439712813615668	3.941998767947295e-9	0	0.0003630721808268455
YDL114W	0	0	0.00003595368234365775	0.00005186840487505442	5.380378043193497e-9	0	0.0003630721808268455
YDL115C	0	0	0.00003595368234365775	0.00005186840487505442	5.380378043193497e-9	0	0.0003630721808268455
YDL116W	0	0.	0.00004554588484261838	0.00006570648531752166	8.634214771672331e-9	0	0.0003630721808268455
YDL117W	0	0	0.00003115610314752085	0.0000449471841290212	4.04028258086813e-9	0	0.0003630721808268455
YDL118W	0	0	0.00003595368234365775	0.00005186840487505442	5.380378043193497e-9	0	0.0003630721808268455
YDL119C	0	0.	0.00003093471064811854	0.0000446277924349978	3.983066448449765e-9	0	0.0003630721808268455
YDL120W	0	0.0001037478955722986	0.000138703132572283	0.0001555973324727844	3.227379599353118e-8	0.00001574798715245616	0.0003319893780995465
YDL121C	0	0.0001037478955722986	0.000138703132572283	0.0001555973324727844	3.227379599353118e-8	0.00001574798715245616	0.0003319893780995465
YDL122W	0	0.00009137404203995278	0.000122160145745805	0.0001370393493193803	2.503433928407965e-8	0.0000138697681648086	0.000292393099315822
YDL123W	0	0.	0.00003287282863923701	0.00004742381657696611	4.49779749139575e-9	0	0.000292393099315822
YDL124W	0	0.0002845771843523516	0.000316315272490458	0.0003319713919530893	1.259418775742533e-7	0.0001114874676089349	0.0005814817067702509
YDL125C	0	0.00004568688500460819	0.0000766729610696449	0.00009136401202614455	1.252040550023488e-8	1.935913018412072e-6	0.0002176727017605498
YDL126C	0	0.0002221515891625117	0.0002519090357002194	0.0002665533431244072	8.288802484816777e-8	0.00007812371590520005	0.0004826183107883384
YDL127W	0	0	0.00003595368234365775	0.00005186840487505442	5.380378043193497e-9	0	0.0004826183107883384
YDL128W	0	0.00008926573875351583	0.0001193414810741355	0.0001338773560534556	2.389239846230219e-8	0.00001354975251366834	0.0002856464891367927
YDL129W	0	0	0.00003595368234365775	0.00005186840487505442	5.380378043193497e-9	0	0.0002856464891367927
YDL130WA	0	0.0001556219200462011	0.0001904708999382438	0.0002074738676354591	5.380384923902723e-8	0.00003696566348391179	0.0004122389313313316
YDL131W	0	0.	0.0000335326774427775	0.00004837574679430414	4.680177190664427e-9	0	0.0004122389313313316
YDL132W	0	0.0000444020373288666	0.00007451667639996289	0.0000887945587228271	1.182607686660785e-8	1.881470987062798e-6	0.0002115510047029132
YDL133W	0	0.00005187392222620613	0.00008705626744799827	0.000103736860858797	1.614115003420961e-8	2.198075102885207e-6	0.0002471508314847843
YDL134C	0	0.0000889843695454505	0.0001189653085464176	0.0001334553635919768	2.374201373604972e-8	0.000013507044016551	0.0002847461015237286
YDL135C	0	0.00006571313756857947	0.0001102814101130274	0.0001314119774582633	2.590225278882259e-8	2.784507143008688e-6	0.0003130858151207697
YDL137W	0	0.0003983811835767021	0.0004316628066011142	0.0004481313134559026	2.231233651408066e-7	0.0001804278798457248	0.0007456756231218991
YDL138W	0	0	0.00003166536482373827	0.00004568187003070531	4.173443653828236e-9	0	0.0007456756231218991
YDL139C	0	0.00004568688500460819	0.0000766729610696449	0.00009136401202614455	1.252040550023488e-8	1.935913018412072e-6	0.0002176727017605498
YDL140C	0	0.	0.00003125585532192815	0.00004509109153953912	4.066195628046204e-9	0	0.0002176727017605498
YDL141W	0	0.	0.00003083719936723757	0.00004448711787323911	3.957995305104182e-9	0	0.0002176727017605498
YDL142C	0	0	0.00003166536482373827	0.00004568187003070531	4.173443653828236e-9	0	0.0002176727017605498
YDL143W	0	0.000359625233956811	0.0003896688493736784	0.0004045351007514021	1.818221038923275e-7	0.0001628754505590904	0.0006731323087827488
YDL144C	0	0	0.00003115610314752085	0.0000449471841290212	4.04028258086813e-9	0	0.0006731323087827488
YDL145C	0	0.0002777671454239026	0.0003087456780845136	0.0003240271114693068	1.199862525338658e-7	0.0001088195693357028	0.0005675663678651681
YDL146W	0	0.	0.00003287282863923701	0.00004742381657696611	4.49779749139575e-9	0	0.0005675663678651681
YDL147W	0	0.0002845771843523516	0.000316315272490458	0.0003319713919530893	1.259418775742533e-7	0.0001114874676089349	0.0005814817067702509
YDL148C	0	0.00004449203449875908	0.00007466771341052008	0.00008897453621959623	1.187406611360085e-8	1.885284374668585e-6	0.0002119797994207645
YDL149W	0	0.00004438025771412706	0.00007448012493909844	0.00008875100356673304	1.181447791150667e-8	1.880548134491183e-6	0.0002114472349497586
YDL150W	0	0.	0.00004071240939648781	0.00005873354915490273	6.898892380036283e-9	0	0.0002114472349497586
YDL151C	0	0.	0.00004554588484261838	0.00006570648531752166	8.634214771672331e-9	0	0.0002114472349497586
YDL152W	0	0.	0.00004554588484261838	0.00006570648531752166	8.634214771672331e-9	0	0.0002114472349497586
YDL153C	0	0.0002286055593997874	0.0002797962111780767	0.0003047720916505621	1.161006952037899e-7	0.00005430257537615017	0.000605561398182231
YDL155W	0	0.00004449203449875908	0.00007466771341052008	0.00008897453621959623	1.187406611360085e-8	1.885284374668585e-6	0.0002119797994207645
YDL156W	0	0.	0.00003287282863923701	0.00004742381657696611	4.49779749139575e-9	0	0.0002119797994207645
YDL157C	0	0.	0.00004554588484261838	0.00006570648531752166	8.634214771672331e-9	0	0.0002119797994207645
YDL158C	0	0.0000474289739670872	0.00007959660298337705	0.00009484785575843093	1.349345581106532e-8	2.009729713577628e-6	0.0002259729189443261
YDL159CB	0	0	0.00003595368234365775	0.00005186840487505442	5.380378043193497e-9	0	0.0002259729189443261
YDL159W	0	0.	0.00003083719936723757	0.00004448711787323911	3.957995305104182e-9	0	0.0002259729189443261
YDL160C	0	0.00004449203449875908	0.00007466771341052008	0.00008897453621959623	1.187406611360085e-8	1.885284374668585e-6	0.0002119797994207645
YDL160CA	0	0	0.00003595368234365775	0.00005186840487505442	5.380378043193497e-9	0	0.0002119797994207645
YDL161W	0	0.	0.00003287282863923701	0.00004742381657696611	4.49779749139575e-9	0	0.0002119797994207645
YDL162C	0	0	0.00003595368234365775	0.00005186840487505442	5.380378043193497e-9	0	0.0002119797994207645
YDL163W	0	0.	0.00003287282863923701	0.00004742381657696611	4.49779749139575e-9	0	0.0002119797994207645
YDL164C	0	0.00004438973233767575	0.00007449602564899376	0.00008876995104214934	1.1819523019285e-8	1.880949596243637e-6	0.0002114923771311007
YDL165W	0	0	0.00003595368234365775	0.00005186840487505442	5.380378043193497e-9	0	0.0002114923771311007
YDL166C	0	0.00009137404203995278	0.000122160145745805	0.0001370393493193803	2.503433928407965e-8	0.0000138697681648086	0.000292393099315822
YDL167C	0	0.	0.00003098527243721804	0.00004470073539325231	3.996097568198834e-9	0	0.000292393099315822
YDL168W	0	0.00009485817059116668	0.0001268181945170486	0.0001422647708541099	2.697990279010034e-8	0.00001439861920372926	0.0003035423490008587
YDL169C	0	0	0.00003166536482373827	0.00004568187003070531	4.173443653828236e-9	0	0.0003035423490008587
YDL170W	0	0.0000444020373288666	0.00007451667639996289	0.0000887945587228271	1.182607686660785e-8	1.881470987062798e-6	0.0002115510047029132
YDL171C	0	0.00004437987115121671	0.00007447947619331011	0.00008875023051359042	1.181427209500283e-8	1.880531754921184e-6	0.000211445393157874
YDL172C	0	0.	0.00004554588484261838	0.00006570648531752166	8.634214771672331e-9	0	0.000211445393157874
YDL173W	0	0.0002593701224102096	0.0002941132832893503	0.0003112111960411315	1.129884956842295e-7	0.00009121213847395798	0.0005634758581356319
YDL174C	0	0.00004438425880901415	0.00007448683974416919	0.00008875900500860897	1.181660830865196e-8	1.880717670144586e-6	0.000211466298309426
YDL175C	0	0.	0.00003287282863923701	0.00004742381657696611	4.49779749139575e-9	0	0.000211466298309426
YDL176W	0	0.	0.00003077482123466575	0.00004439712813615668	3.941998767947295e-9	0	0.000211466298309426
YDL177C	0	0.00004979715857470849	0.00008357097583248872	0.00009958375769560405	1.487459865777206e-8	2.110076240955917e-6	0.0002372561372553034
YDL178W	0	0.	0.00005190754330765012	0.00007488395000152596	1.121456971217933e-8	0	0.0002372561372553034
YDL179W	0	0	0.00003595368234365775	0.00005186840487505442	5.380378043193497e-9	0	0.0002372561372553034
YDL180W	0	0.00004442971389971192	0.00007456312437834376	0.00008884990668640874	1.184082451576134e-8	1.882643707144035e-6	0.0002116828707142614
YDL181W	0	0.0001971364325190569	0.0002412814366124457	0.0002628199074614868	8.633808728674155e-8	0.00004682700715159405	0.0005222074630063651
YDL182W	0	0.	0.00005794743506655427	0.00008359712091881335	1.397609876859653e-8	0	0.0005222074630063651
YDL183C	0	0	0.00003166536482373827	0.00004568187003070531	4.173443653828236e-9	0	0.0005222074630063651
YDL184C	0	0.0134502071604431	0.01349297465981695	0.01351434668679365	0.0001835141700454395	0.01170001443395929	0.01536474982576669
YDL185CA	0	0.	0.00004554588484261838	0.00006570648531752166	8.634214771672331e-9	0	0.01536474982576669
YDL185W	0	0.0004882048111292563	0.0005178312211693051	0.0005325299923151762	3.072040814623961e-7	0.0002521672968031178	0.0008390150938280384
YDL186W	0	0.	0.00004554588484261838	0.00006570648531752166	8.634214771672331e-9	0	0.0008390150938280384
YDL188C	0	0.00004449203449875908	0.00007466771341052008	0.00008897453621959623	1.187406611360085e-8	1.885284374668585e-6	0.0002119797994207645
YDL189W	0	0	0.00003166536482373827	0.00004568187003070531	4.173443653828236e-9	0	0.0002119797994207645
YDL190C	0	0.	0.00005190754330765012	0.00007488395000152596	1.121456971217933e-8	0	0.0002119797994207645
YDL192W	0	0.001244988258920991	0.00127952250878278	0.00129672547282394	1.748664265185149e-6	0.000809898678553246	0.001813249032861863
YDL193W	0	0	0.00003595368234365775	0.00005186840487505442	5.380378043193497e-9	0	0.001813249032861863
YDL194W	0	0	0.00003166536482373827	0.00004568187003070531	4.173443653828236e-9	0	0.001813249032861863
YDL195W	0	0.00008876178280317337	0.0001186677243684166	0.0001331215319702748	2.36233830866552e-8	0.00001347325800439675	0.0002840338189503593
YDL197C	0	0.00004568688500460819	0.0000766729610696449	0.00009136401202614455	1.252040550023488e-8	1.935913018412072e-6	0.0002176727017605498
YDL198C	0	0.00006571313756857947	0.0001102814101130274	0.0001314119774582633	2.590225278882259e-8	2.784507143008688e-6	0.0003130858151207697
YDL199C	0	0.	0.00003093471064811854	0.0000446277924349978	3.983066448449765e-9	0	0.0003130858151207697
YDL200C	0	0.0001314252817918772	0.0001757053732279817	0.0001971062989193657	5.179002719486687e-8	0.00001994925119872567	0.0004205541072543939
YDL201W	0	0.00009485817059116668	0.0001268181945170486	0.0001422647708541099	2.697990279010034e-8	0.00001439861920372926	0.0003035423490008587
YDL202W	0	0	0.00003595368234365775	0.00005186840487505442	5.380378043193497e-9	0	0.0003035423490008587
YDL203C	0	0.	0.00005190754330765012	0.00007488395000152596	1.121456971217933e-8	0	0.0003035423490008587
YDL204W	0	0.	0.00005281751887098412	0.00007619669240291221	1.161120070665668e-8	0	0.0003035423490008587
YDL205C	0	0.0000889843695454505	0.0001189653085464176	0.0001334553635919768	2.374201373604972e-8	0.000013507044016551	0.0002847461015237286
YDL206W	0	0.00004449203449875908	0.00007466771341052008	0.00008897453621959623	1.187406611360085e-8	1.885284374668585e-6	0.0002119797994207645
YDL207W	0	0.0000474289739670872	0.00007959660298337705	0.00009484785575843093	1.349345581106532e-8	2.009729713577628e-6	0.0002259729189443261
YDL208W	0	0.	0.00004554588484261838	0.00006570648531752166	8.634214771672331e-9	0	0.0002259729189443261
YDL209C	0	0	0.00003595368234365775	0.00005186840487505442	5.380378043193497e-9	0	0.0002259729189443261
YDL210W	0	0	0.00003079400420715896	0.00004442480242075741	3.946914688064343e-9	0	0.0002259729189443261
YDL211C	0	0	0.00003595368234365775	0.00005186840487505442	5.380378043193497e-9	0	0.0002259729189443261
YDL212W	0	0.0003320074947829702	0.0003637239024450712	0.0003793967674932649	1.619260316967981e-7	0.0001410714970420361	0.0006464045260135384
YDL213C	0	0.0001897172319489323	0.0002215222229119614	0.0002371213089142936	6.74682286397421e-8	0.00005725359610721693	0.0004471873774212378
YDL214C	0	0.	0.00003093471064811854	0.0000446277924349978	3.983066448449765e-9	0	0.0004471873774212378
YDL215C	0	0.00004438004314176156	0.00007447976483499	0.00008875057446243069	1.181436366720194e-8	1.880539042710062e-6	0.0002114462126085539
YDL216C	0	0.	0.00003077482123466575	0.00004439712813615668	3.941998767947295e-9	0	0.0002114462126085539
YDL217C	0	0	0.00003115610314752085	0.0000449471841290212	4.04028258086813e-9	0	0.0002114462126085539
YDL218W	0	0.	0.00004554588484261838	0.00006570648531752166	8.634214771672331e-9	0	0.0002114462126085539
YDL219W	0	0	0.00003595368234365775	0.00005186840487505442	5.380378043193497e-9	0	0.0002114462126085539
YDL220C	0	0	0.00003763556217234658	0.00005429476159486148	5.895530158252657e-9	0	0.0002114462126085539
YDL221W	0	0.	0.00004554588484261838	0.00006570648531752166	8.634214771672331e-9	0	0.0002114462126085539
YDL222C	0	0.	0.00003287282863923701	0.00004742381657696611	4.49779749139575e-9	0	0.0002114462126085539
YDL223C	0	0.	0.00003075951061922932	0.00004437504029003197	3.938077392690272e-9	0	0.0002114462126085539
YDL224C	0	0.00008877976746980551	0.0001186917687135594	0.0001331485050537363	2.363295722785185e-8	0.00001347598786195388	0.0002840913702928925
YDL225W	0	0.00008926573875351583	0.0001193414810741355	0.0001338773560534556	2.389239846230219e-8	0.00001354975251366834	0.0002856464891367927
YDL226C	0	0.0001037478955722986	0.000138703132572283	0.0001555973324727844	3.227379599353118e-8	0.00001574798715245616	0.0003319893780995465
YDL227C	0	0	0.00003595368234365775	0.00005186840487505442	5.380378043193497e-9	0	0.0003319893780995465
YDL228C	0	0.0001422875899068695	0.0001741505039623216	0.0001896965485451457	4.49785329037255e-8	0.00003379831722075793	0.0003769162737275993
YDL229W	0	0.004901499897592094	0.004931134583356687	0.004945937657417312	0.00002468336104461198	0.004039502176157557	0.005877426228931493
YDL230W	0	0	0.00003166536482373827	0.00004568187003070531	4.173443653828236e-9	0	0.005877426228931493
YDL231C	0	0.	0.00005178527584492815	0.00007470756525571604	1.116180218809661e-8	0	0.005877426228931493
YDL232W	0	0.0002074959956561369	0.0002422815778570974	0.0002593425351454492	8.070598798802115e-8	0.00006261889458308016	0.0004890945975123906
YDL233W	0	0.00004449203449875908	0.00007466771341052008	0.00008897453621959623	1.187406611360085e-8	1.885284374668585e-6	0.0002119797994207645
YDL234C	0	0.	0.0000741487278997217	0.0001069684254408839	2.288261033691583e-8	0	0.0002119797994207645
YDL235C	0	0.	0.00004554588484261838	0.00006570648531752166	8.634214771672331e-9	0	0.0002119797994207645
YDL236W	0	0.0001037478955722986	0.000138703132572283	0.0001555973324727844	3.227379599353118e-8	0.00001574798715245616	0.0003319893780995465
YDL237W	0	0.00005187392222620613	0.00008705626744799827	0.000103736860858797	1.614115003420961e-8	2.198075102885207e-6	0.0002471508314847843
YDL238C	0	0	0.00003166536482373827	0.00004568187003070531	4.173443653828236e-9	0	0.0002471508314847843
YDL239C	0	0.	0.00003093471064811854	0.0000446277924349978	3.983066448449765e-9	0	0.0002471508314847843
YDL240W	0	0.	0.00003083719936723757	0.00004448711787323911	3.957995305104182e-9	0	0.0002471508314847843
YDL241W	0	0.	0.00003287282863923701	0.00004742381657696611	4.49779749139575e-9	0	0.0002471508314847843
YDL242W	0	0	0.00003595368234365775	0.00005186840487505442	5.380378043193497e-9	0	0.0002471508314847843
YDL243C	0	0.	0.00005190754330765012	0.00007488395000152596	1.121456971217933e-8	0	0.0002471508314847843
YDL244W	0	0	0.00003595368234365775	0.00005186840487505442	5.380378043193497e-9	0	0.0002471508314847843
YDL245C	0	0	0.00003076005975838602	0.00004437583247308432	3.938217999510721e-9	0	0.0002471508314847843
YDL246C	0	0.	0.00005429782900666955	0.00007833220029162158	1.227114636980393e-8	0	0.0002471508314847843
YDL247W	0	0.	0.00003077482123466575	0.00004439712813615668	3.941998767947295e-9	0	0.0002471508314847843
YDL247WA	0	0.	0.00004554588484261838	0.00006570648531752166	8.634214771672331e-9	0	0.0002471508314847843
YDL248W	0	0.	0.00008772044109231427	0.0001265448879359251	3.202297642196755e-8	0	0.0002471508314847843
YDR001C	0	0.0002845771843523516	0.000316315272490458	0.0003319713919530893	1.259418775742533e-7	0.0001114874676089349	0.0005814817067702509
YDR002W	0	0.0007884920568448232	0.000832337702725187	0.0008540976760768595	7.855414929787084e-7	0.0004203135886423081	0.001326406944044491
YDR003W	0	0.00005187392222620613	0.00008705626744799827	0.000103736860858797	1.614115003420961e-8	2.198075102885207e-6	0.0002471508314847843
YDR003WA	0	0.00006571313756857947	0.0001102814101130274	0.0001314119774582633	2.590225278882259e-8	2.784507143008688e-6	0.0003130858151207697
YDR004W	0	0.	0.00003287282863923701	0.00004742381657696611	4.49779749139575e-9	0	0.0003130858151207697
YDR005C	0	0	0.00003595368234365775	0.00005186840487505442	5.380378043193497e-9	0	0.0003130858151207697
YDR006C	0	0.0000889843695454505	0.0001189653085464176	0.0001334553635919768	2.374201373604972e-8	0.000013507044016551	0.0002847461015237286
YDR007W	0	0.	0.00004554588484261838	0.00006570648531752166	8.634214771672331e-9	0	0.0002847461015237286
YDR009W	0	0.	0.00003083719936723757	0.00004448711787323911	3.957995305104182e-9	0	0.0002847461015237286
YDR010C	0	0.	0.00004554588484261838	0.00006570648531752166	8.634214771672331e-9	0	0.0002847461015237286
YDR011W	0	0.	0.00003076629252029467	0.00004438482416154407	3.939814135778134e-9	0	0.0002847461015237286
YDR013W	0	0.00004568688500460819	0.0000766729610696449	0.00009136401202614455	1.252040550023488e-8	1.935913018412072e-6	0.0002176727017605498
YDR014W	0	0	0.00003166536482373827	0.00004568187003070531	4.173443653828236e-9	0	0.0002176727017605498
YDR014WA	0	0.	0.00004554588484261838	0.00006570648531752166	8.634214771672331e-9	0	0.0002176727017605498
YDR017C	0	0.	0.00003752184336113857	0.00005413070576481512	5.859956403766335e-9	0	0.0002176727017605498
YDR018C	0	0.	0.00003093471064811854	0.0000446277924349978	3.983066448449765e-9	0	0.0002176727017605498
YDR019C	0	0.00008990456746242169	0.0001201955538216739	0.0001348354596011477	2.423559881899139e-8	0.00001364671914362669	0.0002876907542326538
YDR020C	0	0	0.00003166536482373827	0.00004568187003070531	4.173443653828236e-9	0	0.0002876907542326538
YDR021W	0	0.	0.00003083719936723757	0.00004448711787323911	3.957995305104182e-9	0	0.0002876907542326538
YDR022C	0	0.	0.00004554588484261838	0.00006570648531752166	8.634214771672331e-9	0	0.0002876907542326538
YDR023W	0	0.00007620428540656232	0.00012788733051767	0.0001523909530515324	3.483249059071213e-8	3.229102287752662e-6	0.0003630666717583442
YDR024W	0	0.0005187415236264285	0.0005533814472022494	0.0005705552659450336	3.551084515638165e-7	0.0002583227866159686	0.0009134693725723765
YDR026C	0	0	0.00003115610314752085	0.0000449471841290212	4.04028258086813e-9	0	0.0009134693725723765
YDR027C	0	0.00007457526961762246	0.0001251535988127999	0.0001491334944804612	3.335929261156918e-8	3.160065072677688e-6	0.000355306075345835
YDR028C	0	0.00004437990516764419	0.0000744795332809013	0.00008875029853982452	1.181429020613283e-8	1.880533196423216e-6	0.0002114455552256115
YDR030C	0	0.00004568688500460819	0.0000766729610696449	0.00009136401202614455	1.252040550023488e-8	1.935913018412072e-6	0.0002176727017605498
YDR031W	0	0.	0.00003287282863923701	0.00004742381657696611	4.49779749139575e-9	0	0.0002176727017605498
YDR032C	0	0.000466867141029939	0.0005015206663548462	0.0005186863496174791	2.959234177709308e-7	0.0002226853533680556	0.000845548979670444
YDR033W	0	0.001199204245104501	0.001235504067234271	0.001253580767363456	1.639702473362898e-6	0.0007641144803501221	0.001774323384902103
YDR034C	0	0.00004463272067245026	0.00007490381880653342	0.00008925588220490606	1.194927895698735e-8	1.891245573925301e-6	0.0002126501035846058
YDR034CA	0	0.00006571313756857947	0.0001102814101130274	0.0001314119774582633	2.590225278882259e-8	2.784507143008688e-6	0.0003130858151207697
YDR034CC	0	0.	0.00006306810029239179	0.00009098410951858957	1.655512141927219e-8	0	0.0003130858151207697
YDR034CD	0	0.	0.00008668435892812815	0.0001250504853037968	3.127130418317411e-8	0	0.0003130858151207697
YDR035W	0	0.00009137404203995278	0.000122160145745805	0.0001370393493193803	2.503433928407965e-8	0.0000138697681648086	0.000292393099315822
YDR036C	0	0.	0.00005173105180267872	0.00007462934089100904	1.113844029690068e-8	0	0.000292393099315822
YDR037W	0	0.0003551263395518225	0.0003847940678363817	0.0003994743192496814	1.773013131368519e-7	0.0001608379276739502	0.0006647112315493572
YDR038C	0	0.	0.00003098527243721804	0.00004470073539325231	3.996097568198834e-9	0	0.0006647112315493572
YDR039C	0	0.	0.00003085953742487213	0.00004451934387666673	3.963731662279156e-9	0	0.0006647112315493572
YDR040C	0	0	0.00003085653042608264	0.00004451500584454636	3.962959233311058e-9	0	0.0006647112315493572
YDR042C	0	0.	0.00004554588484261838	0.00006570648531752166	8.634214771672331e-9	0	0.0006647112315493572
YDR043C	0	0.00005187392222620613	0.00008705626744799827	0.000103736860858797	1.614115003420961e-8	2.198075102885207e-6	0.0002471508314847843
YDR044W	0	0.	0.00003287282863923701	0.00004742381657696611	4.49779749139575e-9	0	0.0002471508314847843
YDR045C	0	0.	0.00003287282863923701	0.00004742381657696611	4.49779749139575e-9	0	0.0002471508314847843
YDR046C	0	0.00004449203449875908	0.00007466771341052008	0.00008897453621959623	1.187406611360085e-8	1.885284374668585e-6	0.0002119797994207645
YDR047W	0	0.0001334770051861583	0.0001633668564878984	0.0001779502243068075	3.958068873284358e-8	0.00003170552546955681	0.0003535768331653708
YDR048C	0	0.	0.00004554588484261838	0.00006570648531752166	8.634214771672331e-9	0	0.0003535768331653708
YDR049W	0	0	0.00003166536482373827	0.00004568187003070531	4.173443653828236e-9	0	0.0003535768331653708
YDR051C	0	0.0000444020373288666	0.00007451667639996289	0.0000887945587228271	1.182607686660785e-8	1.881470987062798e-6	0.0002115510047029132
YDR052C	0	0.	0.00005178527584492815	0.00007470756525571604	1.116180218809661e-8	0	0.0002115510047029132
YDR053W	0	0.	0.00004554588484261838	0.00006570648531752166	8.634214771672331e-9	0	0.0002115510047029132
YDR054C	0	0.00009485817059116668	0.0001268181945170486	0.0001422647708541099	2.697990279010034e-8	0.00001439861920372926	0.0003035423490008587
YDR055W	0	0.0002697171840827776	0.0002997978581852961	0.0003146363803709049	1.131322927511065e-7	0.0001056659261421213	0.0005511173801553062
YDR056C	0	0.	0.00003287282863923701	0.00004742381657696611	4.49779749139575e-9	0	0.0005511173801553062
YDR057W	0	0.00004442971389971192	0.00007456312437834376	0.00008884990668640874	1.184082451576134e-8	1.882643707144035e-6	0.0002116828707142614
YDR058C	0	0.0000474289739670872	0.00007959660298337705	0.00009484785575843093	1.349345581106532e-8	2.009729713577628e-6	0.0002259729189443261
YDR059C	0	0.0001314252817918772	0.0001757053732279817	0.0001971062989193657	5.179002719486687e-8	0.00001994925119872567	0.0004205541072543939
YDR060W	0	0.00004463272067245026	0.00007490381880653342	0.00008925588220490606	1.194927895698735e-8	1.891245573925301e-6	0.0002126501035846058
YDR061W	0	0	0.00003115610314752085	0.0000449471841290212	4.04028258086813e-9	0	0.0002126501035846058
YDR062W	0	0.0001776099646563348	0.000207385136808406	0.0002219886653102099	5.913159244204954e-8	0.0000535998748160656	0.0004186484794883525
YDR063W	0	0.00005187392222620613	0.00008705626744799827	0.000103736860858797	1.614115003420961e-8	2.198075102885207e-6	0.0002471508314847843
YDR064W	0	0.003087441209671801	0.003131034766970978	0.003152788377901581	0.00001014660746945412	0.002286328999710674	0.004056336958512748
YDR065W	0	0	0.00003166536482373827	0.00004568187003070531	4.173443653828236e-9	0	0.004056336958512748
YDR066C	0	0	0.00003595368234365775	0.00005186840487505442	5.380378043193497e-9	0	0.004056336958512748
YDR067C	0	0.0001037478955722986	0.000138703132572283	0.0001555973324727844	3.227379599353118e-8	0.00001574798715245616	0.0003319893780995465
YDR068W	0	0.0000474289739670872	0.00007959660298337705	0.00009484785575843093	1.349345581106532e-8	2.009729713577628e-6	0.0002259729189443261
YDR069C	0	0.000108378610449951	0.0001448940492236264	0.0001625423093860171	3.521912847912027e-8	0.00001645088777550878	0.0003468074876956745
YDR070C	0	0.	0.00004554588484261838	0.00006570648531752166	8.634214771672331e-9	0	0.0003468074876956745
YDR071C	0	0.0004149928096182838	0.0004496622506925522	0.0004668174844716757	2.421189212206339e-7	0.0001879512836613383	0.0007767689149840951
YDR072C	0	0.0000444020373288666	0.00007451667639996289	0.0000887945587228271	1.182607686660785e-8	1.881470987062798e-6	0.0002115510047029132
YDR073W	0	0.	0.00004554588484261838	0.00006570648531752166	8.634214771672331e-9	0	0.0002115510047029132
YDR074W	0	0.0001775228490481003	0.0002072834159000645	0.0002218797809834384	5.907359897159268e-8	0.00005357358519896547	0.000418443132528741
YDR075W	0	0	0.00003166536482373827	0.00004568187003070531	4.173443653828236e-9	0	0.000418443132528741
YDR076W	0	0.	0.00003287282863923701	0.00004742381657696611	4.49779749139575e-9	0	0.000418443132528741
YDR077W	0	0.001802457832830388	0.001833974026684233	0.001849694115245858	3.508909049032104e-6	0.001287825144499495	0.002438448036112123
YDR078C	0	0.	0.00003287282863923701	0.00004742381657696611	4.49779749139575e-9	0	0.002438448036112123
YDR079CA	0	0.00004568688500460819	0.0000766729610696449	0.00009136401202614455	1.252040550023488e-8	1.935913018412072e-6	0.0002176727017605498
YDR079W	0	0.	0.00004554588484261838	0.00006570648531752166	8.634214771672331e-9	0	0.0002176727017605498
YDR080W	0	0.	0.00003076249873715896	0.00004437935108511198	3.938842558290455e-9	0	0.0002176727017605498
YDR081C	0	0	0.00003079400420715896	0.00004442480242075741	3.946914688064343e-9	0	0.0002176727017605498
YDR082W	0	0.	0.00005178527584492815	0.00007470756525571604	1.116180218809661e-8	0	0.0002176727017605498
YDR083W	0	0.0001422875899068695	0.0001741505039623216	0.0001896965485451457	4.49785329037255e-8	0.00003379831722075793	0.0003769162737275993
YDR084C	0	0.00005187392222620613	0.00008705626744799827	0.000103736860858797	1.614115003420961e-8	2.198075102885207e-6	0.0002471508314847843
YDR085C	0	0.0001332900475055299	0.0001631380308198376	0.0001777009707988259	3.946988528153431e-8	0.00003166111722574367	0.0003530815766730107
YDR087C	0	0	0.00003595368234365775	0.00005186840487505442	5.380378043193497e-9	0	0.0003530815766730107
YDR088C	0	0.0000474289739670872	0.00007959660298337705	0.00009484785575843093	1.349345581106532e-8	2.009729713577628e-6	0.0002259729189443261
YDR089W	0	0.00004438182352287612	0.00007448275274494064	0.00008875413489149215	1.18153116090341e-8	1.880614481383336e-6	0.000211454695302441
YDR090C	0	0	0.00003166536482373827	0.00004568187003070531	4.173443653828236e-9	0	0.000211454695302441
YDR091C	0	0.	0.00003287282863923701	0.00004742381657696611	4.49779749139575e-9	0	0.000211454695302441
YDR092W	0	0.	0.00004554588484261838	0.00006570648531752166	8.634214771672331e-9	0	0.000211454695302441
YDR093W	0	0.00004437988625949906	0.00007447950154847353	0.00008875026072710038	1.181428013896882e-8	1.880532395244163e-6	0.000211445465137116
YDR094W	0	0.00006571313756857947	0.0001102814101130274	0.0001314119774582633	2.590225278882259e-8	2.784507143008688e-6	0.0003130858151207697
YDR095C	0	0.	0.00004554588484261838	0.00006570648531752166	8.634214771672331e-9	0	0.0003130858151207697
YDR096W	0	0.	0.00003077482123466575	0.00004439712813615668	3.941998767947295e-9	0	0.0003130858151207697
YDR097C	0	0.	0.00003076629252029467	0.00004438482416154407	3.939814135778134e-9	0	0.0003130858151207697
YDR098C	0	0.	0.00003287282863923701	0.00004742381657696611	4.49779749139575e-9	0	0.0003130858151207697
YDR098CA	0	0.	0.0001074132329930365	0.0001549414733106474	4.799194433631253e-8	0	0.0003130858151207697
YDR098CB	0	0.	0.00008761769490624616	0.0001263966919723701	3.194803740327943e-8	0	0.0003130858151207697
YDR099W	0	0.	0.00003287282863923701	0.00004742381657696611	4.49779749139575e-9	0	0.0003130858151207697
YDR100W	0	0.00009485817059116668	0.0001268181945170486	0.0001422647708541099	2.697990279010034e-8	0.00001439861920372926	0.0003035423490008587
YDR101C	0	0.0001370614711483215	0.0001677540389786996	0.0001827290605195315	4.173511200253143e-8	0.00003255694800350483	0.0003630721808268455
YDR102C	0	0	0.00003595368234365775	0.00005186840487505442	5.380378043193497e-9	0	0.0003630721808268455
YDR103W	0	0.0000474289739670872	0.00007959660298337705	0.00009484785575843093	1.349345581106532e-8	2.009729713577628e-6	0.0002259729189443261
YDR104C	0	0	0.00003344436613040188	0.0000482483445703591	4.655558200702265e-9	0	0.0002259729189443261
YDR105C	0	0.	0.00003077482123466575	0.00004439712813615668	3.941998767947295e-9	0	0.0002259729189443261
YDR106W	0	0.0000474289739670872	0.00007959660298337705	0.00009484785575843093	1.349345581106532e-8	2.009729713577628e-6	0.0002259729189443261
YDR107C	0	0.00004568688500460819	0.0000766729610696449	0.00009136401202614455	1.252040550023488e-8	1.935913018412072e-6	0.0002176727017605498
YDR108W	0	0.00004449203449875908	0.00007466771341052008	0.00008897453621959623	1.187406611360085e-8	1.885284374668585e-6	0.0002119797994207645
YDR109C	0	0.	0.00003093471064811854	0.0000446277924349978	3.983066448449765e-9	0	0.0002119797994207645
YDR110W	0	0.00004495213869784499	0.00007543987986123853	0.0000898946582533446	1.212092594477657e-8	1.904780062565135e-6	0.0002141719813672001
YDR111C	0	0	0.00003079400420715896	0.00004442480242075741	3.946914688064343e-9	0	0.0002141719813672001
YDR112W	0	0.	0.00004554588484261838	0.00006570648531752166	8.634214771672331e-9	0	0.0002141719813672001
YDR113C	0	0.00005187392222620613	0.00008705626744799827	0.000103736860858797	1.614115003420961e-8	2.198075102885207e-6	0.0002471508314847843
YDR114C	0	0	0.00003595368234365775	0.00005186840487505442	5.380378043193497e-9	0	0.0002471508314847843
YDR115W	0	0.00006571313756857947	0.0001102814101130274	0.0001314119774582633	2.590225278882259e-8	2.784507143008688e-6	0.0003130858151207697
YDR116C	0	0	0.00003595368234365775	0.00005186840487505442	5.380378043193497e-9	0	0.0003130858151207697
YDR117C	0	0.00009485817059116668	0.0001268181945170486	0.0001422647708541099	2.697990279010034e-8	0.00001439861920372926	0.0003035423490008587
YDR118W	0	0.	0.00003083719936723757	0.00004448711787323911	3.957995305104182e-9	0	0.0003035423490008587
YDR118WA	0	0.	0.00004554588484261838	0.00006570648531752166	8.634214771672331e-9	0	0.0003035423490008587
YDR119W	0	0.00008877976746980551	0.0001186917687135594	0.0001331485050537363	2.363295722785185e-8	0.00001347598786195388	0.0002840913702928925
YDR119WA	0	0	0.00003595368234365775	0.00005186840487505442	5.380378043193497e-9	0	0.0002840913702928925
YDR120C	0	0.0001338990542890928	0.0001638834207778812	0.0001785129035638524	3.983139387839639e-8	0.00003180577522587688	0.0003546948536949693
YDR121W	0	0.	0.00004554588484261838	0.00006570648531752166	8.634214771672331e-9	0	0.0003546948536949693
YDR122W	0	0.0001331463795155329	0.0001629621892875401	0.0001775094314498137	3.938484368145307e-8	0.00003162699162808753	0.0003527009958317404
YDR123C	0	0	0.00003079400420715896	0.00004442480242075741	3.946914688064343e-9	0	0.0003527009958317404
YDR124W	0	0	0.00003115610314752085	0.0000449471841290212	4.04028258086813e-9	0	0.0003527009958317404
YDR125C	0	0	0.00003166536482373827	0.00004568187003070531	4.173443653828236e-9	0	0.0003527009958317404
YDR126W	0	0.	0.00005173105180267872	0.00007462934089100904	1.113844029690068e-8	0	0.0003527009958317404
YDR127W	0	0.0002219025563899206	0.0002516266421497653	0.0002662545317474088	8.270229026947154e-8	0.00007803614058807571	0.0004820772806481549
YDR128W	0	0.00004438073990635926	0.00007448093417436937	0.0000887519678611933	1.181473464632513e-8	1.880568566149891e-6	0.000211449532370759
YDR129C	0	0.000228437145752381	0.0002590366110231012	0.0002740953004964608	8.764492613874661e-8	0.00008033410817778505	0.0004962738288012665
YDR130C	0	0.	0.00003287282863923701	0.00004742381657696611	4.49779749139575e-9	0	0.0004962738288012665
YDR131C	0	0.	0.00003093471064811854	0.0000446277924349978	3.983066448449765e-9	0	0.0004962738288012665
YDR132C	0	0	0.00003115610314752085	0.0000449471841290212	4.04028258086813e-9	0	0.0004962738288012665
YDR135C	0	0.0001787844736908065	0.0002087565571027365	0.0002234566640757696	5.991624888210702e-8	0.00005395431646228134	0.0004214170051144484
YDR136C	0	0.	0.00003287282863923701	0.00004742381657696611	4.49779749139575e-9	0	0.0004214170051144484
YDR137W	0	0.00004892552477123972	0.00008210816959901124	0.00009784066396621229	1.435843131025281e-8	2.073142622327455e-6	0.0002331032433910802
YDR138W	0	0	0.00003166536482373827	0.00004568187003070531	4.173443653828236e-9	0	0.0002331032433910802
YDR140W	0	0.	0.00003287282863923701	0.00004742381657696611	4.49779749139575e-9	0	0.0002331032433910802
YDR141C	0	0.	0.00003076081084039447	0.00004437691600002996	3.938410321851845e-9	0	0.0002331032433910802
YDR142C	0	0.	0.00003083719936723757	0.00004448711787323911	3.957995305104182e-9	0	0.0002331032433910802
YDR144C	0	0	0.00003166536482373827	0.00004568187003070531	4.173443653828236e-9	0	0.0002331032433910802
YDR146C	0	0.0000474289739670872	0.00007959660298337705	0.00009484785575843093	1.349345581106532e-8	2.009729713577628e-6	0.0002259729189443261
YDR147W	0	0.00004449203449875908	0.00007466771341052008	0.00008897453621959623	1.187406611360085e-8	1.885284374668585e-6	0.0002119797994207645
YDR148C	0	0.00004463272067245026	0.00007490381880653342	0.00008925588220490606	1.194927895698735e-8	1.891245573925301e-6	0.0002126501035846058
YDR149C	0	0.	0.00003287282863923701	0.00004742381657696611	4.49779749139575e-9	0	0.0002126501035846058
YDR150W	0	0.00004437987115121671	0.00007447947619331011	0.00008875023051359042	1.181427209500283e-8	1.880531754921184e-6	0.000211445393157874
YDR151C	0	0	0.00003595368234365775	0.00005186840487505442	5.380378043193497e-9	0	0.000211445393157874
YDR152W	0	0.00008926573875351583	0.0001193414810741355	0.0001338773560534556	2.389239846230219e-8	0.00001354975251366834	0.0002856464891367927
YDR153C	0	0.	0.00003287282863923701	0.00004742381657696611	4.49779749139575e-9	0	0.0002856464891367927
YDR154C	0	0.	0.00008772044109231427	0.0001265448879359251	3.202297642196755e-8	0	0.0002856464891367927
YDR155C	0	0.000118789405241328	0.0001993452865225195	0.0002375351214930644	8.462661940890449e-8	5.03434614661697e-6	0.0005659037446942769
YDR156W	0	0.0000474289739670872	0.00007959660298337705	0.00009484785575843093	1.349345581106532e-8	2.009729713577628e-6	0.0002259729189443261
YDR157W	0	0.	0.00004554588484261838	0.00006570648531752166	8.634214771672331e-9	0	0.0002259729189443261
YDR158W	0	0.0002845771843523516	0.000316315272490458	0.0003319713919530893	1.259418775742533e-7	0.0001114874676089349	0.0005814817067702509
YDR159W	0	0.00004449203449875908	0.00007466771341052008	0.00008897453621959623	1.187406611360085e-8	1.885284374668585e-6	0.0002119797994207645
YDR160W	0	0	0.00003115610314752085	0.0000449471841290212	4.04028258086813e-9	0	0.0002119797994207645
YDR161W	0	0.	0.00003287282863923701	0.00004742381657696611	4.49779749139575e-9	0	0.0002119797994207645
YDR162C	0	0.	0.00004554588484261838	0.00006570648531752166	8.634214771672331e-9	0	0.0002119797994207645
YDR163W	0	0	0.00003166536482373827	0.00004568187003070531	4.173443653828236e-9	0	0.0002119797994207645
YDR164C	0	0	0.00003079400420715896	0.00004442480242075741	3.946914688064343e-9	0	0.0002119797994207645
YDR165W	0	0.0001556219200462011	0.0001904708999382438	0.0002074738676354591	5.380384923902723e-8	0.00003696566348391179	0.0004122389313313316
YDR166C	0	0	0.00003595368234365775	0.00005186840487505442	5.380378043193497e-9	0	0.0004122389313313316
YDR167W	0	0.00005187392222620613	0.00008705626744799827	0.000103736860858797	1.614115003420961e-8	2.198075102885207e-6	0.0002471508314847843
YDR168W	0	0.00008990456746242169	0.0001201955538216739	0.0001348354596011477	2.423559881899139e-8	0.00001364671914362669	0.0002876907542326538
YDR169C	0	0.0000474289739670872	0.00007959660298337705	0.00009484785575843093	1.349345581106532e-8	2.009729713577628e-6	0.0002259729189443261
YDR169CA	0	0.	0.00004554588484261838	0.00006570648531752166	8.634214771672331e-9	0	0.0002259729189443261
YDR170C	0	0.00008876011334383064	0.0001186654924084662	0.0001331190281448935	2.36224944480237e-8	0.00001347300460044728	0.0002840284766423854
YDR170WA	0	0.	0.00007961999910729537	0.0001148606900355371	2.638343112346411e-8	0	0.0002840284766423854
YDR171W	0	0.0001314252817918772	0.0001757053732279817	0.0001971062989193657	5.179002719486687e-8	0.00001994925119872567	0.0004205541072543939
YDR172W	0	0.00004442971389971192	0.00007456312437834376	0.00008884990668640874	1.184082451576134e-8	1.882643707144035e-6	0.0002116828707142614
YDR173C	0	0	0.00003166536482373827	0.00004568187003070531	4.173443653828236e-9	0	0.0002116828707142614
YDR174W	0	0.0005691623906221153	0.000600812741631788	0.0006165204016279837	4.093072836724666e-7	0.0003033964469029497	0.0009574542573026945
YDR175C	0	0.0000474289739670872	0.00007959660298337705	0.00009484785575843093	1.349345581106532e-8	2.009729713577628e-6	0.0002259729189443261
YDR176W	0	0	0.00003115610314752085	0.0000449471841290212	4.04028258086813e-9	0	0.0002259729189443261
YDR177W	0	0.000262846589599369	0.0003069108009781005	0.0003285224927994889	1.295053886106711e-7	0.00007932311681215009	0.0006195599364201229
YDR178W	0	0.0001785326673247863	0.0002084625343885451	0.0002231419356394962	5.974758861810388e-8	0.00005387832668765747	0.0004208234530680201
YDR179C	0	0	0.00003079400420715896	0.00004442480242075741	3.946914688064343e-9	0	0.0004208234530680201
YDR179WA	0	0.	0.00003287282863923701	0.00004742381657696611	4.49779749139575e-9	0	0.0004208234530680201
YDR180W	0	0.00005413479333460022	0.00009085052421990595	0.000108258123708989	1.757880145224512e-8	2.293875956505814e-6	0.00025792264195925
YDR181C	0	0	0.00003115610314752085	0.0000449471841290212	4.04028258086813e-9	0	0.00025792264195925
YDR182W	0	0.00004495213869784499	0.00007543987986123853	0.0000898946582533446	1.212092594477657e-8	1.904780062565135e-6	0.0002141719813672001
YDR182WA	0	0.	0.00004554588484261838	0.00006570648531752166	8.634214771672331e-9	0	0.0002141719813672001
YDR183CA	0	0	0.00003595368234365775	0.00005186840487505442	5.380378043193497e-9	0	0.0002141719813672001
YDR183W	0	0.	0.00003287282863923701	0.00004742381657696611	4.49779749139575e-9	0	0.0002141719813672001
YDR184C	0	0	0.00003595368234365775	0.00005186840487505442	5.380378043193497e-9	0	0.0002141719813672001
YDR185C	0	0	0.00003595368234365775	0.00005186840487505442	5.380378043193497e-9	0	0.0002141719813672001
YDR186C	0	0.00004449203449875908	0.00007466771341052008	0.00008897453621959623	1.187406611360085e-8	1.885284374668585e-6	0.0002119797994207645
YDR187C	0	0	0.00003595368234365775	0.00005186840487505442	5.380378043193497e-9	0	0.0002119797994207645
YDR188W	0	0.0002664167627903288	0.000296129319411075	0.0003107862500417008	1.103804782153136e-7	0.0001043729589399777	0.0005443734108408196
YDR189W	0	0	0.00003115610314752085	0.0000449471841290212	4.04028258086813e-9	0	0.0005443734108408196
YDR190C	0	0.0001370614711483215	0.0001677540389786996	0.0001827290605195315	4.173511200253143e-8	0.00003255694800350483	0.0003630721808268455
YDR191W	0	0	0.00003115610314752085	0.0000449471841290212	4.04028258086813e-9	0	0.0003630721808268455
YDR192C	0	0.	0.00004554588484261838	0.00006570648531752166	8.634214771672331e-9	0	0.0003630721808268455
YDR193W	0	0.	0.00004554588484261838	0.00006570648531752166	8.634214771672331e-9	0	0.0003630721808268455
YDR194C	0	0.	0.00005429782900666955	0.00007833220029162158	1.227114636980393e-8	0	0.0003630721808268455
YDR195W	0	0.0000474289739670872	0.00007959660298337705	0.00009484785575843093	1.349345581106532e-8	2.009729713577628e-6	0.0002259729189443261
YDR196C	0	0.00004568688500460819	0.0000766729610696449	0.00009136401202614455	1.252040550023488e-8	1.935913018412072e-6	0.0002176727017605498
YDR197W	0	0.	0.00003093471064811854	0.0000446277924349978	3.983066448449765e-9	0	0.0002176727017605498
YDR198C	0	0.00004463272067245026	0.00007490381880653342	0.00008925588220490606	1.194927895698735e-8	1.891245573925301e-6	0.0002126501035846058
YDR199W	0	0	0.00003595368234365775	0.00005186840487505442	5.380378043193497e-9	0	0.0002126501035846058
YDR200C	0	0.00004463272067245026	0.00007490381880653342	0.00008925588220490606	1.194927895698735e-8	1.891245573925301e-6	0.0002126501035846058
YDR201W	0	0	0.00003595368234365775	0.00005186840487505442	5.380378043193497e-9	0	0.0002126501035846058
YDR202C	0	0.	0.00006825704126391907	0.00009846947719466181	1.939107331892636e-8	0	0.0002126501035846058
YDR204W	0	0.	0.00003093471064811854	0.0000446277924349978	3.983066448449765e-9	0	0.0002126501035846058
YDR205W	0	0.	0.00003075957679850673	0.00004437513576611553	3.938094338879037e-9	0	0.0002126501035846058
YDR206W	0	0.	0.00003101338019338221	0.00004474128501168639	4.003350883473424e-9	0	0.0002126501035846058
YDR207C	0	0.	0.00003076249873715896	0.00004437935108511198	3.938842558290455e-9	0	0.0002126501035846058
YDR208W	0	0.	0.00003076249873715896	0.00004437935108511198	3.938842558290455e-9	0	0.0002126501035846058
YDR209C	0	0.	0.00004554588484261838	0.00006570648531752166	8.634214771672331e-9	0	0.0002126501035846058
YDR210CC	0	0.	0.0001074132329930365	0.0001549414733106474	4.799194433631253e-8	0	0.0002126501035846058
YDR210CD	0	0.	0.00008714314362282568	0.0001257122201977219	3.160305301673028e-8	0	0.0002126501035846058
YDR210WA	0	0.	0.00006306810029239179	0.00009098410951858957	1.655512141927219e-8	0	0.0002126501035846058
YDR210WB	0	0.	0.00008555188158797058	0.000123417023322109	3.045987287236871e-8	0	0.0002126501035846058
YDR211W	0	0.	0.00003083719936723757	0.00004448711787323911	3.957995305104182e-9	0	0.0002126501035846058
YDR212W	0	0.0001370614711483215	0.0001677540389786996	0.0001827290605195315	4.173511200253143e-8	0.00003255694800350483	0.0003630721808268455
YDR214W	0	0.	0.00003093471064811854	0.0000446277924349978	3.983066448449765e-9	0	0.0003630721808268455
YDR215C	0	0	0.00003115610314752085	0.0000449471841290212	4.04028258086813e-9	0	0.0003630721808268455
YDR216W	0	0.00004442971389971192	0.00007456312437834376	0.00008884990668640874	1.184082451576134e-8	1.882643707144035e-6	0.0002116828707142614
YDR217C	0	0.00004603252540606944	0.00007725302865076855	0.00009205522710143182	1.271056911993211e-8	1.950558646460024e-6	0.0002193195142168636
YDR218C	0	0.	0.00004554588484261838	0.00006570648531752166	8.634214771672331e-9	0	0.0002193195142168636
YDR219C	0	0	0.00003595368234365775	0.00005186840487505442	5.380378043193497e-9	0	0.0002193195142168636
YDR220C	0	0.	0.00004554588484261838	0.00006570648531752166	8.634214771672331e-9	0	0.0002193195142168636
YDR221W	0	0.00004495213869784499	0.00007543987986123853	0.0000898946582533446	1.212092594477657e-8	1.904780062565135e-6	0.0002141719813672001
YDR222W	0	0.	0.00003093471064811854	0.0000446277924349978	3.983066448449765e-9	0	0.0002141719813672001
YDR223W	0	0.	0.00003287282863923701	0.00004742381657696611	4.49779749139575e-9	0	0.0002141719813672001
YDR224C	0	0.001815617747350923	0.001850099074799239	0.001867294831992745	3.58345558004331e-6	0.001277871190217093	0.002486167834092831
YDR226W	0	0.0009890141257342017	0.001018950759565669	0.001033858681493693	1.1152764437826e-6	0.0006301861264224859	0.001463324898956735
YDR227W	0	0.00007489141898152442	0.0001256841456519121	0.0001497656837923877	3.364271354202578e-8	3.173463310041731e-6	0.0003568122102208972
YDR228C	0	0.0000474289739670872	0.00007959660298337705	0.00009484785575843093	1.349345581106532e-8	2.009729713577628e-6	0.0002259729189443261
YDR229W	0	0	0.00003166536482373827	0.00004568187003070531	4.173443653828236e-9	0	0.0002259729189443261
YDR230W	0	0.	0.00003287282863923701	0.00004742381657696611	4.49779749139575e-9	0	0.0002259729189443261
YDR231C	0	0.	0.00003287282863923701	0.00004742381657696611	4.49779749139575e-9	0	0.0002259729189443261
YDR232W	0	0.00004438182352287612	0.00007448275274494064	0.00008875413489149215	1.18153116090341e-8	1.880614481383336e-6	0.000211454695302441
YDR234W	0	0	0.00003115610314752085	0.0000449471841290212	4.04028258086813e-9	0	0.000211454695302441
YDR235W	0	0.00005187392222620613	0.00008705626744799827	0.000103736860858797	1.614115003420961e-8	2.198075102885207e-6	0.0002471508314847843
YDR236C	0	0.	0.00006825704126391907	0.00009846947719466181	1.939107331892636e-8	0	0.0002471508314847843
YDR237W	0	0.	0.00005218441920127229	0.00007528337493599601	1.13345221804385e-8	0	0.0002471508314847843
YDR238C	0	0.	0.0000516962443271295	0.00007457912713695683	1.112345673727795e-8	0	0.0002471508314847843
YDR239C	0	0.00004463272067245026	0.00007490381880653342	0.00008925588220490606	1.194927895698735e-8	1.891245573925301e-6	0.0002126501035846058
YDR240C	0	0.	0.00003093471064811854	0.0000446277924349978	3.983066448449765e-9	0	0.0002126501035846058
YDR241W	0	0	0.00003166536482373827	0.00004568187003070531	4.173443653828236e-9	0	0.0002126501035846058
YDR242W	0	0.00004463272067245026	0.00007490381880653342	0.00008925588220490606	1.194927895698735e-8	1.891245573925301e-6	0.0002126501035846058
YDR243C	0	0.00004495213869784499	0.00007543987986123853	0.0000898946582533446	1.212092594477657e-8	1.904780062565135e-6	0.0002141719813672001
YDR244W	0	0.00004438425880901415	0.00007448683974416919	0.00008875900500860897	1.181660830865196e-8	1.880717670144586e-6	0.000211466298309426
YDR245W	0	0.0001370614711483215	0.0001677540389786996	0.0001827290605195315	4.173511200253143e-8	0.00003255694800350483	0.0003630721808268455
YDR246W	0	0.0000474289739670872	0.00007959660298337705	0.00009484785575843093	1.349345581106532e-8	2.009729713577628e-6	0.0002259729189443261
YDR247W	0	0.00004449203449875908	0.00007466771341052008	0.00008897453621959623	1.187406611360085e-8	1.885284374668585e-6	0.0002119797994207645
YDR248C	0	0.	0.00003287282863923701	0.00004742381657696611	4.49779749139575e-9	0	0.0002119797994207645
YDR249C	0	0	0.00003348160743153958	0.00004830207070033275	4.665932230917856e-9	0	0.0002119797994207645
YDR250C	0	0	0.00003595368234365775	0.00005186840487505442	5.380378043193497e-9	0	0.0002119797994207645
YDR251W	0	0.00008880437718361805	0.0001187246703210261	0.0001331854142643932	2.364606135716484e-8	0.00001347972332280361	0.0002841701219334191
YDR252W	0	0.	0.00004554588484261838	0.00006570648531752166	8.634214771672331e-9	0	0.0002841701219334191
YDR253C	0	0.0000474289739670872	0.00007959660298337705	0.00009484785575843093	1.349345581106532e-8	2.009729713577628e-6	0.0002259729189443261
YDR254W	0	0.	0.00003083719936723757	0.00004448711787323911	3.957995305104182e-9	0	0.0002259729189443261
YDR255C	0	0	0.00003115610314752085	0.0000449471841290212	4.04028258086813e-9	0	0.0002259729189443261
YDR256C	0	0.	0.00003083719936723757	0.00004448711787323911	3.957995305104182e-9	0	0.0002259729189443261
YDR257C	0	0.	0.00006825704126391907	0.00009846947719466181	1.939107331892636e-8	0	0.0002259729189443261
YDR258C	0	0.000222853016675434	0.0002527044273723351	0.0002673949773364083	8.341228590639232e-8	0.00007837038120437215	0.000484142179971489
YDR259C	0	0.0001334770051861583	0.0001633668564878984	0.0001779502243068075	3.958068873284358e-8	0.00003170552546955681	0.0003535768331653708
YDR260C	0	0	0.00003595368234365775	0.00005186840487505442	5.380378043193497e-9	0	0.0003535768331653708
YDR261C	0	0.	0.00003287282863923701	0.00004742381657696611	4.49779749139575e-9	0	0.0003535768331653708
YDR261CC	0	0.	0.0001074132329930365	0.0001549414733106474	4.799194433631253e-8	0	0.0003535768331653708
YDR261CD	0	0.	0.00006811735482272804	0.00009826797260504308	1.93117957290399e-8	0	0.0003535768331653708
YDR261WA	0	0.	0.00006306810029239179	0.00009098410951858957	1.655512141927219e-8	0	0.0003535768331653708
YDR261WB	0	0.	0.00006688961089496923	0.00009649688661973046	1.862198484299777e-8	0	0.0003535768331653708
YDR262W	0	0.00005187392222620613	0.00008705626744799827	0.000103736860858797	1.614115003420961e-8	2.198075102885207e-6	0.0002471508314847843
YDR263C	0	0	0.00003595368234365775	0.00005186840487505442	5.380378043193497e-9	0	0.0002471508314847843
YDR264C	0	0.0000444020373288666	0.00007451667639996289	0.0000887945587228271	1.182607686660785e-8	1.881470987062798e-6	0.0002115510047029132
YDR265W	0	0.	0.00003093471064811854	0.0000446277924349978	3.983066448449765e-9	0	0.0002115510047029132
YDR266C	0	0.	0.00003105719340688519	0.00004480449209759869	4.014670170066336e-9	0	0.0002115510047029132
YDR267C	0	0	0.00003115610314752085	0.0000449471841290212	4.04028258086813e-9	0	0.0002115510047029132
YDR268W	0	0.00009485817059116668	0.0001268181945170486	0.0001422647708541099	2.697990279010034e-8	0.00001439861920372926	0.0003035423490008587
YDR269C	0	0.	0.00003287282863923701	0.00004742381657696611	4.49779749139575e-9	0	0.0003035423490008587
YDR270W	0	0	0.00003076005975838602	0.00004437583247308432	3.938217999510721e-9	0	0.0003035423490008587
YDR271C	0	0	0.00003595368234365775	0.00005186840487505442	5.380378043193497e-9	0	0.0003035423490008587
YDR272W	0	0.00009137404203995278	0.000122160145745805	0.0001370393493193803	2.503433928407965e-8	0.0000138697681648086	0.000292393099315822
YDR273W	0	0.	0.00003287282863923701	0.00004742381657696611	4.49779749139575e-9	0	0.000292393099315822
YDR274C	0	0	0.00003595368234365775	0.00005186840487505442	5.380378043193497e-9	0	0.000292393099315822
YDR275W	0	0.00004495213869784499	0.00007543987986123853	0.0000898946582533446	1.212092594477657e-8	1.904780062565135e-6	0.0002141719813672001
YDR276C	0	0.004663155660530645	0.004706617776264502	0.004728319362001193	0.00002266628483085172	0.003661393671788961	0.00583208184264709
YDR277C	0	0.	0.00003083719936723757	0.00004448711787323911	3.957995305104182e-9	0	0.00583208184264709
YDR278C	0	0.	0.00004554588484261838	0.00006570648531752166	8.634214771672331e-9	0	0.00583208184264709
YDR279W	0	0	0.00003115610314752085	0.0000449471841290212	4.04028258086813e-9	0	0.00583208184264709
YDR280W	0	0.0000474289739670872	0.00007959660298337705	0.00009484785575843093	1.349345581106532e-8	2.009729713577628e-6	0.0002259729189443261
YDR281C	0	0.	0.00004554588484261838	0.00006570648531752166	8.634214771672331e-9	0	0.0002259729189443261
YDR282C	0	0.00009485817059116668	0.0001268181945170486	0.0001422647708541099	2.697990279010034e-8	0.00001439861920372926	0.0003035423490008587
YDR283C	0	0.	0.00003076081084039447	0.00004437691600002996	3.938410321851845e-9	0	0.0003035423490008587
YDR284C	0	0.	0.00003287282863923701	0.00004742381657696611	4.49779749139575e-9	0	0.0003035423490008587
YDR285W	0	0.	0.00003198119119453954	0.00004613749667001796	4.257110130161585e-9	0	0.0003035423490008587
YDR286C	0	0	0.00003595368234365775	0.00005186840487505442	5.380378043193497e-9	0	0.0003035423490008587
YDR287W	0	0.0000474289739670872	0.00007959660298337705	0.00009484785575843093	1.349345581106532e-8	2.009729713577628e-6	0.0002259729189443261
YDR288W	0	0.00004568688500460819	0.0000766729610696449	0.00009136401202614455	1.252040550023488e-8	1.935913018412072e-6	0.0002176727017605498
YDR289C	0	0	0.00003115610314752085	0.0000449471841290212	4.04028258086813e-9	0	0.0002176727017605498
YDR290W	0	0	0.00003595368234365775	0.00005186840487505442	5.380378043193497e-9	0	0.0002176727017605498
YDR291W	0	0.	0.00003076081084039447	0.00004437691600002996	3.938410321851845e-9	0	0.0002176727017605498
YDR292C	0	0.	0.00005429782900666955	0.00007833220029162158	1.227114636980393e-8	0	0.0002176727017605498
YDR293C	0	0.00008876081842902363	0.0001186664350621028	0.0001331200856190838	2.362286975666995e-8	0.00001347311162379815	0.0002840307329319321
YDR294C	0	0.000221924323648704	0.0002516513253809855	0.0002662806500153313	8.271851650142567e-8	0.0000780437953038105	0.0004821245705749098
YDR295C	0	0.00009137404203995278	0.000122160145745805	0.0001370393493193803	2.503433928407965e-8	0.0000138697681648086	0.000292393099315822
YDR296W	0	0.00009137404203995278	0.000122160145745805	0.0001370393493193803	2.503433928407965e-8	0.0000138697681648086	0.000292393099315822
YDR297W	0	0.000177720667304495	0.0002075143992211931	0.0002221270306760475	5.920532901882853e-8	0.00005363328249558023	0.000418909425278593
YDR298C	0	0.0001314252817918772	0.0001757053732279817	0.0001971062989193657	5.179002719486687e-8	0.00001994925119872567	0.0004205541072543939
YDR299W	0	0.00005187392222620613	0.00008705626744799827	0.000103736860858797	1.614115003420961e-8	2.198075102885207e-6	0.0002471508314847843
YDR300C	0	0.	0.00003093471064811854	0.0000446277924349978	3.983066448449765e-9	0	0.0002471508314847843
YDR301W	0	0.	0.00003189771057220939	0.00004601706341265965	4.234914303508591e-9	0	0.0002471508314847843
YDR302W	0	0.0001314252817918772	0.0001757053732279817	0.0001971062989193657	5.179002719486687e-8	0.00001994925119872567	0.0004205541072543939
YDR303C	0	0.000226787695357525	0.0002571661994081707	0.0002721161474588894	8.638378095845348e-8	0.0000797540585235549	0.0004926903625936377
YDR304C	0	0.	0.00005429782900666955	0.00007833220029162158	1.227114636980393e-8	0	0.0004926903625936377
YDR305C	0	0.0000474289739670872	0.00007959660298337705	0.00009484785575843093	1.349345581106532e-8	2.009729713577628e-6	0.0002259729189443261
YDR306C	0	0.00008885972971942815	0.0001187986731071635	0.0001332684310108945	2.367554863162381e-8	0.00001348812517710662	0.0002843472512968247
YDR307W	0	0.00004442971389971192	0.00007456312437834376	0.00008884990668640874	1.184082451576134e-8	1.882643707144035e-6	0.0002116828707142614
YDR308C	0	0.00005187392222620613	0.00008705626744799827	0.000103736860858797	1.614115003420961e-8	2.198075102885207e-6	0.0002471508314847843
YDR309C	0	0.0000474289739670872	0.00007959660298337705	0.00009484785575843093	1.349345581106532e-8	2.009729713577628e-6	0.0002259729189443261
YDR310C	0	0.	0.00003083719936723757	0.00004448711787323911	3.957995305104182e-9	0	0.0002259729189443261
YDR311W	0	0.	0.00003093471064811854	0.0000446277924349978	3.983066448449765e-9	0	0.0002259729189443261
YDR312W	0	0.00005420767713031851	0.00009097283964586205	0.0001084038755144023	1.762616723245922e-8	2.296964307522651e-6	0.0002582698921353403
YDR313C	0	0	0.00003115610314752085	0.0000449471841290212	4.04028258086813e-9	0	0.0002582698921353403
YDR314C	0	0	0.00003079400420715896	0.00004442480242075741	3.946914688064343e-9	0	0.0002582698921353403
YDR315C	0	0	0.00003115610314752085	0.0000449471841290212	4.04028258086813e-9	0	0.0002582698921353403
YDR316W	0	0	0.00003166536482373827	0.00004568187003070531	4.173443653828236e-9	0	0.0002582698921353403
YDR316WA	0	0.	0.0001074132329930365	0.0001549414733106474	4.799194433631253e-8	0	0.0002582698921353403
YDR316WB	0	0.	0.00008761769490624616	0.0001263966919723701	3.194803740327943e-8	0	0.0002582698921353403
YDR317W	0	0.	0.00003287282863923701	0.00004742381657696611	4.49779749139575e-9	0	0.0002582698921353403
YDR318W	0	0.	0.00003287282863923701	0.00004742381657696611	4.49779749139575e-9	0	0.0002582698921353403
YDR319C	0	0.0000474289739670872	0.00007959660298337705	0.00009484785575843093	1.349345581106532e-8	2.009729713577628e-6	0.0002259729189443261
YDR320C	0	0.	0.00003133600599852062	0.0000452067208462529	4.087076724417655e-9	0	0.0002259729189443261
YDR320CA	0	0.00009485817059116668	0.0001268181945170486	0.0001422647708541099	2.697990279010034e-8	0.00001439861920372926	0.0003035423490008587
YDR320WB	0	0.	0.00003287282863923701	0.00004742381657696611	4.49779749139575e-9	0	0.0003035423490008587
YDR321W	0	0.00004463272067245026	0.00007490381880653342	0.00008925588220490606	1.194927895698735e-8	1.891245573925301e-6	0.0002126501035846058
YDR322W	0	0	0.00003595368234365775	0.00005186840487505442	5.380378043193497e-9	0	0.0002126501035846058
YDR323C	0	0.	0.00003083719936723757	0.00004448711787323911	3.957995305104182e-9	0	0.0002126501035846058
YDR324C	0	0	0.00003166536482373827	0.00004568187003070531	4.173443653828236e-9	0	0.0002126501035846058
YDR325W	0	0.	0.00003093471064811854	0.0000446277924349978	3.983066448449765e-9	0	0.0002126501035846058
YDR326C	0	0.00004449203449875908	0.00007466771341052008	0.00008897453621959623	1.187406611360085e-8	1.885284374668585e-6	0.0002119797994207645
YDR327W	0	0.	0.00003287282863923701	0.00004742381657696611	4.49779749139575e-9	0	0.0002119797994207645
YDR328C	0	0.	0.00003287282863923701	0.00004742381657696611	4.49779749139575e-9	0	0.0002119797994207645
YDR329C	0	0.00005187392222620613	0.00008705626744799827	0.000103736860858797	1.614115003420961e-8	2.198075102885207e-6	0.0002471508314847843
YDR330W	0	0	0.00003166536482373827	0.00004568187003070531	4.173443653828236e-9	0	0.0002471508314847843
YDR331W	0	0	0.00003115610314752085	0.0000449471841290212	4.04028258086813e-9	0	0.0002471508314847843
YDR332W	0	0	0.00003115610314752085	0.0000449471841290212	4.04028258086813e-9	0	0.0002471508314847843
YDR333C	0	0.00007489141898152442	0.0001256841456519121	0.0001497656837923877	3.364271354202578e-8	3.173463310041731e-6	0.0003568122102208972
YDR334W	0	0	0.00003076858505189399	0.00004438813146249334	3.940401304080897e-9	0	0.0003568122102208972
YDR335W	0	0	0.00003075972553447052	0.00004437535032059954	3.93813242059753e-9	0	0.0003568122102208972
YDR336W	0	0.	0.00003287282863923701	0.00004742381657696611	4.49779749139575e-9	0	0.0003568122102208972
YDR337W	0	0.0000474289739670872	0.00007959660298337705	0.00009484785575843093	1.349345581106532e-8	2.009729713577628e-6	0.0002259729189443261
YDR338C	0	0.	0.00003077482123466575	0.00004439712813615668	3.941998767947295e-9	0	0.0002259729189443261
YDR339C	0	0.	0.00004554588484261838	0.00006570648531752166	8.634214771672331e-9	0	0.0002259729189443261
YDR340W	0	0.	0.00004554588484261838	0.00006570648531752166	8.634214771672331e-9	0	0.0002259729189443261
YDR341C	0	0.00008926573875351583	0.0001193414810741355	0.0001338773560534556	2.389239846230219e-8	0.00001354975251366834	0.0002856464891367927
YDR342C	0	0.	0.00005240867065667809	0.00007560688301261487	1.143214350533916e-8	0	0.0002856464891367927
YDR343C	0	0.	0.00005240867065667809	0.00007560688301261487	1.143214350533916e-8	0	0.0002856464891367927
YDR344C	0	0	0.00003166536482373827	0.00004568187003070531	4.173443653828236e-9	0	0.0002856464891367927
YDR345C	0	0.0002220132123674652	0.0002517521217575275	0.0002663873065026674	8.278479441833317e-8	0.00007807505406996753	0.0004823176836248607
YDR346C	0	0.0002678007860796219	0.0002976677119977102	0.0003124007926809557	1.115303199931765e-7	0.0001049151613285784	0.0005472014781019335
YDR347W	0	0.00004449203449875908	0.00007466771341052008	0.00008897453621959623	1.187406611360085e-8	1.885284374668585e-6	0.0002119797994207645
YDR348C	0	0.00004568688500460819	0.0000766729610696449	0.00009136401202614455	1.252040550023488e-8	1.935913018412072e-6	0.0002176727017605498
YDR349C	0	0.0000474289739670872	0.00007959660298337705	0.00009484785575843093	1.349345581106532e-8	2.009729713577628e-6	0.0002259729189443261
YDR350C	0	0.0000474289739670872	0.00007959660298337705	0.00009484785575843093	1.349345581106532e-8	2.009729713577628e-6	0.0002259729189443261
YDR351W	0	0.	0.00003083719936723757	0.00004448711787323911	3.957995305104182e-9	0	0.0002259729189443261
YDR352W	0	0	0.00003166536482373827	0.00004568187003070531	4.173443653828236e-9	0	0.0002259729189443261
YDR353W	0	0.000459971097450043	0.0005039109583498242	0.0005256240651190125	3.10798834099286e-7	0.0001954445084541473	0.0008955400609127908
YDR354CA	0	0.0000474289739670872	0.00007959660298337705	0.00009484785575843093	1.349345581106532e-8	2.009729713577628e-6	0.0002259729189443261
YDR354W	0	0	0.00003115610314752085	0.0000449471841290212	4.04028258086813e-9	0	0.0002259729189443261
YDR355C	0	0	0.00003595368234365775	0.00005186840487505442	5.380378043193497e-9	0	0.0002259729189443261
YDR356W	0	0.	0.00003083719936723757	0.00004448711787323911	3.957995305104182e-9	0	0.0002259729189443261
YDR357C	0	0.00006571313756857947	0.0001102814101130274	0.0001314119774582633	2.590225278882259e-8	2.784507143008688e-6	0.0003130858151207697
YDR358W	0	0	0.00003595368234365775	0.00005186840487505442	5.380378043193497e-9	0	0.0003130858151207697
YDR359C	0	0.	0.00003083719936723757	0.00004448711787323911	3.957995305104182e-9	0	0.0003130858151207697
YDR361C	0	0.000179810295370697	0.0002099543617741341	0.0002247388207006366	6.060580240227376e-8	0.00005426388757170852	0.0004238350471829315
YDR362C	0	0.00004442971389971192	0.00007456312437834376	0.00008884990668640874	1.184082451576134e-8	1.882643707144035e-6	0.0002116828707142614
YDR363W	0	0	0.00003079400420715896	0.00004442480242075741	3.946914688064343e-9	0	0.0002116828707142614
YDR363WA	0	0.0005913824650162168	0.0006352769844434634	0.0006570201420781418	4.748171859262372e-7	0.0002820777282950897	0.001071053720523505
YDR364C	0	0.	0.00003105719340688519	0.00004480449209759869	4.014670170066336e-9	0	0.001071053720523505
YDR365C	0	0.0001037478955722986	0.000138703132572283	0.0001555973324727844	3.227379599353118e-8	0.00001574798715245616	0.0003319893780995465
YDR365WA	0	0.	0.0001074132329930365	0.0001549414733106474	4.799194433631253e-8	0	0.0003319893780995465
YDR365WB	0	0.	0.00008761769490624616	0.0001263966919723701	3.194803740327943e-8	0	0.0003319893780995465
YDR367W	0	0.00006571313756857947	0.0001102814101130274	0.0001314119774582633	2.590225278882259e-8	2.784507143008688e-6	0.0003130858151207697
YDR368W	0	0.0001037478955722986	0.000138703132572283	0.0001555973324727844	3.227379599353118e-8	0.00001574798715245616	0.0003319893780995465
YDR369C	0	0.	0.00003287282863923701	0.00004742381657696611	4.49779749139575e-9	0	0.0003319893780995465
YDR370C	0	0	0.00003166536482373827	0.00004568187003070531	4.173443653828236e-9	0	0.0003319893780995465
YDR371CA	0	0.	0.00004554588484261838	0.00006570648531752166	8.634214771672331e-9	0	0.0003319893780995465
YDR371W	0	0.00009137404203995278	0.000122160145745805	0.0001370393493193803	2.503433928407965e-8	0.0000138697681648086	0.000292393099315822
YDR372C	0	0.00004495213869784499	0.00007543987986123853	0.0000898946582533446	1.212092594477657e-8	1.904780062565135e-6	0.0002141719813672001
YDR373W	0	0.	0.00006825704126391907	0.00009846947719466181	1.939107331892636e-8	0	0.0002141719813672001
YDR374C	0	0	0.00003595368234365775	0.00005186840487505442	5.380378043193497e-9	0	0.0002141719813672001
YDR374WA	0	0	0.00003595368234365775	0.00005186840487505442	5.380378043193497e-9	0	0.0002141719813672001
YDR375C	0	0	0.00003115610314752085	0.0000449471841290212	4.04028258086813e-9	0	0.0002141719813672001
YDR376W	0	0.0001897172319489323	0.0002215222229119614	0.0002371213089142936	6.74682286397421e-8	0.00005725359610721693	0.0004471873774212378
YDR377W	0	0.0003631185293831796	0.0003978070883352166	0.0004149486704995587	1.936949459778296e-7	0.0001542905975329844	0.0007069771140650681
YDR378C	0	0.00006571313756857947	0.0001102814101130274	0.0001314119774582633	2.590225278882259e-8	2.784507143008688e-6	0.0003130858151207697
YDR379CA	0	0	0.00003595368234365775	0.00005186840487505442	5.380378043193497e-9	0	0.0003130858151207697
YDR379W	0	0.00008885972971942815	0.0001187986731071635	0.0001332684310108945	2.367554863162381e-8	0.00001348812517710662	0.0002843472512968247
YDR380W	0	0.0001776099646563348	0.000207385136808406	0.0002219886653102099	5.913159244204954e-8	0.0000535998748160656	0.0004186484794883525
YDR382W	0	0.01109129871437169	0.01113425097507245	0.01115571336056772	0.0001251751877995668	0.009507681882827313	0.01283999184546603
YDR383C	0	0.0001348572863384128	0.000165056242559258	0.000179790425937026	4.040354014606258e-8	0.00003203338514309145	0.0003572332377070951
YDR384C	0	0.0001037478955722986	0.000138703132572283	0.0001555973324727844	3.227379599353118e-8	0.00001574798715245616	0.0003319893780995465
YDR385W	0	0.	0.00006012877897853395	0.00008674390398538105	1.504805737850647e-8	0	0.0003319893780995465
YDR386W	0	0.	0.00003083719936723757	0.00004448711787323911	3.957995305104182e-9	0	0.0003319893780995465
YDR387C	0	0.	0.00003077482123466575	0.00004439712813615668	3.941998767947295e-9	0	0.0003319893780995465
YDR388W	0	0.	0.00005218441920127229	0.00007528337493599601	1.13345221804385e-8	0	0.0003319893780995465
YDR389W	0	0	0.00003887646266247126	0.0000560849384640701	6.290707149732048e-9	0	0.0003319893780995465
YDR390C	0	0.	0.00003287282863923701	0.00004742381657696611	4.49779749139575e-9	0	0.0003319893780995465
YDR391C	0	0.00008990456746242169	0.0001201955538216739	0.0001348354596011477	2.423559881899139e-8	0.00001364671914362669	0.0002876907542326538
YDR392W	0	0.00004442971389971192	0.00007456312437834376	0.00008884990668640874	1.184082451576134e-8	1.882643707144035e-6	0.0002116828707142614
YDR393W	0	0.0000474289739670872	0.00007959660298337705	0.00009484785575843093	1.349345581106532e-8	2.009729713577628e-6	0.0002259729189443261
YDR394W	0	0.0005187415236264285	0.0005533814472022494	0.0005705552659450336	3.551084515638165e-7	0.0002583227866159686	0.0009134693725723765
YDR395W	0	0.	0.00003075957679850673	0.00004437513576611553	3.938094338879037e-9	0	0.0009134693725723765
YDR396W	0	0.	0.00003287282863923701	0.00004742381657696611	4.49779749139575e-9	0	0.0009134693725723765
YDR397C	0	0.0000474289739670872	0.00007959660298337705	0.00009484785575843093	1.349345581106532e-8	2.009729713577628e-6	0.0002259729189443261
YDR398W	0	0.0000474289739670872	0.00007959660298337705	0.00009484785575843093	1.349345581106532e-8	2.009729713577628e-6	0.0002259729189443261
YDR400W	0	0	0.00003166536482373827	0.00004568187003070531	4.173443653828236e-9	0	0.0002259729189443261
YDR401W	0	0.	0.00003287282863923701	0.00004742381657696611	4.49779749139575e-9	0	0.0002259729189443261
YDR402C	0	0	0.00003115610314752085	0.0000449471841290212	4.04028258086813e-9	0	0.0002259729189443261
YDR403W	0	0	0.00003166536482373827	0.00004568187003070531	4.173443653828236e-9	0	0.0002259729189443261
YDR404C	0	0.	0.00004554588484261838	0.00006570648531752166	8.634214771672331e-9	0	0.0002259729189443261
YDR405W	0	0	0.00003595368234365775	0.00005186840487505442	5.380378043193497e-9	0	0.0002259729189443261
YDR406W	0	0.	0.00003076081084039447	0.00004437691600002996	3.938410321851845e-9	0	0.0002259729189443261
YDR407C	0	0.00004438073990635926	0.00007448093417436937	0.0000887519678611933	1.181473464632513e-8	1.880568566149891e-6	0.000211449532370759
YDR408C	0	0.00004568688500460819	0.0000766729610696449	0.00009136401202614455	1.252040550023488e-8	1.935913018412072e-6	0.0002176727017605498
YDR409W	0	0.00004449203449875908	0.00007466771341052008	0.00008897453621959623	1.187406611360085e-8	1.885284374668585e-6	0.0002119797994207645
YDR410C	0	0.00008926573875351583	0.0001193414810741355	0.0001338773560534556	2.389239846230219e-8	0.00001354975251366834	0.0002856464891367927
YDR411C	0	0.0001338990542890928	0.0001638834207778812	0.0001785129035638524	3.983139387839639e-8	0.00003180577522587688	0.0003546948536949693
YDR414C	0	0.	0.00003287282863923701	0.00004742381657696611	4.49779749139575e-9	0	0.0003546948536949693
YDR415C	0	0.00004449203449875908	0.00007466771341052008	0.00008897453621959623	1.187406611360085e-8	1.885284374668585e-6	0.0002119797994207645
YDR416W	0	0.	0.00003076249873715896	0.00004437935108511198	3.938842558290455e-9	0	0.0002119797994207645
YDR418W	0	0.002759094773529736	0.002802717010489739	0.002824480165222871	8.162771788261113e-6	0.002005906378014509	0.003680216856664398
YDR419W	0	0	0.00003166536482373827	0.00004568187003070531	4.173443653828236e-9	0	0.003680216856664398
YDR420W	0	0.	0.00003077482123466575	0.00004439712813615668	3.941998767947295e-9	0	0.003680216856664398
YDR421W	0	0	0.00003115610314752085	0.0000449471841290212	4.04028258086813e-9	0	0.003680216856664398
YDR422C	0	0.	0.00003076629252029467	0.00004438482416154407	3.939814135778134e-9	0	0.003680216856664398
YDR423C	0	0.	0.00003093471064811854	0.0000446277924349978	3.983066448449765e-9	0	0.003680216856664398
YDR424C	0	0.00006571313756857947	0.0001102814101130274	0.0001314119774582633	2.590225278882259e-8	2.784507143008688e-6	0.0003130858151207697
YDR425W	0	0.	0.00003083719936723757	0.00004448711787323911	3.957995305104182e-9	0	0.0003130858151207697
YDR426C	0	0	0.00003595368234365775	0.00005186840487505442	5.380378043193497e-9	0	0.0003130858151207697
YDR427W	0	0.000359625233956811	0.0003896688493736784	0.0004045351007514021	1.818221038923275e-7	0.0001628754505590904	0.0006731323087827488
YDR428C	0	0	0.00003595368234365775	0.00005186840487505442	5.380378043193497e-9	0	0.0006731323087827488
YDR429C	0	0.0007227898543727676	0.0007666510817993394	0.0007884122408941862	6.733567223832273e-7	0.0003733360685256953	0.001242161882554972
YDR430C	0	0.00009058470773311257	0.0001211048572517801	0.000135855521119557	2.460368289186837e-8	0.00001374995643312221	0.0002898672160420296
YDR431W	0	0	0.00003595368234365775	0.00005186840487505442	5.380378043193497e-9	0	0.0002898672160420296
YDR432W	0	0.0002371470967526197	0.0002689133435027246	0.000284546239224074	9.445596458014838e-8	0.00008339707549245225	0.0005151963421564487
YDR434W	0	0.0000444020373288666	0.00007451667639996289	0.0000887945587228271	1.182607686660785e-8	1.881470987062798e-6	0.0002115510047029132
YDR435C	0	0	0.00003115610314752085	0.0000449471841290212	4.04028258086813e-9	0	0.0002115510047029132
YDR436W	0	0.	0.00003077482123466575	0.00004439712813615668	3.941998767947295e-9	0	0.0002115510047029132
YDR437W	0	0.	0.00004554588484261838	0.00006570648531752166	8.634214771672331e-9	0	0.0002115510047029132
YDR438W	0	0.00005187392222620613	0.00008705626744799827	0.000103736860858797	1.614115003420961e-8	2.198075102885207e-6	0.0002471508314847843
YDR439W	0	0.	0.00004554588484261838	0.00006570648531752166	8.634214771672331e-9	0	0.0002471508314847843
YDR440W	0	0.	0.00003083719936723757	0.00004448711787323911	3.957995305104182e-9	0	0.0002471508314847843
YDR441C	0	0	0.00003595368234365775	0.00005186840487505442	5.380378043193497e-9	0	0.0002471508314847843
YDR442W	0	0.	0.00003287282863923701	0.00004742381657696611	4.49779749139575e-9	0	0.0002471508314847843
YDR443C	0	0.	0.00003075957679850673	0.00004437513576611553	3.938094338879037e-9	0	0.0002471508314847843
YDR444W	0	0.	0.00003105719340688519	0.00004480449209759869	4.014670170066336e-9	0	0.0002471508314847843
YDR445C	0	0	0.00003166536482373827	0.00004568187003070531	4.173443653828236e-9	0	0.0002471508314847843
YDR447C	0	0.002490006070554636	0.002524432336322942	0.002541612092476676	6.591275615625633e-6	0.001850027686404454	0.003262479155329864
YDR448W	0	0.0000889843695454505	0.0001189653085464176	0.0001334553635919768	2.374201373604972e-8	0.000013507044016551	0.0002847461015237286
YDR449C	0	0	0.00003166536482373827	0.00004568187003070531	4.173443653828236e-9	0	0.0002847461015237286
YDR450W	0	0.	0.00004554588484261838	0.00006570648531752166	8.634214771672331e-9	0	0.0002847461015237286
YDR451C	0	0	0.00003595368234365775	0.00005186840487505442	5.380378043193497e-9	0	0.0002847461015237286
YDR452W	0	0.0003554461675567097	0.0003851406178520542	0.0003998340921028104	1.776208187376145e-7	0.0001609827758439406	0.0006653098892446105
YDR453C	0	0.0001422875899068695	0.0001741505039623216	0.0001896965485451457	4.49785329037255e-8	0.00003379831722075793	0.0003769162737275993
YDR454C	0	0.0003285557528818905	0.0003725657444362208	0.0003942240112212235	1.813048041183393e-7	0.0001155429733647187	0.0007137763769251264
YDR455C	0	0.	0.00004554588484261838	0.00006570648531752166	8.634214771672331e-9	0	0.0007137763769251264
YDR456W	0	0.0001370614711483215	0.0001677540389786996	0.0001827290605195315	4.173511200253143e-8	0.00003255694800350483	0.0003630721808268455
YDR457W	0	0.00004437987109900015	0.00007447947610542379	0.00008875023040888428	1.181427206712593e-8	1.880531752847065e-6	0.0002114453929044012
YDR458C	0	0.00004449203449875908	0.00007466771341052008	0.00008897453621959623	1.187406611360085e-8	1.885284374668585e-6	0.0002119797994207645
YDR459C	0	0.00004463272067245026	0.00007490381880653342	0.00008925588220490606	1.194927895698735e-8	1.891245573925301e-6	0.0002126501035846058
YDR460W	0	0.00005187392222620613	0.00008705626744799827	0.000103736860858797	1.614115003420961e-8	2.198075102885207e-6	0.0002471508314847843
YDR461CA	0	0	0.00003595368234365775	0.00005186840487505442	5.380378043193497e-9	0	0.0002471508314847843
YDR461W	0	0.00005873962198099489	0.00009857843807268167	0.0001174667376520702	2.069655005031004e-8	2.489001333035277e-6	0.0002798618974780454
YDR462W	0	0.	0.00004554588484261838	0.00006570648531752166	8.634214771672331e-9	0	0.0002798618974780454
YDR463W	0	0.	0.00003287282863923701	0.00004742381657696611	4.49779749139575e-9	0	0.0002798618974780454
YDR464W	0	0.	0.00003076249873715896	0.00004437935108511198	3.938842558290455e-9	0	0.0002798618974780454
YDR465C	0	0.00005187392222620613	0.00008705626744799827	0.000103736860858797	1.614115003420961e-8	2.198075102885207e-6	0.0002471508314847843
YDR466W	0	0.	0.00003077482123466575	0.00004439712813615668	3.941998767947295e-9	0	0.0002471508314847843
YDR467C	0	0.	0.00004554588484261838	0.00006570648531752166	8.634214771672331e-9	0	0.0002471508314847843
YDR468C	0	0.	0.00006825704126391907	0.00009846947719466181	1.939107331892636e-8	0	0.0002471508314847843
YDR469W	0	0	0.00003115610314752085	0.0000449471841290212	4.04028258086813e-9	0	0.0002471508314847843
YDR470C	0	0.	0.00005281751887098412	0.00007619669240291221	1.161120070665668e-8	0	0.0002471508314847843
YDR471W	0	0.0005256772784339147	0.0005695924403622338	0.0005913226007909674	3.884926658298203e-7	0.0002380816221345211	0.0009839383989044528
YDR472W	0	0.0001422875899068695	0.0001741505039623216	0.0001896965485451457	4.49785329037255e-8	0.00003379831722075793	0.0003769162737275993
YDR473C	0	0.0001448243350008575	0.0001772553287817149	0.0001930785443698625	4.659662833335133e-8	0.00003440087615516849	0.0003836361441181764
YDR475C	0	0.00004463272067245026	0.00007490381880653342	0.00008925588220490606	1.194927895698735e-8	1.891245573925301e-6	0.0002126501035846058
YDR476C	0	0.	0.00004554588484261838	0.00006570648531752166	8.634214771672331e-9	0	0.0002126501035846058
YDR477W	0	0.	0.00003077482123466575	0.00004439712813615668	3.941998767947295e-9	0	0.0002126501035846058
YDR478W	0	0	0.00003595368234365775	0.00005186840487505442	5.380378043193497e-9	0	0.0002126501035846058
YDR479C	0	0.00008990456746242169	0.0001201955538216739	0.0001348354596011477	2.423559881899139e-8	0.00001364671914362669	0.0002876907542326538
YDR480W	0	0	0.00003115610314752085	0.0000449471841290212	4.04028258086813e-9	0	0.0002876907542326538
YDR481C	0	0.00008876038928931292	0.0001186658613297503	0.0001331194420029079	2.362264133020484e-8	0.00001347304648564727	0.0002840293596739752
YDR482C	0	0.	0.00003287282863923701	0.00004742381657696611	4.49779749139575e-9	0	0.0002840293596739752
YDR484W	0	0	0.00003166536482373827	0.00004568187003070531	4.173443653828236e-9	0	0.0002840293596739752
YDR485C	0	0	0.00003595368234365775	0.00005186840487505442	5.380378043193497e-9	0	0.0002840293596739752
YDR486C	0	0.00004495213869784499	0.00007543987986123853	0.0000898946582533446	1.212092594477657e-8	1.904780062565135e-6	0.0002141719813672001
YDR487C	0	0.	0.00003287282863923701	0.00004742381657696611	4.49779749139575e-9	0	0.0002141719813672001
YDR488C	0	0.00004442971389971192	0.00007456312437834376	0.00008884990668640874	1.184082451576134e-8	1.882643707144035e-6	0.0002116828707142614
YDR489W	0	0.00004449203449875908	0.00007466771341052008	0.00008897453621959623	1.187406611360085e-8	1.885284374668585e-6	0.0002119797994207645
YDR490C	0	0.	0.00003083719936723757	0.00004448711787323911	3.957995305104182e-9	0	0.0002119797994207645
YDR491C	0	0.	0.00003287282863923701	0.00004742381657696611	4.49779749139575e-9	0	0.0002119797994207645
YDR492W	0	0	0.00003115610314752085	0.0000449471841290212	4.04028258086813e-9	0	0.0002119797994207645
YDR493W	0	0	0.00003595368234365775	0.00005186840487505442	5.380378043193497e-9	0	0.0002119797994207645
YDR494W	0	0.0000474289739670872	0.00007959660298337705	0.00009484785575843093	1.349345581106532e-8	2.009729713577628e-6	0.0002259729189443261
YDR495C	0	0.	0.00003083719936723757	0.00004448711787323911	3.957995305104182e-9	0	0.0002259729189443261
YDR496C	0	0.00004495213869784499	0.00007543987986123853	0.0000898946582533446	1.212092594477657e-8	1.904780062565135e-6	0.0002141719813672001
YDR497C	0	0.0003106961744822855	0.0003403765540435503	0.000355043290762718	1.418051074927399e-7	0.0001320163704286289	0.0006049113820604825
YDR498C	0	0	0.00003595368234365775	0.00005186840487505442	5.380378043193497e-9	0	0.0006049113820604825
YDR499W	0	0.00004463272067245026	0.00007490381880653342	0.00008925588220490606	1.194927895698735e-8	1.891245573925301e-6	0.0002126501035846058
YDR501W	0	0.	0.0000319347342170882	0.0000460704755728569	4.244750995529583e-9	0	0.0002126501035846058
YDR502C	0	0.	0.00005178527584492815	0.00007470756525571604	1.116180218809661e-8	0	0.0002126501035846058
YDR503C	0	0.	0.00003093471064811854	0.0000446277924349978	3.983066448449765e-9	0	0.0002126501035846058
YDR504C	0	0	0.00003595368234365775	0.00005186840487505442	5.380378043193497e-9	0	0.0002126501035846058
YDR505C	0	0	0.00003166536482373827	0.00004568187003070531	4.173443653828236e-9	0	0.0002126501035846058
YDR506C	0	0.	0.00003076249873715896	0.00004437935108511198	3.938842558290455e-9	0	0.0002126501035846058
YDR507C	0	0.	0.00003083719936723757	0.00004448711787323911	3.957995305104182e-9	0	0.0002126501035846058
YDR508C	0	0.00004495213869784499	0.00007543987986123853	0.0000898946582533446	1.212092594477657e-8	1.904780062565135e-6	0.0002141719813672001
YDR509W	0	0.	0.00003287282863923701	0.00004742381657696611	4.49779749139575e-9	0	0.0002141719813672001
YDR510CA	0	0.	0.00004554588484261838	0.00006570648531752166	8.634214771672331e-9	0	0.0002141719813672001
YDR510W	0	0.0005256772784339147	0.0005695924403622338	0.0005913226007909674	3.884926658298203e-7	0.0002380816221345211	0.0009839383989044528
YDR511W	0	0.0000474289739670872	0.00007959660298337705	0.00009484785575843093	1.349345581106532e-8	2.009729713577628e-6	0.0002259729189443261
YDR512C	0	0	0.00003166536482373827	0.00004568187003070531	4.173443653828236e-9	0	0.0002259729189443261
YDR513W	0	0.00006571313756857947	0.0001102814101130274	0.0001314119774582633	2.590225278882259e-8	2.784507143008688e-6	0.0003130858151207697
YDR514C	0	0.00004463272067245026	0.00007490381880653342	0.00008925588220490606	1.194927895698735e-8	1.891245573925301e-6	0.0002126501035846058
YDR515W	0	0.	0.00005429782900666955	0.00007833220029162158	1.227114636980393e-8	0	0.0002126501035846058
YDR516C	0	0.0004017051966081628	0.0004315216819555094	0.0004462913099162046	2.190817961648685e-7	0.0001916049096183006	0.0007275315061768
YDR517W	0	0.00006571313756857947	0.0001102814101130274	0.0001314119774582633	2.590225278882259e-8	2.784507143008688e-6	0.0003130858151207697
YDR518W	0	0.	0.00005190754330765012	0.00007488395000152596	1.121456971217933e-8	0	0.0003130858151207697
YDR519W	0	0.0002845771843523516	0.000316315272490458	0.0003319713919530893	1.259418775742533e-7	0.0001114874676089349	0.0005814817067702509
YDR520C	0	0.00004463272067245026	0.00007490381880653342	0.00008925588220490606	1.194927895698735e-8	1.891245573925301e-6	0.0002126501035846058
YDR522C	0	0.	0.00004554588484261838	0.00006570648531752166	8.634214771672331e-9	0	0.0002126501035846058
YDR523C	0	0.	0.00003083719936723757	0.00004448711787323911	3.957995305104182e-9	0	0.0002126501035846058
YDR524C	0	0.	0.00004554588484261838	0.00006570648531752166	8.634214771672331e-9	0	0.0002126501035846058
YDR524CA	0	0.	0.00004554588484261838	0.00006570648531752166	8.634214771672331e-9	0	0.0002126501035846058
YDR524WC	0	0.0003285557528818905	0.0003725657444362208	0.0003942240112212235	1.813048041183393e-7	0.0001155429733647187	0.0007137763769251264
YDR525W	0	0.	0.00004554588484261838	0.00006570648531752166	8.634214771672331e-9	0	0.0007137763769251264
YDR525WA	0	0.00005187392222620613	0.00008705626744799827	0.000103736860858797	1.614115003420961e-8	2.198075102885207e-6	0.0002471508314847843
YDR527W	0	0.	0.00006825704126391907	0.00009846947719466181	1.939107331892636e-8	0	0.0002471508314847843
YDR528W	0	0.	0.00004554588484261838	0.00006570648531752166	8.634214771672331e-9	0	0.0002471508314847843
YDR529C	0	0.0005256772784339147	0.0005695924403622338	0.0005913226007909674	3.884926658298203e-7	0.0002380816221345211	0.0009839383989044528
YDR530C	0	0.0001370614711483215	0.0001677540389786996	0.0001827290605195315	4.173511200253143e-8	0.00003255694800350483	0.0003630721808268455
YDR531W	0	0.	0.00005190754330765012	0.00007488395000152596	1.121456971217933e-8	0	0.0003630721808268455
YDR532C	0	0.	0.00004554588484261838	0.00006570648531752166	8.634214771672331e-9	0	0.0003630721808268455
YDR534C	0	0	0.00003115610314752085	0.0000449471841290212	4.04028258086813e-9	0	0.0003630721808268455
YDR535C	0	0	0.00003595368234365775	0.00005186840487505442	5.380378043193497e-9	0	0.0003630721808268455
YDR536W	0	0.	0.00003076629252029467	0.00004438482416154407	3.939814135778134e-9	0	0.0003630721808268455
YDR537C	0	0	0.00003115610314752085	0.0000449471841290212	4.04028258086813e-9	0	0.0003630721808268455
YDR538W	0	0.	0.00003093471064811854	0.0000446277924349978	3.983066448449765e-9	0	0.0003630721808268455
YDR539W	0	0	0.00003115610314752085	0.0000449471841290212	4.04028258086813e-9	0	0.0003630721808268455
YDR540C	0	0.	0.00004554588484261838	0.00006570648531752166	8.634214771672331e-9	0	0.0003630721808268455
YDR541C	0	0.00004568688500460819	0.0000766729610696449	0.00009136401202614455	1.252040550023488e-8	1.935913018412072e-6	0.0002176727017605498
YDR542W	0	0.	0.00005794743506655427	0.00008359712091881335	1.397609876859653e-8	0	0.0002176727017605498
YDR543C	0	0.	0.00003287282863923701	0.00004742381657696611	4.49779749139575e-9	0	0.0002176727017605498
YDR544C	0	0	0.00003595368234365775	0.00005186840487505442	5.380378043193497e-9	0	0.0002176727017605498
YDR545CA	0	0.	0.00004071240939648781	0.00005873354915490273	6.898892380036283e-9	0	0.0002176727017605498
YDR545W	0	0.	0.00005512204880102807	0.00007952122278284993	1.264649978156496e-8	0	0.0002176727017605498
YEL001C	0	0.000224763594603761	0.0002548709484697209	0.0002696874555965646	8.484867185242524e-8	0.00007904225882879309	0.0004882929573400768
YEL002C	0	0.00009137404203995278	0.000122160145745805	0.0001370393493193803	2.503433928407965e-8	0.0000138697681648086	0.000292393099315822
YEL003W	0	0.00009847961191964287	0.0001652671099927798	0.0001969310228484232	5.816857713920045e-8	4.173247727085697e-6	0.0004691765541144463
YEL004W	0	0.	0.00003287282863923701	0.00004742381657696611	4.49779749139575e-9	0	0.0004691765541144463
YEL005C	0	0	0.00003166536482373827	0.00004568187003070531	4.173443653828236e-9	0	0.0004691765541144463
YEL006W	0	0.00009485817059116668	0.0001268181945170486	0.0001422647708541099	2.697990279010034e-8	0.00001439861920372926	0.0003035423490008587
YEL007W	0	0	0.00003166536482373827	0.00004568187003070531	4.173443653828236e-9	0	0.0003035423490008587
YEL008CA	0	0.	0.00003287282863923701	0.00004742381657696611	4.49779749139575e-9	0	0.0003035423490008587
YEL008W	0	0	0.00003166536482373827	0.00004568187003070531	4.173443653828236e-9	0	0.0003035423490008587
YEL009C	0	0.001182684371272647	0.001226468111920105	0.001248253176348111	1.640053796671572e-6	0.0007153815882569199	0.001819046018644972
YEL009CA	0	0	0.00003595368234365775	0.00005186840487505442	5.380378043193497e-9	0	0.001819046018644972
YEL010W	0	0.	0.00004554588484261838	0.00006570648531752166	8.634214771672331e-9	0	0.001819046018644972
YEL011W	0	0.0001775247777543736	0.0002072856679621903	0.0002218821916408136	5.907488261687212e-8	0.00005357416724089471	0.0004184476788325215
YEL012W	0	0.00004568688500460819	0.0000766729610696449	0.00009136401202614455	1.252040550023488e-8	1.935913018412072e-6	0.0002176727017605498
YEL013W	0	0.00004568688500460819	0.0000766729610696449	0.00009136401202614455	1.252040550023488e-8	1.935913018412072e-6	0.0002176727017605498
YEL015W	0	0.00004438973233767575	0.00007449602564899376	0.00008876995104214934	1.1819523019285e-8	1.880949596243637e-6	0.0002114923771311007
YEL016C	0	0.	0.00003083719936723757	0.00004448711787323911	3.957995305104182e-9	0	0.0002114923771311007
YEL017W	0	0.	0.00004554588484261838	0.00006570648531752166	8.634214771672331e-9	0	0.0002114923771311007
YEL018CA	0	0	0.00003166536482373827	0.00004568187003070531	4.173443653828236e-9	0	0.0002114923771311007
YEL018W	0	0.00004463272067245026	0.00007490381880653342	0.00008925588220490606	1.194927895698735e-8	1.891245573925301e-6	0.0002126501035846058
YEL019C	0	0	0.00003595368234365775	0.00005186840487505442	5.380378043193497e-9	0	0.0002126501035846058
YEL020C	0	0.	0.00006040019099318328	0.00008713543866785995	1.5184204607511e-8	0	0.0002126501035846058
YEL020CB	0	0	0.00003887646266247126	0.0000560849384640701	6.290707149732048e-9	0	0.0002126501035846058
YEL020WA	0	0.00004568688500460819	0.0000766729610696449	0.00009136401202614455	1.252040550023488e-8	1.935913018412072e-6	0.0002176727017605498
YEL021W	0	0.00004474622261087098	0.00007509430297316314	0.00008948286478445411	1.201013177362888e-8	1.896054915241571e-6	0.0002131908874220799
YEL022W	0	0.00004442971389971192	0.00007456312437834376	0.00008884990668640874	1.184082451576134e-8	1.882643707144035e-6	0.0002116828707142614
YEL023C	0	0	0.00003079400420715896	0.00004442480242075741	3.946914688064343e-9	0	0.0002116828707142614
YEL024W	0	0.00009137404203995278	0.000122160145745805	0.0001370393493193803	2.503433928407965e-8	0.0000138697681648086	0.000292393099315822
YEL025C	0	0.	0.00003076081084039447	0.00004437691600002996	3.938410321851845e-9	0	0.000292393099315822
YEL028W	0	0.	0.00003287282863923701	0.00004742381657696611	4.49779749139575e-9	0	0.000292393099315822
YEL029C	0	0.00005187392222620613	0.00008705626744799827	0.000103736860858797	1.614115003420961e-8	2.198075102885207e-6	0.0002471508314847843
YEL030CA	0	0.	0.00003287282863923701	0.00004742381657696611	4.49779749139575e-9	0	0.0002471508314847843
YEL030W	0	0.	0.00006825704126391907	0.00009846947719466181	1.939107331892636e-8	0	0.0002471508314847843
YEL031W	0	0.0003994692380884593	0.0004291197383011573	0.0004438071441651481	2.166496509253179e-7	0.0001905384272739601	0.0007234818299382953
YEL032W	0	0.	0.00003077482123466575	0.00004439712813615668	3.941998767947295e-9	0	0.0007234818299382953
YEL033W	0	0.	0.00004326038279874412	0.00006240934671720993	7.789434560107314e-9	0	0.0007234818299382953
YEL034CA	0	0.00004463272067245026	0.00007490381880653342	0.00008925588220490606	1.194927895698735e-8	1.891245573925301e-6	0.0002126501035846058
YEL034W	0	0.0002152047608840274	0.0002877022406113739	0.0003227389928588929	1.388472157112808e-7	0.00003266879404447172	0.0006885908033310939
YEL035C	0	0.	0.00004554588484261838	0.00006570648531752166	8.634214771672331e-9	0	0.0006885908033310939
YEL036C	0	0.00008880437718361805	0.0001187246703210261	0.0001331854142643932	2.364606135716484e-8	0.00001347972332280361	0.0002841701219334191
YEL037C	0	0.00004463272067245026	0.00007490381880653342	0.00008925588220490606	1.194927895698735e-8	1.891245573925301e-6	0.0002126501035846058
YEL038W	0	0.0001314252817918772	0.0001757053732279817	0.0001971062989193657	5.179002719486687e-8	0.00001994925119872567	0.0004205541072543939
YEL039C	0	0.0001422875899068695	0.0001741505039623216	0.0001896965485451457	4.49785329037255e-8	0.00003379831722075793	0.0003769162737275993
YEL040W	0	0.0003108206159715563	0.0003405128844996892	0.0003551854963080435	1.419187250736599e-7	0.0001320692451751242	0.0006051536704424634
YEL041W	0	0	0.00003115610314752085	0.0000449471841290212	4.04028258086813e-9	0	0.0006051536704424634
YEL042W	0	0.00008880437718361805	0.0001187246703210261	0.0001331854142643932	2.364606135716484e-8	0.00001347972332280361	0.0002841701219334191
YEL043W	0	0.0000444020373288666	0.00007451667639996289	0.0000887945587228271	1.182607686660785e-8	1.881470987062798e-6	0.0002115510047029132
YEL045C	0	0.0000474289739670872	0.00007959660298337705	0.00009484785575843093	1.349345581106532e-8	2.009729713577628e-6	0.0002259729189443261
YEL046C	0	0.0000474289739670872	0.00007959660298337705	0.00009484785575843093	1.349345581106532e-8	2.009729713577628e-6	0.0002259729189443261
YEL047C	0	0.00008926573875351583	0.0001193414810741355	0.0001338773560534556	2.389239846230219e-8	0.00001354975251366834	0.0002856464891367927
YEL049W	0	0.	0.00006825704126391907	0.00009846947719466181	1.939107331892636e-8	0	0.0002856464891367927
YEL050C	0	0.	0.00003287282863923701	0.00004742381657696611	4.49779749139575e-9	0	0.0002856464891367927
YEL050WA	0	0	0.00003595368234365775	0.00005186840487505442	5.380378043193497e-9	0	0.0002856464891367927
YEL052W	0	0.	0.00003287282863923701	0.00004742381657696611	4.49779749139575e-9	0	0.0002856464891367927
YEL053C	0	0	0.00003115610314752085	0.0000449471841290212	4.04028258086813e-9	0	0.0002856464891367927
YEL054C	0	0.0005187415236264285	0.0005533814472022494	0.0005705552659450336	3.551084515638165e-7	0.0002583227866159686	0.0009134693725723765
YEL055C	0	0.	0.0000308179625525816	0.00004445936592279083	3.953058676027613e-9	0	0.0009134693725723765
YEL056W	0	0.0001348572863384128	0.000165056242559258	0.000179790425937026	4.040354014606258e-8	0.00003203338514309145	0.0003572332377070951
YEL057C	0	0	0.00003595368234365775	0.00005186840487505442	5.380378043193497e-9	0	0.0003572332377070951
YEL058W	0	0.0002224631784341528	0.0002522623658925112	0.0002669272152585904	8.312070893928756e-8	0.0000782332899604043	0.0004832952464827325
YEL059CA	0	0.	0.00004554588484261838	0.00006570648531752166	8.634214771672331e-9	0	0.0004832952464827325
YEL059W	0	0.	0.00003287282863923701	0.00004742381657696611	4.49779749139575e-9	0	0.0004832952464827325
YEL060C	0	0.00008885972971942815	0.0001187986731071635	0.0001332684310108945	2.367554863162381e-8	0.00001348812517710662	0.0002843472512968247
YEL061C	0	0.	0.00003077482123466575	0.00004439712813615668	3.941998767947295e-9	0	0.0002843472512968247
YEL062W	0	0	0.00003115610314752085	0.0000449471841290212	4.04028258086813e-9	0	0.0002843472512968247
YEL063C	0	0.00005498736316755641	0.00009228132766525032	0.0001099630773399672	1.813685700004788e-8	2.330002497558377e-6	0.0002619846516609665
YEL064C	0	0.	0.00003076249873715896	0.00004437935108511198	3.938842558290455e-9	0	0.0002619846516609665
YEL065W	0	0.00004438973233767575	0.00007449602564899376	0.00008876995104214934	1.1819523019285e-8	1.880949596243637e-6	0.0002114923771311007
YEL066W	0	0.0000474289739670872	0.00007959660298337705	0.00009484785575843093	1.349345581106532e-8	2.009729713577628e-6	0.0002259729189443261
YEL067C	0	0.	0.00003287282863923701	0.00004742381657696611	4.49779749139575e-9	0	0.0002259729189443261
YEL068C	0	0.	0.00004554588484261838	0.00006570648531752166	8.634214771672331e-9	0	0.0002259729189443261
YEL069C	0	0.	0.00003076249873715896	0.00004437935108511198	3.938842558290455e-9	0	0.0002259729189443261
YEL070W	0	0.	0.00005170695859189226	0.00007459458368697513	1.112806782839785e-8	0	0.0002259729189443261
YEL071W	0	0.0001785326673247863	0.0002084625343885451	0.0002231419356394962	5.974758861810388e-8	0.00005387832668765747	0.0004208234530680201
YEL072W	0	0.	0.00003083719936723757	0.00004448711787323911	3.957995305104182e-9	0	0.0004208234530680201
YEL073C	0	0.00005187392222620613	0.00008705626744799827	0.000103736860858797	1.614115003420961e-8	2.198075102885207e-6	0.0002471508314847843
YEL074W	0	0.	0.00003287282863923701	0.00004742381657696611	4.49779749139575e-9	0	0.0002471508314847843
YEL075C	0	0.	0.00004554588484261838	0.00006570648531752166	8.634214771672331e-9	0	0.0002471508314847843
YEL075WA	0	0.	0.00004071240939648781	0.00005873354915490273	6.898892380036283e-9	0	0.0002471508314847843
YEL076C	0	0	0.00003595368234365775	0.00005186840487505442	5.380378043193497e-9	0	0.0002471508314847843
YEL076CA	0	0	0.00003595368234365775	0.00005186840487505442	5.380378043193497e-9	0	0.0002471508314847843
YEL077C	0	0.	0.00005513439844513863	0.00007953903840513103	1.265216685188488e-8	0	0.0002471508314847843
YEL077WA	0	0.	0.00004071240939648781	0.00005873354915490273	6.898892380036283e-9	0	0.0002471508314847843
YER001W	0	0	0.00003115610314752085	0.0000449471841290212	4.04028258086813e-9	0	0.0002471508314847843
YER003C	0	0.00004495213869784499	0.00007543987986123853	0.0000898946582533446	1.212092594477657e-8	1.904780062565135e-6	0.0002141719813672001
YER004W	0	0	0.00003595368234365775	0.00005186840487505442	5.380378043193497e-9	0	0.0002141719813672001
YER005W	0	0.	0.00003076249873715896	0.00004437935108511198	3.938842558290455e-9	0	0.0002141719813672001
YER006CA	0	0.	0.00004554588484261838	0.00006570648531752166	8.634214771672331e-9	0	0.0002141719813672001
YER006W	0	0.0002845771843523516	0.000316315272490458	0.0003319713919530893	1.259418775742533e-7	0.0001114874676089349	0.0005814817067702509
YER007CA	0	0.0005913824650162168	0.0006352769844434634	0.0006570201420781418	4.748171859262372e-7	0.0002820777282950897	0.001071053720523505
YER007W	0	0.	0.00003287282863923701	0.00004742381657696611	4.49779749139575e-9	0	0.001071053720523505
YER008C	0	0.000298293524458327	0.0003482988645281014	0.0003728242928540098	1.667880123468507e-7	0.00009002114544374615	0.0007031058857793413
YER009W	0	0.0005913824650162168	0.0006352769844434634	0.0006570201420781418	4.748171859262372e-7	0.0002820777282950897	0.001071053720523505
YER011W	0	0.00005187392222620613	0.00008705626744799827	0.000103736860858797	1.614115003420961e-8	2.198075102885207e-6	0.0002471508314847843
YER012W	0	0.0003942639222157851	0.0004382343606137812	0.0004599245352131799	2.417360828511367e-7	0.0001544594571167778	0.0008056029899620886
YER013W	0	0.	0.00003076249873715896	0.00004437935108511198	3.938842558290455e-9	0	0.0008056029899620886
YER014CA	0	0	0.00003595368234365775	0.00005186840487505442	5.380378043193497e-9	0	0.0008056029899620886
YER014W	0	0.	0.00003287282863923701	0.00004742381657696611	4.49779749139575e-9	0	0.0008056029899620886
YER015W	0	0.00004449203449875908	0.00007466771341052008	0.00008897453621959623	1.187406611360085e-8	1.885284374668585e-6	0.0002119797994207645
YER016W	0	0.	0.00003093471064811854	0.0000446277924349978	3.983066448449765e-9	0	0.0002119797994207645
YER017C	0	0.	0.00003076629252029467	0.00004438482416154407	3.939814135778134e-9	0	0.0002119797994207645
YER018C	0	0	0.00003595368234365775	0.00005186840487505442	5.380378043193497e-9	0	0.0002119797994207645
YER019W	0	0	0.00003079400420715896	0.00004442480242075741	3.946914688064343e-9	0	0.0002119797994207645
YER020W	0	0.00009137404203995278	0.000122160145745805	0.0001370393493193803	2.503433928407965e-8	0.0000138697681648086	0.000292393099315822
YER021W	0	0.0001334770051861583	0.0001633668564878984	0.0001779502243068075	3.958068873284358e-8	0.00003170552546955681	0.0003535768331653708
YER022W	0	0.	0.00003093471064811854	0.0000446277924349978	3.983066448449765e-9	0	0.0003535768331653708
YER023CA	0	0	0.00003595368234365775	0.00005186840487505442	5.380378043193497e-9	0	0.0003535768331653708
YER023W	0	0.0001370614711483215	0.0001677540389786996	0.0001827290605195315	4.173511200253143e-8	0.00003255694800350483	0.0003630721808268455
YER024W	0	0.	0.00003344237109035871	0.00004824546642846709	4.655002783319083e-9	0	0.0003630721808268455
YER025W	0	0.	0.00005429782900666955	0.00007833220029162158	1.227114636980393e-8	0	0.0003630721808268455
YER026C	0	0.0004568810964915295	0.0004873898750819299	0.0005025155353559661	2.754636875391736e-7	0.0002275178893163763	0.0008045356656643827
YER027C	0	0.	0.00003083719936723757	0.00004448711787323911	3.957995305104182e-9	0	0.0008045356656643827
YER028C	0	0.	0.00003093471064811854	0.0000446277924349978	3.983066448449765e-9	0	0.0008045356656643827
YER029C	0	0.	0.00004554588484261838	0.00006570648531752166	8.634214771672331e-9	0	0.0008045356656643827
YER030W	0	0.	0.00004554588484261838	0.00006570648531752166	8.634214771672331e-9	0	0.0008045356656643827
YER031C	0	0.0001314252817918772	0.0001757053732279817	0.0001971062989193657	5.179002719486687e-8	0.00001994925119872567	0.0004205541072543939
YER032W	0	0.00004438025771412706	0.00007448012493909844	0.00008875100356673304	1.181447791150667e-8	1.880548134491183e-6	0.0002114472349497586
YER033C	0	0.	0.00003077482123466575	0.00004439712813615668	3.941998767947295e-9	0	0.0002114472349497586
YER034W	0	0.00005187392222620613	0.00008705626744799827	0.000103736860858797	1.614115003420961e-8	2.198075102885207e-6	0.0002471508314847843
YER035W	0	0.0000474289739670872	0.00007959660298337705	0.00009484785575843093	1.349345581106532e-8	2.009729713577628e-6	0.0002259729189443261
YER036C	0	0.0001897172319489323	0.0002215222229119614	0.0002371213089142936	6.74682286397421e-8	0.00005725359610721693	0.0004471873774212378
YER037W	0	0.0001785326673247863	0.0002084625343885451	0.0002231419356394962	5.974758861810388e-8	0.00005387832668765747	0.0004208234530680201
YER038WA	0	0.	0.00004554588484261838	0.00006570648531752166	8.634214771672331e-9	0	0.0004208234530680201
YER039C	0	0.	0.00004554588484261838	0.00006570648531752166	8.634214771672331e-9	0	0.0004208234530680201
YER039CA	0	0	0.00003595368234365775	0.00005186840487505442	5.380378043193497e-9	0	0.0004208234530680201
YER040W	0	0.	0.00003083719936723757	0.00004448711787323911	3.957995305104182e-9	0	0.0004208234530680201
YER041W	0	0.	0.00005206084557552515	0.00007510510595915017	1.12809068663447e-8	0	0.0004208234530680201
YER042W	0	0	0.00003166536482373827	0.00004568187003070531	4.173443653828236e-9	0	0.0004208234530680201
YER043C	0	0.001376604040973365	0.001406135663900932	0.001420858346704685	2.081815599290322e-6	0.0009463834321338508	0.001920603977080923
YER044C	0	0.0005187415236264285	0.0005533814472022494	0.0005705552659450336	3.551084515638165e-7	0.0002583227866159686	0.0009134693725723765
YER044CA	0	0	0.00003166536482373827	0.00004568187003070531	4.173443653828236e-9	0	0.0009134693725723765
YER045C	0	0.0001334770051861583	0.0001633668564878984	0.0001779502243068075	3.958068873284358e-8	0.00003170552546955681	0.0003535768331653708
YER046WA	0	0	0.00003595368234365775	0.00005186840487505442	5.380378043193497e-9	0	0.0003535768331653708
YER047C	0	0	0.00003079400420715896	0.00004442480242075741	3.946914688064343e-9	0	0.0003535768331653708
YER048C	0	0.00008990456746242169	0.0001201955538216739	0.0001348354596011477	2.423559881899139e-8	0.00001364671914362669	0.0002876907542326538
YER048WA	0	0	0.00003595368234365775	0.00005186840487505442	5.380378043193497e-9	0	0.0002876907542326538
YER049W	0	0.	0.00005218441920127229	0.00007528337493599601	1.13345221804385e-8	0	0.0002876907542326538
YER050C	0	0.00006571313756857947	0.0001102814101130274	0.0001314119774582633	2.590225278882259e-8	2.784507143008688e-6	0.0003130858151207697
YER051W	0	0	0.00003166536482373827	0.00004568187003070531	4.173443653828236e-9	0	0.0003130858151207697
YER052C	0	0.000177720667304495	0.0002075143992211931	0.0002221270306760475	5.920532901882853e-8	0.00005363328249558023	0.000418909425278593
YER053C	0	0.0001348572863384128	0.000165056242559258	0.000179790425937026	4.040354014606258e-8	0.00003203338514309145	0.0003572332377070951
YER054C	0	0.	0.00003083719936723757	0.00004448711787323911	3.957995305104182e-9	0	0.0003572332377070951
YER055C	0	0.0002697171840827776	0.0002997978581852961	0.0003146363803709049	1.131322927511065e-7	0.0001056659261421213	0.0005511173801553062
YER056C	0	0.0002664167627903288	0.000296129319411075	0.0003107862500417008	1.103804782153136e-7	0.0001043729589399777	0.0005443734108408196
YER056CA	0	0.0007884920568448232	0.000832337702725187	0.0008540976760768595	7.855414929787084e-7	0.0004203135886423081	0.001326406944044491
YER057C	0	0.	0.00005429782900666955	0.00007833220029162158	1.227114636980393e-8	0	0.001326406944044491
YER058W	0	0.	0.00004554588484261838	0.00006570648531752166	8.634214771672331e-9	0	0.001326406944044491
YER059W	0	0.0000474289739670872	0.00007959660298337705	0.00009484785575843093	1.349345581106532e-8	2.009729713577628e-6	0.0002259729189443261
YER060W	0	0	0.00003115610314752085	0.0000449471841290212	4.04028258086813e-9	0	0.0002259729189443261
YER060WA	0	0	0.00003115610314752085	0.0000449471841290212	4.04028258086813e-9	0	0.0002259729189443261
YER061C	0	0.	0.00003093471064811854	0.0000446277924349978	3.983066448449765e-9	0	0.0002259729189443261
YER062C	0	0.	0.00004554588484261838	0.00006570648531752166	8.634214771672331e-9	0	0.0002259729189443261
YER064C	0	0.00006571313756857947	0.0001102814101130274	0.0001314119774582633	2.590225278882259e-8	2.784507143008688e-6	0.0003130858151207697
YER065C	0	0	0.00003079400420715896	0.00004442480242075741	3.946914688064343e-9	0	0.0003130858151207697
YER066W	0	0.	0.00006825704126391907	0.00009846947719466181	1.939107331892636e-8	0	0.0003130858151207697
YER067CA	0	0	0.00003595368234365775	0.00005186840487505442	5.380378043193497e-9	0	0.0003130858151207697
YER067W	0	0.	0.00006825704126391907	0.00009846947719466181	1.939107331892636e-8	0	0.0003130858151207697
YER068CA	0	0.	0.00004554588484261838	0.00006570648531752166	8.634214771672331e-9	0	0.0003130858151207697
YER068W	0	0.00004463272067245026	0.00007490381880653342	0.00008925588220490606	1.194927895698735e-8	1.891245573925301e-6	0.0002126501035846058
YER069W	0	0.	0.00003076629252029467	0.00004438482416154407	3.939814135778134e-9	0	0.0002126501035846058
YER070W	0	0	0.00003075946807575534	0.00004437497889674209	3.93806649592629e-9	0	0.0002126501035846058
YER072W	0	0.0007781142046632741	0.0008127050716993876	0.0008298999999408543	7.317402909134544e-7	0.0004463689160257785	0.001243561873919535
YER073W	0	0.0001037478955722986	0.000138703132572283	0.0001555973324727844	3.227379599353118e-8	0.00001574798715245616	0.0003319893780995465
YER075C	0	0.00004438004314176156	0.00007447976483499	0.00008875057446243069	1.181436366720194e-8	1.880539042710062e-6	0.0002114462126085539
YER076C	0	0.	0.00003287282863923701	0.00004742381657696611	4.49779749139575e-9	0	0.0002114462126085539
YER076WA	0	0.	0.00004554588484261838	0.00006570648531752166	8.634214771672331e-9	0	0.0002114462126085539
YER077C	0	0.	0.00003093471064811854	0.0000446277924349978	3.983066448449765e-9	0	0.0002114462126085539
YER078C	0	0.00004463272067245026	0.00007490381880653342	0.00008925588220490606	1.194927895698735e-8	1.891245573925301e-6	0.0002126501035846058
YER079CA	0	0	0.00003595368234365775	0.00005186840487505442	5.380378043193497e-9	0	0.0002126501035846058
YER079W	0	0.	0.00003287282863923701	0.00004742381657696611	4.49779749139575e-9	0	0.0002126501035846058
YER080W	0	0.0001333937442967695	0.0001632649498516079	0.0001778392202106031	3.95313236580217e-8	0.00003168574842691903	0.0003533562725850473
YER081W	0	0	0.00004161522231698655	0.00006003597950076846	7.208252898365121e-9	0	0.0003533562725850473
YER082C	0	0	0.00003115610314752085	0.0000449471841290212	4.04028258086813e-9	0	0.0003533562725850473
YER083C	0	0.00004495213869784499	0.00007543987986123853	0.0000898946582533446	1.212092594477657e-8	1.904780062565135e-6	0.0002141719813672001
YER084W	0	0	0.00003595368234365775	0.00005186840487505442	5.380378043193497e-9	0	0.0002141719813672001
YER084WA	0	0.	0.00003287282863923701	0.00004742381657696611	4.49779749139575e-9	0	0.0002141719813672001
YER085C	0	0.	0.00003287282863923701	0.00004742381657696611	4.49779749139575e-9	0	0.0002141719813672001
YER086W	0	0	0.00003079400420715896	0.00004442480242075741	3.946914688064343e-9	0	0.0002141719813672001
YER087CA	0	0.	0.00003093471064811854	0.0000446277924349978	3.983066448449765e-9	0	0.0002141719813672001
YER087CB	0	0.00006571313756857947	0.0001102814101130274	0.0001314119774582633	2.590225278882259e-8	2.784507143008688e-6	0.0003130858151207697
YER087W	0	0.	0.00003076629252029467	0.00004438482416154407	3.939814135778134e-9	0	0.0003130858151207697
YER088C	0	0.00008990456746242169	0.0001201955538216739	0.0001348354596011477	2.423559881899139e-8	0.00001364671914362669	0.0002876907542326538
YER088CA	0	0.	0.00004071240939648781	0.00005873354915490273	6.898892380036283e-9	0	0.0002876907542326538
YER088WB	0	0	0.00003595368234365775	0.00005186840487505442	5.380378043193497e-9	0	0.0002876907542326538
YER089C	0	0.00007529088143004492	0.0001263545038634857	0.0001505644692163979	3.400253654265591e-8	3.190392365648428e-6	0.0003587152443044022
YER090W	0	0	0.00003166536482373827	0.00004568187003070531	4.173443653828236e-9	0	0.0003587152443044022
YER091CA	0	0.	0.00004554588484261838	0.00006570648531752166	8.634214771672331e-9	0	0.0003587152443044022
YER092W	0	0.0001037478955722986	0.000138703132572283	0.0001555973324727844	3.227379599353118e-8	0.00001574798715245616	0.0003319893780995465
YER093C	0	0.00008880437718361805	0.0001187246703210261	0.0001331854142643932	2.364606135716484e-8	0.00001347972332280361	0.0002841701219334191
YER093CA	0	0	0.00003166536482373827	0.00004568187003070531	4.173443653828236e-9	0	0.0002841701219334191
YER094C	0	0.0003320074947829702	0.0003637239024450712	0.0003793967674932649	1.619260316967981e-7	0.0001410714970420361	0.0006464045260135384
YER095W	0	0.00006571313756857947	0.0001102814101130274	0.0001314119774582633	2.590225278882259e-8	2.784507143008688e-6	0.0003130858151207697
YER096W	0	0	0.00003166536482373827	0.00004568187003070531	4.173443653828236e-9	0	0.0003130858151207697
YER098W	0	0.0000474289739670872	0.00007959660298337705	0.00009484785575843093	1.349345581106532e-8	2.009729713577628e-6	0.0002259729189443261
YER099C	0	0.00005451017213244811	0.00009148049426442264	0.0001090087997676011	1.78234339510789e-8	2.309782129542014e-6	0.0002597111094058903
YER100W	0	0.0001314252817918772	0.0001757053732279817	0.0001971062989193657	5.179002719486687e-8	0.00001994925119872567	0.0004205541072543939
YER101C	0	0	0.00003166536482373827	0.00004568187003070531	4.173443653828236e-9	0	0.0004205541072543939
YER102W	0	0.002627749201166761	0.002671383130058129	0.002693149882362835	7.429555940713449e-6	0.001894526083170229	0.003528970019528496
YER103W	0	0.	0.00004554588484261838	0.00006570648531752166	8.634214771672331e-9	0	0.003528970019528496
YER104W	0	0	0.00003166536482373827	0.00004568187003070531	4.173443653828236e-9	0	0.003528970019528496
YER105C	0	0.00004463272067245026	0.00007490381880653342	0.00008925588220490606	1.194927895698735e-8	1.891245573925301e-6	0.0002126501035846058
YER107C	0	0.00009137404203995278	0.000122160145745805	0.0001370393493193803	2.503433928407965e-8	0.0000138697681648086	0.000292393099315822
YER107WA	0	0.	0.00004554588484261838	0.00006570648531752166	8.634214771672331e-9	0	0.000292393099315822
YER109C	0	0	0.00003166536482373827	0.00004568187003070531	4.173443653828236e-9	0	0.000292393099315822
YER110C	0	0.	0.00005190754330765012	0.00007488395000152596	1.121456971217933e-8	0	0.000292393099315822
YER111C	0	0.00004463272067245026	0.00007490381880653342	0.00008925588220490606	1.194927895698735e-8	1.891245573925301e-6	0.0002126501035846058
YER113C	0	0	0.00003076005975838602	0.00004437583247308432	3.938217999510721e-9	0	0.0002126501035846058
YER114C	0	0.	0.00003076629252029467	0.00004438482416154407	3.939814135778134e-9	0	0.0002126501035846058
YER115C	0	0	0.00003166536482373827	0.00004568187003070531	4.173443653828236e-9	0	0.0002126501035846058
YER116C	0	0.00005498736316755641	0.00009228132766525032	0.0001099630773399672	1.813685700004788e-8	2.330002497558377e-6	0.0002619846516609665
YER118C	0	0.00006571313756857947	0.0001102814101130274	0.0001314119774582633	2.590225278882259e-8	2.784507143008688e-6	0.0003130858151207697
YER119C	0	0.00004830729953426068	0.00008107064168860624	0.00009660433545416757	1.399785292865621e-8	2.046946711500377e-6	0.0002301577084487274
YER120W	0	0.	0.00004554588484261838	0.00006570648531752166	8.634214771672331e-9	0	0.0002301577084487274
YER121W	0	0	0.00003595368234365775	0.00005186840487505442	5.380378043193497e-9	0	0.0002301577084487274
YER122C	0	0	0.00003166536482373827	0.00004568187003070531	4.173443653828236e-9	0	0.0002301577084487274
YER123W	0	0.	0.00003093471064811854	0.0000446277924349978	3.983066448449765e-9	0	0.0002301577084487274
YER124C	0	0.0001779699414669666	0.0002078054652371605	0.000222438594218138	5.937153320632651e-8	0.00005370850808456357	0.0004194970086773789
YER125W	0	0.	0.0000335326774427775	0.00004837574679430414	4.680177190664427e-9	0	0.0004194970086773789
YER126C	0	0.0001897172319489323	0.0002215222229119614	0.0002371213089142936	6.74682286397421e-8	0.00005725359610721693	0.0004471873774212378
YER127W	0	0.00004568688500460819	0.0000766729610696449	0.00009136401202614455	1.252040550023488e-8	1.935913018412072e-6	0.0002176727017605498
YER128W	0	0.	0.00003093471064811854	0.0000446277924349978	3.983066448449765e-9	0	0.0002176727017605498
YER129W	0	0.	0.00003075980226347417	0.00004437546104115304	3.938152072689818e-9	0	0.0002176727017605498
YER130C	0	0.	0.00005218441920127229	0.00007528337493599601	1.13345221804385e-8	0	0.0002176727017605498
YER132C	0	0.00004438729645068737	0.00007449193764158738	0.00008876507972385754	1.181822583989977e-8	1.880846382107066e-6	0.0002114807712600631
YER133W	0	0.000379438028079529	0.0004111369980548016	0.0004268223658818225	2.024084903846903e-7	0.0001718485720234279	0.0007102179758372208
YER135C	0	0.0000474289739670872	0.00007959660298337705	0.00009484785575843093	1.349345581106532e-8	2.009729713577628e-6	0.0002259729189443261
YER136W	0	0.00008926573875351583	0.0001193414810741355	0.0001338773560534556	2.389239846230219e-8	0.00001354975251366834	0.0002856464891367927
YER137C	0	0	0.00003166536482373827	0.00004568187003070531	4.173443653828236e-9	0	0.0002856464891367927
YER137CA	0	0.	0.0001074132329930365	0.0001549414733106474	4.799194433631253e-8	0	0.0002856464891367927
YER137WA	0	0.	0.00003287282863923701	0.00004742381657696611	4.49779749139575e-9	0	0.0002856464891367927
YER138C	0	0.	0.00008767468930527086	0.0001264788978705219	3.198959607269588e-8	0	0.0002856464891367927
YER139C	0	0	0.00003595368234365775	0.00005186840487505442	5.380378043193497e-9	0	0.0002856464891367927
YER140W	0	0.00004442971389971192	0.00007456312437834376	0.00008884990668640874	1.184082451576134e-8	1.882643707144035e-6	0.0002116828707142614
YER141W	0	0.	0.00003093471064811854	0.0000446277924349978	3.983066448449765e-9	0	0.0002116828707142614
YER142C	0	0.00004568688500460819	0.0000766729610696449	0.00009136401202614455	1.252040550023488e-8	1.935913018412072e-6	0.0002176727017605498
YER143W	0	0.	0.00003287282863923701	0.00004742381657696611	4.49779749139575e-9	0	0.0002176727017605498
YER144C	0	0.	0.00003076249873715896	0.00004437935108511198	3.938842558290455e-9	0	0.0002176727017605498
YER145C	0	0.00004568688500460819	0.0000766729610696449	0.00009136401202614455	1.252040550023488e-8	1.935913018412072e-6	0.0002176727017605498
YER145CA	0	0.	0.00004554588484261838	0.00006570648531752166	8.634214771672331e-9	0	0.0002176727017605498
YER146W	0	0.0001314252817918772	0.0001757053732279817	0.0001971062989193657	5.179002719486687e-8	0.00001994925119872567	0.0004205541072543939
YER147C	0	0	0.00003076005975838602	0.00004437583247308432	3.938217999510721e-9	0	0.0004205541072543939
YER147CA	0	0	0.00003595368234365775	0.00005186840487505442	5.380378043193497e-9	0	0.0004205541072543939
YER148W	0	0.00009485817059116668	0.0001268181945170486	0.0001422647708541099	2.697990279010034e-8	0.00001439861920372926	0.0003035423490008587
YER148WA	0	0.	0.00004554588484261838	0.00006570648531752166	8.634214771672331e-9	0	0.0003035423490008587
YER149C	0	0.	0.00004554588484261838	0.00006570648531752166	8.634214771672331e-9	0	0.0003035423490008587
YER150W	0	0.00005187392222620613	0.00008705626744799827	0.000103736860858797	1.614115003420961e-8	2.198075102885207e-6	0.0002471508314847843
YER151C	0	0.	0.00003076249873715896	0.00004437935108511198	3.938842558290455e-9	0	0.0002471508314847843
YER152C	0	0.00008885972971942815	0.0001187986731071635	0.0001332684310108945	2.367554863162381e-8	0.00001348812517710662	0.0002843472512968247
YER152WA	0	0.	0.00004554588484261838	0.00006570648531752166	8.634214771672331e-9	0	0.0002843472512968247
YER153C	0	0	0.00003115610314752085	0.0000449471841290212	4.04028258086813e-9	0	0.0002843472512968247
YER154W	0	0.	0.00003133600599852062	0.0000452067208462529	4.087076724417655e-9	0	0.0002843472512968247
YER155C	0	0.0001331405225286754	0.0001629550206652789	0.0001775016228663606	3.938137869233431e-8	0.00003162560041190314	0.0003526854804981061
YER156C	0	0.000228437145752381	0.0002590366110231012	0.0002740953004964608	8.764492613874661e-8	0.00008033410817778505	0.0004962738288012665
YER157W	0	0.000179810295370697	0.0002099543617741341	0.0002247388207006366	6.060580240227376e-8	0.00005426388757170852	0.0004238350471829315
YER158C	0	0	0.00003079400420715896	0.00004442480242075741	3.946914688064343e-9	0	0.0004238350471829315
YER159C	0	0.00009485817059116668	0.0001268181945170486	0.0001422647708541099	2.697990279010034e-8	0.00001439861920372926	0.0003035423490008587
YER159CA	0	0.	0.0001074132329930365	0.0001549414733106474	4.799194433631253e-8	0	0.0003035423490008587
YER160C	0	0.	0.0001128497674605455	0.000162775912404264	5.295715466544859e-8	0	0.0003035423490008587
YER161C	0	0.00005187392222620613	0.00008705626744799827	0.000103736860858797	1.614115003420961e-8	2.198075102885207e-6	0.0002471508314847843
YER162C	0	0.00004449203449875908	0.00007466771341052008	0.00008897453621959623	1.187406611360085e-8	1.885284374668585e-6	0.0002119797994207645
YER163C	0	0.00004568688500460819	0.0000766729610696449	0.00009136401202614455	1.252040550023488e-8	1.935913018412072e-6	0.0002176727017605498
YER164W	0	0.0001331701054430985	0.0001629912284874879	0.0001775410630525916	3.939888148181976e-8	0.00003163262727047949	0.0003527638465324365
YER165CA	0	0.	0.00003287282863923701	0.00004742381657696611	4.49779749139575e-9	0	0.0003527638465324365
YER165W	0	0.00008990456746242169	0.0001201955538216739	0.0001348354596011477	2.423559881899139e-8	0.00001364671914362669	0.0002876907542326538
YER166W	0	0.	0.00003076081084039447	0.00004437691600002996	3.938410321851845e-9	0	0.0002876907542326538
YER167W	0	0.	0.00003076629252029467	0.00004438482416154407	3.939814135778134e-9	0	0.0002876907542326538
YER168C	0	0	0.00003115610314752085	0.0000449471841290212	4.04028258086813e-9	0	0.0002876907542326538
YER169W	0	0.	0.00003077482123466575	0.00004439712813615668	3.941998767947295e-9	0	0.0002876907542326538
YER170W	0	0	0.00003595368234365775	0.00005186840487505442	5.380378043193497e-9	0	0.0002876907542326538
YER171W	0	0.00004463272067245026	0.00007490381880653342	0.00008925588220490606	1.194927895698735e-8	1.891245573925301e-6	0.0002126501035846058
YER172C	0	0.00008876004639623446	0.0001186654029037936	0.0001331189277380419	2.362245881273701e-8	0.0000134729944385799	0.0002840282624086277
YER172CA	0	0.	0.00004554588484261838	0.00006570648531752166	8.634214771672331e-9	0	0.0002840282624086277
YER173W	0	0.00008926573875351583	0.0001193414810741355	0.0001338773560534556	2.389239846230219e-8	0.00001354975251366834	0.0002856464891367927
YER174C	0	0	0.00003595368234365775	0.00005186840487505442	5.380378043193497e-9	0	0.0002856464891367927
YER175C	0	0.00004463272067245026	0.00007490381880653342	0.00008925588220490606	1.194927895698735e-8	1.891245573925301e-6	0.0002126501035846058
YER175WA	0	0.	0.00004554588484261838	0.00006570648531752166	8.634214771672331e-9	0	0.0002126501035846058
YER176W	0	0.	0.00003083719936723757	0.00004448711787323911	3.957995305104182e-9	0	0.0002126501035846058
YER177W	0	0.001802457832830388	0.001833974026684233	0.001849694115245858	3.508909049032104e-6	0.001287825144499495	0.002438448036112123
YER178W	0	0.0006293563541359263	0.0006593390797379644	0.0006742370172108858	4.848746203126138e-7	0.0003533085134009025	0.001021346361998991
YER179W	0	0	0.00003595368234365775	0.00005186840487505442	5.380378043193497e-9	0	0.001021346361998991
YER181C	0	0.	0.00004554588484261838	0.00006570648531752166	8.634214771672331e-9	0	0.001021346361998991
YER182W	0	0	0.00003595368234365775	0.00005186840487505442	5.380378043193497e-9	0	0.001021346361998991
YER183C	0	0	0.00003115610314752085	0.0000449471841290212	4.04028258086813e-9	0	0.001021346361998991
YER184C	0	0.00004449203449875908	0.00007466771341052008	0.00008897453621959623	1.187406611360085e-8	1.885284374668585e-6	0.0002119797994207645
YER185W	0	0.	0.00003287282863923701	0.00004742381657696611	4.49779749139575e-9	0	0.0002119797994207645
YER186C	0	0.00005187392222620613	0.00008705626744799827	0.000103736860858797	1.614115003420961e-8	2.198075102885207e-6	0.0002471508314847843
YER187W	0	0.	0.00003287282863923701	0.00004742381657696611	4.49779749139575e-9	0	0.0002471508314847843
YER188CA	0	0	0.00003595368234365775	0.00005186840487505442	5.380378043193497e-9	0	0.0002471508314847843
YER188W	0	0.	0.00003093471064811854	0.0000446277924349978	3.983066448449765e-9	0	0.0002471508314847843
YER189W	0	0.	0.00004554588484261838	0.00006570648531752166	8.634214771672331e-9	0	0.0002471508314847843
YER190CA	0	0	0.00003595368234365775	0.00005186840487505442	5.380378043193497e-9	0	0.0002471508314847843
YER190CB	0	0.	0.00004071240939648781	0.00005873354915490273	6.898892380036283e-9	0	0.0002471508314847843
YER190W	0	0.	0.00005512204953555315	0.0000795212238422756	1.264650011852576e-8	0	0.0002471508314847843
YFL001W	0	0	0.00003166536482373827	0.00004568187003070531	4.173443653828236e-9	0	0.0002471508314847843
YFL002C	0	0.0000889843695454505	0.0001189653085464176	0.0001334553635919768	2.374201373604972e-8	0.000013507044016551	0.0002847461015237286
YFL002WA	0	0.	0.00008670697241604884	0.0001250831022957661	3.128761521342982e-8	0	0.0002847461015237286
YFL002WB	0	0.	0.00006306810029239179	0.00009098410951858957	1.655512141927219e-8	0	0.0002847461015237286
YFL003C	0	0	0.00003115610314752085	0.0000449471841290212	4.04028258086813e-9	0	0.0002847461015237286
YFL004W	0	0.0003570700953848036	0.0003869002266425935	0.0004016608398184468	1.792475471284947e-7	0.000161718243069941	0.0006683495750755212
YFL005W	0	0.0006165940387713249	0.0006482363860101363	0.0006639507914973679	4.722902462397685e-7	0.000337842273109985	0.001017768269867892
YFL007W	0	0.0000443798711222415	0.00007447947614444123	0.00008875023045545836	1.181427207952553e-8	1.880531753703027e-6	0.0002114453930191656
YFL008W	0	0.00007471501773016127	0.0001253881175135548	0.0001494129424453136	3.348442592399685e-8	3.165987516514225e-6	0.0003559718354059921
YFL009W	0	0.0001082799942342624	0.0001447622069736202	0.0001623944087169137	3.515506442396882e-8	0.00001643591867580695	0.0003464919206602421
YFL010C	0	0.00005187392222620613	0.00008705626744799827	0.000103736860858797	1.614115003420961e-8	2.198075102885207e-6	0.0002471508314847843
YFL010WA	0	0	0.00003595368234365775	0.00005186840487505442	5.380378043193497e-9	0	0.0002471508314847843
YFL011W	0	0.	0.00003287282863923701	0.00004742381657696611	4.49779749139575e-9	0	0.0002471508314847843
YFL012W	0	0.	0.00004554588484261838	0.00006570648531752166	8.634214771672331e-9	0	0.0002471508314847843
YFL012WA	0	0	0.00003595368234365775	0.00005186840487505442	5.380378043193497e-9	0	0.0002471508314847843
YFL013C	0	0.00004442971389971192	0.00007456312437834376	0.00008884990668640874	1.184082451576134e-8	1.882643707144035e-6	0.0002116828707142614
YFL013WA	0	0	0.00003811165541769118	0.00005498159463671887	6.04563130796399e-9	0	0.0002116828707142614
YFL014W	0	0.0001556219200462011	0.0001904708999382438	0.0002074738676354591	5.380384923902723e-8	0.00003696566348391179	0.0004122389313313316
YFL016C	0	0.00008877976746980551	0.0001186917687135594	0.0001331485050537363	2.363295722785185e-8	0.00001347598786195388	0.0002840913702928925
YFL017C	0	0.	0.00003287282863923701	0.00004742381657696611	4.49779749139575e-9	0	0.0002840913702928925
YFL018C	0	0.0001334770051861583	0.0001633668564878984	0.0001779502243068075	3.958068873284358e-8	0.00003170552546955681	0.0003535768331653708
YFL020C	0	0	0.00003595368234365775	0.00005186840487505442	5.380378043193497e-9	0	0.0003535768331653708
YFL021CA	0	0	0.00003166536482373827	0.00004568187003070531	4.173443653828236e-9	0	0.0003535768331653708
YFL021W	0	0.0001334770051861583	0.0001633668564878984	0.0001779502243068075	3.958068873284358e-8	0.00003170552546955681	0.0003535768331653708
YFL022C	0	0.	0.00003093471064811854	0.0000446277924349978	3.983066448449765e-9	0	0.0003535768331653708
YFL023W	0	0.	0.00003093471064811854	0.0000446277924349978	3.983066448449765e-9	0	0.0003535768331653708
YFL024C	0	0.00005451017213244811	0.00009148049426442264	0.0001090087997676011	1.78234339510789e-8	2.309782129542014e-6	0.0002597111094058903
YFL025C	0	0.	0.00003077482123466575	0.00004439712813615668	3.941998767947295e-9	0	0.0002597111094058903
YFL026W	0	0.0001348572863384128	0.000165056242559258	0.000179790425937026	4.040354014606258e-8	0.00003203338514309145	0.0003572332377070951
YFL027C	0	0.	0.00003076629252029467	0.00004438482416154407	3.939814135778134e-9	0	0.0003572332377070951
YFL028C	0	0.0001556219200462011	0.0001904708999382438	0.0002074738676354591	5.380384923902723e-8	0.00003696566348391179	0.0004122389313313316
YFL029C	0	0.	0.00003083719936723757	0.00004448711787323911	3.957995305104182e-9	0	0.0004122389313313316
YFL030W	0	0	0.00003115610314752085	0.0000449471841290212	4.04028258086813e-9	0	0.0004122389313313316
YFL031CA	0	0.	0.00004554588484261838	0.00006570648531752166	8.634214771672331e-9	0	0.0004122389313313316
YFL031W	0	0.000466867141029939	0.0005015206663548462	0.0005186863496174791	2.959234177709308e-7	0.0002226853533680556	0.000845548979670444
YFL032W	0	0.	0.00004554588484261838	0.00006570648531752166	8.634214771672331e-9	0	0.000845548979670444
YFL033C	0	0.0001086839706060401	0.0001453022920684436	0.0001630002762804879	3.541786943201389e-8	0.00001649723885498726	0.0003477846248539464
YFL034CA	0	0.	0.00004554588484261838	0.00006570648531752166	8.634214771672331e-9	0	0.0003477846248539464
YFL034CB	0	0.0000474289739670872	0.00007959660298337705	0.00009484785575843093	1.349345581106532e-8	2.009729713577628e-6	0.0002259729189443261
YFL034W	0	0.00004438025771412706	0.00007448012493909844	0.00008875100356673304	1.181447791150667e-8	1.880548134491183e-6	0.0002114472349497586
YFL036W	0	0.0001775291120786131	0.0002072907289542513	0.0002218876090395033	5.907776736565641e-8	0.00005357547524657343	0.0004184578956052511
YFL037W	0	0.0004629503638143	0.0004938644749371785	0.000509191093697848	2.828309955603602e-7	0.0002305402090300952	0.000815223487555466
YFL038C	0	0.0002074959956561369	0.0002422815778570974	0.0002593425351454492	8.070598798802115e-8	0.00006261889458308016	0.0004890945975123906
YFL039C	0	0.003701522676743291	0.003731733185865445	0.003746820285293816	0.00001420910669619996	0.002953470170549631	0.004565752386518998
YFL040W	0	0.	0.00003093471064811854	0.0000446277924349978	3.983066448449765e-9	0	0.004565752386518998
YFL041W	0	0.00004438425880901415	0.00007448683974416919	0.00008875900500860897	1.181660830865196e-8	1.880717670144586e-6	0.000211466298309426
YFL042C	0	0.	0.00003076629252029467	0.00004438482416154407	3.939814135778134e-9	0	0.000211466298309426
YFL044C	0	0.00009485817059116668	0.0001268181945170486	0.0001422647708541099	2.697990279010034e-8	0.00001439861920372926	0.0003035423490008587
YFL046W	0	0.00005187392222620613	0.00008705626744799827	0.000103736860858797	1.614115003420961e-8	2.198075102885207e-6	0.0002471508314847843
YFL047W	0	0	0.00003166536482373827	0.00004568187003070531	4.173443653828236e-9	0	0.0002471508314847843
YFL048C	0	0	0.00003166536482373827	0.00004568187003070531	4.173443653828236e-9	0	0.0002471508314847843
YFL049W	0	0.	0.00003093471064811854	0.0000446277924349978	3.983066448449765e-9	0	0.0002471508314847843
YFL050C	0	0.	0.00003076249873715896	0.00004437935108511198	3.938842558290455e-9	0	0.0002471508314847843
YFL051C	0	0	0.00003595368234365775	0.00005186840487505442	5.380378043193497e-9	0	0.0002471508314847843
YFL052W	0	0	0.00003166536482373827	0.00004568187003070531	4.173443653828236e-9	0	0.0002471508314847843
YFL053W	0	0	0.00003115610314752085	0.0000449471841290212	4.04028258086813e-9	0	0.0002471508314847843
YFL054C	0	0	0.00003079400420715896	0.00004442480242075741	3.946914688064343e-9	0	0.0002471508314847843
YFL055W	0	0.	0.00003287282863923701	0.00004742381657696611	4.49779749139575e-9	0	0.0002471508314847843
YFL056C	0	0	0.00003166536482373827	0.00004568187003070531	4.173443653828236e-9	0	0.0002471508314847843
YFL057C	0	0.	0.00003287282863923701	0.00004742381657696611	4.49779749139575e-9	0	0.0002471508314847843
YFL058W	0	0.	0.00003287282863923701	0.00004742381657696611	4.49779749139575e-9	0	0.0002471508314847843
YFL059W	0	0.	0.00003287282863923701	0.00004742381657696611	4.49779749139575e-9	0	0.0002471508314847843
YFL060C	0	0.	0.00005794743506655427	0.00008359712091881335	1.397609876859653e-8	0	0.0002471508314847843
YFL061W	0	0.	0.00005281751887098412	0.00007619669240291221	1.161120070665668e-8	0	0.0002471508314847843
YFL062W	0	0.	0.00006124993318544593	0.00008836126197837743	1.561442078683937e-8	0	0.0002471508314847843
YFL063W	0	0	0.00003115610314752085	0.0000449471841290212	4.04028258086813e-9	0	0.0002471508314847843
YFL064C	0	0	0.00003595368234365775	0.00005186840487505442	5.380378043193497e-9	0	0.0002471508314847843
YFL065C	0	0.	0.00004554588484261838	0.00006570648531752166	8.634214771672331e-9	0	0.0002471508314847843
YFL066C	0	0	0.0000337411071647381	0.00004867643770348815	4.738539622985765e-9	0	0.0002471508314847843
YFL067W	0	0	0.00003595368234365775	0.00005186840487505442	5.380378043193497e-9	0	0.0002471508314847843
YFL068W	0	0.	0.00004071240939648781	0.00005873354915490273	6.898892380036283e-9	0	0.0002471508314847843
YFR002W	0	0.00004463272067245026	0.00007490381880653342	0.00008925588220490606	1.194927895698735e-8	1.891245573925301e-6	0.0002126501035846058
YFR003C	0	0.0001971364325190569	0.0002412814366124457	0.0002628199074614868	8.633808728674155e-8	0.00004682700715159405	0.0005222074630063651
YFR004W	0	0.00004568688500460819	0.0000766729610696449	0.00009136401202614455	1.252040550023488e-8	1.935913018412072e-6	0.0002176727017605498
YFR005C	0	0.	0.00003093471064811854	0.0000446277924349978	3.983066448449765e-9	0	0.0002176727017605498
YFR006W	0	0.00004449203449875908	0.00007466771341052008	0.00008897453621959623	1.187406611360085e-8	1.885284374668585e-6	0.0002119797994207645
YFR007W	0	0	0.00003595368234365775	0.00005186840487505442	5.380378043193497e-9	0	0.0002119797994207645
YFR008W	0	0.	0.00003287282863923701	0.00004742381657696611	4.49779749139575e-9	0	0.0002119797994207645
YFR009W	0	0.00004495213869784499	0.00007543987986123853	0.0000898946582533446	1.212092594477657e-8	1.904780062565135e-6	0.0002141719813672001
YFR010W	0	0.00009137404203995278	0.000122160145745805	0.0001370393493193803	2.503433928407965e-8	0.0000138697681648086	0.000292393099315822
YFR010WA	0	0.	0.00004554588484261838	0.00006570648531752166	8.634214771672331e-9	0	0.000292393099315822
YFR011C	0	0	0.00003595368234365775	0.00005186840487505442	5.380378043193497e-9	0	0.000292393099315822
YFR012W	0	0.	0.00003287282863923701	0.00004742381657696611	4.49779749139575e-9	0	0.000292393099315822
YFR012WA	0	0	0.00003595368234365775	0.00005186840487505442	5.380378043193497e-9	0	0.000292393099315822
YFR013W	0	0.	0.0000319141042599961	0.00004604071374503402	4.239268477694719e-9	0	0.000292393099315822
YFR014C	0	0.000228437145752381	0.0002590366110231012	0.0002740953004964608	8.764492613874661e-8	0.00008033410817778505	0.0004962738288012665
YFR015C	0	0.0003106659983966999	0.0003403434949761721	0.0003550088070324008	1.417775629738773e-7	0.0001320035487176604	0.0006048526290250824
YFR016C	0	0.	0.00003076249873715896	0.00004437935108511198	3.938842558290455e-9	0	0.0006048526290250824
YFR017C	0	0	0.00003166536482373827	0.00004568187003070531	4.173443653828236e-9	0	0.0006048526290250824
YFR018C	0	0	0.00003166536482373827	0.00004568187003070531	4.173443653828236e-9	0	0.0006048526290250824
YFR019W	0	0.	0.00003075945757748539	0.00004437496377688175	3.938063812287403e-9	0	0.0006048526290250824
YFR020W	0	0.00004495213869784499	0.00007543987986123853	0.0000898946582533446	1.212092594477657e-8	1.904780062565135e-6	0.0002141719813672001
YFR021W	0	0.	0.00003093471064811854	0.0000446277924349978	3.983066448449765e-9	0	0.0002141719813672001
YFR022W	0	0	0.00003079400420715896	0.00004442480242075741	3.946914688064343e-9	0	0.0002141719813672001
YFR023W	0	0.	0.00003077482123466575	0.00004439712813615668	3.941998767947295e-9	0	0.0002141719813672001
YFR024CA	0	0.0001314252817918772	0.0001757053732279817	0.0001971062989193657	5.179002719486687e-8	0.00001994925119872567	0.0004205541072543939
YFR025C	0	0.00004449203449875908	0.00007466771341052008	0.00008897453621959623	1.187406611360085e-8	1.885284374668585e-6	0.0002119797994207645
YFR026C	0	0.	0.00003287282863923701	0.00004742381657696611	4.49779749139575e-9	0	0.0002119797994207645
YFR027W	0	0	0.00003079400420715896	0.00004442480242075741	3.946914688064343e-9	0	0.0002119797994207645
YFR028C	0	0.	0.00003076629252029467	0.00004438482416154407	3.939814135778134e-9	0	0.0002119797994207645
YFR029W	0	0.	0.00003077482123466575	0.00004439712813615668	3.941998767947295e-9	0	0.0002119797994207645
YFR030W	0	0.00005187392222620613	0.00008705626744799827	0.000103736860858797	1.614115003420961e-8	2.198075102885207e-6	0.0002471508314847843
YFR031C	0	0.00004438182352287612	0.00007448275274494064	0.00008875413489149215	1.18153116090341e-8	1.880614481383336e-6	0.000211454695302441
YFR032C	0	0.	0.00004554588484261838	0.00006570648531752166	8.634214771672331e-9	0	0.000211454695302441
YFR032CA	0	0.0008299888945385233	0.0008645722417155452	0.0008817695694810901	8.23209921649217e-7	0.000485468185047294	0.001308130859333172
YFR032CB	0	0	0.00003595368234365775	0.00005186840487505442	5.380378043193497e-9	0	0.001308130859333172
YFR033C	0	0.0001037478955722986	0.000138703132572283	0.0001555973324727844	3.227379599353118e-8	0.00001574798715245616	0.0003319893780995465
YFR034C	0	0	0.00003166536482373827	0.00004568187003070531	4.173443653828236e-9	0	0.0003319893780995465
YFR034WA	0	0	0.00003595368234365775	0.00005186840487505442	5.380378043193497e-9	0	0.0003319893780995465
YFR035C	0	0	0.00003595368234365775	0.00005186840487505442	5.380378043193497e-9	0	0.0003319893780995465
YFR036W	0	0.	0.00004554588484261838	0.00006570648531752166	8.634214771672331e-9	0	0.0003319893780995465
YFR036WA	0	0	0.00003595368234365775	0.00005186840487505442	5.380378043193497e-9	0	0.0003319893780995465
YFR037C	0	0.0002741253913325471	0.0003046977392923917	0.0003197788029503074	1.168605975904753e-7	0.0001073928792819931	0.0005601249504844622
YFR038W	0	0.	0.00003083719936723757	0.00004448711787323911	3.957995305104182e-9	0	0.0005601249504844622
YFR039C	0	0	0.00003115610314752085	0.0000449471841290212	4.04028258086813e-9	0	0.0005601249504844622
YFR040W	0	0.00004441739356637916	0.00007454244787980162	0.00008882526832483094	1.183425840741027e-8	1.882121666206837e-6	0.0002116241700460072
YFR041C	0	0.00004568688500460819	0.0000766729610696449	0.00009136401202614455	1.252040550023488e-8	1.935913018412072e-6	0.0002176727017605498
YFR042W	0	0	0.00003595368234365775	0.00005186840487505442	5.380378043193497e-9	0	0.0002176727017605498
YFR043C	0	0.00005187392222620613	0.00008705626744799827	0.000103736860858797	1.614115003420961e-8	2.198075102885207e-6	0.0002471508314847843
YFR044C	0	0.0003998782981163852	0.000429559164701735	0.0004442616127989164	2.170935879868893e-7	0.0001907335360932318	0.0007242227028172089
YFR045W	0	0.	0.00003287282863923701	0.00004742381657696611	4.49779749139575e-9	0	0.0007242227028172089
YFR046C	0	0.	0.00004554588484261838	0.00006570648531752166	8.634214771672331e-9	0	0.0007242227028172089
YFR047C	0	0.00009137404203995278	0.000122160145745805	0.0001370393493193803	2.503433928407965e-8	0.0000138697681648086	0.000292393099315822
YFR048W	0	0.00004442971389971192	0.00007456312437834376	0.00008884990668640874	1.184082451576134e-8	1.882643707144035e-6	0.0002116828707142614
YFR049W	0	0.	0.00005429782900666955	0.00007833220029162158	1.227114636980393e-8	0	0.0002116828707142614
YFR050C	0	0.000228437145752381	0.0002590366110231012	0.0002740953004964608	8.764492613874661e-8	0.00008033410817778505	0.0004962738288012665
YFR051C	0	0.0001332070196104996	0.0001630364093508251	0.000177590277325741	3.942072727496341e-8	0.00003164139552892523	0.0003528616332761119
YFR052W	0	0.0001422875899068695	0.0001741505039623216	0.0001896965485451457	4.49785329037255e-8	0.00003379831722075793	0.0003769162737275993
YFR053C	0	0.000179810295370697	0.0002099543617741341	0.0002247388207006366	6.060580240227376e-8	0.00005426388757170852	0.0004238350471829315
YFR054C	0	0.	0.00003287282863923701	0.00004742381657696611	4.49779749139575e-9	0	0.0004238350471829315
YFR055W	0	0.00008885972971942815	0.0001187986731071635	0.0001332684310108945	2.367554863162381e-8	0.00001348812517710662	0.0002843472512968247
YGL001C	0	0.0000474289739670872	0.00007959660298337705	0.00009484785575843093	1.349345581106532e-8	2.009729713577628e-6	0.0002259729189443261
YGL002W	0	0.0000474289739670872	0.00007959660298337705	0.00009484785575843093	1.349345581106532e-8	2.009729713577628e-6	0.0002259729189443261
YGL003C	0	0	0.00003079400420715896	0.00004442480242075741	3.946914688064343e-9	0	0.0002259729189443261
YGL004C	0	0.	0.00003093471064811854	0.0000446277924349978	3.983066448449765e-9	0	0.0002259729189443261
YGL005C	0	0	0.00003595368234365775	0.00005186840487505442	5.380378043193497e-9	0	0.0002259729189443261
YGL006W	0	0.0001335663371797227	0.0001634761938122081	0.0001780693224454783	3.963368759552074e-8	0.00003172674458766256	0.0003538134762753369
YGL007W	0	0.	0.00003287282863923701	0.00004742381657696611	4.49779749139575e-9	0	0.0003538134762753369
YGL008C	0	0.0003764315937377635	0.0004268528199530302	0.0004516660330793597	2.379889065611305e-7	0.0001323805576257567	0.0008177761659693618
YGL009C	0	0.001420446758335846	0.001449962636865829	0.001464678738758593	2.210173981016446e-6	0.0009827007655474997	0.001971900564610673
YGL010W	0	0	0.00003115610314752085	0.0000449471841290212	4.04028258086813e-9	0	0.001971900564610673
YGL011C	0	0.0008537556263436608	0.0008853636295562232	0.000901090567086846	8.546536307964912e-7	0.0005164167792108686	0.001313140330225252
YGL012W	0	0.0005326967827252314	0.0005623190423794216	0.0005770201752399257	3.585389962315675e-7	0.000283958550265705	0.000896109646349384
YGL013C	0	0.00004438182352287612	0.00007448275274494064	0.00008875413489149215	1.18153116090341e-8	1.880614481383336e-6	0.000211454695302441
YGL014CA	0	0.	0.00004554588484261838	0.00006570648531752166	8.634214771672331e-9	0	0.000211454695302441
YGL014W	0	0.00008876882053202725	0.0001186771333602076	0.0001331320870308915	2.362712939211107e-8	0.00001347432624755716	0.0002840563398428123
YGL015C	0	0	0.00003595368234365775	0.00005186840487505442	5.380378043193497e-9	0	0.0002840563398428123
YGL016W	0	0.0000889843695454505	0.0001189653085464176	0.0001334553635919768	2.374201373604972e-8	0.000013507044016551	0.0002847461015237286
YGL017W	0	0	0.00003166536482373827	0.00004568187003070531	4.173443653828236e-9	0	0.0002847461015237286
YGL018C	0	0.	0.00003232432590632242	0.00004663251962923016	4.348952060777663e-9	0	0.0002847461015237286
YGL019W	0	0.0001422875899068695	0.0001741505039623216	0.0001896965485451457	4.49785329037255e-8	0.00003379831722075793	0.0003769162737275993
YGL021W	0	0.	0.00003076249873715896	0.00004437935108511198	3.938842558290455e-9	0	0.0003769162737275993
YGL022W	0	0.0001775247777543736	0.0002072856679621903	0.0002218821916408136	5.907488261687212e-8	0.00005357416724089471	0.0004184476788325215
YGL023C	0	0.00004568688500460819	0.0000766729610696449	0.00009136401202614455	1.252040550023488e-8	1.935913018412072e-6	0.0002176727017605498
YGL025C	0	0.	0.00003077482123466575	0.00004439712813615668	3.941998767947295e-9	0	0.0002176727017605498
YGL026C	0	0.0003994692380884593	0.0004291197383011573	0.0004438071441651481	2.166496509253179e-7	0.0001905384272739601	0.0007234818299382953
YGL027C	0	0.00008877976746980551	0.0001186917687135594	0.0001331485050537363	2.363295722785185e-8	0.00001347598786195388	0.0002840913702928925
YGL028C	0	0.	0.00003287282863923701	0.00004742381657696611	4.49779749139575e-9	0	0.0002840913702928925
YGL029W	0	0.0000474289739670872	0.00007959660298337705	0.00009484785575843093	1.349345581106532e-8	2.009729713577628e-6	0.0002259729189443261
YGL035C	0	0	0.00003166536482373827	0.00004568187003070531	4.173443653828236e-9	0	0.0002259729189443261
YGL036W	0	0.	0.0000319347342170882	0.0000460704755728569	4.244750995529583e-9	0	0.0002259729189443261
YGL037C	0	0.0007884920568448232	0.000832337702725187	0.0008540976760768595	7.855414929787084e-7	0.0004203135886423081	0.001326406944044491
YGL038C	0	0.00008880437718361805	0.0001187246703210261	0.0001331854142643932	2.364606135716484e-8	0.00001347972332280361	0.0002841701219334191
YGL039W	0	0.	0.00004554588484261838	0.00006570648531752166	8.634214771672331e-9	0	0.0002841701219334191
YGL040C	0	0.0001682718516469319	0.0002059535545291897	0.0002243386168625652	6.290636382866965e-8	0.00003997047477885361	0.0004457481975320029
YGL041C	0	0.	0.00003287282863923701	0.00004742381657696611	4.49779749139575e-9	0	0.0004457481975320029
YGL041CB	0	0.	0.00004554588484261838	0.00006570648531752166	8.634214771672331e-9	0	0.0004457481975320029
YGL041WA	0	0.0000474289739670872	0.00007959660298337705	0.00009484785575843093	1.349345581106532e-8	2.009729713577628e-6	0.0002259729189443261
YGL042C	0	0.	0.00003287282863923701	0.00004742381657696611	4.49779749139575e-9	0	0.0002259729189443261
YGL043W	0	0.0000444020373288666	0.00007451667639996289	0.0000887945587228271	1.182607686660785e-8	1.881470987062798e-6	0.0002115510047029132
YGL044C	0	0.	0.00004554588484261838	0.00006570648531752166	8.634214771672331e-9	0	0.0002115510047029132
YGL045W	0	0.	0.00003093471064811854	0.0000446277924349978	3.983066448449765e-9	0	0.0002115510047029132
YGL047W	0	0.00006571313756857947	0.0001102814101130274	0.0001314119774582633	2.590225278882259e-8	2.784507143008688e-6	0.0003130858151207697
YGL048C	0	0.0001971364325190569	0.0002412814366124457	0.0002628199074614868	8.633808728674155e-8	0.00004682700715159405	0.0005222074630063651
YGL049C	0	0.0000889843695454505	0.0001189653085464176	0.0001334553635919768	2.374201373604972e-8	0.000013507044016551	0.0002847461015237286
YGL050W	0	0.	0.00003287282863923701	0.00004742381657696611	4.49779749139575e-9	0	0.0002847461015237286
YGL051W	0	0.	0.00005429782900666955	0.00007833220029162158	1.227114636980393e-8	0	0.0002847461015237286
YGL052W	0	0.	0.00004554588484261838	0.00006570648531752166	8.634214771672331e-9	0	0.0002847461015237286
YGL053W	0	0.00009485817059116668	0.0001268181945170486	0.0001422647708541099	2.697990279010034e-8	0.00001439861920372926	0.0003035423490008587
YGL054C	0	0.0005706159574156159	0.0006052439608099437	0.0006224242334624529	4.196740385378554e-7	0.0002947336139947425	0.0009806473993243651
YGL055W	0	0.0006640259099957393	0.0006956605827113742	0.0007113793563210088	5.397677265806234e-7	0.0003727709190666331	0.001077611153592463
YGL056C	0	0.	0.00003287282863923701	0.00004742381657696611	4.49779749139575e-9	0	0.001077611153592463
YGL057C	0	0.00009137404203995278	0.000122160145745805	0.0001370393493193803	2.503433928407965e-8	0.0000138697681648086	0.000292393099315822
YGL058W	0	0	0.00003166536482373827	0.00004568187003070531	4.173443653828236e-9	0	0.000292393099315822
YGL059W	0	0.00008885972971942815	0.0001187986731071635	0.0001332684310108945	2.367554863162381e-8	0.00001348812517710662	0.0002843472512968247
YGL060W	0	0.	0.00003093471064811854	0.0000446277924349978	3.983066448449765e-9	0	0.0002843472512968247
YGL061C	0	0.	0.00003287282863923701	0.00004742381657696611	4.49779749139575e-9	0	0.0002843472512968247
YGL062W	0	0.00005413375665465399	0.00009084878443736004	0.0001082560505735824	1.757812819347847e-8	2.293832028391488e-6	0.0002579177027691606
YGL063CA	0	0.	0.00004554588484261838	0.00006570648531752166	8.634214771672331e-9	0	0.0002579177027691606
YGL063W	0	0.00004535697832732129	0.00007611929831467727	0.00009070426115709808	1.234023502577213e-8	1.921934077956625e-6	0.0002161008521850413
YGL064C	0	0.	0.00003083719936723757	0.00004448711787323911	3.957995305104182e-9	0	0.0002161008521850413
YGL065C	0	0	0.00003887646266247126	0.0000560849384640701	6.290707149732048e-9	0	0.0002161008521850413
YGL066W	0	0.	0.00003083719936723757	0.00004448711787323911	3.957995305104182e-9	0	0.0002161008521850413
YGL067W	0	0.00008990456746242169	0.0001201955538216739	0.0001348354596011477	2.423559881899139e-8	0.00001364671914362669	0.0002876907542326538
YGL068W	0	0.	0.00003287282863923701	0.00004742381657696611	4.49779749139575e-9	0	0.0002876907542326538
YGL069C	0	0	0.00003595368234365775	0.00005186840487505442	5.380378043193497e-9	0	0.0002876907542326538
YGL070C	0	0.00004568688500460819	0.0000766729610696449	0.00009136401202614455	1.252040550023488e-8	1.935913018412072e-6	0.0002176727017605498
YGL071W	0	0.	0.00003077482123466575	0.00004439712813615668	3.941998767947295e-9	0	0.0002176727017605498
YGL072C	0	0.	0.00004554588484261838	0.00006570648531752166	8.634214771672331e-9	0	0.0002176727017605498
YGL073W	0	0.	0.00003083719936723757	0.00004448711787323911	3.957995305104182e-9	0	0.0002176727017605498
YGL074C	0	0.	0.00004554588484261838	0.00006570648531752166	8.634214771672331e-9	0	0.0002176727017605498
YGL075C	0	0.	0.00003093471064811854	0.0000446277924349978	3.983066448449765e-9	0	0.0002176727017605498
YGL076C	0	0.003744059039812952	0.003787596906589505	0.003809329762378474	0.00001476037979923295	0.002854229262995307	0.00480139880003423
YGL077C	0	0.00004442971389971192	0.00007456312437834376	0.00008884990668640874	1.184082451576134e-8	1.882643707144035e-6	0.0002116828707142614
YGL078C	0	0.0002074959956561369	0.0002422815778570974	0.0002593425351454492	8.070598798802115e-8	0.00006261889458308016	0.0004890945975123906
YGL079W	0	0	0.00003595368234365775	0.00005186840487505442	5.380378043193497e-9	0	0.0004890945975123906
YGL080W	0	0.00006571313756857947	0.0001102814101130274	0.0001314119774582633	2.590225278882259e-8	2.784507143008688e-6	0.0003130858151207697
YGL081W	0	0	0.00003115610314752085	0.0000449471841290212	4.04028258086813e-9	0	0.0003130858151207697
YGL082W	0	0.00004449203449875908	0.00007466771341052008	0.00008897453621959623	1.187406611360085e-8	1.885284374668585e-6	0.0002119797994207645
YGL083W	0	0.00004438973233767575	0.00007449602564899376	0.00008876995104214934	1.1819523019285e-8	1.880949596243637e-6	0.0002114923771311007
YGL085W	0	0.	0.00003287282863923701	0.00004742381657696611	4.49779749139575e-9	0	0.0002114923771311007
YGL086W	0	0.00009485817059116668	0.0001268181945170486	0.0001422647708541099	2.697990279010034e-8	0.00001439861920372926	0.0003035423490008587
YGL087C	0	0.00004495213869784499	0.00007543987986123853	0.0000898946582533446	1.212092594477657e-8	1.904780062565135e-6	0.0002141719813672001
YGL088W	0	0.00009137404203995278	0.000122160145745805	0.0001370393493193803	2.503433928407965e-8	0.0000138697681648086	0.000292393099315822
YGL089C	0	0.	0.00004554588484261838	0.00006570648531752166	8.634214771672331e-9	0	0.000292393099315822
YGL090W	0	0	0.00003595368234365775	0.00005186840487505442	5.380378043193497e-9	0	0.000292393099315822
[truncated: 4,097 more rows]
