# Supplementary material for: Modeling SAGE tag formation and its effects on data interpretation within a Bayesian framework
Source: BMC Bioinformatics. 2007 Oct 18;8:403. doi: 10.1186/1471-2105-8-403 (PMC2217564; doi:10.1186/1471-2105-8-403)
Supplement: Additional file 5 — Summary statistics of posterior distributions for L experiments. Table of posterior joint modes and marginal modes, median, variance and 95%PI of mRNA frequencies of S. cerevisiae during log growth phase. [file 1471-2105-8-403-S5.tsv]

ORF	joint mode	marg. mode	median	mean	var	lower 95%PI	upper 95%PI
YAL001C	0	0.	0.00003247892802282253	0.00004685550690418829	4.390636156836302e-9	0	0.0002981064961654874
YAL002W	0	0.	0.00003248946226848758	0.00004687070412930623	4.393484766318905e-9	0	0.0002981064961654874
YAL003W	0	0.002260621231627969	0.002295526922813938	0.002312942221412295	5.470988320795288e-6	0.00165000855531898	0.003005604170392341
YAL004W	0	0.0001051414699758456	0.0001405659645932126	0.0001576869092794684	3.314640400384688e-8	0.00001595958930443785	0.0003364472801288206
YAL005C	0	0.	0.00003992240195453239	0.00005759380407037874	6.633731331666232e-9	0	0.0003364472801288206
YAL007C	0	0.0002935942471950444	0.0003263373615890593	0.0003424892024904529	1.340485108916277e-7	0.0001150205105596823	0.0005999032347682147
YAL008W	0	0.00009786380120289189	0.0001308362458538196	0.0001467720869802693	2.87165309637954e-8	0.00001485491130074512	0.0003131588872998533
YAL009W	0	0.	0.00003643652559890138	0.00005256492697931108	5.525842585320947e-9	0	0.0003131588872998533
YAL010C	0	0.	0.00003391435112819827	0.00004892631820156798	4.787307732015113e-9	0	0.0003131588872998533
YAL011W	0	0.	0.00003391435112819827	0.00004892631820156798	4.787307732015113e-9	0	0.0003131588872998533
YAL012W	0	0.0004403945710318354	0.0004730820862176739	0.0004892738446209528	2.63313401711932e-7	0.0002100596431382059	0.0007975985502490616
YAL013W	0	0.	0.00004502159107817171	0.00006495007524755889	8.436557354652896e-9	0	0.0007975985502490616
YAL014C	0	0.	0.00003268774770343001	0.00004715676036683765	4.44727627076087e-9	0	0.0007975985502490616
YAL015C	0	0.	0.00003391435112819827	0.00004892631820156798	4.787307732015113e-9	0	0.0007975985502490616
YAL016CA	0	0.	0.00003643652559890138	0.00005256492697931108	5.525842585320947e-9	0	0.0007975985502490616
YAL016W	0	0.0001429375188766058	0.000174945606979646	0.0001905624302895014	4.539001352444271e-8	0.00003395284703398805	0.0003786359971265344
YAL017W	0	0.00004685848827404326	0.0000786390223476172	0.00009370669269837565	1.317069375360087e-8	1.985570337926861e-6	0.0002232538098325762
YAL018C	0	0.	0.00003643652559890138	0.00005256492697931108	5.525842585320947e-9	0	0.0002232538098325762
YAL019W	0	0.00009372189837345966	0.0001252988049606973	0.0001405601638004016	2.633719024074824e-8	0.00001422621543415567	0.0002999047988074594
YAL019WA	0	0.	0.00003391435112819827	0.00004892631820156798	4.787307732015113e-9	0	0.0002999047988074594
YAL020C	0	0.0000469761679312488	0.00007883651681479559	0.0000939420291856847	1.323693121728795e-8	1.990556732585357e-6	0.000223814496024966
YAL021C	0	0.0000468580983595271	0.0000786383679783044	0.00009370591294498382	1.31704745615024e-8	1.985553816222558e-6	0.0002232519520800587
YAL022C	0	0.000140578310535245	0.0001720580762112972	0.0001874171263943851	4.390401637040306e-8	0.00003339245895954826	0.0003723864220186568
YAL023C	0	0.00009371645526856452	0.0001252915278953378	0.0001405520003562984	2.633413110070689e-8	0.00001422538923161022	0.0002998873808383801
YAL024C	0	0.	0.00003247732635595667	0.00004685319626963724	4.390203126073501e-9	0	0.0002998873808383801
YAL025C	0	0.00004893178215058734	0.00008211849999344187	0.00009785287324794729	1.436199271961639e-8	2.073421444996969e-6	0.0002331320273022925
YAL026C	0	0.	0.00003247704165085319	0.00004685278554150686	4.390126154684749e-9	0	0.0002331320273022925
YAL026CA	0	0.	0.00004502159107817171	0.00006495007524755889	8.436557354652896e-9	0	0.0002331320273022925
YAL027W	0	0.	0.00003643652559890138	0.00005256492697931108	5.525842585320947e-9	0	0.0002331320273022925
YAL028W	0	0.	0.00003302285626895444	0.00004764020431511149	4.538929561802021e-9	0	0.0002331320273022925
YAL029C	0	0.	0.00003478402355940315	0.00005018094963238347	5.035980888333166e-9	0	0.0002331320273022925
YAL030W	0	0.00005257068992522032	0.00008822543129085035	0.0001051299440637882	1.657755617253797e-8	2.227613226745378e-6	0.0002504695172031271
YAL031C	0	0.	0.00003391435112819827	0.00004892631820156798	4.787307732015113e-9	0	0.0002504695172031271
YAL031WA	0	0.	0.00004502159107817171	0.00006495007524755889	8.436557354652896e-9	0	0.0002504695172031271
YAL032C	0	0.	0.00003643652559890138	0.00005256492697931108	5.525842585320947e-9	0	0.0002504695172031271
YAL033W	0	0.	0.00004502159107817171	0.00006495007524755889	8.436557354652896e-9	0	0.0002504695172031271
YAL034C	0	0.00009380841858813956	0.0001254144766691939	0.0001406899248359915	2.638584028786515e-8	0.00001423934823813468	0.0003001816640116637
YAL034CB	0	0.	0.00003391435112819827	0.00004892631820156798	4.787307732015113e-9	0	0.0003001816640116637
YAL034WA	0	0.	0.00003643652559890138	0.00005256492697931108	5.525842585320947e-9	0	0.0003001816640116637
YAL035W	0	0.0001406288920970896	0.000172119985055158	0.0001874845619208404	4.393561681849597e-8	0.00003340447370431659	0.0003725204133656966
YAL036C	0	0.0002628543510272637	0.00029806365485959	0.0003153909137448143	1.160436890861423e-7	0.0000924378039446324	0.0005710423048758295
YAL037CA	0	0.	0.00007129472200824931	0.0001028514261576841	2.115519595817637e-8	0	0.0005710423048758295
YAL037CB	0	0.0001429375188766058	0.000174945606979646	0.0001905624302895014	4.539001352444271e-8	0.00003395284703398805	0.0003786359971265344
YAL038W	0	0.003853036366928591	0.003884088954769046	0.003899596744978263	0.00001538922573266	0.003078835929869948	0.004746650594762498
YAL039C	0	0.00004764556177523072	0.00007995991861627867	0.00009528068639726436	1.361686807793072e-8	2.018920727723391e-6	0.0002270038292022903
YAL040C	0	0.	0.00003268774770343001	0.00004715676036683765	4.44727627076087e-9	0	0.0002270038292022903
YAL041W	0	0.	0.00003913017769665315	0.00005645090837961008	6.37306345844679e-9	0	0.0002270038292022903
YAL042CA	0	0.	0.00003391435112819827	0.00004892631820156798	4.787307732015113e-9	0	0.0002270038292022903
YAL042W	0	0.00009395263287277982	0.0001256072814606061	0.0001409062141010392	2.646703129889716e-8	0.00001426123836075967	0.0003006431505376943
YAL043C	0	0.	0.00003255889150111437	0.00004697086612473347	4.412282512743031e-9	0	0.0003006431505376943
YAL044WA	0	0.	0.00003643652559890138	0.00005256492697931108	5.525842585320947e-9	0	0.0003006431505376943
YAL045C	0	0.	0.00003643652559890138	0.00005256492697931108	5.525842585320947e-9	0	0.0003006431505376943
YAL046C	0	0.	0.00003268774770343001	0.00004715676036683765	4.44727627076087e-9	0	0.0003006431505376943
YAL047C	0	0.	0.00003302285626895444	0.00004764020431511149	4.538929561802021e-9	0	0.0003006431505376943
YAL047WA	0	0.	0.00004502159107817171	0.00006495007524755889	8.436557354652896e-9	0	0.0003006431505376943
YAL048C	0	0.	0.00003255889150111437	0.00004697086612473347	4.412282512743031e-9	0	0.0003006431505376943
YAL049C	0	0.0001051414699758456	0.0001405659645932126	0.0001576869092794684	3.314640400384688e-8	0.00001595958930443785	0.0003364472801288206
YAL051W	0	0.	0.00003247732635595667	0.00004685319626963724	4.390203126073501e-9	0	0.0003364472801288206
YAL053W	0	0.0001409293948722229	0.0001724877826844591	0.0001878851933110445	4.412358802888477e-8	0.00003347585276661965	0.0003733164498233143
YAL054C	0	0.	0.0000324818829838787	0.00004685976987914051	4.391435127313427e-9	0	0.0003733164498233143
YAL055W	0	0.	0.00003391435112819827	0.00004892631820156798	4.787307732015113e-9	0	0.0003733164498233143
YAL056CA	0	0.	0.00003302285626895444	0.00004764020431511149	4.538929561802021e-9	0	0.0003733164498233143
YAL056W	0	0.	0.00003247704165085319	0.00004685278554150686	4.390126154684749e-9	0	0.0003733164498233143
YAL058W	0	0.	0.0000324818829838787	0.00004685976987914051	4.391435127313427e-9	0	0.0003733164498233143
YAL059CA	0	0.	0.00004502159107817171	0.00006495007524755889	8.436557354652896e-9	0	0.0003733164498233143
YAL059W	0	0.	0.00003643652559890138	0.00005256492697931108	5.525842585320947e-9	0	0.0003733164498233143
YAL060W	0	0.00009395263287277982	0.0001256072814606061	0.0001409062141010392	2.646703129889716e-8	0.00001426123836075967	0.0003006431505376943
YAL061W	0	0.00009373042491779383	0.0001253102043770128	0.0001405729517164196	2.634198269611598e-8	0.00001422750966839526	0.0002999320838012308
YAL062W	0	0.	0.00003255889150111437	0.00004697086612473347	4.412282512743031e-9	0	0.0002999320838012308
YAL063C	0	0.	0.00005756379150104542	0.00008304363693123331	1.379163773984122e-8	0	0.0002999320838012308
YAL063CA	0	0.	0.00003391435112819827	0.00004892631820156798	4.787307732015113e-9	0	0.0002999320838012308
YAL064CA	0	0.	0.00004502159107817171	0.00006495007524755889	8.436557354652896e-9	0	0.0002999320838012308
YAL064W	0	0.	0.00004502159107817171	0.00006495007524755889	8.436557354652896e-9	0	0.0002999320838012308
YAL064WB	0	0.	0.00003302285626895444	0.00004764020431511149	4.538929561802021e-9	0	0.0002999320838012308
YAL065C	0	0.	0.00003643652559890138	0.00005256492697931108	5.525842585320947e-9	0	0.0002999320838012308
YAL066W	0	0.	0.00003268774770343001	0.00004715676036683765	4.44727627076087e-9	0	0.0002999320838012308
YAL067C	0	0.00018750578910516	0.0002189395567813504	0.0002343565175896731	6.590395657377096e-8	0.00005658647833535396	0.0004419722117859384
YAL068C	0	0.	0.00006223870466435522	0.00008978760564894855	1.612256513344233e-8	0	0.0004419722117859384
YAL068WA	0	0.	0.00003643652559890138	0.00005256492697931108	5.525842585320947e-9	0	0.0004419722117859384
YAL069W	0	0.	0.00003391435112819827	0.00004892631820156798	4.787307732015113e-9	0	0.0004419722117859384
YAR002CA	0	0.0008411418620835373	0.0008761882290560304	0.000893615749822553	8.454761911859889e-7	0.0004919944388890347	0.001325699195021793
YAR002W	0	0.	0.00003643652559890138	0.00005256492697931108	5.525842585320947e-9	0	0.001325699195021793
YAR003W	0	0.0000469761679312488	0.00007883651681479559	0.0000939420291856847	1.323693121728795e-8	1.990556732585357e-6	0.000223814496024966
YAR007C	0	0.00006495686203498153	0.0001090120663153796	0.0001298993355397335	2.530935449406509e-8	2.752472452435062e-6	0.0003094817272007497
YAR008W	0	0.	0.00004502159107817171	0.00006495007524755889	8.436557354652896e-9	0	0.0003094817272007497
YAR009C	0	0.	0.00009221301366761843	0.0001330245045696267	3.538509450697075e-8	0	0.0003094817272007497
YAR010C	0	0	0.0001098398255939598	0.0001584387821395853	5.017879053514562e-8	0	0.0003094817272007497
YAR014C	0	0.0000468759975924424	0.00007866840715152033	0.00009374170794095758	1.318053857179849e-8	1.986312253415861e-6	0.0002233372332053811
YAR015W	0	0.0002628543510272637	0.00029806365485959	0.0003153909137448143	1.160436890861423e-7	0.0000924378039446324	0.0005710423048758295
YAR018C	0	0.00005257068992522032	0.00008822543129085035	0.0001051299440637882	1.657755617253797e-8	2.227613226745378e-6	0.0002504695172031271
YAR019C	0	0.	0.00003248946226848758	0.00004687070412930623	4.393484766318905e-9	0	0.0002504695172031271
YAR019WA	0	0.	0.00004502159107817171	0.00006495007524755889	8.436557354652896e-9	0	0.0002504695172031271
YAR020C	0	0.	0.00004502159107817171	0.00006495007524755889	8.436557354652896e-9	0	0.0002504695172031271
YAR023C	0	0.00004893178215058734	0.00008211849999344187	0.00009785287324794729	1.436199271961639e-8	2.073421444996969e-6	0.0002331320273022925
YAR027W	0	0.00004764556177523072	0.00007995991861627867	0.00009528068639726436	1.361686807793072e-8	2.018920727723391e-6	0.0002270038292022903
YAR028W	0	0.00004690405979859369	0.00007871550221206726	0.00009379782691165885	1.319632454462998e-8	1.987501322342084e-6	0.0002234709359425093
YAR030C	0	0.	0.00004502159107817171	0.00006495007524755889	8.436557354652896e-9	0	0.0002234709359425093
YAR031W	0	0.00009432444712289709	0.0001261043720355524	0.0001414638524717942	2.667693378489089e-8	0.00001431767563701842	0.0003018329579645428
YAR033W	0	0.	0.00006223870466435522	0.00008978760564894855	1.612256513344233e-8	0	0.0003018329579645428
YAR035W	0	0.	0.00003255889150111437	0.00004697086612473347	4.412282512743031e-9	0	0.0003018329579645428
YAR042W	0	0.	0.00003247892802282253	0.00004685550690418829	4.390636156836302e-9	0	0.0003018329579645428
YAR047C	0	0.	0.00004502159107817171	0.00006495007524755889	8.436557354652896e-9	0	0.0003018329579645428
YAR050W	0	0.	0.00005756379150095752	0.00008304363693109927	1.379163773979757e-8	0	0.0003018329579645428
YAR053W	0	0.	0.00004502159107817171	0.00006495007524755889	8.436557354652896e-9	0	0.0003018329579645428
YAR061W	0	0.	0.00003643652559890138	0.00005256492697931108	5.525842585320947e-9	0	0.0003018329579645428
YAR062W	0	0.	0.00003391435112819827	0.00004892631820156798	4.787307732015113e-9	0	0.0003018329579645428
YAR068W	0	0.	0.00007129472200824931	0.0001028514261576841	2.115519595817637e-8	0	0.0003018329579645428
YAR069C	0	0.	0.00003643652559890138	0.00005256492697931108	5.525842585320947e-9	0	0.0003018329579645428
YAR070C	0	0.	0.00003643652559890138	0.00005256492697931108	5.525842585320947e-9	0	0.0003018329579645428
YAR071W	0	0.	0.00005766399406759662	0.00008318818877263263	1.383969193466318e-8	0	0.0003018329579645428
YAR073W	0	0.	0.00005822904052657162	0.00008400332184420059	1.411223547592666e-8	0	0.0003018329579645428
YAR075W	0	0.	0.00007129472200824931	0.0001028514261576841	2.115519595817637e-8	0	0.0003018329579645428
YBL001C	0	0.0005257109566593767	0.0005608151927126998	0.0005782191549810189	3.647118653781115e-7	0.0002617946648444435	0.000925736300762864
YBL002W	0	0.0002628543510272637	0.00029806365485959	0.0003153909137448143	1.160436890861423e-7	0.0000924378039446324	0.0005710423048758295
YBL004W	0	0.	0.00003260524694345062	0.0000470377407444837	4.424855442432552e-9	0	0.0005710423048758295
YBL005W	0	0.	0.00003247715109781775	0.00004685294344353237	4.390155745804548e-9	0	0.0005710423048758295
YBL005WA	0	0.	0.00008374806559215212	0.0001208151755303373	2.918936378277987e-8	0	0.0005710423048758295
YBL005WB	0	0.	0.00004110855690609001	0.00005930499608639282	7.033781237400538e-9	0	0.0005710423048758295
YBL006C	0	0.0001886500617455215	0.000220275668365143	0.0002357867194960777	6.671079456066693e-8	0.00005693179691668246	0.0004446694490894906
YBL006WA	0	0.	0.00004502159107817171	0.00006495007524755889	8.436557354652896e-9	0	0.0004446694490894906
YBL007C	0	0.	0.00005756469401381333	0.00008304493889293231	1.379207018548226e-8	0	0.0004446694490894906
YBL008W	0	0.	0.00003247777572785903	0.00004685384455418175	4.390324617448718e-9	0	0.0004446694490894906
YBL008WA	0	0.	0.00003643652559890138	0.00005256492697931108	5.525842585320947e-9	0	0.0004446694490894906
YBL009W	0	0.	0.00003255889150111437	0.00004697086612473347	4.412282512743031e-9	0	0.0004446694490894906
YBL010C	0	0.0001299129089668767	0.0001736832203414254	0.0001948377217133777	5.0604693528391e-8	0.00001971974460628707	0.0004157133485727407
YBL011W	0	0.	0.00003250891251149469	0.00004689876399772766	4.398746812302423e-9	0	0.0004157133485727407
YBL012C	0	0.00005257068992522032	0.00008822543129085035	0.0001051299440637882	1.657755617253797e-8	2.227613226745378e-6	0.0002504695172031271
YBL013W	0	0.	0.00003255889150111437	0.00004697086612473347	4.412282512743031e-9	0	0.0002504695172031271
YBL014C	0	0.	0.00003248946226848758	0.00004687070412930623	4.393484766318905e-9	0	0.0002504695172031271
YBL015W	0	0.	0.00003247715109781775	0.00004685294344353237	4.390155745804548e-9	0	0.0002504695172031271
YBL016W	0	0.00009529140138585273	0.0001273971243193176	0.0001429140674184003	2.722669549988953e-8	0.00001446444865150522	0.0003049272144557017
YBL017C	0	0.	0.00003247703906220882	0.00004685278180403678	4.390125454277403e-9	0	0.0003049272144557017
YBL018C	0	0.	0.00003302285626895444	0.00004764020431511149	4.538929561802021e-9	0	0.0003049272144557017
YBL019W	0	0.	0.00005782142255160958	0.00008341529442149698	1.391535873745003e-8	0	0.0003049272144557017
YBL020W	0	0.	0.00003391435112819827	0.00004892631820156798	4.787307732015113e-9	0	0.0003049272144557017
YBL021C	0	0.	0.00003391435112819827	0.00004892631820156798	4.787307732015113e-9	0	0.0003049272144557017
YBL022C	0	0.	0.00003250891251149469	0.00004689876399772766	4.398746812302423e-9	0	0.0003049272144557017
YBL023C	0	0.	0.00003302285626895444	0.00004764020431511149	4.538929561802021e-9	0	0.0003049272144557017
YBL024W	0	0.00004686079910111321	0.00007864290046548064	0.00009371131390460688	1.317199283237612e-8	1.985668253673737e-6	0.0002232648197980267
YBL025W	0	0.	0.00003302285626895444	0.00004764020431511149	4.538929561802021e-9	0	0.0002232648197980267
YBL026W	0	0.00004893178215058734	0.00008211849999344187	0.00009785287324794729	1.436199271961639e-8	2.073421444996969e-6	0.0002331320273022925
YBL027W	0	0.003246842082875591	0.003289915636706737	0.003311412094033391	0.00001117983972633773	0.002427697175401688	0.004231748614865958
YBL028C	0	0.00005257068992522032	0.00008822543129085035	0.0001051299440637882	1.657755617253797e-8	2.227613226745378e-6	0.0002504695172031271
YBL029CA	0	0.0001948681406673853	0.0002385048901305273	0.0002597953374736909	8.436225608883693e-8	0.00004628833320402018	0.0005161971955273901
YBL029W	0	0.00009786380120289189	0.0001308362458538196	0.0001467720869802693	2.87165309637954e-8	0.00001485491130074512	0.0003131588872998533
YBL030C	0	0.0002379597605954331	0.0002778518124239224	0.0002974172225062019	1.061426096365779e-7	0.00007181268838559811	0.0005608984093365598
YBL031W	0	0.00009529140138585273	0.0001273971243193176	0.0001429140674184003	2.722669549988953e-8	0.00001446444865150522	0.0003049272144557017
YBL032W	0	0.00004893178215058734	0.00008211849999344187	0.00009785287324794729	1.436199271961639e-8	2.073421444996969e-6	0.0002331320273022925
YBL033C	0	0.	0.00003268774770343001	0.00004715676036683765	4.44727627076087e-9	0	0.0002331320273022925
YBL034C	0	0.	0.00003247704570250663	0.00004685279139041963	4.39012725077948e-9	0	0.0002331320273022925
YBL035C	0	0.	0.00003302285626895444	0.00004764020431511149	4.538929561802021e-9	0	0.0002331320273022925
YBL036C	0	0.	0.00003268774770343001	0.00004715676036683765	4.44727627076087e-9	0	0.0002331320273022925
YBL037W	0	0.	0.00003250891251149469	0.00004689876399772766	4.398746812302423e-9	0	0.0002331320273022925
YBL038W	0	0.	0.00003391435112819827	0.00004892631820156798	4.787307732015113e-9	0	0.0002331320273022925
YBL039C	0	0.00009371857344154548	0.0001252943597506915	0.0001405551771437163	2.633532153761882e-8	0.00001422571074621478	0.0002998941590084123
YBL039CA	0	0.	0.00003643652559890138	0.00005256492697931108	5.525842585320947e-9	0	0.0002998941590084123
YBL039WB	0	0.000102862361144853	0.000172621206569448	0.000205693536524375	6.345993631750599e-8	4.359052267740977e-6	0.0004900509950825976
YBL040C	0	0.0002858775390755314	0.0003177599867710479	0.0003334872648750325	1.27094474937963e-7	0.0001119974054291178	0.0005841353185068947
YBL041W	0	0.0005257109566593767	0.0005608151927126998	0.0005782191549810189	3.647118653781115e-7	0.0002617946648444435	0.000925736300762864
YBL042C	0	0.	0.00003247892802282253	0.00004685550690418829	4.390636156836302e-9	0	0.000925736300762864
YBL043W	0	0.	0.00004502159107817171	0.00006495007524755889	8.436557354652896e-9	0	0.000925736300762864
YBL044W	0	0.	0.00003391435112819827	0.00004892631820156798	4.787307732015113e-9	0	0.000925736300762864
YBL045C	0	0.000140713076416462	0.0001722230216874795	0.0001875967967656309	4.398823553871457e-8	0.00003342447018321243	0.0003727434189338689
YBL046W	0	0.	0.00003250891251149469	0.00004689876399772766	4.398746812302423e-9	0	0.0003727434189338689
YBL047C	0	0.00005019262572749034	0.00008423449061001567	0.0001003743070566582	1.511167850770805e-8	2.126847077349272e-6	0.0002391393025531409
YBL048W	0	0.	0.00004502159107817171	0.00006495007524755889	8.436557354652896e-9	0	0.0002391393025531409
YBL050W	0	0.0001957285501660153	0.0002285408683990064	0.0002446339594629576	7.181100596688171e-8	0.00005906794683540499	0.0004613545645792346
YBL051C	0	0.00018750578910516	0.0002189395567813504	0.0002343565175896731	6.590395657377096e-8	0.00005658647833535396	0.0004419722117859384
YBL052C	0	0.	0.00003255889150111437	0.00004697086612473347	4.412282512743031e-9	0	0.0004419722117859384
YBL053W	0	0.	0.00003643652559890138	0.00005256492697931108	5.525842585320947e-9	0	0.0004419722117859384
YBL054W	0	0.	0.00003284034588591142	0.0000473769059361642	4.488896452149703e-9	0	0.0004419722117859384
YBL055C	0	0.000140713076416462	0.0001722230216874795	0.0001875967967656309	4.398823553871457e-8	0.00003342447018321243	0.0003727434189338689
YBL056W	0	0.0001129138567061348	0.0001509570387003705	0.0001693436157496584	3.822810671819693e-8	0.00001713937269469725	0.0003613185047073463
YBL057C	0	0.	0.00003302285626895444	0.00004764020431511149	4.538929561802021e-9	0	0.0003613185047073463
YBL058W	0	0.0002358133069859988	0.0002674003085037195	0.0002829449394679477	9.33956913765635e-8	0.00008292840176575105	0.0005122957261701608
YBL059CA	0	0.	0.00004502159107817171	0.00006495007524755889	8.436557354652896e-9	0	0.0005122957261701608
YBL059W	0	0.0000469761679312488	0.00007883651681479559	0.0000939420291856847	1.323693121728795e-8	1.990556732585357e-6	0.000223814496024966
YBL060W	0	0.00004686079910111321	0.00007864290046548064	0.00009371131390460688	1.317199283237612e-8	1.985668253673737e-6	0.0002232648197980267
YBL061C	0	0.00004686079910111321	0.00007864290046548064	0.00009371131390460688	1.317199283237612e-8	1.985668253673737e-6	0.0002232648197980267
YBL062W	0	0.	0.00003643652559890138	0.00005256492697931108	5.525842585320947e-9	0	0.0002232648197980267
YBL063W	0	0.	0.00003247715109781775	0.00004685294344353237	4.390155745804548e-9	0	0.0002232648197980267
YBL064C	0	0.0001948681406673853	0.0002385048901305273	0.0002597953374736909	8.436225608883693e-8	0.00004628833320402018	0.0005161971955273901
YBL065W	0	0.	0.00003268774770343001	0.00004715676036683765	4.44727627076087e-9	0	0.0005161971955273901
YBL066C	0	0.	0.00003248490351776494	0.00004686412745201389	4.392251902539311e-9	0	0.0005161971955273901
YBL067C	0	0.00005759997867487375	0.00009666569937318277	0.0001151874122062313	1.9901126290853e-8	2.440723353141895e-6	0.0002744311734121101
YBL068W	0	0.00004690405979859369	0.00007871550221206726	0.00009379782691165885	1.319632454462998e-8	1.987501322342084e-6	0.0002234709359425093
YBL068WA	0	0.	0.00003643652559890138	0.00005256492697931108	5.525842585320947e-9	0	0.0002234709359425093
YBL069W	0	0.00004764556177523072	0.00007995991861627867	0.00009528068639726436	1.361686807793072e-8	2.018920727723391e-6	0.0002270038292022903
YBL070C	0	0.	0.00003643652559890138	0.00005256492697931108	5.525842585320947e-9	0	0.0002270038292022903
YBL071C	0	0.	0.00003643652559890138	0.00005256492697931108	5.525842585320947e-9	0	0.0002270038292022903
YBL071CB	0	0.	0.00004502159107817171	0.00006495007524755889	8.436557354652896e-9	0	0.0002270038292022903
YBL071WA	0	0.	0.00003643652559890138	0.00005256492697931108	5.525842585320947e-9	0	0.0002270038292022903
YBL073W	0	0.	0.00003302285626895444	0.00004764020431511149	4.538929561802021e-9	0	0.0002270038292022903
YBL074C	0	0.	0.00003250891251149469	0.00004689876399772766	4.398746812302423e-9	0	0.0002270038292022903
YBL075C	0	0.	0.00003391435112819827	0.00004892631820156798	4.787307732015113e-9	0	0.0002270038292022903
YBL076C	0	0.00004686079910111321	0.00007864290046548064	0.00009371131390460688	1.317199283237612e-8	1.985668253673737e-6	0.0002232648197980267
YBL077W	0	0.00004893178215058734	0.00008211849999344187	0.00009785287324794729	1.436199271961639e-8	2.073421444996969e-6	0.0002331320273022925
YBL078C	0	0.00006495686203498153	0.0001090120663153796	0.0001298993355397335	2.530935449406509e-8	2.752472452435062e-6	0.0003094817272007497
YBL079W	0	0.	0.00003247704570250663	0.00004685279139041963	4.39012725077948e-9	0	0.0003094817272007497
YBL080C	0	0.	0.00005766399406759662	0.00008318818877263263	1.383969193466318e-8	0	0.0003094817272007497
YBL081W	0	0.	0.00003255889150111437	0.00004697086612473347	4.412282512743031e-9	0	0.0003094817272007497
YBL082C	0	0.00004764556177523072	0.00007995991861627867	0.00009528068639726436	1.361686807793072e-8	2.018920727723391e-6	0.0002270038292022903
YBL084C	0	0.00004685848827404326	0.0000786390223476172	0.00009370669269837565	1.317069375360087e-8	1.985570337926861e-6	0.0002232538098325762
YBL085W	0	0.	0.00003255889150111437	0.00004697086612473347	4.412282512743031e-9	0	0.0002232538098325762
YBL086C	0	0.	0.00003643652559890138	0.00005256492697931108	5.525842585320947e-9	0	0.0002232538098325762
YBL088C	0	0.00009371664500931197	0.0001252917815658848	0.0001405522849249907	2.633423773597709e-8	0.00001422541803204004	0.0002998879880105611
YBL089W	0	0.00004893178215058734	0.00008211849999344187	0.00009785287324794729	1.436199271961639e-8	2.073421444996969e-6	0.0002331320273022925
YBL090W	0	0.	0.00003391435112819827	0.00004892631820156798	4.787307732015113e-9	0	0.0002331320273022925
YBL091C	0	0.0001577123401665696	0.0001930290617097876	0.0002102601892933831	5.525861738801889e-8	0.00003746236321813083	0.0004177744474524432
YBL091CA	0	0.	0.00004502159107817171	0.00006495007524755889	8.436557354652896e-9	0	0.0004177744474524432
YBL092W	0	0.004521410251321723	0.00455613848285944	0.004573474355904707	0.00002115590707728924	0.003632856925922903	0.005543510693952568
YBL093C	0	0.	0.00003302285626895444	0.00004764020431511149	4.538929561802021e-9	0	0.005543510693952568
YBL094C	0	0.0002598225570086121	0.0003033794142981685	0.0003247422248984181	1.265420066874601e-7	0.00007841072186856999	0.0006124298855548878
YBL095W	0	0.00004716207764735606	0.00007914851751911249	0.00009431381248931466	1.334191135681697e-8	1.998434216048102e-6	0.0002247002649619965
YBL096C	0	0.	0.00004502159107817171	0.00006495007524755889	8.436557354652896e-9	0	0.0002247002649619965
YBL097W	0	0.	0.00005757900985087373	0.00008306559086809679	1.379893063071846e-8	0	0.0002247002649619965
YBL098W	0	0.	0.00003255889150111437	0.00004697086612473347	4.412282512743031e-9	0	0.0002247002649619965
YBL099W	0	0.	0.00003391435112819827	0.00004892631820156798	4.787307732015113e-9	0	0.0002247002649619965
YBL100WA	0	0.	0.00006683732609633333	0.00009642142903785513	1.859286385748516e-8	0	0.0002247002649619965
YBL100WB	0	0	0.00009180410994512395	0.0001324347650553181	3.507217794397803e-8	0	0.0002247002649619965
YBL101C	0	0.	0.00003247715109781775	0.00004685294344353237	4.390155745804548e-9	0	0.0002247002649619965
YBL102W	0	0.00014148710847332	0.0001731703910805806	0.0001886287389826945	4.447351367538626e-8	0.0000336083276942144	0.0003747938412978275
YBL103C	0	0.	0.00003248946226848758	0.00004687070412930623	4.393484766318905e-9	0	0.0003747938412978275
YBL104C	0	0.	0.00003247704165085319	0.00004685278554150686	4.390126154684749e-9	0	0.0003747938412978275
YBL105C	0	0.	0.00003247704570250663	0.00004685279139041963	4.39012725077948e-9	0	0.0003747938412978275
YBL106C	0	0.00004685813681710685	0.00007863843251937265	0.00009370598985282351	1.317049618055294e-8	1.985555445764981e-6	0.0002232521353120433
YBL107C	0	0.	0.00004502159107817171	0.00006495007524755889	8.436557354652896e-9	0	0.0002232521353120433
YBL108CA	0	0.	0.00007129472200824931	0.0001028514261576841	2.115519595817637e-8	0	0.0002232521353120433
YBL108W	0	0.	0.00003391435112819827	0.00004892631820156798	4.787307732015113e-9	0	0.0002232521353120433
YBL109W	0	0.	0.00003643652559890138	0.00005256492697931108	5.525842585320947e-9	0	0.0002232521353120433
YBL111C	0	0.	0.00006041179264590855	0.00008715213553001781	1.519001365530847e-8	0	0.0002232521353120433
YBL112C	0	0.	0.00003540951349076116	0.00005108331125835961	5.218725212223106e-9	0	0.0002232521353120433
YBL113C	0	0.	0.00006043801355759732	0.00008718996141079344	1.520320174052452e-8	0	0.0002232521353120433
YBL113WA	0	0.	0.00004123271193620223	0.00005948410659535849	7.076331551915957e-9	0	0.0002232521353120433
YBR001C	0	0.00009627725667309015	0.0001287151454545695	0.0001443926287725719	2.77929755856272e-8	0.00001461409077174328	0.0003080819513566744
YBR002C	0	0.0000469761679312488	0.00007883651681479559	0.0000939420291856847	1.323693121728795e-8	1.990556732585357e-6	0.000223814496024966
YBR003W	0	0.00009432444712289709	0.0001261043720355524	0.0001414638524717942	2.667693378489089e-8	0.00001431767563701842	0.0003018329579645428
YBR004C	0	0.0002358133069859988	0.0002674003085037195	0.0002829449394679477	9.33956913765635e-8	0.00008292840176575105	0.0005122957261701608
YBR005W	0	0.0007546282879205341	0.0007860695819121353	0.0008017043918160959	6.804999318447297e-7	0.0004413923261709017	0.001189345016684387
YBR006W	0	0.	0.00003247892802282253	0.00004685550690418829	4.390636156836302e-9	0	0.001189345016684387
YBR007C	0	0.	0.00003250891251149469	0.00004689876399772766	4.398746812302423e-9	0	0.001189345016684387
YBR008C	0	0.00004686506243121006	0.0000786500553483421	0.00009371983973849429	1.317438971886466e-8	1.985848902091769e-6	0.0002232851324896961
YBR011C	0	0.00004893178215058734	0.00008211849999344187	0.00009785287324794729	1.436199271961639e-8	2.073421444996969e-6	0.0002331320273022925
YBR012C	0	0.	0.00003643652559890138	0.00005256492697931108	5.525842585320947e-9	0	0.0002331320273022925
YBR012WA	0	0.	0.00006975106537458506	0.0001006246429050841	2.024912012759177e-8	0	0.0002331320273022925
YBR012WB	0	0.	0.0001127446209001031	0.0001626244223528046	5.285887495212088e-8	0	0.0002331320273022925
YBR013C	0	0.	0.00003643652559890138	0.00005256492697931108	5.525842585320947e-9	0	0.0002331320273022925
YBR014C	0	0.0001577123401665696	0.0001930290617097876	0.0002102601892933831	5.525861738801889e-8	0.00003746236321813083	0.0004177744474524432
YBR015C	0	0.00004690405979859369	0.00007871550221206726	0.00009379782691165885	1.319632454462998e-8	1.987501322342084e-6	0.0002234709359425093
YBR016W	0	0.00009786380120289189	0.0001308362458538196	0.0001467720869802693	2.87165309637954e-8	0.00001485491130074512	0.0003131588872998533
YBR017C	0	0.00009371857344154548	0.0001252943597506915	0.0001405551771437163	2.633532153761882e-8	0.00001422571074621478	0.0002998941590084123
YBR018C	0	0.0003301406735589682	0.0003616779585091294	0.0003772622547095193	1.601088817794443e-7	0.0001402789531694751	0.000642765827464638
YBR019C	0	0.	0.00003391435112819827	0.00004892631820156798	4.787307732015113e-9	0	0.000642765827464638
YBR020W	0	0.	0.00003268774770343001	0.00004715676036683765	4.44727627076087e-9	0	0.000642765827464638
YBR021W	0	0.0000469761679312488	0.00007883651681479559	0.0000939420291856847	1.323693121728795e-8	1.990556732585357e-6	0.000223814496024966
YBR022W	0	0.0001051414699758456	0.0001405659645932126	0.0001576869092794684	3.314640400384688e-8	0.00001595958930443785	0.0003364472801288206
YBR023C	0	0.	0.00003250891251149469	0.00004689876399772766	4.398746812302423e-9	0	0.0003364472801288206
YBR024W	0	0.	0.00004502159107817171	0.00006495007524755889	8.436557354652896e-9	0	0.0003364472801288206
YBR025C	0	0.00004716207764735606	0.00007914851751911249	0.00009431381248931466	1.334191135681697e-8	1.998434216048102e-6	0.0002247002649619965
YBR026C	0	0.	0.00003643652559890138	0.00005256492697931108	5.525842585320947e-9	0	0.0002247002649619965
YBR027C	0	0.	0.00003643652559890138	0.00005256492697931108	5.525842585320947e-9	0	0.0002247002649619965
YBR028C	0	0.	0.00003391435112819827	0.00004892631820156798	4.787307732015113e-9	0	0.0002247002649619965
YBR029C	0	0.00009375229494214483	0.0001253394431292895	0.0001406057518784567	2.635427702166663e-8	0.00001423082929426573	0.0003000020680116265
YBR030W	0	0.00009374376441879352	0.0001253280383931082	0.0001405929579948583	2.63494812111669e-8	0.00001422953445603655	0.0002999747702847081
YBR032W	0	0.	0.00004502159107817171	0.00006495007524755889	8.436557354652896e-9	0	0.0002999747702847081
YBR033W	0	0.	0.00003247892802282253	0.00004685550690418829	4.390636156836302e-9	0	0.0002999747702847081
YBR034C	0	0.	0.00005930095686474942	0.00008554965881286137	1.463656203827754e-8	0	0.0002999747702847081
YBR035C	0	0.00009380841858813956	0.0001254144766691939	0.0001406899248359915	2.638584028786515e-8	0.00001423934823813468	0.0003001816640116637
YBR036C	0	0.0001409293948722229	0.0001724877826844591	0.0001878851933110445	4.412358802888477e-8	0.00003347585276661965	0.0003733164498233143
YBR037C	0	0.	0.00003391435112819827	0.00004892631820156798	4.787307732015113e-9	0	0.0003733164498233143
YBR038W	0	0.	0.00003247715109781775	0.00004685294344353237	4.390155745804548e-9	0	0.0003733164498233143
YBR039W	0	0.	0.00006223870466435522	0.00008978760564894855	1.612256513344233e-8	0	0.0003733164498233143
YBR040W	0	0.	0.00003302285626895444	0.00004764020431511149	4.538929561802021e-9	0	0.0003733164498233143
YBR041W	0	0.00009432444712289709	0.0001261043720355524	0.0001414638524717942	2.667693378489089e-8	0.00001431767563701842	0.0003018329579645428
YBR042C	0	0.	0.00004502159107817171	0.00006495007524755889	8.436557354652896e-9	0	0.0003018329579645428
YBR043C	0	0.00009395263287277982	0.0001256072814606061	0.0001409062141010392	2.646703129889716e-8	0.00001426123836075967	0.0003006431505376943
YBR044C	0	0.	0.0000576028290532088	0.00008309995236053785	1.381034906391078e-8	0	0.0003006431505376943
YBR045C	0	0.	0.00003391435112819827	0.00004892631820156798	4.787307732015113e-9	0	0.0003006431505376943
YBR046C	0	0.	0.00004502159107817171	0.00006495007524755889	8.436557354652896e-9	0	0.0003006431505376943
YBR047W	0	0.	0.00003643652559890138	0.00005256492697931108	5.525842585320947e-9	0	0.0003006431505376943
YBR049C	0	0.	0.00003250891251149469	0.00004689876399772766	4.398746812302423e-9	0	0.0003006431505376943
YBR050C	0	0.	0.00003643652559890138	0.00005256492697931108	5.525842585320947e-9	0	0.0003006431505376943
YBR051W	0	0.	0.00003391435112819827	0.00004892631820156798	4.787307732015113e-9	0	0.0003006431505376943
YBR052C	0	0.00004893178215058734	0.00008211849999344187	0.00009785287324794729	1.436199271961639e-8	2.073421444996969e-6	0.0002331320273022925
YBR053C	0	0.00004893178215058734	0.00008211849999344187	0.00009785287324794729	1.436199271961639e-8	2.073421444996969e-6	0.0002331320273022925
YBR054W	0	0.	0.0000579832054581886	0.00008364868162928484	1.399333332160022e-8	0	0.0002331320273022925
YBR055C	0	0.	0.00003302285626895444	0.00004764020431511149	4.538929561802021e-9	0	0.0002331320273022925
YBR056CB	0	0.0001051414699758456	0.0001405659645932126	0.0001576869092794684	3.314640400384688e-8	0.00001595958930443785	0.0003364472801288206
YBR056W	0	0.000140578310535245	0.0001720580762112972	0.0001874171263943851	4.390401637040306e-8	0.00003339245895954826	0.0003723864220186568
YBR056WA	0	0.0003679967226246777	0.0004031505136402078	0.000420521939602205	1.989327208555376e-7	0.0001563640333018039	0.0007164707195274263
YBR057C	0	0.	0.00005782142255160958	0.00008341529442149698	1.391535873745003e-8	0	0.0007164707195274263
YBR058C	0	0.	0.00003255889150111437	0.00004697086612473347	4.412282512743031e-9	0	0.0007164707195274263
YBR058CA	0	0.0002102833005121444	0.0002455356841653573	0.0002628255356918841	8.288820638016919e-8	0.00006346031079350072	0.0004956621798801824
YBR059C	0	0.	0.00003247892802282253	0.00004685550690418829	4.390636156836302e-9	0	0.0004956621798801824
YBR060C	0	0.	0.00003248946226848758	0.00004687070412930623	4.393484766318905e-9	0	0.0004956621798801824
YBR061C	0	0.	0.00003302285626895444	0.00004764020431511149	4.538929561802021e-9	0	0.0004956621798801824
YBR062C	0	0.	0.00007129472200824931	0.0001028514261576841	2.115519595817637e-8	0	0.0004956621798801824
YBR063C	0	0.	0.00003643652559890138	0.00005256492697931108	5.525842585320947e-9	0	0.0004956621798801824
YBR064W	0	0.	0.00004502159107817171	0.00006495007524755889	8.436557354652896e-9	0	0.0004956621798801824
YBR065C	0	0.	0.00003643652559890138	0.00005256492697931108	5.525842585320947e-9	0	0.0004956621798801824
YBR066C	0	0.	0.00003391435112819827	0.00004892631820156798	4.787307732015113e-9	0	0.0004956621798801824
YBR067C	0	0.0004205680437363599	0.0004557023713219688	0.0004730875878342082	2.486663276461156e-7	0.000190477166234935	0.0007871998378294612
YBR068C	0	0.0007500519592021635	0.0007813025422823003	0.0007968425161151342	6.722712521738866e-7	0.0004387156349589702	0.001182132186464851
YBR069C	0	0.	0.00005756972570105483	0.00008305219758617934	1.379448127945637e-8	0	0.001182132186464851
YBR070C	0	0.00004893178215058734	0.00008211849999344187	0.00009785287324794729	1.436199271961639e-8	2.073421444996969e-6	0.0002331320273022925
YBR071W	0	0.00009529140138585273	0.0001273971243193176	0.0001429140674184003	2.722669549988953e-8	0.00001446444865150522	0.0003049272144557017
YBR072W	0	0.0001051414699758456	0.0001405659645932126	0.0001576869092794684	3.314640400384688e-8	0.00001595958930443785	0.0003364472801288206
YBR073W	0	0.0000468759975924424	0.00007866840715152033	0.00009374170794095758	1.318053857179849e-8	1.986312253415861e-6	0.0002233372332053811
YBR074W	0	0.	0.00003912749935388997	0.0000564470444796697	6.372191054054805e-9	0	0.0002233372332053811
YBR076CA	0	0.00006495686203498153	0.0001090120663153796	0.0001298993355397335	2.530935449406509e-8	2.752472452435062e-6	0.0003094817272007497
YBR076W	0	0.	0.00003302285626895444	0.00004764020431511149	4.538929561802021e-9	0	0.0003094817272007497
YBR077C	0	0.0001299129089668767	0.0001736832203414254	0.0001948377217133777	5.0604693528391e-8	0.00001971974460628707	0.0004157133485727407
YBR078W	0	0.002477938610160625	0.002509541636083758	0.002525314638713892	6.497182990723556e-6	0.001863825177712028	0.003213662747013145
YBR079C	0	0.0002343283131880691	0.0002657163868738227	0.0002811631199352066	9.222309011125993e-8	0.00008240618355963664	0.0005090695592934573
YBR080C	0	0.	0.00003250891251149469	0.00004689876399772766	4.398746812302423e-9	0	0.0005090695592934573
YBR081C	0	0.00004685913661254872	0.00007864011041400959	0.0000937079892498071	1.317105822393262e-8	1.98559780970579e-6	0.0002232568988500724
YBR082C	0	0.001076553990554894	0.001109138718625804	0.001125365306403973	1.321437805116741e-6	0.0006859687727364495	0.001592836958391257
YBR083W	0	0.	0.00003268774770343001	0.00004715676036683765	4.44727627076087e-9	0	0.001592836958391257
YBR084CA	0	0.001524586652479979	0.001559556534250764	0.001576987064807683	2.569644731058032e-6	0.001033941493084135	0.002149991474880451
YBR084W	0	0.00009371646696728117	0.0001252915435356432	0.000140552017901656	2.633413767539998e-8	0.00001422539100732148	0.0002998874182740236
YBR085CA	0	0.	0.00003391435112819827	0.00004892631820156798	4.787307732015113e-9	0	0.0002998874182740236
YBR085W	0	0.	0.00003391435112819827	0.00004892631820156798	4.787307732015113e-9	0	0.0002998874182740236
YBR086C	0	0.0001878454024813182	0.0002193361068568347	0.0002347809931372364	6.614290910620692e-8	0.00005668896683855099	0.0004427727360839577
YBR087W	0	0.00004893178215058734	0.00008211849999344187	0.00009785287324794729	1.436199271961639e-8	2.073421444996969e-6	0.0002331320273022925
YBR088C	0	0.0003247761578621758	0.0003682793899596488	0.0003896882245789537	1.771565872353216e-7	0.0001142141194583766	0.0007055628499705612
YBR089W	0	0.	0.00004502159107817171	0.00006495007524755889	8.436557354652896e-9	0	0.0007055628499705612
YBR091C	0	0.0001299129089668767	0.0001736832203414254	0.0001948377217133777	5.0604693528391e-8	0.00001971974460628707	0.0004157133485727407
YBR092C	0	0.0004217963678990904	0.0004531033167610222	0.0004686112036578049	2.415428537183307e-7	0.0002011888172201974	0.0007639145699473653
YBR093C	0	0.	0.00003248946226848758	0.00004687070412930623	4.393484766318905e-9	0	0.0007639145699473653
YBR094W	0	0.	0.00003268774770343001	0.00004715676036683765	4.44727627076087e-9	0	0.0007639145699473653
YBR095C	0	0.	0.00003643652559890138	0.00005256492697931108	5.525842585320947e-9	0	0.0007639145699473653
YBR096W	0	0.0003154254917265047	0.000350603448931954	0.0003679563815781384	1.547251841577857e-7	0.0001235731848491839	0.0006445117508192643
YBR097W	0	0.	0.00003912743739346507	0.00005644695509688731	6.372170873614342e-9	0	0.0006445117508192643
YBR098W	0	0.	0.00003250891251149469	0.00004689876399772766	4.398746812302423e-9	0	0.0006445117508192643
YBR099C	0	0.	0.00003391435112819827	0.00004892631820156798	4.787307732015113e-9	0	0.0006445117508192643
YBR101C	0	0.00005257068992522032	0.00008822543129085035	0.0001051299440637882	1.657755617253797e-8	2.227613226745378e-6	0.0002504695172031271
YBR102C	0	0.0000469761679312488	0.00007883651681479559	0.0000939420291856847	1.323693121728795e-8	1.990556732585357e-6	0.000223814496024966
YBR103CA	0	0.	0.00004502159107817171	0.00006495007524755889	8.436557354652896e-9	0	0.000223814496024966
YBR103W	0	0.00009375229494214483	0.0001253394431292895	0.0001406057518784567	2.635427702166663e-8	0.00001423082929426573	0.0003000020680116265
YBR104W	0	0.	0.00003391435112819827	0.00004892631820156798	4.787307732015113e-9	0	0.0003000020680116265
YBR105C	0	0.	0.00003302285626895444	0.00004764020431511149	4.538929561802021e-9	0	0.0003000020680116265
YBR106W	0	0.0004686641325546712	0.0004999587568462868	0.0005154739754980693	2.898532817098419e-7	0.0002333867345955923	0.0008252795408093827
YBR107C	0	0.	0.00003391435112819827	0.00004892631820156798	4.787307732015113e-9	0	0.0008252795408093827
YBR108W	0	0.	0.00003247892802282253	0.00004685550690418829	4.390636156836302e-9	0	0.0008252795408093827
YBR109WA	0	0.	0.00004502159107817171	0.00006495007524755889	8.436557354652896e-9	0	0.0008252795408093827
YBR110W	0	0.	0.00003643652559890138	0.00005256492697931108	5.525842585320947e-9	0	0.0008252795408093827
YBR111WA	0	0.	0.00003643652559890138	0.00005256492697931108	5.525842585320947e-9	0	0.0008252795408093827
YBR112C	0	0.	0.00003248946226848758	0.00004687070412930623	4.393484766318905e-9	0	0.0008252795408093827
YBR114W	0	0.	0.00003247892802282253	0.00004685550690418829	4.390636156836302e-9	0	0.0008252795408093827
YBR115C	0	0.00004685913661254872	0.00007864011041400959	0.0000937079892498071	1.317105822393262e-8	1.98559780970579e-6	0.0002232568988500724
YBR116C	0	0.	0.00003643652559890138	0.00005256492697931108	5.525842585320947e-9	0	0.0002232568988500724
YBR117C	0	0.	0.00003280974718739293	0.0000473327627688759	4.480535315583158e-9	0	0.0002232568988500724
YBR118W	0	0.	0.00008509745809600286	0.0001227615500049577	3.013724901201524e-8	0	0.0002232568988500724
YBR119W	0	0.	0.00003643652559890138	0.00005256492697931108	5.525842585320947e-9	0	0.0002232568988500724
YBR121C	0	0.000810012366147394	0.0008417693937674609	0.0008575661042661366	7.762335995970862e-7	0.0004821869032478725	0.001260496300464938
YBR123C	0	0.00009432444712289709	0.0001261043720355524	0.0001414638524717942	2.667693378489089e-8	0.00001431767563701842	0.0003018329579645428
YBR124W	0	0.	0.00003643652559890138	0.00005256492697931108	5.525842585320947e-9	0	0.0003018329579645428
YBR125C	0	0.00004764556177523072	0.00007995991861627867	0.00009528068639726436	1.361686807793072e-8	2.018920727723391e-6	0.0002270038292022903
YBR126C	0	0.0001429375188766058	0.000174945606979646	0.0001905624302895014	4.539001352444271e-8	0.00003395284703398805	0.0003786359971265344
YBR127C	0	0.0006094113634796916	0.0006406836847838782	0.0006562142716512788	4.61347116678249e-7	0.0003339087635436228	0.0010059044748978
YBR128C	0	0.	0.00003247777572785903	0.00004685384455418175	4.390324617448718e-9	0	0.0010059044748978
YBR129C	0	0.	0.00004502159107817171	0.00006495007524755889	8.436557354652896e-9	0	0.0010059044748978
YBR130C	0	0.00006495686203498153	0.0001090120663153796	0.0001298993355397335	2.530935449406509e-8	2.752472452435062e-6	0.0003094817272007497
YBR131CA	0	0.	0.00004502159107817171	0.00006495007524755889	8.436557354652896e-9	0	0.0003094817272007497
YBR131W	0	0.	0.00003302285626895444	0.00004764020431511149	4.538929561802021e-9	0	0.0003094817272007497
YBR132C	0	0.00004685913661254872	0.00007864011041400959	0.0000937079892498071	1.317105822393262e-8	1.98559780970579e-6	0.0002232568988500724
YBR133C	0	0.00004716207764735606	0.00007914851751911249	0.00009431381248931466	1.334191135681697e-8	1.998434216048102e-6	0.0002247002649619965
YBR134W	0	0.	0.00004502159107817171	0.00006495007524755889	8.436557354652896e-9	0	0.0002247002649619965
YBR135W	0	0.00004893178215058734	0.00008211849999344187	0.00009785287324794729	1.436199271961639e-8	2.073421444996969e-6	0.0002331320273022925
YBR136W	0	0.00004685807380557725	0.00007863832677106204	0.00009370586384192857	1.317046075848026e-8	1.985552775819185e-6	0.0002232518350923972
YBR137W	0	0.0006495319253253448	0.0006929033596492828	0.0007144059839871208	5.567428885728622e-7	0.0003234563487434205	0.001143770535722252
YBR138C	0	0.00005257068992522032	0.00008822543129085035	0.0001051299440637882	1.657755617253797e-8	2.227613226745378e-6	0.0002504695172031271
YBR139W	0	0.0000469761679312488	0.00007883651681479559	0.0000939420291856847	1.323693121728795e-8	1.990556732585357e-6	0.000223814496024966
YBR140C	0	0.	0.00003247999368258798	0.00004685704428627506	4.390924285945161e-9	0	0.000223814496024966
YBR141C	0	0.	0.00003302285626895444	0.00004764020431511149	4.538929561802021e-9	0	0.000223814496024966
YBR141WA	0	0.	0.00004502159107817171	0.00006495007524755889	8.436557354652896e-9	0	0.000223814496024966
YBR143C	0	0.0002858775390755314	0.0003177599867710479	0.0003334872648750325	1.27094474937963e-7	0.0001119974054291178	0.0005841353185068947
YBR144C	0	0.	0.00003302285626895444	0.00004764020431511149	4.538929561802021e-9	0	0.0005841353185068947
YBR145W	0	0.00009395263287277982	0.0001256072814606061	0.0001409062141010392	2.646703129889716e-8	0.00001426123836075967	0.0003006431505376943
YBR146W	0	0.00004716207764735606	0.00007914851751911249	0.00009431381248931466	1.334191135681697e-8	1.998434216048102e-6	0.0002247002649619965
YBR147W	0	0.00009380841858813956	0.0001254144766691939	0.0001406899248359915	2.638584028786515e-8	0.00001423934823813468	0.0003001816640116637
YBR148W	0	0.	0.00005822904052657162	0.00008400332184420059	1.411223547592666e-8	0	0.0003001816640116637
YBR149W	0	0.0004731394550763616	0.0005082575643603279	0.0005256533262889129	3.039260329960704e-7	0.0002256781446615355	0.0008569036625743819
YBR150C	0	0.00004685813681710685	0.00007863843251937265	0.00009370598985282351	1.317049618055294e-8	1.985555445764981e-6	0.0002232521353120433
YBR151W	0	0.00014148710847332	0.0001731703910805806	0.0001886287389826945	4.447351367538626e-8	0.0000336083276942144	0.0003747938412978275
YBR152W	0	0.	0.00004502159107817171	0.00006495007524755889	8.436557354652896e-9	0	0.0003747938412978275
YBR153W	0	0.	0.00003643652559890138	0.00005256492697931108	5.525842585320947e-9	0	0.0003747938412978275
YBR154C	0	0.0001577123401665696	0.0001930290617097876	0.0002102601892933831	5.525861738801889e-8	0.00003746236321813083	0.0004177744474524432
YBR155W	0	0.	0.00006223870466435522	0.00008978760564894855	1.612256513344233e-8	0	0.0004177744474524432
YBR156C	0	0.0000469761679312488	0.00007883651681479559	0.0000939420291856847	1.323693121728795e-8	1.990556732585357e-6	0.000223814496024966
YBR157C	0	0.00009786380120289189	0.0001308362458538196	0.0001467720869802693	2.87165309637954e-8	0.00001485491130074512	0.0003131588872998533
YBR158W	0	0.	0.00003255889150111437	0.00004697086612473347	4.412282512743031e-9	0	0.0003131588872998533
YBR159W	0	0.	0.00003391435112819827	0.00004892631820156798	4.787307732015113e-9	0	0.0003131588872998533
YBR160W	0	0.0001957285501660153	0.0002285408683990064	0.0002446339594629576	7.181100596688171e-8	0.00005906794683540499	0.0004613545645792346
YBR161W	0	0.	0.00003643652559890138	0.00005256492697931108	5.525842585320947e-9	0	0.0004613545645792346
YBR162C	0	0.0002829768442415488	0.0003145357666493407	0.0003301034510718911	1.245283593487146e-7	0.0001108610282221012	0.0005782081784375172
YBR163W	0	0.00004716207764735606	0.00007914851751911249	0.00009431381248931466	1.334191135681697e-8	1.998434216048102e-6	0.0002247002649619965
YBR165W	0	0.	0.00003255889150111437	0.00004697086612473347	4.412282512743031e-9	0	0.0002247002649619965
YBR166C	0	0.00004690405979859369	0.00007871550221206726	0.00009379782691165885	1.319632454462998e-8	1.987501322342084e-6	0.0002234709359425093
YBR167C	0	0.00006495686203498153	0.0001090120663153796	0.0001298993355397335	2.530935449406509e-8	2.752472452435062e-6	0.0003094817272007497
YBR168W	0	0.	0.00003250891251149469	0.00004689876399772766	4.398746812302423e-9	0	0.0003094817272007497
YBR169C	0	0.	0.00003391435112819827	0.00004892631820156798	4.787307732015113e-9	0	0.0003094817272007497
YBR170C	0	0.00009371857344154548	0.0001252943597506915	0.0001405551771437163	2.633532153761882e-8	0.00001422571074621478	0.0002998941590084123
YBR171W	0	0.0001948681406673853	0.0002385048901305273	0.0002597953374736909	8.436225608883693e-8	0.00004628833320402018	0.0005161971955273901
YBR172C	0	0.	0.00003924630264502354	0.000056618435074249	6.410945621931881e-9	0	0.0005161971955273901
YBR173C	0	0.0001948681406673853	0.0002385048901305273	0.0002597953374736909	8.436225608883693e-8	0.00004628833320402018	0.0005161971955273901
YBR174C	0	0.	0.00003391435112819827	0.00004892631820156798	4.787307732015113e-9	0	0.0005161971955273901
YBR175W	0	0.	0.00003391435112819827	0.00004892631820156798	4.787307732015113e-9	0	0.0005161971955273901
YBR176W	0	0.	0.00003255889150111437	0.00004697086612473347	4.412282512743031e-9	0	0.0005161971955273901
YBR177C	0	0.00004893178215058734	0.00008211849999344187	0.00009785287324794729	1.436199271961639e-8	2.073421444996969e-6	0.0002331320273022925
YBR178W	0	0.	0.00004502159107817171	0.00006495007524755889	8.436557354652896e-9	0	0.0002331320273022925
YBR179C	0	0.	0.00003248946226848758	0.00004687070412930623	4.393484766318905e-9	0	0.0002331320273022925
YBR180W	0	0.	0.00003255889150111437	0.00004697086612473347	4.412282512743031e-9	0	0.0002331320273022925
YBR182C	0	0.00004764556177523072	0.00007995991861627867	0.00009528068639726436	1.361686807793072e-8	2.018920727723391e-6	0.0002270038292022903
YBR182CA	0	0.	0.00003643652559890138	0.00005256492697931108	5.525842585320947e-9	0	0.0002270038292022903
YBR183W	0	0.00004716207764735606	0.00007914851751911249	0.00009431381248931466	1.334191135681697e-8	1.998434216048102e-6	0.0002247002649619965
YBR184W	0	0.	0.00003250891251149469	0.00004689876399772766	4.398746812302423e-9	0	0.0002247002649619965
YBR185C	0	0.	0.00003643652559890138	0.00005256492697931108	5.525842585320947e-9	0	0.0002247002649619965
YBR186W	0	0.	0.00003302285626895444	0.00004764020431511149	4.538929561802021e-9	0	0.0002247002649619965
YBR187W	0	0.00004893178215058734	0.00008211849999344187	0.00009785287324794729	1.436199271961639e-8	2.073421444996969e-6	0.0002331320273022925
YBR189W	0	0.002305468575714785	0.002348625775112673	0.002370148800601045	5.771192722759964e-6	0.001626955160683657	0.003150193448062742
YBR190W	0	0.	0.00003391435112819827	0.00004892631820156798	4.787307732015113e-9	0	0.003150193448062742
YBR191W	0	0.002050323824466175	0.002085247045576928	0.002102667506519316	4.531494472801689e-6	0.001471693600446248	0.002763422118412883
YBR192W	0	0.	0.00003643652559890138	0.00005256492697931108	5.525842585320947e-9	0	0.002763422118412883
YBR193C	0	0.	0.00003643652559890138	0.00005256492697931108	5.525842585320947e-9	0	0.002763422118412883
YBR194W	0	0.00006495686203498153	0.0001090120663153796	0.0001298993355397335	2.530935449406509e-8	2.752472452435062e-6	0.0003094817272007497
YBR195C	0	0.	0.0000324818829838787	0.00004685976987914051	4.391435127313427e-9	0	0.0003094817272007497
YBR196C	0	0.0007623623536485626	0.0007941259495177201	0.0008099210325204294	6.945202957891121e-7	0.0004459159794606468	0.00120153479619477
YBR196CB	0	0.	0.00003643652559890138	0.00005256492697931108	5.525842585320947e-9	0	0.00120153479619477
YBR197C	0	0.	0.00003302285626895444	0.00004764020431511149	4.538929561802021e-9	0	0.00120153479619477
YBR198C	0	0.	0.00003247892802282253	0.00004685550690418829	4.390636156836302e-9	0	0.00120153479619477
YBR199W	0	0.00004893178215058734	0.00008211849999344187	0.00009785287324794729	1.436199271961639e-8	2.073421444996969e-6	0.0002331320273022925
YBR200W	0	0.	0.00003391435112819827	0.00004892631820156798	4.787307732015113e-9	0	0.0002331320273022925
YBR201CA	0	0.00003247853289729193	0.00007683763956896257	0.00009742465672116885	1.581825336131613e-8	1.026264135130501e-7	0.0002538411248806059
YBR201W	0	0.	0.00003255889150111437	0.00004697086612473347	4.412282512743031e-9	0	0.0002538411248806059
YBR202W	0	0.0000468759975924424	0.00007866840715152033	0.00009374170794095758	1.318053857179849e-8	1.986312253415861e-6	0.0002233372332053811
YBR203W	0	0.00009375229494214483	0.0001253394431292895	0.0001406057518784567	2.635427702166663e-8	0.00001423082929426573	0.0003000020680116265
YBR204C	0	0.0000469761679312488	0.00007883651681479559	0.0000939420291856847	1.323693121728795e-8	1.990556732585357e-6	0.000223814496024966
YBR205W	0	0.0001516009403572121	0.0001855491026470212	0.0002021125026408618	5.105899077861285e-8	0.00003601069605940896	0.0004015854285455002
YBR206W	0	0.00006495686203498153	0.0001090120663153796	0.0001298993355397335	2.530935449406509e-8	2.752472452435062e-6	0.0003094817272007497
YBR207W	0	0.	0.00003391435112819827	0.00004892631820156798	4.787307732015113e-9	0	0.0003094817272007497
YBR208C	0	0.	0.00003247703944938372	0.00004685278237080889	4.390125560491227e-9	0	0.0003094817272007497
YBR209W	0	0.	0.00004502159107817171	0.00006495007524755889	8.436557354652896e-9	0	0.0003094817272007497
YBR211C	0	0.	0.00003302285626895444	0.00004764020431511149	4.538929561802021e-9	0	0.0003094817272007497
YBR212W	0	0.	0.00003247732635595667	0.00004685319626963724	4.390203126073501e-9	0	0.0003094817272007497
YBR213W	0	0.00004716207764735606	0.00007914851751911249	0.00009431381248931466	1.334191135681697e-8	1.998434216048102e-6	0.0002247002649619965
YBR214W	0	0.0001405960875073223	0.0001720798341752855	0.0001874408267199247	4.391512110373057e-8	0.00003339668156086119	0.0003724335134969965
YBR215W	0	0.	0.00004502159107817171	0.00006495007524755889	8.436557354652896e-9	0	0.0003724335134969965
YBR216C	0	0.	0.00003255889150111437	0.00004697086612473347	4.412282512743031e-9	0	0.0003724335134969965
YBR217W	0	0.00009786380120289189	0.0001308362458538196	0.0001467720869802693	2.87165309637954e-8	0.00001485491130074512	0.0003131588872998533
YBR218C	0	0.00008305230628087519	0.0001393790380574751	0.0001660840630132133	4.137331469326613e-8	3.519342937453113e-6	0.0003956887273969849
YBR219C	0	0.	0.00006223870466435522	0.00008978760564894855	1.612256513344233e-8	0	0.0003956887273969849
YBR220C	0	0.	0.00005756469401381333	0.00008304493889293231	1.379207018548226e-8	0	0.0003956887273969849
YBR221C	0	0.00014148710847332	0.0001731703910805806	0.0001886287389826945	4.447351367538626e-8	0.0000336083276942144	0.0003747938412978275
YBR221WA	0	0.	0.00003391435112819827	0.00004892631820156798	4.787307732015113e-9	0	0.0003747938412978275
YBR222C	0	0.	0.00003255889150111437	0.00004697086612473347	4.412282512743031e-9	0	0.0003747938412978275
YBR223C	0	0.	0.00003268774770343001	0.00004715676036683765	4.44727627076087e-9	0	0.0003747938412978275
YBR223WA	0	0.	0.00003391435112819827	0.00004892631820156798	4.787307732015113e-9	0	0.0003747938412978275
YBR224W	0	0.	0.00004502159107817171	0.00006495007524755889	8.436557354652896e-9	0	0.0003747938412978275
YBR225W	0	0.	0.00003268774770343001	0.00004715676036683765	4.44727627076087e-9	0	0.0003747938412978275
YBR226C	0	0.	0.00003643652559890138	0.00005256492697931108	5.525842585320947e-9	0	0.0003747938412978275
YBR227C	0	0.00004893178215058734	0.00008211849999344187	0.00009785287324794729	1.436199271961639e-8	2.073421444996969e-6	0.0002331320273022925
YBR228W	0	0.	0.00003255889150111437	0.00004697086612473347	4.412282512743031e-9	0	0.0002331320273022925
YBR229C	0	0.	0.00003247732635595667	0.00004685319626963724	4.390203126073501e-9	0	0.0002331320273022925
YBR230WA	0	0.	0.00003391435112819827	0.00004892631820156798	4.787307732015113e-9	0	0.0002331320273022925
YBR231C	0	0.0001467960571952806	0.0001796682243746407	0.000195706638823353	4.787369235886422e-8	0.00003486937601785731	0.0003888572961093837
YBR233W	0	0.	0.00003391435112819827	0.00004892631820156798	4.787307732015113e-9	0	0.0003888572961093837
YBR234C	0	0.00009375229494214483	0.0001253394431292895	0.0001406057518784567	2.635427702166663e-8	0.00001423082929426573	0.0003000020680116265
YBR235W	0	0.	0.00003260529098056799	0.00004703780428242455	4.42486739654777e-9	0	0.0003000020680116265
YBR236C	0	0.00004764556177523072	0.00007995991861627867	0.00009528068639726436	1.361686807793072e-8	2.018920727723391e-6	0.0002270038292022903
YBR237W	0	0.	0.00003247732635595667	0.00004685319626963724	4.390203126073501e-9	0	0.0002270038292022903
YBR238C	0	0.	0.00003248946226848758	0.00004687070412930623	4.393484766318905e-9	0	0.0002270038292022903
YBR239C	0	0.	0.00003247732635595667	0.00004685319626963724	4.390203126073501e-9	0	0.0002270038292022903
YBR240C	0	0.	0.0000324818829838787	0.00004685976987914051	4.391435127313427e-9	0	0.0002270038292022903
YBR241C	0	0.00004686506243121006	0.0000786500553483421	0.00009371983973849429	1.317438971886466e-8	1.985848902091769e-6	0.0002232851324896961
YBR242W	0	0.0001957285501660153	0.0002285408683990064	0.0002446339594629576	7.181100596688171e-8	0.00005906794683540499	0.0004613545645792346
YBR243C	0	0.00004716207764735606	0.00007914851751911249	0.00009431381248931466	1.334191135681697e-8	1.998434216048102e-6	0.0002247002649619965
YBR244W	0	0.0001957285501660153	0.0002285408683990064	0.0002446339594629576	7.181100596688171e-8	0.00005906794683540499	0.0004613545645792346
YBR245C	0	0.00009372189837345966	0.0001252988049606973	0.0001405601638004016	2.633719024074824e-8	0.00001422621543415567	0.0002999047988074594
YBR246W	0	0.00004686079910111321	0.00007864290046548064	0.00009371131390460688	1.317199283237612e-8	1.985668253673737e-6	0.0002232648197980267
YBR247C	0	0.00004893178215058734	0.00008211849999344187	0.00009785287324794729	1.436199271961639e-8	2.073421444996969e-6	0.0002331320273022925
YBR248C	0	0.	0.00003643652559890138	0.00005256492697931108	5.525842585320947e-9	0	0.0002331320273022925
YBR249C	0	0.0001886500617455215	0.000220275668365143	0.0002357867194960777	6.671079456066693e-8	0.00005693179691668246	0.0004446694490894906
YBR250W	0	0.	0.00003302285626895444	0.00004764020431511149	4.538929561802021e-9	0	0.0004446694490894906
YBR251W	0	0.00009786380120289189	0.0001308362458538196	0.0001467720869802693	2.87165309637954e-8	0.00001485491130074512	0.0003131588872998533
YBR253W	0	0.	0.00004502159107817171	0.00006495007524755889	8.436557354652896e-9	0	0.0003131588872998533
YBR254C	0	0.0001577123401665696	0.0001930290617097876	0.0002102601892933831	5.525861738801889e-8	0.00003746236321813083	0.0004177744474524432
YBR255CA	0	0.	0.00003391435112819827	0.00004892631820156798	4.787307732015113e-9	0	0.0004177744474524432
YBR255W	0	0.00004685913661254872	0.00007864011041400959	0.0000937079892498071	1.317105822393262e-8	1.98559780970579e-6	0.0002232568988500724
YBR256C	0	0.0002446612801530425	0.0002774335359722903	0.000293561462644019	1.005358962296823e-7	0.00008603991712079796	0.0005315180098287775
YBR257W	0	0.00006495686203498153	0.0001090120663153796	0.0001298993355397335	2.530935449406509e-8	2.752472452435062e-6	0.0003094817272007497
YBR258C	0	0.	0.00004502159107817171	0.00006495007524755889	8.436557354652896e-9	0	0.0003094817272007497
YBR259W	0	0.	0.00003250891251149469	0.00004689876399772766	4.398746812302423e-9	0	0.0003094817272007497
YBR260C	0	0.	0.00003302285626895444	0.00004764020431511149	4.538929561802021e-9	0	0.0003094817272007497
YBR261C	0	0.00005257068992522032	0.00008822543129085035	0.0001051299440637882	1.657755617253797e-8	2.227613226745378e-6	0.0002504695172031271
YBR262C	0	0.00009432444712289709	0.0001261043720355524	0.0001414638524717942	2.667693378489089e-8	0.00001431767563701842	0.0003018329579645428
YBR263W	0	0.0002446612801530425	0.0002774335359722903	0.000293561462644019	1.005358962296823e-7	0.00008603991712079796	0.0005315180098287775
YBR264C	0	0.	0.00003643652559890138	0.00005256492697931108	5.525842585320947e-9	0	0.0005315180098287775
YBR265W	0	0.00005651979334757643	0.00009485291257199864	0.0001130272888331986	1.916170970589642e-8	2.394951379816197e-6	0.0002692847446945259
YBR266C	0	0.	0.00003302285626895444	0.00004764020431511149	4.538929561802021e-9	0	0.0002692847446945259
YBR267W	0	0.0000469761679312488	0.00007883651681479559	0.0000939420291856847	1.323693121728795e-8	1.990556732585357e-6	0.000223814496024966
YBR268W	0	0.00006495686203498153	0.0001090120663153796	0.0001298993355397335	2.530935449406509e-8	2.752472452435062e-6	0.0003094817272007497
YBR270C	0	0.	0.00003268774770343001	0.00004715676036683765	4.44727627076087e-9	0	0.0003094817272007497
YBR271W	0	0.	0.00003247892802282253	0.00004685550690418829	4.390636156836302e-9	0	0.0003094817272007497
YBR272C	0	0.00004893178215058734	0.00008211849999344187	0.00009785287324794729	1.436199271961639e-8	2.073421444996969e-6	0.0002331320273022925
YBR273C	0	0.	0.00003391435112819827	0.00004892631820156798	4.787307732015113e-9	0	0.0002331320273022925
YBR274W	0	0.00009529140138585273	0.0001273971243193176	0.0001429140674184003	2.722669549988953e-8	0.00001446444865150522	0.0003049272144557017
YBR275C	0	0.	0.00003247704006254733	0.0000468527832604309	4.390125727207625e-9	0	0.0003049272144557017
YBR276C	0	0.	0.00003248946226848758	0.00004687070412930623	4.393484766318905e-9	0	0.0003049272144557017
YBR277C	0	0.	0.00003391435112819827	0.00004892631820156798	4.787307732015113e-9	0	0.0003049272144557017
YBR278W	0	0.00005257068992522032	0.00008822543129085035	0.0001051299440637882	1.657755617253797e-8	2.227613226745378e-6	0.0002504695172031271
YBR279W	0	0.	0.00003268774770343001	0.00004715676036683765	4.44727627076087e-9	0	0.0002504695172031271
YBR280C	0	0.00004686506243121006	0.0000786500553483421	0.00009371983973849429	1.317438971886466e-8	1.985848902091769e-6	0.0002232851324896961
YBR281C	0	0.	0.00003247892802282253	0.00004685550690418829	4.390636156836302e-9	0	0.0002232851324896961
YBR282W	0	0.00006495686203498153	0.0001090120663153796	0.0001298993355397335	2.530935449406509e-8	2.752472452435062e-6	0.0003094817272007497
YBR284W	0	0.00004690405979859369	0.00007871550221206726	0.00009379782691165885	1.319632454462998e-8	1.987501322342084e-6	0.0002234709359425093
YBR285W	0	0.	0.00004502159107817171	0.00006495007524755889	8.436557354652896e-9	0	0.0002234709359425093
YBR286W	0	0.0008438138586558425	0.0008750518471759083	0.0008905946241788034	8.348581081695927e-7	0.0005104067262585124	0.001297837789908637
YBR287W	0	0.0002275785686004694	0.0002657303609507178	0.0002844422526127448	9.708359087109741e-8	0.00006867976595593347	0.0005364290830596075
YBR288C	0	0.	0.00005775992331031834	0.00008332657589521756	1.38857750497922e-8	0	0.0005364290830596075
YBR289W	0	0.	0.00003250891251149469	0.00004689876399772766	4.398746812302423e-9	0	0.0005364290830596075
YBR290W	0	0.	0.00006223870466435522	0.00008978760564894855	1.612256513344233e-8	0	0.0005364290830596075
YBR291C	0	0.00004764556177523072	0.00007995991861627867	0.00009528068639726436	1.361686807793072e-8	2.018920727723391e-6	0.0002270038292022903
YBR292C	0	0.	0.00004502159107817171	0.00006495007524755889	8.436557354652896e-9	0	0.0002270038292022903
YBR293W	0	0.	0.00003302285626895444	0.00004764020431511149	4.538929561802021e-9	0	0.0002270038292022903
YBR294W	0	0.	0.00003261776844569202	0.00004705580487440251	4.428254702733157e-9	0	0.0002270038292022903
YBR295W	0	0.00004685848827404326	0.0000786390223476172	0.00009370669269837565	1.317069375360087e-8	1.985570337926861e-6	0.0002232538098325762
YBR296C	0	0.0000468759975924424	0.00007866840715152033	0.00009374170794095758	1.318053857179849e-8	1.986312253415861e-6	0.0002233372332053811
YBR297W	0	0.	0.00003302285626895444	0.00004764020431511149	4.538929561802021e-9	0	0.0002233372332053811
YBR298C	0	0.	0.0000324818829838787	0.00004685976987914051	4.391435127313427e-9	0	0.0002233372332053811
YBR298CA	0	0.	0.00004502159107817171	0.00006495007524755889	8.436557354652896e-9	0	0.0002233372332053811
YBR299W	0	0.	0.00005766399406759662	0.00008318818877263263	1.383969193466318e-8	0	0.0002233372332053811
YBR301W	0	0.	0.00007129472200824931	0.0001028514261576841	2.115519595817637e-8	0	0.0002233372332053811
YBR302C	0	0.	0.00006608231556493947	0.00009533228130403058	1.817521395113992e-8	0	0.0002233372332053811
YCL001WB	0	0.	0.00003643652559890138	0.00005256492697931108	5.525842585320947e-9	0	0.0002233372332053811
YCL002C	0	0.00005257068992522032	0.00008822543129085035	0.0001051299440637882	1.657755617253797e-8	2.227613226745378e-6	0.0002504695172031271
YCL004W	0	0.	0.00003302285626895444	0.00004764020431511149	4.538929561802021e-9	0	0.0002504695172031271
YCL005W	0	0.	0.00003255889150111437	0.00004697086612473347	4.412282512743031e-9	0	0.0002504695172031271
YCL005WA	0	0.0004205680437363599	0.0004557023713219688	0.0004730875878342082	2.486663276461156e-7	0.000190477166234935	0.0007871998378294612
YCL007C	0	0.00005257068992522032	0.00008822543129085035	0.0001051299440637882	1.657755617253797e-8	2.227613226745378e-6	0.0002504695172031271
YCL008C	0	0.0000468759975924424	0.00007866840715152033	0.00009374170794095758	1.318053857179849e-8	1.986312253415861e-6	0.0002233372332053811
YCL009C	0	0.00033352476853279	0.000365385355189047	0.0003811294144961004	1.634081354027921e-7	0.000141716851744297	0.0006493546302120809
YCL010C	0	0.	0.00003391435112819827	0.00004892631820156798	4.787307732015113e-9	0	0.0006493546302120809
YCL011C	0	0.0002446612801530425	0.0002774335359722903	0.000293561462644019	1.005358962296823e-7	0.00008603991712079796	0.0005315180098287775
YCL014W	0	0.000140713076416462	0.0001722230216874795	0.0001875967967656309	4.398823553871457e-8	0.00003342447018321243	0.0003727434189338689
YCL016C	0	0.	0.00003247892802282253	0.00004685550690418829	4.390636156836302e-9	0	0.0003727434189338689
YCL017C	0	0.	0.00003302285626895444	0.00004764020431511149	4.538929561802021e-9	0	0.0003727434189338689
YCL018W	0	0.002434734971984801	0.002472329051955444	0.002491085652416218	6.346196756966473e-6	0.001777092912909305	0.003237096303628321
YCL019W	0	0.	0.00009181111661466599	0.0001324448704327246	3.507752821839931e-8	0	0.003237096303628321
YCL020W	0	0.	0.00006738255493286891	0.00009720795236731129	1.889741730390419e-8	0	0.003237096303628321
YCL021WA	0	0.	0.00004502159107817171	0.00006495007524755889	8.436557354652896e-9	0	0.003237096303628321
YCL022C	0	0.	0.00003643652559890138	0.00005256492697931108	5.525842585320947e-9	0	0.003237096303628321
YCL023C	0	0.	0.00003302285626895444	0.00004764020431511149	4.538929561802021e-9	0	0.003237096303628321
YCL024W	0	0.	0.00003924630264502354	0.000056618435074249	6.410945621931881e-9	0	0.003237096303628321
YCL025C	0	0.00004686079910111321	0.00007864290046548064	0.00009371131390460688	1.317199283237612e-8	1.985668253673737e-6	0.0002232648197980267
YCL026CA	0	0.	0.00003643652559890138	0.00005256492697931108	5.525842585320947e-9	0	0.0002232648197980267
YCL026CB	0	0.	0.00004502159107817171	0.00006495007524755889	8.436557354652896e-9	0	0.0002232648197980267
YCL027W	0	0.	0.00003302285626895444	0.00004764020431511149	4.538929561802021e-9	0	0.0002232648197980267
YCL028W	0	0.0000469761679312488	0.00007883651681479559	0.0000939420291856847	1.323693121728795e-8	1.990556732585357e-6	0.000223814496024966
YCL029C	0	0.	0.00003255889150111437	0.00004697086612473347	4.412282512743031e-9	0	0.000223814496024966
YCL030C	0	0.	0.00005822904052657162	0.00008400332184420059	1.411223547592666e-8	0	0.000223814496024966
YCL031C	0	0.	0.00003250891251149469	0.00004689876399772766	4.398746812302423e-9	0	0.000223814496024966
YCL032W	0	0.	0.00003391435112819827	0.00004892631820156798	4.787307732015113e-9	0	0.000223814496024966
YCL033C	0	0.00006495686203498153	0.0001090120663153796	0.0001298993355397335	2.530935449406509e-8	2.752472452435062e-6	0.0003094817272007497
YCL034W	0	0.00004716207764735606	0.00007914851751911249	0.00009431381248931466	1.334191135681697e-8	1.998434216048102e-6	0.0002247002649619965
YCL035C	0	0.	0.00003391435112819827	0.00004892631820156798	4.787307732015113e-9	0	0.0002247002649619965
YCL036W	0	0.	0.00003252765895929697	0.00004692580852864899	4.403821433170243e-9	0	0.0002247002649619965
YCL037C	0	0.	0.00003391435112819827	0.00004892631820156798	4.787307732015113e-9	0	0.0002247002649619965
YCL038C	0	0.	0.00003302285626895444	0.00004764020431511149	4.538929561802021e-9	0	0.0002247002649619965
YCL039W	0	0.	0.00003248946226848758	0.00004687070412930623	4.393484766318905e-9	0	0.0002247002649619965
YCL040W	0	0.0006107133635044765	0.000642052509383814	0.0006576162833854018	4.633205790778924e-7	0.0003346221392713396	0.001008053641827779
YCL041C	0	0.	0.00007129472200824931	0.0001028514261576841	2.115519595817637e-8	0	0.001008053641827779
YCL043C	0	0.0009373250666304623	0.0009685431984696945	0.0009840833121680556	1.014479525522589e-6	0.0005831219077006964	0.001412005603513874
YCL044C	0	0.	0.00003250891251149469	0.00004689876399772766	4.398746812302423e-9	0	0.001412005603513874
YCL045C	0	0.	0.00003268774770343001	0.00004715676036683765	4.44727627076087e-9	0	0.001412005603513874
YCL047C	0	0.00004716207764735606	0.00007914851751911249	0.00009431381248931466	1.334191135681697e-8	1.998434216048102e-6	0.0002247002649619965
YCL048W	0	0.00009389633659204382	0.000125532017123814	0.000140821782236888	2.643532228974231e-8	0.00001425269321181874	0.0003004630021282177
YCL048WA	0	0.00006495686203498153	0.0001090120663153796	0.0001298993355397335	2.530935449406509e-8	2.752472452435062e-6	0.0003094817272007497
YCL049C	0	0.	0.00007129472200824931	0.0001028514261576841	2.115519595817637e-8	0	0.0003094817272007497
YCL050C	0	0.00004764556177523072	0.00007995991861627867	0.00009528068639726436	1.361686807793072e-8	2.018920727723391e-6	0.0002270038292022903
YCL051W	0	0.	0.00003255889150111437	0.00004697086612473347	4.412282512743031e-9	0	0.0002270038292022903
YCL052C	0	0.	0.00003302285626895444	0.00004764020431511149	4.538929561802021e-9	0	0.0002270038292022903
YCL054W	0	0.	0.00003247732635595667	0.00004685319626963724	4.390203126073501e-9	0	0.0002270038292022903
YCL055W	0	0.	0.00003643652559890138	0.00005256492697931108	5.525842585320947e-9	0	0.0002270038292022903
YCL057CA	0	0.0003425274513298625	0.0003752481076817612	0.0003914171794087127	1.723489202667398e-7	0.0001455420890742848	0.0006668827348197247
YCL057W	0	0.0000468759975924424	0.00007866840715152033	0.00009374170794095758	1.318053857179849e-8	1.986312253415861e-6	0.0002233372332053811
YCL058C	0	0.	0.00003643652559890138	0.00005256492697931108	5.525842585320947e-9	0	0.0002233372332053811
YCL058WA	0	0.0001051414699758456	0.0001405659645932126	0.0001576869092794684	3.314640400384688e-8	0.00001595958930443785	0.0003364472801288206
YCL059C	0	0.0001429375188766058	0.000174945606979646	0.0001905624302895014	4.539001352444271e-8	0.00003395284703398805	0.0003786359971265344
YCL061C	0	0.	0.00003261776844569202	0.00004705580487440251	4.428254702733157e-9	0	0.0003786359971265344
YCL063W	0	0.	0.00003302285626895444	0.00004764020431511149	4.538929561802021e-9	0	0.0003786359971265344
YCL064C	0	0.	0.00003250891251149469	0.00004689876399772766	4.398746812302423e-9	0	0.0003786359971265344
YCL066W	0	0.	0.00004502159107817171	0.00006495007524755889	8.436557354652896e-9	0	0.0003786359971265344
YCL068C	0	0.	0.00003302285626895444	0.00004764020431511149	4.538929561802021e-9	0	0.0003786359971265344
YCL069W	0	0.	0.00006061097446308579	0.00008743947208412309	1.529033759334474e-8	0	0.0003786359971265344
YCL073C	0	0.	0.0000324818829838787	0.00004685976987914051	4.391435127313427e-9	0	0.0003786359971265344
YCL074W	0	0.	0.00003268774770343001	0.00004715676036683765	4.44727627076087e-9	0	0.0003786359971265344
YCL075W	0	0.	0.00003391435112819827	0.00004892631820156798	4.787307732015113e-9	0	0.0003786359971265344
YCL076W	0	0.	0.00003643652559890138	0.00005256492697931108	5.525842585320947e-9	0	0.0003786359971265344
YCR001W	0	0.	0.00003391435112819827	0.00004892631820156798	4.787307732015113e-9	0	0.0003786359971265344
YCR002C	0	0.0001948681406673853	0.0002385048901305273	0.0002597953374736909	8.436225608883693e-8	0.00004628833320402018	0.0005161971955273901
YCR003W	0	0.00006495686203498153	0.0001090120663153796	0.0001298993355397335	2.530935449406509e-8	2.752472452435062e-6	0.0003094817272007497
YCR004C	0	0.0003679967226246777	0.0004031505136402078	0.000420521939602205	1.989327208555376e-7	0.0001563640333018039	0.0007164707195274263
YCR005C	0	0.0001405960875073223	0.0001720798341752855	0.0001874408267199247	4.391512110373057e-8	0.00003339668156086119	0.0003724335134969965
YCR006C	0	0.	0.00003643652559890138	0.00005256492697931108	5.525842585320947e-9	0	0.0003724335134969965
YCR007C	0	0.	0.00003643652559890138	0.00005256492697931108	5.525842585320947e-9	0	0.0003724335134969965
YCR008W	0	0.	0.00003248946226848758	0.00004687070412930623	4.393484766318905e-9	0	0.0003724335134969965
YCR009C	0	0.0001299129089668767	0.0001736832203414254	0.0001948377217133777	5.0604693528391e-8	0.00001971974460628707	0.0004157133485727407
YCR010C	0	0.	0.00003302285626895444	0.00004764020431511149	4.538929561802021e-9	0	0.0004157133485727407
YCR011C	0	0.0001405960875073223	0.0001720798341752855	0.0001874408267199247	4.391512110373057e-8	0.00003339668156086119	0.0003724335134969965
YCR012W	0	0.01433542162108414	0.01437760928609047	0.014398692174318	0.0002082446849503495	0.0125367033187981	0.01629625448936863
YCR013C	0	0.003895964592120947	0.003938983295204678	0.003960458596132387	0.00001594148437315304	0.002991557337661204	0.004965870514924278
YCR014C	0	0.	0.00003302285626895444	0.00004764020431511149	4.538929561802021e-9	0	0.004965870514924278
YCR015C	0	0.	0.00003643652559890138	0.00005256492697931108	5.525842585320947e-9	0	0.004965870514924278
YCR017C	0	0.	0.00003247704570250663	0.00004685279139041963	4.39012725077948e-9	0	0.004965870514924278
YCR018C	0	0.0001051414699758456	0.0001405659645932126	0.0001576869092794684	3.314640400384688e-8	0.00001595958930443785	0.0003364472801288206
YCR018CA	0	0.00006495686203498153	0.0001090120663153796	0.0001298993355397335	2.530935449406509e-8	2.752472452435062e-6	0.0003094817272007497
YCR019W	0	0.00009395263287277982	0.0001256072814606061	0.0001409062141010392	2.646703129889716e-8	0.00001426123836075967	0.0003006431505376943
YCR020C	0	0.	0.00003391435112819827	0.00004892631820156798	4.787307732015113e-9	0	0.0003006431505376943
YCR020CA	0	0.0001051414699758456	0.0001405659645932126	0.0001576869092794684	3.314640400384688e-8	0.00001595958930443785	0.0003364472801288206
YCR021C	0	0.00014148710847332	0.0001731703910805806	0.0001886287389826945	4.447351367538626e-8	0.0000336083276942144	0.0003747938412978275
YCR022C	0	0.	0.00004502159107817171	0.00006495007524755889	8.436557354652896e-9	0	0.0003747938412978275
YCR023C	0	0.	0.00003250891251149469	0.00004689876399772766	4.398746812302423e-9	0	0.0003747938412978275
YCR024C	0	0.	0.00003268774770343001	0.00004715676036683765	4.44727627076087e-9	0	0.0003747938412978275
YCR026C	0	0.	0.00003255889150111437	0.00004697086612473347	4.412282512743031e-9	0	0.0003747938412978275
YCR027C	0	0.	0.00004502159107817171	0.00006495007524755889	8.436557354652896e-9	0	0.0003747938412978275
YCR028C	0	0.00004685848827404326	0.0000786390223476172	0.00009370669269837565	1.317069375360087e-8	1.985570337926861e-6	0.0002232538098325762
YCR028CA	0	0.0003154254917265047	0.000350603448931954	0.0003679563815781384	1.547251841577857e-7	0.0001235731848491839	0.0006445117508192643
YCR030C	0	0.0000469761679312488	0.00007883651681479559	0.0000939420291856847	1.323693121728795e-8	1.990556732585357e-6	0.000223814496024966
YCR031C	0	0.00279569182999316	0.002835165259802023	0.002854862879105454	8.319584563736662e-6	0.002070283741113265	0.003673025799431631
YCR032W	0	0.	0.00003247704570250663	0.00004685279139041963	4.39012725077948e-9	0	0.003673025799431631
YCR033W	0	0.00004685823542682634	0.00007863859800981121	0.00009370618705303603	1.317055161426995e-8	1.985559624120535e-6	0.0002232526051390678
YCR034W	0	0.	0.00003302285626895444	0.00004764020431511149	4.538929561802021e-9	0	0.0002232526051390678
YCR035C	0	0.	0.00004502159107817171	0.00006495007524755889	8.436557354652896e-9	0	0.0002232526051390678
YCR036W	0	0.00014148710847332	0.0001731703910805806	0.0001886287389826945	4.447351367538626e-8	0.0000336083276942144	0.0003747938412978275
YCR037C	0	0.00004686506243121006	0.0000786500553483421	0.00009371983973849429	1.317438971886466e-8	1.985848902091769e-6	0.0002232851324896961
YCR038C	0	0.	0.00003255889150111437	0.00004697086612473347	4.412282512743031e-9	0	0.0002232851324896961
YCR038WA	0	0.00006495686203498153	0.0001090120663153796	0.0001298993355397335	2.530935449406509e-8	2.752472452435062e-6	0.0003094817272007497
YCR040W	0	0.	0.00004502159107817171	0.00006495007524755889	8.436557354652896e-9	0	0.0003094817272007497
YCR042C	0	0.0001405751264754121	0.0001720541791101583	0.0001874128813938543	4.390202753338927e-8	0.00003339170264287654	0.0003723779873955345
YCR043C	0	0.00009786380120289189	0.0001308362458538196	0.0001467720869802693	2.87165309637954e-8	0.00001485491130074512	0.0003131588872998533
YCR044C	0	0.	0.00005756469401381333	0.00008304493889293231	1.379207018548226e-8	0	0.0003131588872998533
YCR045C	0	0.	0.00003255889150111437	0.00004697086612473347	4.412282512743031e-9	0	0.0003131588872998533
YCR045WA	0	0.	0.00003643652559890138	0.00005256492697931108	5.525842585320947e-9	0	0.0003131588872998533
YCR046C	0	0.00005257068992522032	0.00008822543129085035	0.0001051299440637882	1.657755617253797e-8	2.227613226745378e-6	0.0002504695172031271
YCR047C	0	0.	0.00003302285626895444	0.00004764020431511149	4.538929561802021e-9	0	0.0002504695172031271
YCR047WA	0	0.00005257068992522032	0.00008822543129085035	0.0001051299440637882	1.657755617253797e-8	2.227613226745378e-6	0.0002504695172031271
YCR048W	0	0.	0.0000324776807149753	0.00004685370749300186	4.390298931441811e-9	0	0.0002504695172031271
YCR049C	0	0.	0.00003391435112819827	0.00004892631820156798	4.787307732015113e-9	0	0.0002504695172031271
YCR050C	0	0.	0.00003391435112819827	0.00004892631820156798	4.787307732015113e-9	0	0.0002504695172031271
YCR051W	0	0.	0.00005782142255160958	0.00008341529442149698	1.391535873745003e-8	0	0.0002504695172031271
YCR052W	0	0.	0.00004123271193620223	0.00005948410659535849	7.076331551915957e-9	0	0.0002504695172031271
YCR053W	0	0.00006495686203498153	0.0001090120663153796	0.0001298993355397335	2.530935449406509e-8	2.752472452435062e-6	0.0003094817272007497
YCR054C	0	0.	0.0000324818829838787	0.00004685976987914051	4.391435127313427e-9	0	0.0003094817272007497
YCR057C	0	0.00004686079910111321	0.00007864290046548064	0.00009371131390460688	1.317199283237612e-8	1.985668253673737e-6	0.0002232648197980267
YCR059C	0	0.000234306997698097	0.0002656922159857308	0.0002811375438262539	9.220631260448686e-8	0.00008239868768031196	0.0005090232511205891
YCR060W	0	0.00004893178215058734	0.00008211849999344187	0.00009785287324794729	1.436199271961639e-8	2.073421444996969e-6	0.0002331320273022925
YCR061W	0	0.00004685807523039138	0.00007863832916207158	0.00009370586669119012	1.317046155941659e-8	1.98555283617359e-6	0.0002232518418808264
YCR063W	0	0.	0.00003391435112819827	0.00004892631820156798	4.787307732015113e-9	0	0.0002232518418808264
YCR064C	0	0.	0.00004502159107817171	0.00006495007524755889	8.436557354652896e-9	0	0.0002232518418808264
YCR065W	0	0.	0.00003268774770343001	0.00004715676036683765	4.44727627076087e-9	0	0.0002232518418808264
YCR066W	0	0.0000469761679312488	0.00007883651681479559	0.0000939420291856847	1.323693121728795e-8	1.990556732585357e-6	0.000223814496024966
YCR067C	0	0.00004690405979859369	0.00007871550221206726	0.00009379782691165885	1.319632454462998e-8	1.987501322342084e-6	0.0002234709359425093
YCR068W	0	0.	0.00003248946226848758	0.00004687070412930623	4.393484766318905e-9	0	0.0002234709359425093
YCR069W	0	0.0001507126492002778	0.0001844618902039488	0.000200928235211411	5.046238784406184e-8	0.00003579969698884375	0.000399232349551033
YCR071C	0	0.	0.00003643652559890138	0.00005256492697931108	5.525842585320947e-9	0	0.000399232349551033
YCR072C	0	0.	0.00003250891251149469	0.00004689876399772766	4.398746812302423e-9	0	0.000399232349551033
YCR073C	0	0	0.0000823910849695128	0.000118857829950289	2.825138273943384e-8	0	0.000399232349551033
YCR073WA	0	0.	0.00003255889150111437	0.00004697086612473347	4.412282512743031e-9	0	0.000399232349551033
YCR075C	0	0.	0.00003255889150111437	0.00004697086612473347	4.412282512743031e-9	0	0.000399232349551033
YCR076C	0	0.	0.00003268774770343001	0.00004715676036683765	4.44727627076087e-9	0	0.000399232349551033
YCR077C	0	0.	0.00003342518403622206	0.00004822062196359542	4.65020241479341e-9	0	0.000399232349551033
YCR079W	0	0.	0.00004502159107817171	0.00006495007524755889	8.436557354652896e-9	0	0.000399232349551033
YCR081CA	0	0.	0.00003643652559890138	0.00005256492697931108	5.525842585320947e-9	0	0.000399232349551033
YCR081W	0	0.	0.00003247704570250663	0.00004685279139041963	4.39012725077948e-9	0	0.000399232349551033
YCR083W	0	0.	0.00004502159107817171	0.00006495007524755889	8.436557354652896e-9	0	0.000399232349551033
YCR087CA	0	0.	0.00007129472200824931	0.0001028514261576841	2.115519595817637e-8	0	0.000399232349551033
YCR087W	0	0.	0.00003643652559890138	0.00005256492697931108	5.525842585320947e-9	0	0.000399232349551033
YCR088W	0	0.00005257068992522032	0.00008822543129085035	0.0001051299440637882	1.657755617253797e-8	2.227613226745378e-6	0.0002504695172031271
YCR089W	0	0.	0.00003250891251149469	0.00004689876399772766	4.398746812302423e-9	0	0.0002504695172031271
YCR090C	0	0.0002628543510272637	0.00029806365485959	0.0003153909137448143	1.160436890861423e-7	0.0000924378039446324	0.0005710423048758295
YCR091W	0	0.	0.00003247708276133321	0.00004685284484208502	4.390137267707194e-9	0	0.0005710423048758295
YCR092C	0	0.	0.0000324818829838787	0.00004685976987914051	4.391435127313427e-9	0	0.0005710423048758295
YCR093W	0	0.	0.00005756381237967556	0.00008304366705074273	1.379164774393842e-8	0	0.0005710423048758295
YCR094W	0	0.	0.00003268774770343001	0.00004715676036683765	4.44727627076087e-9	0	0.0005710423048758295
YCR095C	0	0.0001948681406673853	0.0002385048901305273	0.0002597953374736909	8.436225608883693e-8	0.00004628833320402018	0.0005161971955273901
YCR095WA	0	0.	0.00003643652559890138	0.00005256492697931108	5.525842585320947e-9	0	0.0005161971955273901
YCR097W	0	0.	0.00004502159107817171	0.00006495007524755889	8.436557354652896e-9	0	0.0005161971955273901
YCR098C	0	0.	0.00003302285626895444	0.00004764020431511149	4.538929561802021e-9	0	0.0005161971955273901
YCR099C	0	0.	0.00003255889150111437	0.00004697086612473347	4.412282512743031e-9	0	0.0005161971955273901
YCR100C	0	0.	0.00003302285626895444	0.00004764020431511149	4.538929561802021e-9	0	0.0005161971955273901
YCR101C	0	0.	0.00003391435112819827	0.00004892631820156798	4.787307732015113e-9	0	0.0005161971955273901
YCR102C	0	0.	0.00006223870466435522	0.00008978760564894855	1.612256513344233e-8	0	0.0005161971955273901
YCR102WA	0	0.00006495686203498153	0.0001090120663153796	0.0001298993355397335	2.530935449406509e-8	2.752472452435062e-6	0.0003094817272007497
YCR104W	0	0.	0.00003643652559890138	0.00005256492697931108	5.525842585320947e-9	0	0.0003094817272007497
YCR105W	0	0.	0.00003255889150111437	0.00004697086612473347	4.412282512743031e-9	0	0.0003094817272007497
YCR106W	0	0.	0.00003248946226848758	0.00004687070412930623	4.393484766318905e-9	0	0.0003094817272007497
YCR107W	0	0.	0.00003943367735924634	0.00005688874979340493	6.47230753286337e-9	0	0.0003094817272007497
YCR108C	0	0.	0.00003643652559890138	0.00005256492697931108	5.525842585320947e-9	0	0.0003094817272007497
YDL001W	0	0.00004686506243121006	0.0000786500553483421	0.00009371983973849429	1.317438971886466e-8	1.985848902091769e-6	0.0002232851324896961
YDL003W	0	0.	0.00003391435112819827	0.00004892631820156798	4.787307732015113e-9	0	0.0002232851324896961
YDL004W	0	0.0001299129089668767	0.0001736832203414254	0.0001948377217133777	5.0604693528391e-8	0.00001971974460628707	0.0004157133485727407
YDL005C	0	0.00006495686203498153	0.0001090120663153796	0.0001298993355397335	2.530935449406509e-8	2.752472452435062e-6	0.0003094817272007497
YDL006W	0	0.	0.00003391435112819827	0.00004892631820156798	4.787307732015113e-9	0	0.0003094817272007497
YDL007W	0	0.00009432444712289709	0.0001261043720355524	0.0001414638524717942	2.667693378489089e-8	0.00001431767563701842	0.0003018329579645428
YDL008W	0	0.00009786380120289189	0.0001308362458538196	0.0001467720869802693	2.87165309637954e-8	0.00001485491130074512	0.0003131588872998533
YDL009C	0	0.	0.00004502159107817171	0.00006495007524755889	8.436557354652896e-9	0	0.0003131588872998533
YDL010W	0	0.0001957285501660153	0.0002285408683990064	0.0002446339594629576	7.181100596688171e-8	0.00005906794683540499	0.0004613545645792346
YDL012C	0	0.0001299129089668767	0.0001736832203414254	0.0001948377217133777	5.0604693528391e-8	0.00001971974460628707	0.0004157133485727407
YDL013W	0	0.	0.00003391435112819827	0.00004892631820156798	4.787307732015113e-9	0	0.0004157133485727407
YDL014W	0	0.0003425274513298625	0.0003752481076817612	0.0003914171794087127	1.723489202667398e-7	0.0001455420890742848	0.0006668827348197247
YDL015C	0	0.	0.00003302285626895444	0.00004764020431511149	4.538929561802021e-9	0	0.0006668827348197247
YDL016C	0	0.0001948681406673853	0.0002385048901305273	0.0002597953374736909	8.436225608883693e-8	0.00004628833320402018	0.0005161971955273901
YDL017W	0	0.	0.00003255889150111437	0.00004697086612473347	4.412282512743031e-9	0	0.0005161971955273901
YDL018C	0	0.	0.00004502159107817171	0.00006495007524755889	8.436557354652896e-9	0	0.0005161971955273901
YDL019C	0	0.	0.00003247892802282253	0.00004685550690418829	4.390636156836302e-9	0	0.0005161971955273901
YDL020C	0	0.00009432444712289709	0.0001261043720355524	0.0001414638524717942	2.667693378489089e-8	0.00001431767563701842	0.0003018329579645428
YDL021W	0	0.0001874620502481578	0.0002188884850366841	0.0002343018493180421	6.58732132708513e-8	0.00005657327882663271	0.0004418691121345169
YDL022CA	0	0.	0.00003643652559890138	0.00005256492697931108	5.525842585320947e-9	0	0.0004418691121345169
YDL022W	0	0.00004764556177523072	0.00007995991861627867	0.00009528068639726436	1.361686807793072e-8	2.018920727723391e-6	0.0002270038292022903
YDL023C	0	0.	0.00004502159107817171	0.00006495007524755889	8.436557354652896e-9	0	0.0002270038292022903
YDL024C	0	0.	0.00003250891251149469	0.00004689876399772766	4.398746812302423e-9	0	0.0002270038292022903
YDL025C	0	0.	0.00006223870466435522	0.00008978760564894855	1.612256513344233e-8	0	0.0002270038292022903
YDL026W	0	0.	0.00004502159107817171	0.00006495007524755889	8.436557354652896e-9	0	0.0002270038292022903
YDL027C	0	0.00004893178215058734	0.00008211849999344187	0.00009785287324794729	1.436199271961639e-8	2.073421444996969e-6	0.0002331320273022925
YDL028C	0	0.00004686506243121006	0.0000786500553483421	0.00009371983973849429	1.317438971886466e-8	1.985848902091769e-6	0.0002232851324896961
YDL029W	0	0.0001577123401665696	0.0001930290617097876	0.0002102601892933831	5.525861738801889e-8	0.00003746236321813083	0.0004177744474524432
YDL030W	0	0.	0.00003302285626895444	0.00004764020431511149	4.538929561802021e-9	0	0.0004177744474524432
YDL031W	0	0.	0.00005782142255160958	0.00008341529442149698	1.391535873745003e-8	0	0.0004177744474524432
YDL032W	0	0.	0.00004502159107817171	0.00006495007524755889	8.436557354652896e-9	0	0.0004177744474524432
YDL033C	0	0.	0.00003255889150111437	0.00004697086612473347	4.412282512743031e-9	0	0.0004177744474524432
YDL034W	0	0.	0.00003643652559890138	0.00005256492697931108	5.525842585320947e-9	0	0.0004177744474524432
YDL035C	0	0.	0.0000324818829838787	0.00004685976987914051	4.391435127313427e-9	0	0.0004177744474524432
YDL036C	0	0.	0.00003302285626895444	0.00004764020431511149	4.538929561802021e-9	0	0.0004177744474524432
YDL037C	0	0.	0.00003391435112819827	0.00004892631820156798	4.787307732015113e-9	0	0.0004177744474524432
YDL038C	0	0.00006495686203498153	0.0001090120663153796	0.0001298993355397335	2.530935449406509e-8	2.752472452435062e-6	0.0003094817272007497
YDL039C	0	0.00005257068992522032	0.00008822543129085035	0.0001051299440637882	1.657755617253797e-8	2.227613226745378e-6	0.0002504695172031271
YDL040C	0	0.0001405960875073223	0.0001720798341752855	0.0001874408267199247	4.391512110373057e-8	0.00003339668156086119	0.0003724335134969965
YDL041W	0	0.	0.00004502159107817171	0.00006495007524755889	8.436557354652896e-9	0	0.0003724335134969965
YDL042C	0	0.	0.00003391435112819827	0.00004892631820156798	4.787307732015113e-9	0	0.0003724335134969965
YDL043C	0	0.	0.00003302285626895444	0.00004764020431511149	4.538929561802021e-9	0	0.0003724335134969965
YDL044C	0	0.	0.00003302285626895444	0.00004764020431511149	4.538929561802021e-9	0	0.0003724335134969965
YDL045C	0	0.	0.00003391435112819827	0.00004892631820156798	4.787307732015113e-9	0	0.0003724335134969965
YDL045WA	0	0.0001577123401665696	0.0001930290617097876	0.0002102601892933831	5.525861738801889e-8	0.00003746236321813083	0.0004177744474524432
YDL046W	0	0.00005257068992522032	0.00008822543129085035	0.0001051299440637882	1.657755617253797e-8	2.227613226745378e-6	0.0002504695172031271
YDL047W	0	0.0001429375188766058	0.000174945606979646	0.0001905624302895014	4.539001352444271e-8	0.00003395284703398805	0.0003786359971265344
YDL048C	0	0.	0.00003268774770343001	0.00004715676036683765	4.44727627076087e-9	0	0.0003786359971265344
YDL049C	0	0.	0.00003391435112819827	0.00004892631820156798	4.787307732015113e-9	0	0.0003786359971265344
YDL051W	0	0.0004546809125932743	0.0004981147622837118	0.0005195777760335379	3.036893808402256e-7	0.0001931972390725765	0.0008852369576853472
YDL054C	0	0.	0.0000324818829838787	0.00004685976987914051	4.391435127313427e-9	0	0.0008852369576853472
YDL055C	0	0.0001795884307977544	0.0002400920958553876	0.000269333307522418	9.669864777807876e-8	0.00002726095616099178	0.0005746537410359028
YDL056W	0	0.00004685823542682634	0.00007863859800981121	0.00009370618705303603	1.317055161426995e-8	1.985559624120535e-6	0.0002232526051390678
YDL057W	0	0.	0.00003302285626895444	0.00004764020431511149	4.538929561802021e-9	0	0.0002232526051390678
YDL058W	0	0.00004685823542682634	0.00007863859800981121	0.00009370618705303603	1.317055161426995e-8	1.985559624120535e-6	0.0002232526051390678
YDL059C	0	0.00005257068992522032	0.00008822543129085035	0.0001051299440637882	1.657755617253797e-8	2.227613226745378e-6	0.0002504695172031271
YDL060W	0	0.00009372189837345966	0.0001252988049606973	0.0001405601638004016	2.633719024074824e-8	0.00001422621543415567	0.0002999047988074594
YDL063C	0	0.00004716207764735606	0.00007914851751911249	0.00009431381248931466	1.334191135681697e-8	1.998434216048102e-6	0.0002247002649619965
YDL064W	0	0.00005257068992522032	0.00008822543129085035	0.0001051299440637882	1.657755617253797e-8	2.227613226745378e-6	0.0002504695172031271
YDL066W	0	0.	0.00003255889150111437	0.00004697086612473347	4.412282512743031e-9	0	0.0002504695172031271
YDL067C	0	0.	0.00005930095686474942	0.00008554965881286137	1.463656203827754e-8	0	0.0002504695172031271
YDL068W	0	0.	0.00004502159107817171	0.00006495007524755889	8.436557354652896e-9	0	0.0002504695172031271
YDL069C	0	0.	0.00003391435112819827	0.00004892631820156798	4.787307732015113e-9	0	0.0002504695172031271
YDL070W	0	0.0001577123401665696	0.0001930290617097876	0.0002102601892933831	5.525861738801889e-8	0.00003746236321813083	0.0004177744474524432
YDL071C	0	0.	0.00004502159107817171	0.00006495007524755889	8.436557354652896e-9	0	0.0004177744474524432
YDL072C	0	0.0001957285501660153	0.0002285408683990064	0.0002446339594629576	7.181100596688171e-8	0.00005906794683540499	0.0004613545645792346
YDL073W	0	0.	0.00003248028102885866	0.00004685745882415477	4.391001978353844e-9	0	0.0004613545645792346
YDL074C	0	0.00004690405979859369	0.00007871550221206726	0.00009379782691165885	1.319632454462998e-8	1.987501322342084e-6	0.0002234709359425093
YDL075W	0	0.003766146667771509	0.003809176228342375	0.003830655873060353	0.00001492180860132301	0.002878184572478383	0.004819658312943183
YDL076C	0	0.	0.00003643652559890138	0.00005256492697931108	5.525842585320947e-9	0	0.004819658312943183
YDL077C	0	0.	0.0000324818829838787	0.00004685976987914051	4.391435127313427e-9	0	0.004819658312943183
YDL078C	0	0.0003154254917265047	0.000350603448931954	0.0003679563815781384	1.547251841577857e-7	0.0001235731848491839	0.0006445117508192643
YDL079C	0	0.	0.00003250891251149469	0.00004689876399772766	4.398746812302423e-9	0	0.0006445117508192643
YDL080C	0	0.00004686506243121006	0.0000786500553483421	0.00009371983973849429	1.317438971886466e-8	1.985848902091769e-6	0.0002232851324896961
YDL083C	0	0.002078214657406909	0.002121393400963753	0.002142921486202167	4.731005417496458e-6	0.001437774894474342	0.002884996928688159
YDL084W	0	0.00009529140138585273	0.0001273971243193176	0.0001429140674184003	2.722669549988953e-8	0.00001446444865150522	0.0003049272144557017
YDL085CA	0	0.0002598225570086121	0.0003033794142981685	0.0003247422248984181	1.265420066874601e-7	0.00007841072186856999	0.0006124298855548878
YDL085W	0	0.	0.00003302285626895444	0.00004764020431511149	4.538929561802021e-9	0	0.0006124298855548878
YDL086CA	0	0.	0.00003643652559890138	0.00005256492697931108	5.525842585320947e-9	0	0.0006124298855548878
YDL086W	0	0.0005382626395649507	0.0005709259857123068	0.0005871314585894108	3.734298978012551e-7	0.000278024118293392	0.000925038801519787
YDL088C	0	0.	0.00005782142255160958	0.00008341529442149698	1.391535873745003e-8	0	0.000925038801519787
YDL089W	0	0.	0.00003302285626895444	0.00004764020431511149	4.538929561802021e-9	0	0.000925038801519787
YDL090C	0	0.	0.00003391435112819827	0.00004892631820156798	4.787307732015113e-9	0	0.000925038801519787
YDL091C	0	0.	0.00003268774770343001	0.00004715676036683765	4.44727627076087e-9	0	0.000925038801519787
YDL092W	0	0.	0.00003643652559890138	0.00005256492697931108	5.525842585320947e-9	0	0.000925038801519787
YDL093W	0	0.00009371649696376588	0.0001252915836391383	0.0001405520628897687	2.633415453360056e-8	0.0000142253955603381	0.000299887514264215
YDL094C	0	0.	0.00004502159107817171	0.00006495007524755889	8.436557354652896e-9	0	0.000299887514264215
YDL095W	0	0.00004685807751162439	0.00007863833299059964	0.00009370587125328005	1.317046284183334e-8	1.985552932677188e-6	0.0002232518527547553
YDL096C	0	0.	0.00003268774770343001	0.00004715676036683765	4.44727627076087e-9	0	0.0002232518527547553
YDL097C	0	0.	0.00003255889150111437	0.00004697086612473347	4.412282512743031e-9	0	0.0002232518527547553
YDL098C	0	0.	0.00004502159107817171	0.00006495007524755889	8.436557354652896e-9	0	0.0002232518527547553
YDL099W	0	0.0001948681406673853	0.0002385048901305273	0.0002597953374736909	8.436225608883693e-8	0.00004628833320402018	0.0005161971955273901
YDL100C	0	0.000328334699073018	0.0003596994484919458	0.0003751984843135492	1.583619526251871e-7	0.0001395115969188088	0.0006392496081926154
YDL101C	0	0.0001879064539769101	0.0002194073937258038	0.0002348573001007907	6.618591088983403e-8	0.00005670739095667591	0.0004429166444339426
YDL102W	0	0.	0.00005757900985087373	0.00008306559086809679	1.379893063071846e-8	0	0.0004429166444339426
YDL103C	0	0.00009395263287277982	0.0001256072814606061	0.0001409062141010392	2.646703129889716e-8	0.00001426123836075967	0.0003006431505376943
YDL104C	0	0.	0.00003391435112819827	0.00004892631820156798	4.787307732015113e-9	0	0.0003006431505376943
YDL105W	0	0.	0.00003302285626895444	0.00004764020431511149	4.538929561802021e-9	0	0.0003006431505376943
YDL106C	0	0.	0.00003487660478346698	0.00005031451175830199	5.062824250590617e-9	0	0.0003006431505376943
YDL107W	0	0.	0.00003255889150111437	0.00004697086612473347	4.412282512743031e-9	0	0.0003006431505376943
YDL108W	0	0.00005257068992522032	0.00008822543129085035	0.0001051299440637882	1.657755617253797e-8	2.227613226745378e-6	0.0002504695172031271
YDL109C	0	0.	0.00003248946226848758	0.00004687070412930623	4.393484766318905e-9	0	0.0002504695172031271
YDL110C	0	0.0001905839142921286	0.0002225337333571067	0.0002382037993266447	6.808553086226823e-8	0.00005751539528509958	0.0004492278514451406
YDL111C	0	0.00004893178215058734	0.00008211849999344187	0.00009785287324794729	1.436199271961639e-8	2.073421444996969e-6	0.0002331320273022925
YDL112W	0	0.	0.00003247732635595667	0.00004685319626963724	4.390203126073501e-9	0	0.0002331320273022925
YDL113C	0	0.00009373042491779383	0.0001253102043770128	0.0001405729517164196	2.634198269611598e-8	0.00001422750966839526	0.0002999320838012308
YDL114W	0	0.	0.00003643652559890138	0.00005256492697931108	5.525842585320947e-9	0	0.0002999320838012308
YDL115C	0	0.0001051414699758456	0.0001405659645932126	0.0001576869092794684	3.314640400384688e-8	0.00001595958930443785	0.0003364472801288206
YDL116W	0	0.00006495686203498153	0.0001090120663153796	0.0001298993355397335	2.530935449406509e-8	2.752472452435062e-6	0.0003094817272007497
YDL117W	0	0.	0.00003268774770343001	0.00004715676036683765	4.44727627076087e-9	0	0.0003094817272007497
YDL118W	0	0.	0.00003643652559890138	0.00005256492697931108	5.525842585320947e-9	0	0.0003094817272007497
YDL119C	0	0.	0.00003255889150111437	0.00004697086612473347	4.412282512743031e-9	0	0.0003094817272007497
YDL120W	0	0.0002628543510272637	0.00029806365485959	0.0003153909137448143	1.160436890861423e-7	0.0000924378039446324	0.0005710423048758295
YDL121C	0	0.0002102833005121444	0.0002455356841653573	0.0002628255356918841	8.288820638016919e-8	0.00006346031079350072	0.0004956621798801824
YDL122W	0	0.00004764556177523072	0.00007995991861627867	0.00009528068639726436	1.361686807793072e-8	2.018920727723391e-6	0.0002270038292022903
YDL123W	0	0.	0.00003391435112819827	0.00004892631820156798	4.787307732015113e-9	0	0.0002270038292022903
YDL124W	0	0.0005382626395649507	0.0005709259857123068	0.0005871314585894108	3.734298978012551e-7	0.000278024118293392	0.000925038801519787
YDL125C	0	0.	0.00003302285626895444	0.00004764020431511149	4.538929561802021e-9	0	0.000925038801519787
YDL126C	0	0.0001406288920970896	0.000172119985055158	0.0001874845619208404	4.393561681849597e-8	0.00003340447370431659	0.0003725204133656966
YDL127W	0	0.	0.00003643652559890138	0.00005256492697931108	5.525842585320947e-9	0	0.0003725204133656966
YDL128W	0	0.0000469761679312488	0.00007883651681479559	0.0000939420291856847	1.323693121728795e-8	1.990556732585357e-6	0.000223814496024966
YDL129W	0	0.	0.00003643652559890138	0.00005256492697931108	5.525842585320947e-9	0	0.000223814496024966
YDL130WA	0	0.0003679967226246777	0.0004031505136402078	0.000420521939602205	1.989327208555376e-7	0.0001563640333018039	0.0007164707195274263
YDL131W	0	0.0002511886971677068	0.0002848353404575874	0.0003013935758903451	1.059719924554943e-7	0.00008833538273050459	0.0005456988154412281
YDL132W	0	0.	0.0000324818829838787	0.00004685976987914051	4.391435127313427e-9	0	0.0005456988154412281
YDL133W	0	0.00005257068992522032	0.00008822543129085035	0.0001051299440637882	1.657755617253797e-8	2.227613226745378e-6	0.0002504695172031271
YDL134C	0	0.00004690405979859369	0.00007871550221206726	0.00009379782691165885	1.319632454462998e-8	1.987501322342084e-6	0.0002234709359425093
YDL135C	0	0.00006495686203498153	0.0001090120663153796	0.0001298993355397335	2.530935449406509e-8	2.752472452435062e-6	0.0003094817272007497
YDL137W	0	0.0008174419322047998	0.0008515007584711936	0.000868437202007418	7.98503018789594e-7	0.0004781321798013409	0.001288345982322278
YDL138W	0	0.	0.00003302285626895444	0.00004764020431511149	4.538929561802021e-9	0	0.001288345982322278
YDL139C	0	0.00004764556177523072	0.00007995991861627867	0.00009528068639726436	1.361686807793072e-8	2.018920727723391e-6	0.0002270038292022903
YDL140C	0	0.00004733533865229076	0.00007943929063697996	0.00009466030075420197	1.344012224307408e-8	2.005775743950127e-6	0.0002255257687131666
YDL141W	0	0.	0.00003250891251149469	0.00004689876399772766	4.398746812302423e-9	0	0.0002255257687131666
YDL142C	0	0.	0.00003302285626895444	0.00004764020431511149	4.538929561802021e-9	0	0.0002255257687131666
YDL143W	0	0.00009432444712289709	0.0001261043720355524	0.0001414638524717942	2.667693378489089e-8	0.00001431767563701842	0.0003018329579645428
YDL144C	0	0.	0.00003268774770343001	0.00004715676036683765	4.44727627076087e-9	0	0.0003018329579645428
YDL145C	0	0.0000964523151374603	0.0001289491865978362	0.0001446551770261636	2.78941393470159e-8	0.00001464066275960141	0.0003086421381207496
YDL146W	0	0.	0.00003391435112819827	0.00004892631820156798	4.787307732015113e-9	0	0.0003086421381207496
YDL147W	0	0.0003425274513298625	0.0003752481076817612	0.0003914171794087127	1.723489202667398e-7	0.0001455420890742848	0.0006668827348197247
YDL148C	0	0.00009380841858813956	0.0001254144766691939	0.0001406899248359915	2.638584028786515e-8	0.00001423934823813468	0.0003001816640116637
YDL149W	0	0.00004685813681710685	0.00007863843251937265	0.00009370598985282351	1.317049618055294e-8	1.985555445764981e-6	0.0002232521353120433
YDL150W	0	0.0001189805424317342	0.0001590676828878413	0.0001784421134604402	4.244629269519246e-8	0.0000180602554689021	0.0003807313538001101
YDL151C	0	0.	0.00004502159107817171	0.00006495007524755889	8.436557354652896e-9	0	0.0003807313538001101
YDL152W	0	0.00006495686203498153	0.0001090120663153796	0.0001298993355397335	2.530935449406509e-8	2.752472452435062e-6	0.0003094817272007497
YDL153C	0	0.0001680199728923402	0.0002246272338211822	0.0002519855234275591	8.464336437662853e-8	0.00002550463492027425	0.0005376421763007477
YDL155W	0	0.00009380841858813956	0.0001254144766691939	0.0001406899248359915	2.638584028786515e-8	0.00001423934823813468	0.0003001816640116637
YDL156W	0	0.	0.00003391435112819827	0.00004892631820156798	4.787307732015113e-9	0	0.0003001816640116637
YDL157C	0	0.0001299129089668767	0.0001736832203414254	0.0001948377217133777	5.0604693528391e-8	0.00001971974460628707	0.0004157133485727407
YDL158C	0	0.	0.00003391435112819827	0.00004892631820156798	4.787307732015113e-9	0	0.0004157133485727407
YDL159CB	0	0.	0.00003643652559890138	0.00005256492697931108	5.525842585320947e-9	0	0.0004157133485727407
YDL159W	0	0.	0.00003250891251149469	0.00004689876399772766	4.398746812302423e-9	0	0.0004157133485727407
YDL160C	0	0.00009380841858813956	0.0001254144766691939	0.0001406899248359915	2.638584028786515e-8	0.00001423934823813468	0.0003001816640116637
YDL160CA	0	0.00005257068992522032	0.00008822543129085035	0.0001051299440637882	1.657755617253797e-8	2.227613226745378e-6	0.0002504695172031271
YDL161W	0	0.00004893178215058734	0.00008211849999344187	0.00009785287324794729	1.436199271961639e-8	2.073421444996969e-6	0.0002331320273022925
YDL162C	0	0.	0.00003643652559890138	0.00005256492697931108	5.525842585320947e-9	0	0.0002331320273022925
YDL163W	0	0.	0.00003391435112819827	0.00004892631820156798	4.787307732015113e-9	0	0.0002331320273022925
YDL164C	0	0.	0.00003247892802282253	0.00004685550690418829	4.390636156836302e-9	0	0.0002331320273022925
YDL165W	0	0.	0.00003643652559890138	0.00005256492697931108	5.525842585320947e-9	0	0.0002331320273022925
YDL166C	0	0.00004764556177523072	0.00007995991861627867	0.00009528068639726436	1.361686807793072e-8	2.018920727723391e-6	0.0002270038292022903
YDL167C	0	0.	0.00003260715083777991	0.0000470404874036358	4.425372217365462e-9	0	0.0002270038292022903
YDL168W	0	0.0002935942471950444	0.0003263373615890593	0.0003424892024904529	1.340485108916277e-7	0.0001150205105596823	0.0005999032347682147
YDL169C	0	0.	0.00003302285626895444	0.00004764020431511149	4.538929561802021e-9	0	0.0005999032347682147
YDL170W	0	0.	0.0000324818829838787	0.00004685976987914051	4.391435127313427e-9	0	0.0005999032347682147
YDL171C	0	0.00004685807377380667	0.00007863832671771832	0.00009370586377845006	1.3170460740635e-8	1.985552774451499e-6	0.0002232518349413938
YDL172C	0	0.	0.00004502159107817171	0.00006495007524755889	8.436557354652896e-9	0	0.0002232518349413938
YDL173W	0	0.0002102833005121444	0.0002455356841653573	0.0002628255356918841	8.288820638016919e-8	0.00006346031079350072	0.0004956621798801824
YDL174C	0	0.	0.00003247777572785903	0.00004685384455418175	4.390324617448718e-9	0	0.0004956621798801824
YDL175C	0	0.00004893178215058734	0.00008211849999344187	0.00009785287324794729	1.436199271961639e-8	2.073421444996969e-6	0.0002331320273022925
YDL176W	0	0.	0.0000324818829838787	0.00004685976987914051	4.391435127313427e-9	0	0.0002331320273022925
YDL177C	0	0.	0.00003540951349076116	0.00005108331125835961	5.218725212223106e-9	0	0.0002331320273022925
YDL178W	0	0.	0.00005766399406759662	0.00008318818877263263	1.383969193466318e-8	0	0.0002331320273022925
YDL179W	0	0.	0.00003643652559890138	0.00005256492697931108	5.525842585320947e-9	0	0.0002331320273022925
YDL180W	0	0.	0.00003248946226848758	0.00004687070412930623	4.393484766318905e-9	0	0.0002331320273022925
YDL181W	0	0.	0.00004502159107817171	0.00006495007524755889	8.436557354652896e-9	0	0.0002331320273022925
YDL182W	0	0.	0.00006223870466435522	0.00008978760564894855	1.612256513344233e-8	0	0.0002331320273022925
YDL183C	0	0.	0.00003302285626895444	0.00004764020431511149	4.538929561802021e-9	0	0.0002331320273022925
YDL184C	0	0.01601925970429903	0.01606131507196082	0.01608233272895876	0.0002596699499302348	0.01411474551637084	0.01808537446068687
YDL185CA	0	0.	0.00004502159107817171	0.00006495007524755889	8.436557354652896e-9	0	0.01808537446068687
YDL185W	0	0.0006560426353888874	0.0006872954473519563	0.0007028244255221491	5.268625937393207e-7	0.0003682915410152749	0.001064646994030926
YDL186W	0	0.	0.00004502159107817171	0.00006495007524755889	8.436557354652896e-9	0	0.001064646994030926
YDL188C	0	0.	0.00003250891251149469	0.00004689876399772766	4.398746812302423e-9	0	0.001064646994030926
YDL189W	0	0.	0.00003302285626895444	0.00004764020431511149	4.538929561802021e-9	0	0.001064646994030926
YDL190C	0	0.	0.00005766399406759662	0.00008318818877263263	1.383969193466318e-8	0	0.001064646994030926
YDL192W	0	0.0009462862198358663	0.000981318366197588	0.0009987489827573119	1.049942317279173e-6	0.0005723891506323749	0.001455450284386631
YDL193W	0	0.0001577123401665696	0.0001930290617097876	0.0002102601892933831	5.525861738801889e-8	0.00003746236321813083	0.0004177744474524432
YDL194W	0	0.00004764556177523072	0.00007995991861627867	0.00009528068639726436	1.361686807793072e-8	2.018920727723391e-6	0.0002270038292022903
YDL195W	0	0.00004685823542682634	0.00007863859800981121	0.00009370618705303603	1.317055161426995e-8	1.985559624120535e-6	0.0002232526051390678
YDL197C	0	0.00004764556177523072	0.00007995991861627867	0.00009528068639726436	1.361686807793072e-8	2.018920727723391e-6	0.0002270038292022903
YDL198C	0	0.	0.00004502159107817171	0.00006495007524755889	8.436557354652896e-9	0	0.0002270038292022903
YDL199C	0	0.00009395263287277982	0.0001256072814606061	0.0001409062141010392	2.646703129889716e-8	0.00001426123836075967	0.0003006431505376943
YDL200C	0	0.0001299129089668767	0.0001736832203414254	0.0001948377217133777	5.0604693528391e-8	0.00001971974460628707	0.0004157133485727407
YDL201W	0	0.	0.00003391435112819827	0.00004892631820156798	4.787307732015113e-9	0	0.0004157133485727407
YDL202W	0	0.	0.00003643652559890138	0.00005256492697931108	5.525842585320947e-9	0	0.0004157133485727407
YDL203C	0	0.	0.00005766399406759662	0.00008318818877263263	1.383969193466318e-8	0	0.0004157133485727407
YDL204W	0	0.	0.00005822904052657162	0.00008400332184420059	1.411223547592666e-8	0	0.0004157133485727407
YDL205C	0	0.00004690405979859369	0.00007871550221206726	0.00009379782691165885	1.319632454462998e-8	1.987501322342084e-6	0.0002234709359425093
YDL206W	0	0.	0.00003250891251149469	0.00004689876399772766	4.398746812302423e-9	0	0.0002234709359425093
YDL207W	0	0.	0.00003391435112819827	0.00004892631820156798	4.787307732015113e-9	0	0.0002234709359425093
YDL208W	0	0.	0.00004502159107817171	0.00006495007524755889	8.436557354652896e-9	0	0.0002234709359425093
YDL209C	0	0.	0.00003643652559890138	0.00005256492697931108	5.525842585320947e-9	0	0.0002234709359425093
YDL210W	0	0.	0.00003248946226848758	0.00004687070412930623	4.393484766318905e-9	0	0.0002234709359425093
YDL211C	0	0.	0.00003643652559890138	0.00005256492697931108	5.525842585320947e-9	0	0.0002234709359425093
YDL212W	0	0.0003914608925960739	0.0004241634681223615	0.0004403453934394495	2.154371939914545e-7	0.0001772945360470327	0.0007327177084214547
YDL213C	0	0.	0.00003391435112819827	0.00004892631820156798	4.787307732015113e-9	0	0.0007327177084214547
YDL214C	0	0.	0.00003255889150111437	0.00004697086612473347	4.412282512743031e-9	0	0.0007327177084214547
YDL215C	0	0.00009371649696376588	0.0001252915836391383	0.0001405520628897687	2.633415453360056e-8	0.0000142253955603381	0.000299887514264215
YDL216C	0	0.00004686506243121006	0.0000786500553483421	0.00009371983973849429	1.317438971886466e-8	1.985848902091769e-6	0.0002232851324896961
YDL217C	0	0.	0.00003268774770343001	0.00004715676036683765	4.44727627076087e-9	0	0.0002232851324896961
YDL218W	0	0.	0.00004502159107817171	0.00006495007524755889	8.436557354652896e-9	0	0.0002232851324896961
YDL219W	0	0.00005257068992522032	0.00008822543129085035	0.0001051299440637882	1.657755617253797e-8	2.227613226745378e-6	0.0002504695172031271
YDL220C	0	0.00005651979334757643	0.00009485291257199864	0.0001130272888331986	1.916170970589642e-8	2.394951379816197e-6	0.0002692847446945259
YDL221W	0	0.	0.00004502159107817171	0.00006495007524755889	8.436557354652896e-9	0	0.0002692847446945259
YDL222C	0	0.	0.00003391435112819827	0.00004892631820156798	4.787307732015113e-9	0	0.0002692847446945259
YDL223C	0	0.	0.00003247704570250663	0.00004685279139041963	4.39012725077948e-9	0	0.0002692847446945259
YDL224C	0	0.00004686079910111321	0.00007864290046548064	0.00009371131390460688	1.317199283237612e-8	1.985668253673737e-6	0.0002232648197980267
YDL225W	0	0.	0.00003255889150111437	0.00004697086612473347	4.412282512743031e-9	0	0.0002232648197980267
YDL226C	0	0.00005257068992522032	0.00008822543129085035	0.0001051299440637882	1.657755617253797e-8	2.227613226745378e-6	0.0002504695172031271
YDL227C	0	0.	0.00003643652559890138	0.00005256492697931108	5.525842585320947e-9	0	0.0002504695172031271
YDL228C	0	0.00004893178215058734	0.00008211849999344187	0.00009785287324794729	1.436199271961639e-8	2.073421444996969e-6	0.0002331320273022925
YDL229W	0	0.002075408106071754	0.002106720502997635	0.002122343718856196	4.604186932699051e-6	0.001520605515588031	0.002750742648031683
YDL230W	0	0.	0.00003302285626895444	0.00004764020431511149	4.538929561802021e-9	0	0.002750742648031683
YDL231C	0	0.	0.0000576028290532088	0.00008309995236053785	1.381034906391078e-8	0	0.002750742648031683
YDL232W	0	0.	0.00003643652559890138	0.00005256492697931108	5.525842585320947e-9	0	0.002750742648031683
YDL233W	0	0.000140713076416462	0.0001722230216874795	0.0001875967967656309	4.398823553871457e-8	0.00003342447018321243	0.0003727434189338689
YDL234C	0	0.000356533148113971	0.0004363499705163696	0.0004752896716976909	2.823489756872293e-7	0.00008469843497049459	0.0009443279542158653
YDL235C	0	0.0001299129089668767	0.0001736832203414254	0.0001948377217133777	5.0604693528391e-8	0.00001971974460628707	0.0004157133485727407
YDL236W	0	0.0002628543510272637	0.00029806365485959	0.0003153909137448143	1.160436890861423e-7	0.0000924378039446324	0.0005710423048758295
YDL237W	0	0.0001577123401665696	0.0001930290617097876	0.0002102601892933831	5.525861738801889e-8	0.00003746236321813083	0.0004177744474524432
YDL238C	0	0.	0.00003302285626895444	0.00004764020431511149	4.538929561802021e-9	0	0.0004177744474524432
YDL239C	0	0.	0.00003255889150111437	0.00004697086612473347	4.412282512743031e-9	0	0.0004177744474524432
YDL240W	0	0.	0.00003250891251149469	0.00004689876399772766	4.398746812302423e-9	0	0.0004177744474524432
YDL241W	0	0.0001467960571952806	0.0001796682243746407	0.000195706638823353	4.787369235886422e-8	0.00003486937601785731	0.0003888572961093837
YDL242W	0	0.	0.00003643652559890138	0.00005256492697931108	5.525842585320947e-9	0	0.0003888572961093837
YDL243C	0	0.	0.00005766399406759662	0.00008318818877263263	1.383969193466318e-8	0	0.0003888572961093837
YDL244W	0	0.	0.00003643652559890138	0.00005256492697931108	5.525842585320947e-9	0	0.0003888572961093837
YDL245C	0	0.	0.00003247715109781775	0.00004685294344353237	4.390155745804548e-9	0	0.0003888572961093837
YDL246C	0	0.	0.00005930095686474942	0.00008554965881286137	1.463656203827754e-8	0	0.0003888572961093837
YDL247W	0	0.	0.0000324818829838787	0.00004685976987914051	4.391435127313427e-9	0	0.0003888572961093837
YDL247WA	0	0.	0.00004502159107817171	0.00006495007524755889	8.436557354652896e-9	0	0.0003888572961093837
YDL248W	0	0.	0.00009229937728405556	0.0001331490614682501	3.545136153482794e-8	0	0.0003888572961093837
YDR001C	0	0.0003425274513298625	0.0003752481076817612	0.0003914171794087127	1.723489202667398e-7	0.0001455420890742848	0.0006668827348197247
YDR002W	0	0.001169098701196795	0.001212377902952835	0.00123391188365209	1.602583258010171e-6	0.0007071667416693081	0.001798141105788807
YDR003W	0	0.00002628533369783832	0.00006218586588191433	0.00007884730239602922	1.036083766015163e-8	8.305641728849108e-8	0.0002054377460736353
YDR003WA	0	0.00003247853289729193	0.00007683763956896257	0.00009742465672116885	1.581825336131613e-8	1.026264135130501e-7	0.0002538411248806059
YDR004W	0	0.	0.00003391435112819827	0.00004892631820156798	4.787307732015113e-9	0	0.0002538411248806059
YDR005C	0	0.	0.00003643652559890138	0.00005256492697931108	5.525842585320947e-9	0	0.0002538411248806059
YDR006C	0	0.00004690405979859369	0.00007871550221206726	0.00009379782691165885	1.319632454462998e-8	1.987501322342084e-6	0.0002234709359425093
YDR007W	0	0.	0.00004502159107817171	0.00006495007524755889	8.436557354652896e-9	0	0.0002234709359425093
YDR009W	0	0.	0.00003250891251149469	0.00004689876399772766	4.398746812302423e-9	0	0.0002234709359425093
YDR010C	0	0.	0.00004502159107817171	0.00006495007524755889	8.436557354652896e-9	0	0.0002234709359425093
YDR011W	0	0.	0.00003247892802282253	0.00004685550690418829	4.390636156836302e-9	0	0.0002234709359425093
YDR013W	0	0.	0.00003302285626895444	0.00004764020431511149	4.538929561802021e-9	0	0.0002234709359425093
YDR014W	0	0.	0.00003302285626895444	0.00004764020431511149	4.538929561802021e-9	0	0.0002234709359425093
YDR014WA	0	0.	0.00004502159107817171	0.00006495007524755889	8.436557354652896e-9	0	0.0002234709359425093
YDR017C	0	0.00005645363519063188	0.00009474188464528161	0.0001128949874935521	1.911687746392469e-8	2.392147989512907e-6	0.0002689695405757897
YDR018C	0	0.	0.00003255889150111437	0.00004697086612473347	4.412282512743031e-9	0	0.0002689695405757897
YDR019C	0	0.00004716207764735606	0.00007914851751911249	0.00009431381248931466	1.334191135681697e-8	1.998434216048102e-6	0.0002247002649619965
YDR020C	0	0.	0.00003302285626895444	0.00004764020431511149	4.538929561802021e-9	0	0.0002247002649619965
YDR021W	0	0.	0.00003250891251149469	0.00004689876399772766	4.398746812302423e-9	0	0.0002247002649619965
YDR022C	0	0.	0.00004502159107817171	0.00006495007524755889	8.436557354652896e-9	0	0.0002247002649619965
YDR023W	0	0.0002520242360969206	0.000308457046970946	0.0003359903042385908	1.411028984390462e-7	0.00005986617243456305	0.0006675860875233296
YDR024W	0	0.0004205680437363599	0.0004557023713219688	0.0004730875878342082	2.486663276461156e-7	0.000190477166234935	0.0007871998378294612
YDR026C	0	0.00004716207764735606	0.00007914851751911249	0.00009431381248931466	1.334191135681697e-8	1.998434216048102e-6	0.0002247002649619965
YDR027C	0	0.	0.00005756392877079785	0.00008304383495686173	1.379170351347314e-8	0	0.0002247002649619965
YDR028C	0	0.00009371645526856452	0.0001252915278953378	0.0001405520003562984	2.633413110070689e-8	0.00001422538923161022	0.0002998873808383801
YDR030C	0	0.	0.00003302285626895444	0.00004764020431511149	4.538929561802021e-9	0	0.0002998873808383801
YDR031W	0	0.	0.00003391435112819827	0.00004892631820156798	4.787307732015113e-9	0	0.0002998873808383801
YDR032C	0	0.001682306852757548	0.001717262166413614	0.001734690246064898	3.100168024624605e-6	0.001163867123962228	0.002335409244581358
YDR033W	0	0.0007361085543704291	0.0007738828996639395	0.000792642566266305	6.7311838238848e-7	0.0004033280350852635	0.001215035595252677
YDR034C	0	0.	0.00003255889150111437	0.00004697086612473347	4.412282512743031e-9	0	0.001215035595252677
YDR034CA	0	0.	0.00004502159107817171	0.00006495007524755889	8.436557354652896e-9	0	0.001215035595252677
YDR034CC	0	0.	0.00006738255493286891	0.00009720795236731129	1.889741730390419e-8	0	0.001215035595252677
YDR034CD	0	0.	0.00009180411005980788	0.0001324347652197001	3.507217803100754e-8	0	0.001215035595252677
YDR035W	0	0.00009529140138585273	0.0001273971243193176	0.0001429140674184003	2.722669549988953e-8	0.00001446444865150522	0.0003049272144557017
YDR036C	0	0.	0.00005757900985087373	0.00008306559086809679	1.379893063071846e-8	0	0.0003049272144557017
YDR037W	0	0.0004686215044779225	0.000499913281929343	0.000515427089158025	2.898005551488302e-7	0.000233365506987433	0.0008252044741469271
YDR038C	0	0.	0.00003260715083777991	0.0000470404874036358	4.425372217365462e-9	0	0.0008252044741469271
YDR039C	0	0.	0.00003252765895929697	0.00004692580852864899	4.403821433170243e-9	0	0.0008252044741469271
YDR040C	0	0.	0.00003252692669012328	0.0000469247521274237	4.403623155721489e-9	0	0.0008252044741469271
YDR042C	0	0.	0.00004502159107817171	0.00006495007524755889	8.436557354652896e-9	0	0.0008252044741469271
YDR043C	0	0.	0.00003643652559890138	0.00005256492697931108	5.525842585320947e-9	0	0.0008252044741469271
YDR044W	0	0.	0.00003391435112819827	0.00004892631820156798	4.787307732015113e-9	0	0.0008252044741469271
YDR045C	0	0.0002446612801530425	0.0002774335359722903	0.000293561462644019	1.005358962296823e-7	0.00008603991712079796	0.0005315180098287775
YDR046C	0	0.000140713076416462	0.0001722230216874795	0.0001875967967656309	4.398823553871457e-8	0.00003342447018321243	0.0003727434189338689
YDR047W	0	0.00009380841858813956	0.0001254144766691939	0.0001406899248359915	2.638584028786515e-8	0.00001423934823813468	0.0003001816640116637
YDR048C	0	0.	0.00004502159107817171	0.00006495007524755889	8.436557354652896e-9	0	0.0003001816640116637
YDR049W	0	0.	0.00003302285626895444	0.00004764020431511149	4.538929561802021e-9	0	0.0003001816640116637
YDR051C	0	0.00004686506243121006	0.0000786500553483421	0.00009371983973849429	1.317438971886466e-8	1.985848902091769e-6	0.0002232851324896961
YDR052C	0	0.	0.0000576028290532088	0.00008309995236053785	1.381034906391078e-8	0	0.0002232851324896961
YDR053W	0	0.	0.00004502159107817171	0.00006495007524755889	8.436557354652896e-9	0	0.0002232851324896961
YDR054C	0	0.0002935942471950444	0.0003263373615890593	0.0003424892024904529	1.340485108916277e-7	0.0001150205105596823	0.0005999032347682147
YDR055W	0	0.0003773047949851536	0.0004088246613738803	0.0004244213504299519	2.001373413456698e-7	0.0001708832774185057	0.0007062204235277634
YDR056C	0	0.0001957285501660153	0.0002285408683990064	0.0002446339594629576	7.181100596688171e-8	0.00005906794683540499	0.0004613545645792346
YDR057W	0	0.	0.00003248946226848758	0.00004687070412930623	4.393484766318905e-9	0	0.0004613545645792346
YDR058C	0	0.	0.00003391435112819827	0.00004892631820156798	4.787307732015113e-9	0	0.0004613545645792346
YDR059C	0	0.0001948681406673853	0.0002385048901305273	0.0002597953374736909	8.436225608883693e-8	0.00004628833320402018	0.0005161971955273901
YDR060W	0	0.0000469761679312488	0.00007883651681479559	0.0000939420291856847	1.323693121728795e-8	1.990556732585357e-6	0.000223814496024966
YDR061W	0	0.	0.00003268774770343001	0.00004715676036683765	4.44727627076087e-9	0	0.000223814496024966
YDR062W	0	0.0001874620502481578	0.0002188884850366841	0.0002343018493180421	6.58732132708513e-8	0.00005657327882663271	0.0004418691121345169
YDR063W	0	0.00005257068992522032	0.00008822543129085035	0.0001051299440637882	1.657755617253797e-8	2.227613226745378e-6	0.0002504695172031271
YDR064W	0	0.001948350770181684	0.001991542215143183	0.002013072801312761	4.182955036362472e-6	0.001330603731922424	0.002732521884403957
YDR065W	0	0.	0.00003302285626895444	0.00004764020431511149	4.538929561802021e-9	0	0.002732521884403957
YDR066C	0	0.	0.00003643652559890138	0.00005256492697931108	5.525842585320947e-9	0	0.002732521884403957
YDR067C	0	0.0001051414699758456	0.0001405659645932126	0.0001576869092794684	3.314640400384688e-8	0.00001595958930443785	0.0003364472801288206
YDR068W	0	0.00004893178215058734	0.00008211849999344187	0.00009785287324794729	1.436199271961639e-8	2.073421444996969e-6	0.0002331320273022925
YDR069C	0	0.	0.0000391411775154644	0.00005646677715686616	6.376646990842186e-9	0	0.0002331320273022925
YDR070C	0	0.00006495686203498153	0.0001090120663153796	0.0001298993355397335	2.530935449406509e-8	2.752472452435062e-6	0.0003094817272007497
YDR071C	0	0.0003154254917265047	0.000350603448931954	0.0003679563815781384	1.547251841577857e-7	0.0001235731848491839	0.0006445117508192643
YDR072C	0	0.0001405960875073223	0.0001720798341752855	0.0001874408267199247	4.391512110373057e-8	0.00003339668156086119	0.0003724335134969965
YDR073W	0	0.	0.00004502159107817171	0.00006495007524755889	8.436557354652896e-9	0	0.0003724335134969965
YDR074W	0	0.00009371657387808374	0.0001252916864681802	0.0001405521782440176	2.633419775982376e-8	0.00001422540723521392	0.0002998877603892951
YDR075W	0	0.	0.00003302285626895444	0.00004764020431511149	4.538929561802021e-9	0	0.0002998877603892951
YDR076W	0	0.	0.00003391435112819827	0.00004892631820156798	4.787307732015113e-9	0	0.0002998877603892951
YDR077W	0	0.002055339262537679	0.002087834262641476	0.00210404602618733	4.529715966401916e-6	0.00149426681763341	0.002741508527894188
YDR078C	0	0.	0.00003391435112819827	0.00004892631820156798	4.787307732015113e-9	0	0.002741508527894188
YDR079CA	0	0.0001429375188766058	0.000174945606979646	0.0001905624302895014	4.539001352444271e-8	0.00003395284703398805	0.0003786359971265344
YDR079W	0	0.0001299129089668767	0.0001736832203414254	0.0001948377217133777	5.0604693528391e-8	0.00001971974460628707	0.0004157133485727407
YDR080W	0	0.00009371857344154548	0.0001252943597506915	0.0001405551771437163	2.633532153761882e-8	0.00001422571074621478	0.0002998941590084123
YDR081C	0	0.	0.00003248946226848758	0.00004687070412930623	4.393484766318905e-9	0	0.0002998941590084123
YDR082W	0	0.	0.0000576028290532088	0.00008309995236053785	1.381034906391078e-8	0	0.0002998941590084123
YDR083W	0	0.00004893178215058734	0.00008211849999344187	0.00009785287324794729	1.436199271961639e-8	2.073421444996969e-6	0.0002331320273022925
YDR084C	0	0.	0.00003643652559890138	0.00005256492697931108	5.525842585320947e-9	0	0.0002331320273022925
YDR085C	0	0.	0.00003248946226848758	0.00004687070412930623	4.393484766318905e-9	0	0.0002331320273022925
YDR087C	0	0.0001051414699758456	0.0001405659645932126	0.0001576869092794684	3.314640400384688e-8	0.00001595958930443785	0.0003364472801288206
YDR088C	0	0.00004893178215058734	0.00008211849999344187	0.00009785287324794729	1.436199271961639e-8	2.073421444996969e-6	0.0002331320273022925
YDR089W	0	0.	0.00003247732635595667	0.00004685319626963724	4.390203126073501e-9	0	0.0002331320273022925
YDR090C	0	0.	0.00003302285626895444	0.00004764020431511149	4.538929561802021e-9	0	0.0002331320273022925
YDR091C	0	0.	0.00003391435112819827	0.00004892631820156798	4.787307732015113e-9	0	0.0002331320273022925
YDR092W	0	0.0001299129089668767	0.0001736832203414254	0.0001948377217133777	5.0604693528391e-8	0.00001971974460628707	0.0004157133485727407
YDR093W	0	0.	0.00003247704006254733	0.0000468527832604309	4.390125727207625e-9	0	0.0004157133485727407
YDR094W	0	0.	0.00004502159107817171	0.00006495007524755889	8.436557354652896e-9	0	0.0004157133485727407
YDR095C	0	0.	0.00004502159107817171	0.00006495007524755889	8.436557354652896e-9	0	0.0004157133485727407
YDR096W	0	0.	0.0000324818829838787	0.00004685976987914051	4.391435127313427e-9	0	0.0004157133485727407
YDR097C	0	0.	0.00003247892802282253	0.00004685550690418829	4.390636156836302e-9	0	0.0004157133485727407
YDR098C	0	0.00009786380120289189	0.0001308362458538196	0.0001467720869802693	2.87165309637954e-8	0.00001485491130074512	0.0003131588872998533
YDR098CA	0	0	0.0001098398255939598	0.0001584387821395853	5.017879053514562e-8	0	0.0003131588872998533
YDR098CB	0	0	0.00009226567548660978	0.0001331004554787131	3.542549472963224e-8	0	0.0003131588872998533
YDR099W	0	0.00004893178215058734	0.00008211849999344187	0.00009785287324794729	1.436199271961639e-8	2.073421444996969e-6	0.0002331320273022925
YDR100W	0	0.0001467960571952806	0.0001796682243746407	0.000195706638823353	4.787369235886422e-8	0.00003486937601785731	0.0003888572961093837
YDR101C	0	0.0001429375188766058	0.000174945606979646	0.0001905624302895014	4.539001352444271e-8	0.00003395284703398805	0.0003786359971265344
YDR102C	0	0.	0.00003643652559890138	0.00005256492697931108	5.525842585320947e-9	0	0.0003786359971265344
YDR103W	0	0.00004893178215058734	0.00008211849999344187	0.00009785287324794729	1.436199271961639e-8	2.073421444996969e-6	0.0002331320273022925
YDR104C	0	0.00005018582861256413	0.00008422308346740044	0.0001003607142051326	1.510758588098944e-8	2.126559062934266e-6	0.000239106917822108
YDR105C	0	0.	0.0000324818829838787	0.00004685976987914051	4.391435127313427e-9	0	0.000239106917822108
YDR106W	0	0.	0.00003391435112819827	0.00004892631820156798	4.787307732015113e-9	0	0.000239106917822108
YDR107C	0	0.00004764556177523072	0.00007995991861627867	0.00009528068639726436	1.361686807793072e-8	2.018920727723391e-6	0.0002270038292022903
YDR108W	0	0.	0.00003250891251149469	0.00004689876399772766	4.398746812302423e-9	0	0.0002270038292022903
YDR109C	0	0.	0.00003255889150111437	0.00004697086612473347	4.412282512743031e-9	0	0.0002270038292022903
YDR110W	0	0.	0.00003268774770343001	0.00004715676036683765	4.44727627076087e-9	0	0.0002270038292022903
YDR111C	0	0.	0.00003248946226848758	0.00004687070412930623	4.393484766318905e-9	0	0.0002270038292022903
YDR112W	0	0.	0.00004502159107817171	0.00006495007524755889	8.436557354652896e-9	0	0.0002270038292022903
YDR113C	0	0.	0.00003643652559890138	0.00005256492697931108	5.525842585320947e-9	0	0.0002270038292022903
YDR114C	0	0.	0.00003643652559890138	0.00005256492697931108	5.525842585320947e-9	0	0.0002270038292022903
YDR115W	0	0.00006495686203498153	0.0001090120663153796	0.0001298993355397335	2.530935449406509e-8	2.752472452435062e-6	0.0003094817272007497
YDR116C	0	0.	0.00003643652559890138	0.00005256492697931108	5.525842585320947e-9	0	0.0003094817272007497
YDR117C	0	0.	0.00003391435112819827	0.00004892631820156798	4.787307732015113e-9	0	0.0003094817272007497
YDR118W	0	0.	0.00003250891251149469	0.00004689876399772766	4.398746812302423e-9	0	0.0003094817272007497
YDR118WA	0	0.	0.00004502159107817171	0.00006495007524755889	8.436557354652896e-9	0	0.0003094817272007497
YDR119W	0	0.	0.00003247892802282253	0.00004685550690418829	4.390636156836302e-9	0	0.0003094817272007497
YDR119WA	0	0.	0.00003643652559890138	0.00005256492697931108	5.525842585320947e-9	0	0.0003094817272007497
YDR120C	0	0.	0.00003255889150111437	0.00004697086612473347	4.412282512743031e-9	0	0.0003094817272007497
YDR121W	0	0.	0.00004502159107817171	0.00006495007524755889	8.436557354652896e-9	0	0.0003094817272007497
YDR122W	0	0.	0.00003247732635595667	0.00004685319626963724	4.390203126073501e-9	0	0.0003094817272007497
YDR123C	0	0.	0.00003248946226848758	0.00004687070412930623	4.393484766318905e-9	0	0.0003094817272007497
YDR124W	0	0.	0.00003268774770343001	0.00004715676036683765	4.44727627076087e-9	0	0.0003094817272007497
YDR125C	0	0.	0.00003302285626895444	0.00004764020431511149	4.538929561802021e-9	0	0.0003094817272007497
YDR126W	0	0.00008307406446315802	0.0001394155506854964	0.0001661275702110202	4.1394993276795e-8	3.520265110976636e-6	0.0003957923777920638
YDR127W	0	0.0002811529697099001	0.0003125084679649622	0.0003279758040464939	1.229282587878233e-7	0.0001101465069913311	0.0005744813578000413
YDR128W	0	0.	0.00003247715109781775	0.00004685294344353237	4.390155745804548e-9	0	0.0005744813578000413
YDR129C	0	0.00009529140138585273	0.0001273971243193176	0.0001429140674184003	2.722669549988953e-8	0.00001446444865150522	0.0003049272144557017
YDR130C	0	0.00009786380120289189	0.0001308362458538196	0.0001467720869802693	2.87165309637954e-8	0.00001485491130074512	0.0003131588872998533
YDR131C	0	0.	0.00003255889150111437	0.00004697086612473347	4.412282512743031e-9	0	0.0003131588872998533
YDR132C	0	0.	0.00003268774770343001	0.00004715676036683765	4.44727627076087e-9	0	0.0003131588872998533
YDR135C	0	0.0001411300315987056	0.0001727333501588559	0.0001881526828966171	4.424931415887672e-8	0.00003352351044133458	0.0003738479395004837
YDR136C	0	0.	0.00003391435112819827	0.00004892631820156798	4.787307732015113e-9	0	0.0003738479395004837
YDR137W	0	0.0000505334686686021	0.00008480650438022911	0.0001010559236376957	1.531761493981586e-8	2.141289626758486e-6	0.0002407632422175664
YDR138W	0	0.	0.00003302285626895444	0.00004764020431511149	4.538929561802021e-9	0	0.0002407632422175664
YDR140W	0	0.	0.00003391435112819827	0.00004892631820156798	4.787307732015113e-9	0	0.0002407632422175664
YDR141C	0	0.	0.00003247732635595667	0.00004685319626963724	4.390203126073501e-9	0	0.0002407632422175664
YDR142C	0	0.	0.00003250891251149469	0.00004689876399772766	4.398746812302423e-9	0	0.0002407632422175664
YDR144C	0	0.0001429375188766058	0.000174945606979646	0.0001905624302895014	4.539001352444271e-8	0.00003395284703398805	0.0003786359971265344
YDR146C	0	0.	0.00003391435112819827	0.00004892631820156798	4.787307732015113e-9	0	0.0003786359971265344
YDR147W	0	0.	0.00003250891251149469	0.00004689876399772766	4.398746812302423e-9	0	0.0003786359971265344
YDR148C	0	0.0000469761679312488	0.00007883651681479559	0.0000939420291856847	1.323693121728795e-8	1.990556732585357e-6	0.000223814496024966
YDR149C	0	0.	0.00003391435112819827	0.00004892631820156798	4.787307732015113e-9	0	0.000223814496024966
YDR150W	0	0.	0.00003247703906220882	0.00004685278180403678	4.390125454277403e-9	0	0.000223814496024966
YDR151C	0	0.	0.00003643652559890138	0.00005256492697931108	5.525842585320947e-9	0	0.000223814496024966
YDR152W	0	0.0001409293948722229	0.0001724877826844591	0.0001878851933110445	4.412358802888477e-8	0.00003347585276661965	0.0003733164498233143
YDR153C	0	0.00004893178215058734	0.00008211849999344187	0.00009785287324794729	1.436199271961639e-8	2.073421444996969e-6	0.0002331320273022925
YDR154C	0	0.	0.00009229937728405556	0.0001331490614682501	3.545136153482794e-8	0	0.0002331320273022925
YDR155C	0	0	0.00008876464780233405	0.0001280509744496258	3.278952702617199e-8	0	0.0002331320273022925
YDR156W	0	0.0001467960571952806	0.0001796682243746407	0.000195706638823353	4.787369235886422e-8	0.00003486937601785731	0.0003888572961093837
YDR157W	0	0.	0.00004502159107817171	0.00006495007524755889	8.436557354652896e-9	0	0.0003888572961093837
YDR158W	0	0.0004403945710318354	0.0004730820862176739	0.0004892738446209528	2.63313401711932e-7	0.0002100596431382059	0.0007975985502490616
YDR159W	0	0.	0.00003250891251149469	0.00004689876399772766	4.398746812302423e-9	0	0.0007975985502490616
YDR160W	0	0.00004716207764735606	0.00007914851751911249	0.00009431381248931466	1.334191135681697e-8	1.998434216048102e-6	0.0002247002649619965
YDR161W	0	0.0002446612801530425	0.0002774335359722903	0.000293561462644019	1.005358962296823e-7	0.00008603991712079796	0.0005315180098287775
YDR162C	0	0.00006495686203498153	0.0001090120663153796	0.0001298993355397335	2.530935449406509e-8	2.752472452435062e-6	0.0003094817272007497
YDR163W	0	0.	0.00003302285626895444	0.00004764020431511149	4.538929561802021e-9	0	0.0003094817272007497
YDR164C	0	0.0000468759975924424	0.00007866840715152033	0.00009374170794095758	1.318053857179849e-8	1.986312253415861e-6	0.0002233372332053811
YDR165W	0	0.0001051414699758456	0.0001405659645932126	0.0001576869092794684	3.314640400384688e-8	0.00001595958930443785	0.0003364472801288206
YDR166C	0	0.	0.00003643652559890138	0.00005256492697931108	5.525842585320947e-9	0	0.0003364472801288206
YDR167W	0	0.	0.00003643652559890138	0.00005256492697931108	5.525842585320947e-9	0	0.0003364472801288206
YDR168W	0	0.00009432444712289709	0.0001261043720355524	0.0001414638524717942	2.667693378489089e-8	0.00001431767563701842	0.0003018329579645428
YDR169C	0	0.00004893178215058734	0.00008211849999344187	0.00009785287324794729	1.436199271961639e-8	2.073421444996969e-6	0.0002331320273022925
YDR169CA	0	0.	0.00004502159107817171	0.00006495007524755889	8.436557354652896e-9	0	0.0002331320273022925
YDR170C	0	0.0001874341117106139	0.0002188558625593486	0.0002342669295308913	6.585357949889554e-8	0.00005656484753743581	0.0004418032564219259
YDR170WA	0	0.	0.00008598320453221545	0.0001240391421247978	3.076765341635919e-8	0	0.0004418032564219259
YDR171W	0	0.0002598225570086121	0.0003033794142981685	0.0003247422248984181	1.265420066874601e-7	0.00007841072186856999	0.0006124298855548878
YDR172W	0	0.0001406288920970896	0.000172119985055158	0.0001874845619208404	4.393561681849597e-8	0.00003340447370431659	0.0003725204133656966
YDR173C	0	0.00004764556177523072	0.00007995991861627867	0.00009528068639726436	1.361686807793072e-8	2.018920727723391e-6	0.0002270038292022903
YDR174W	0	0.0002935942471950444	0.0003263373615890593	0.0003424892024904529	1.340485108916277e-7	0.0001150205105596823	0.0005999032347682147
YDR175C	0	0.00004893178215058734	0.00008211849999344187	0.00009785287324794729	1.436199271961639e-8	2.073421444996969e-6	0.0002331320273022925
YDR176W	0	0.00004716207764735606	0.00007914851751911249	0.00009431381248931466	1.334191135681697e-8	1.998434216048102e-6	0.0002247002649619965
YDR177W	0	0.00077942851940662	0.0008227690914391331	0.000844278360437896	7.67582281112146e-7	0.0004154836005151737	0.001311154321651866
YDR178W	0	0.0000469761679312488	0.00007883651681479559	0.0000939420291856847	1.323693121728795e-8	1.990556732585357e-6	0.000223814496024966
YDR179C	0	0.	0.00003248946226848758	0.00004687070412930623	4.393484766318905e-9	0	0.000223814496024966
YDR179WA	0	0.	0.00003391435112819827	0.00004892631820156798	4.787307732015113e-9	0	0.000223814496024966
YDR180W	0	0.	0.00003912759856014344	0.00005644718759497904	6.372223366047791e-9	0	0.000223814496024966
YDR181C	0	0.	0.00003268774770343001	0.00004715676036683765	4.44727627076087e-9	0	0.000223814496024966
YDR182W	0	0.00004716207764735606	0.00007914851751911249	0.00009431381248931466	1.334191135681697e-8	1.998434216048102e-6	0.0002247002649619965
YDR182WA	0	0.	0.00004502159107817171	0.00006495007524755889	8.436557354652896e-9	0	0.0002247002649619965
YDR183CA	0	0.	0.00003643652559890138	0.00005256492697931108	5.525842585320947e-9	0	0.0002247002649619965
YDR183W	0	0.	0.00003391435112819827	0.00004892631820156798	4.787307732015113e-9	0	0.0002247002649619965
YDR184C	0	0.	0.00003643652559890138	0.00005256492697931108	5.525842585320947e-9	0	0.0002247002649619965
YDR185C	0	0.00005257068992522032	0.00008822543129085035	0.0001051299440637882	1.657755617253797e-8	2.227613226745378e-6	0.0002504695172031271
YDR186C	0	0.00009380841858813956	0.0001254144766691939	0.0001406899248359915	2.638584028786515e-8	0.00001423934823813468	0.0003001816640116637
YDR187C	0	0.	0.00003643652559890138	0.00005256492697931108	5.525842585320947e-9	0	0.0003001816640116637
YDR188W	0	0.0001405960875073223	0.0001720798341752855	0.0001874408267199247	4.391512110373057e-8	0.00003339668156086119	0.0003724335134969965
YDR189W	0	0.00004716207764735606	0.00007914851751911249	0.00009431381248931466	1.334191135681697e-8	1.998434216048102e-6	0.0002247002649619965
YDR190C	0	0.0001429375188766058	0.000174945606979646	0.0001905624302895014	4.539001352444271e-8	0.00003395284703398805	0.0003786359971265344
YDR191W	0	0.	0.00003268774770343001	0.00004715676036683765	4.44727627076087e-9	0	0.0003786359971265344
YDR192C	0	0.	0.00004502159107817171	0.00006495007524755889	8.436557354652896e-9	0	0.0003786359971265344
YDR193W	0	0.	0.00004502159107817171	0.00006495007524755889	8.436557354652896e-9	0	0.0003786359971265344
YDR194C	0	0.	0.00005930095686474942	0.00008554965881286137	1.463656203827754e-8	0	0.0003786359971265344
YDR195W	0	0.	0.00003391435112819827	0.00004892631820156798	4.787307732015113e-9	0	0.0003786359971265344
YDR196C	0	0.00009529140138585273	0.0001273971243193176	0.0001429140674184003	2.722669549988953e-8	0.00001446444865150522	0.0003049272144557017
YDR197W	0	0.0000469761679312488	0.00007883651681479559	0.0000939420291856847	1.323693121728795e-8	1.990556732585357e-6	0.000223814496024966
YDR198C	0	0.	0.00003255889150111437	0.00004697086612473347	4.412282512743031e-9	0	0.000223814496024966
YDR199W	0	0.	0.00003643652559890138	0.00005256492697931108	5.525842585320947e-9	0	0.000223814496024966
YDR200C	0	0.	0.00003255889150111437	0.00004697086612473347	4.412282512743031e-9	0	0.000223814496024966
YDR201W	0	0.00005257068992522032	0.00008822543129085035	0.0001051299440637882	1.657755617253797e-8	2.227613226745378e-6	0.0002504695172031271
YDR202C	0	0.	0.00007129472200824931	0.0001028514261576841	2.115519595817637e-8	0	0.0002504695172031271
YDR204W	0	0.0000469761679312488	0.00007883651681479559	0.0000939420291856847	1.323693121728795e-8	1.990556732585357e-6	0.000223814496024966
YDR205W	0	0.	0.00003247705610146226	0.00004685280638763078	4.39013006128021e-9	0	0.000223814496024966
YDR206W	0	0.	0.00003261776844569202	0.00004705580487440251	4.428254702733157e-9	0	0.000223814496024966
YDR207C	0	0.	0.00003247777572785903	0.00004685384455418175	4.390324617448718e-9	0	0.000223814496024966
YDR208W	0	0.00009371857344154548	0.0001252943597506915	0.0001405551771437163	2.633532153761882e-8	0.00001422571074621478	0.0002998941590084123
YDR209C	0	0.	0.00004502159107817171	0.00006495007524755889	8.436557354652896e-9	0	0.0002998941590084123
YDR210CC	0	0	0.0001098398255939598	0.0001584387821395853	5.017879053514562e-8	0	0.0002998941590084123
YDR210CD	0	0	0.00009205671863350012	0.0001327990893541253	3.526532553447728e-8	0	0.0002998941590084123
YDR210WA	0	0.	0.00006738255493286891	0.00009720795236731129	1.889741730390419e-8	0	0.0002998941590084123
YDR210WB	0	0.	0.00009109268300333654	0.0001314087014212706	3.453104572132755e-8	0	0.0002998941590084123
YDR211W	0	0.	0.00003250891251149469	0.00004689876399772766	4.398746812302423e-9	0	0.0002998941590084123
YDR212W	0	0.00009529140138585273	0.0001273971243193176	0.0001429140674184003	2.722669549988953e-8	0.00001446444865150522	0.0003049272144557017
YDR214W	0	0.0000469761679312488	0.00007883651681479559	0.0000939420291856847	1.323693121728795e-8	1.990556732585357e-6	0.000223814496024966
YDR215C	0	0.	0.00003268774770343001	0.00004715676036683765	4.44727627076087e-9	0	0.000223814496024966
YDR216W	0	0.	0.00003248946226848758	0.00004687070412930623	4.393484766318905e-9	0	0.000223814496024966
YDR217C	0	0.00004810444606286485	0.00008073003504135113	0.00009619836488644823	1.388042870680087e-8	2.038364902711302e-6	0.0002291901854745691
YDR218C	0	0.	0.00004502159107817171	0.00006495007524755889	8.436557354652896e-9	0	0.0002291901854745691
YDR219C	0	0.	0.00003643652559890138	0.00005256492697931108	5.525842585320947e-9	0	0.0002291901854745691
YDR220C	0	0.	0.00004502159107817171	0.00006495007524755889	8.436557354652896e-9	0	0.0002291901854745691
YDR221W	0	0.	0.00003268774770343001	0.00004715676036683765	4.44727627076087e-9	0	0.0002291901854745691
YDR222W	0	0.	0.00003255889150111437	0.00004697086612473347	4.412282512743031e-9	0	0.0002291901854745691
YDR223W	0	0.	0.00003391435112819827	0.00004892631820156798	4.787307732015113e-9	0	0.0002291901854745691
YDR224C	0	0.001787454105828104	0.001822400018170985	0.001839826153091147	3.481484090779212e-6	0.001251199823934223	0.002458311513563467
YDR226W	0	0.0005187989123830757	0.000550280993157553	0.0005659003905557022	3.469111698459273e-7	0.0002679708732054409	0.000891588333737227
YDR227W	0	0.00008319667517906347	0.0001396213049299278	0.000166372739896829	4.151726153634717e-8	3.525461704965299e-6	0.0003963764634659444
YDR228C	0	0.00004893178215058734	0.00008211849999344187	0.00009785287324794729	1.436199271961639e-8	2.073421444996969e-6	0.0002331320273022925
YDR229W	0	0.00004764556177523072	0.00007995991861627867	0.00009528068639726436	1.361686807793072e-8	2.018920727723391e-6	0.0002270038292022903
YDR230W	0	0.00004893178215058734	0.00008211849999344187	0.00009785287324794729	1.436199271961639e-8	2.073421444996969e-6	0.0002331320273022925
YDR231C	0	0.	0.00003391435112819827	0.00004892631820156798	4.787307732015113e-9	0	0.0002331320273022925
YDR232W	0	0.	0.00003247732635595667	0.00004685319626963724	4.390203126073501e-9	0	0.0002331320273022925
YDR234W	0	0.	0.00003268774770343001	0.00004715676036683765	4.44727627076087e-9	0	0.0002331320273022925
YDR235W	0	0.	0.00003643652559890138	0.00005256492697931108	5.525842585320947e-9	0	0.0002331320273022925
YDR236C	0	0.	0.00007129472200824931	0.0001028514261576841	2.115519595817637e-8	0	0.0002331320273022925
YDR237W	0	0.	0.00005782142255160958	0.00008341529442149698	1.391535873745003e-8	0	0.0002331320273022925
YDR238C	0	0.00008305544702842921	0.0001393843085783513	0.0001660903431854784	4.137644360047527e-8	3.519476050978434e-6	0.0003957036891214842
YDR239C	0	0.0002348838102345706	0.0002663462976259875	0.0002818296517399356	9.266086217518943e-8	0.00008260153159947524	0.0005102763835393225
YDR240C	0	0.	0.00003255889150111437	0.00004697086612473347	4.412282512743031e-9	0	0.0005102763835393225
YDR241W	0	0.00004764556177523072	0.00007995991861627867	0.00009528068639726436	1.361686807793072e-8	2.018920727723391e-6	0.0002270038292022903
YDR242W	0	0.	0.00003255889150111437	0.00004697086612473347	4.412282512743031e-9	0	0.0002270038292022903
YDR243C	0	0.	0.00003268774770343001	0.00004715676036683765	4.44727627076087e-9	0	0.0002270038292022903
YDR244W	0	0.00004685913661254872	0.00007864011041400959	0.0000937079892498071	1.317105822393262e-8	1.98559780970579e-6	0.0002232568988500724
YDR245W	0	0.0001905839142921286	0.0002225337333571067	0.0002382037993266447	6.808553086226823e-8	0.00005751539528509958	0.0004492278514451406
YDR246W	0	0.00004893178215058734	0.00008211849999344187	0.00009785287324794729	1.436199271961639e-8	2.073421444996969e-6	0.0002331320273022925
YDR247W	0	0.	0.00003250891251149469	0.00004689876399772766	4.398746812302423e-9	0	0.0002331320273022925
YDR248C	0	0.00009786380120289189	0.0001308362458538196	0.0001467720869802693	2.87165309637954e-8	0.00001485491130074512	0.0003131588872998533
YDR249C	0	0.	0.00003479695153431622	0.00005019960015729452	5.039724991256197e-9	0	0.0003131588872998533
YDR250C	0	0.	0.00003643652559890138	0.00005256492697931108	5.525842585320947e-9	0	0.0003131588872998533
YDR251W	0	0.00009373042491779383	0.0001253102043770128	0.0001405729517164196	2.634198269611598e-8	0.00001422750966839526	0.0002999320838012308
YDR252W	0	0.	0.00004502159107817171	0.00006495007524755889	8.436557354652896e-9	0	0.0002999320838012308
YDR253C	0	0.	0.00003391435112819827	0.00004892631820156798	4.787307732015113e-9	0	0.0002999320838012308
YDR254W	0	0.00004690405979859369	0.00007871550221206726	0.00009379782691165885	1.319632454462998e-8	1.987501322342084e-6	0.0002234709359425093
YDR255C	0	0.	0.00003268774770343001	0.00004715676036683765	4.44727627076087e-9	0	0.0002234709359425093
YDR256C	0	0.	0.00003250891251149469	0.00004689876399772766	4.398746812302423e-9	0	0.0002234709359425093
YDR257C	0	0.	0.00007129472200824931	0.0001028514261576841	2.115519595817637e-8	0	0.0002234709359425093
YDR258C	0	0.	0.00003253938142698992	0.00004694271994090537	4.406996167860435e-9	0	0.0002234709359425093
YDR259C	0	0.00004690405979859369	0.00007871550221206726	0.00009379782691165885	1.319632454462998e-8	1.987501322342084e-6	0.0002234709359425093
YDR260C	0	0.	0.00003643652559890138	0.00005256492697931108	5.525842585320947e-9	0	0.0002234709359425093
YDR261C	0	0.	0.00003391435112819827	0.00004892631820156798	4.787307732015113e-9	0	0.0002234709359425093
YDR261CC	0	0	0.0001098398255939598	0.0001584387821395853	5.017879053514562e-8	0	0.0002234709359425093
YDR261CD	0	0.	0.00007124317618252827	0.0001027770695576618	2.112462041608587e-8	0	0.0002234709359425093
YDR261WA	0	0.	0.00006738255493286891	0.00009720795236731129	1.889741730390419e-8	0	0.0002234709359425093
YDR261WB	0	0.	0.00007055149686423246	0.0001017792972250008	2.071647325126942e-8	0	0.0002234709359425093
YDR262W	0	0.0001051414699758456	0.0001405659645932126	0.0001576869092794684	3.314640400384688e-8	0.00001595958930443785	0.0003364472801288206
YDR263C	0	0.00005257068992522032	0.00008822543129085035	0.0001051299440637882	1.657755617253797e-8	2.227613226745378e-6	0.0002504695172031271
YDR264C	0	0.00009373042491779383	0.0001253102043770128	0.0001405729517164196	2.634198269611598e-8	0.00001422750966839526	0.0002999320838012308
YDR265W	0	0.00009395263287277982	0.0001256072814606061	0.0001409062141010392	2.646703129889716e-8	0.00001426123836075967	0.0003006431505376943
YDR266C	0	0.00009417909006294559	0.00012591003945901	0.0001412458493461447	2.659477581417755e-8	0.00001429561204622942	0.0003013678147075201
YDR267C	0	0.	0.00003268774770343001	0.00004715676036683765	4.44727627076087e-9	0	0.0003013678147075201
YDR268W	0	0.00004893178215058734	0.00008211849999344187	0.00009785287324794729	1.436199271961639e-8	2.073421444996969e-6	0.0002331320273022925
YDR269C	0	0.	0.00003391435112819827	0.00004892631820156798	4.787307732015113e-9	0	0.0002331320273022925
YDR270W	0	0.	0.00003247715109781775	0.00004685294344353237	4.390155745804548e-9	0	0.0002331320273022925
YDR271C	0	0.	0.00003643652559890138	0.00005256492697931108	5.525842585320947e-9	0	0.0002331320273022925
YDR272W	0	0.00009529140138585273	0.0001273971243193176	0.0001429140674184003	2.722669549988953e-8	0.00001446444865150522	0.0003049272144557017
YDR273W	0	0.	0.00003391435112819827	0.00004892631820156798	4.787307732015113e-9	0	0.0003049272144557017
YDR274C	0	0.	0.00003643652559890138	0.00005256492697931108	5.525842585320947e-9	0	0.0003049272144557017
YDR275W	0	0.00009432444712289709	0.0001261043720355524	0.0001414638524717942	2.667693378489089e-8	0.00001431767563701842	0.0003018329579645428
YDR276C	0	0.004480104512807638	0.004523074876931416	0.004544530112011495	0.00002094663319549841	0.003504899053402239	0.005620589013108388
YDR277C	0	0.00004690405979859369	0.00007871550221206726	0.00009379782691165885	1.319632454462998e-8	1.987501322342084e-6	0.0002234709359425093
YDR278C	0	0.	0.00004502159107817171	0.00006495007524755889	8.436557354652896e-9	0	0.0002234709359425093
YDR279W	0	0.00004716207764735606	0.00007914851751911249	0.00009431381248931466	1.334191135681697e-8	1.998434216048102e-6	0.0002247002649619965
YDR280W	0	0.	0.00003391435112819827	0.00004892631820156798	4.787307732015113e-9	0	0.0002247002649619965
YDR281C	0	0.	0.00004502159107817171	0.00006495007524755889	8.436557354652896e-9	0	0.0002247002649619965
YDR282C	0	0.	0.00003391435112819827	0.00004892631820156798	4.787307732015113e-9	0	0.0002247002649619965
YDR283C	0	0.	0.00003247732635595667	0.00004685319626963724	4.390203126073501e-9	0	0.0002247002649619965
YDR284C	0	0.0001467960571952806	0.0001796682243746407	0.000195706638823353	4.787369235886422e-8	0.00003486937601785731	0.0003888572961093837
YDR285W	0	0.	0.00003337251234529693	0.0000481446352119201	4.635558210419674e-9	0	0.0003888572961093837
YDR286C	0	0.	0.00003643652559890138	0.00005256492697931108	5.525842585320947e-9	0	0.0003888572961093837
YDR287W	0	0.00004893178215058734	0.00008211849999344187	0.00009785287324794729	1.436199271961639e-8	2.073421444996969e-6	0.0002331320273022925
YDR288W	0	0.00004764556177523072	0.00007995991861627867	0.00009528068639726436	1.361686807793072e-8	2.018920727723391e-6	0.0002270038292022903
YDR289C	0	0.00004716207764735606	0.00007914851751911249	0.00009431381248931466	1.334191135681697e-8	1.998434216048102e-6	0.0002247002649619965
YDR290W	0	0.	0.00003643652559890138	0.00005256492697931108	5.525842585320947e-9	0	0.0002247002649619965
YDR291W	0	0.	0.00003247732635595667	0.00004685319626963724	4.390203126073501e-9	0	0.0002247002649619965
YDR292C	0	0.	0.00005930095686474942	0.00008554965881286137	1.463656203827754e-8	0	0.0002247002649619965
YDR293C	0	0.00004685813681710685	0.00007863843251937265	0.00009370598985282351	1.317049618055294e-8	1.985555445764981e-6	0.0002232521353120433
YDR294C	0	0.	0.00003247777572785903	0.00004685384455418175	4.390324617448718e-9	0	0.0002232521353120433
YDR295C	0	0.00004764556177523072	0.00007995991861627867	0.00009528068639726436	1.361686807793072e-8	2.018920727723391e-6	0.0002270038292022903
YDR296W	0	0.00009529140138585273	0.0001273971243193176	0.0001429140674184003	2.722669549988953e-8	0.00001446444865150522	0.0003049272144557017
YDR297W	0	0.0000468759975924424	0.00007866840715152033	0.00009374170794095758	1.318053857179849e-8	1.986312253415861e-6	0.0002233372332053811
YDR298C	0	0.0001948681406673853	0.0002385048901305273	0.0002597953374736909	8.436225608883693e-8	0.00004628833320402018	0.0005161971955273901
YDR299W	0	0.00005257068992522032	0.00008822543129085035	0.0001051299440637882	1.657755617253797e-8	2.227613226745378e-6	0.0002504695172031271
YDR300C	0	0.	0.00003255889150111437	0.00004697086612473347	4.412282512743031e-9	0	0.0002504695172031271
YDR301W	0	0.00004810160007562453	0.00008072525880209093	0.00009619267347229349	1.387878632653257e-8	2.038244310254234e-6	0.0002291766257655078
YDR302W	0	0.00006495686203498153	0.0001090120663153796	0.0001298993355397335	2.530935449406509e-8	2.752472452435062e-6	0.0003094817272007497
YDR303C	0	0.00004745582854340954	0.00007964150126798531	0.00009490125702663111	1.350863276462446e-8	2.010881221590662e-6	0.0002260998438392718
YDR304C	0	0.	0.00005930095686474942	0.00008554965881286137	1.463656203827754e-8	0	0.0002260998438392718
YDR305C	0	0.	0.00003391435112819827	0.00004892631820156798	4.787307732015113e-9	0	0.0002260998438392718
YDR306C	0	0.0000468759975924424	0.00007866840715152033	0.00009374170794095758	1.318053857179849e-8	1.986312253415861e-6	0.0002233372332053811
YDR307W	0	0.	0.00003248946226848758	0.00004687070412930623	4.393484766318905e-9	0	0.0002233372332053811
YDR308C	0	0.00005257068992522032	0.00008822543129085035	0.0001051299440637882	1.657755617253797e-8	2.227613226745378e-6	0.0002504695172031271
YDR309C	0	0.	0.00003391435112819827	0.00004892631820156798	4.787307732015113e-9	0	0.0002504695172031271
YDR310C	0	0.00004690405979859369	0.00007871550221206726	0.00009379782691165885	1.319632454462998e-8	1.987501322342084e-6	0.0002234709359425093
YDR311W	0	0.	0.00003255889150111437	0.00004697086612473347	4.412282512743031e-9	0	0.0002234709359425093
YDR312W	0	0.0001129579789792336	0.000151016026574554	0.0001694097882562533	3.825798846105311e-8	0.00001714607012861128	0.0003614596927665005
YDR313C	0	0.	0.00003268774770343001	0.00004715676036683765	4.44727627076087e-9	0	0.0003614596927665005
YDR314C	0	0.	0.00003248946226848758	0.00004687070412930623	4.393484766318905e-9	0	0.0003614596927665005
YDR315C	0	0.00004716207764735606	0.00007914851751911249	0.00009431381248931466	1.334191135681697e-8	1.998434216048102e-6	0.0002247002649619965
YDR316W	0	0.00004764556177523072	0.00007995991861627867	0.00009528068639726436	1.361686807793072e-8	2.018920727723391e-6	0.0002270038292022903
YDR316WA	0	0	0.0001098398255939598	0.0001584387821395853	5.017879053514562e-8	0	0.0002270038292022903
YDR316WB	0	0	0.00009226567548660978	0.0001331004554787131	3.542549472963224e-8	0	0.0002270038292022903
YDR317W	0	0.	0.00003391435112819827	0.00004892631820156798	4.787307732015113e-9	0	0.0002270038292022903
YDR318W	0	0.	0.00003391435112819827	0.00004892631820156798	4.787307732015113e-9	0	0.0002270038292022903
YDR319C	0	0.00004893178215058734	0.00008211849999344187	0.00009785287324794729	1.436199271961639e-8	2.073421444996969e-6	0.0002331320273022925
YDR320C	0	0.	0.00003284034588591142	0.0000473769059361642	4.488896452149703e-9	0	0.0002331320273022925
YDR320CA	0	0.00004893178215058734	0.00008211849999344187	0.00009785287324794729	1.436199271961639e-8	2.073421444996969e-6	0.0002331320273022925
YDR320WB	0	0.00004893178215058734	0.00008211849999344187	0.00009785287324794729	1.436199271961639e-8	2.073421444996969e-6	0.0002331320273022925
YDR321W	0	0.0000469761679312488	0.00007883651681479559	0.0000939420291856847	1.323693121728795e-8	1.990556732585357e-6	0.000223814496024966
YDR322W	0	0.00005257068992522032	0.00008822543129085035	0.0001051299440637882	1.657755617253797e-8	2.227613226745378e-6	0.0002504695172031271
YDR323C	0	0.00004690405979859369	0.00007871550221206726	0.00009379782691165885	1.319632454462998e-8	1.987501322342084e-6	0.0002234709359425093
YDR324C	0	0.	0.00003302285626895444	0.00004764020431511149	4.538929561802021e-9	0	0.0002234709359425093
YDR325W	0	0.	0.00003255889150111437	0.00004697086612473347	4.412282512743031e-9	0	0.0002234709359425093
YDR326C	0	0.00004690405979859369	0.00007871550221206726	0.00009379782691165885	1.319632454462998e-8	1.987501322342084e-6	0.0002234709359425093
YDR327W	0	0.	0.00003391435112819827	0.00004892631820156798	4.787307732015113e-9	0	0.0002234709359425093
YDR328C	0	0.	0.00003391435112819827	0.00004892631820156798	4.787307732015113e-9	0	0.0002234709359425093
YDR329C	0	0.00005257068992522032	0.00008822543129085035	0.0001051299440637882	1.657755617253797e-8	2.227613226745378e-6	0.0002504695172031271
YDR330W	0	0.00004764556177523072	0.00007995991861627867	0.00009528068639726436	1.361686807793072e-8	2.018920727723391e-6	0.0002270038292022903
YDR331W	0	0.	0.00003268774770343001	0.00004715676036683765	4.44727627076087e-9	0	0.0002270038292022903
YDR332W	0	0.	0.00003268774770343001	0.00004715676036683765	4.44727627076087e-9	0	0.0002270038292022903
YDR333C	0	0.	0.00005766399406759662	0.00008318818877263263	1.383969193466318e-8	0	0.0002270038292022903
YDR334W	0	0.0001405883952945265	0.0001720704193611854	0.0001874305714331993	4.391031584024761e-8	0.00003339485441357478	0.0003724131367043644
YDR335W	0	0.	0.00003247708276133321	0.00004685284484208502	4.390137267707194e-9	0	0.0003724131367043644
YDR336W	0	0.	0.00003391435112819827	0.00004892631820156798	4.787307732015113e-9	0	0.0003724131367043644
YDR337W	0	0.00009786380120289189	0.0001308362458538196	0.0001467720869802693	2.87165309637954e-8	0.00001485491130074512	0.0003131588872998533
YDR338C	0	0.	0.0000324818829838787	0.00004685976987914051	4.391435127313427e-9	0	0.0003131588872998533
YDR339C	0	0.	0.00004502159107817171	0.00006495007524755889	8.436557354652896e-9	0	0.0003131588872998533
YDR340W	0	0.	0.00004502159107817171	0.00006495007524755889	8.436557354652896e-9	0	0.0003131588872998533
YDR341C	0	0.00009395263287277982	0.0001256072814606061	0.0001409062141010392	2.646703129889716e-8	0.00001426123836075967	0.0003006431505376943
YDR342C	0	0.	0.00005800736029432391	0.00008368352726471956	1.400499392548456e-8	0	0.0003006431505376943
YDR343C	0	0.	0.00005800736029432391	0.00008368352726471956	1.400499392548456e-8	0	0.0003006431505376943
YDR344C	0	0.	0.00003302285626895444	0.00004764020431511149	4.538929561802021e-9	0	0.0003006431505376943
YDR345C	0	0.0006561381965301635	0.0006873955617282574	0.0007029268023526335	5.270160961554226e-7	0.0003683451861985156	0.001064802078483856
YDR346C	0	0.0002348838102345706	0.0002663462976259875	0.0002818296517399356	9.266086217518943e-8	0.00008260153159947524	0.0005102763835393225
YDR347W	0	0.000140713076416462	0.0001722230216874795	0.0001875967967656309	4.398823553871457e-8	0.00003342447018321243	0.0003727434189338689
YDR348C	0	0.	0.00003302285626895444	0.00004764020431511149	4.538929561802021e-9	0	0.0003727434189338689
YDR349C	0	0.00009786380120289189	0.0001308362458538196	0.0001467720869802693	2.87165309637954e-8	0.00001485491130074512	0.0003131588872998533
YDR350C	0	0.	0.00003391435112819827	0.00004892631820156798	4.787307732015113e-9	0	0.0003131588872998533
YDR351W	0	0.00004690405979859369	0.00007871550221206726	0.00009379782691165885	1.319632454462998e-8	1.987501322342084e-6	0.0002234709359425093
YDR352W	0	0.	0.00003302285626895444	0.00004764020431511149	4.538929561802021e-9	0	0.0002234709359425093
YDR353W	0	0.0002598225570086121	0.0003033794142981685	0.0003247422248984181	1.265420066874601e-7	0.00007841072186856999	0.0006124298855548878
YDR354CA	0	0.00009786380120289189	0.0001308362458538196	0.0001467720869802693	2.87165309637954e-8	0.00001485491130074512	0.0003131588872998533
YDR354W	0	0.00004716207764735606	0.00007914851751911249	0.00009431381248931466	1.334191135681697e-8	1.998434216048102e-6	0.0002247002649619965
YDR355C	0	0.	0.00003643652559890138	0.00005256492697931108	5.525842585320947e-9	0	0.0002247002649619965
YDR356W	0	0.	0.00003250891251149469	0.00004689876399772766	4.398746812302423e-9	0	0.0002247002649619965
YDR357C	0	0.	0.00004502159107817171	0.00006495007524755889	8.436557354652896e-9	0	0.0002247002649619965
YDR358W	0	0.	0.00003643652559890138	0.00005256492697931108	5.525842585320947e-9	0	0.0002247002649619965
YDR359C	0	0.	0.00003250891251149469	0.00004689876399772766	4.398746812302423e-9	0	0.0002247002649619965
YDR361C	0	0.00004716207764735606	0.00007914851751911249	0.00009431381248931466	1.334191135681697e-8	1.998434216048102e-6	0.0002247002649619965
YDR362C	0	0.00009375229494214483	0.0001253394431292895	0.0001406057518784567	2.635427702166663e-8	0.00001423082929426573	0.0003000020680116265
YDR363W	0	0.	0.00003248946226848758	0.00004687070412930623	4.393484766318905e-9	0	0.0003000020680116265
YDR363WA	0	0.0006495319253253448	0.0006929033596492828	0.0007144059839871208	5.567428885728622e-7	0.0003234563487434205	0.001143770535722252
YDR364C	0	0.	0.000032637372653774	0.00004708408686514493	4.433579354476564e-9	0	0.001143770535722252
YDR365C	0	0.0001051414699758456	0.0001405659645932126	0.0001576869092794684	3.314640400384688e-8	0.00001595958930443785	0.0003364472801288206
YDR365WA	0	0	0.0001098398255939598	0.0001584387821395853	5.017879053514562e-8	0	0.0003364472801288206
YDR365WB	0	0	0.00009226567548660978	0.0001331004554787131	3.542549472963224e-8	0	0.0003364472801288206
YDR367W	0	0.00006495686203498153	0.0001090120663153796	0.0001298993355397335	2.530935449406509e-8	2.752472452435062e-6	0.0003094817272007497
YDR368W	0	0.00005257068992522032	0.00008822543129085035	0.0001051299440637882	1.657755617253797e-8	2.227613226745378e-6	0.0002504695172031271
YDR369C	0	0.	0.00003391435112819827	0.00004892631820156798	4.787307732015113e-9	0	0.0002504695172031271
YDR370C	0	0.	0.00003302285626895444	0.00004764020431511149	4.538929561802021e-9	0	0.0002504695172031271
YDR371CA	0	0.	0.00004502159107817171	0.00006495007524755889	8.436557354652896e-9	0	0.0002504695172031271
YDR371W	0	0.	0.00003302285626895444	0.00004764020431511149	4.538929561802021e-9	0	0.0002504695172031271
YDR372C	0	0.	0.00003268774770343001	0.00004715676036683765	4.44727627076087e-9	0	0.0002504695172031271
YDR373W	0	0.	0.00007129472200824931	0.0001028514261576841	2.115519595817637e-8	0	0.0002504695172031271
YDR374C	0	0.	0.00003643652559890138	0.00005256492697931108	5.525842585320947e-9	0	0.0002504695172031271
YDR374WA	0	0.0002628543510272637	0.00029806365485959	0.0003153909137448143	1.160436890861423e-7	0.0000924378039446324	0.0005710423048758295
YDR375C	0	0.	0.00003268774770343001	0.00004715676036683765	4.44727627076087e-9	0	0.0005710423048758295
YDR376W	0	0.00004893178215058734	0.00008211849999344187	0.00009785287324794729	1.436199271961639e-8	2.073421444996969e-6	0.0002331320273022925
YDR377W	0	0.0002102833005121444	0.0002455356841653573	0.0002628255356918841	8.288820638016919e-8	0.00006346031079350072	0.0004956621798801824
YDR378C	0	0.0002598225570086121	0.0003033794142981685	0.0003247422248984181	1.265420066874601e-7	0.00007841072186856999	0.0006124298855548878
YDR379CA	0	0.	0.00003643652559890138	0.00005256492697931108	5.525842585320947e-9	0	0.0006124298855548878
YDR379W	0	0.	0.00003248946226848758	0.00004687070412930623	4.393484766318905e-9	0	0.0006124298855548878
YDR380W	0	0.00004686506243121006	0.0000786500553483421	0.00009371983973849429	1.317438971886466e-8	1.985848902091769e-6	0.0002232851324896961
YDR382W	0	0.009021129681515147	0.009063736133619847	0.009085023257727423	0.00008312259798440299	0.007607251748247535	0.01059877361927722
YDR383C	0	0.00004716207764735606	0.00007914851751911249	0.00009431381248931466	1.334191135681697e-8	1.998434216048102e-6	0.0002247002649619965
YDR384C	0	0.0003154254917265047	0.000350603448931954	0.0003679563815781384	1.547251841577857e-7	0.0001235731848491839	0.0006445117508192643
YDR385W	0	0.	0.00006543602711591905	0.00009439996972774226	1.782147307023077e-8	0	0.0006445117508192643
YDR386W	0	0.	0.00003250891251149469	0.00004689876399772766	4.398746812302423e-9	0	0.0006445117508192643
YDR387C	0	0.00009373042491779383	0.0001253102043770128	0.0001405729517164196	2.634198269611598e-8	0.00001422750966839526	0.0002999320838012308
YDR388W	0	0.	0.00005782142255160958	0.00008341529442149698	1.391535873745003e-8	0	0.0002999320838012308
YDR389W	0	0.	0.00003992240195453239	0.00005759380407037874	6.633731331666232e-9	0	0.0002999320838012308
YDR390C	0	0.00004893178215058734	0.00008211849999344187	0.00009785287324794729	1.436199271961639e-8	2.073421444996969e-6	0.0002331320273022925
YDR391C	0	0.00014148710847332	0.0001731703910805806	0.0001886287389826945	4.447351367538626e-8	0.0000336083276942144	0.0003747938412978275
YDR392W	0	0.00009375229494214483	0.0001253394431292895	0.0001406057518784567	2.635427702166663e-8	0.00001423082929426573	0.0003000020680116265
YDR393W	0	0.	0.00003391435112819827	0.00004892631820156798	4.787307732015113e-9	0	0.0003000020680116265
YDR394W	0	0.0001577123401665696	0.0001930290617097876	0.0002102601892933831	5.525861738801889e-8	0.00003746236321813083	0.0004177744474524432
YDR395W	0	0.0000468580983595271	0.0000786383679783044	0.00009370591294498382	1.31704745615024e-8	1.985553816222558e-6	0.0002232519520800587
YDR396W	0	0.00004893178215058734	0.00008211849999344187	0.00009785287324794729	1.436199271961639e-8	2.073421444996969e-6	0.0002331320273022925
YDR397C	0	0.	0.00003391435112819827	0.00004892631820156798	4.787307732015113e-9	0	0.0002331320273022925
YDR398W	0	0.00004893178215058734	0.00008211849999344187	0.00009785287324794729	1.436199271961639e-8	2.073421444996969e-6	0.0002331320273022925
YDR400W	0	0.00004764556177523072	0.00007995991861627867	0.00009528068639726436	1.361686807793072e-8	2.018920727723391e-6	0.0002270038292022903
YDR401W	0	0.	0.00003391435112819827	0.00004892631820156798	4.787307732015113e-9	0	0.0002270038292022903
YDR402C	0	0.	0.00003268774770343001	0.00004715676036683765	4.44727627076087e-9	0	0.0002270038292022903
YDR403W	0	0.	0.00003302285626895444	0.00004764020431511149	4.538929561802021e-9	0	0.0002270038292022903
YDR404C	0	0.	0.00004502159107817171	0.00006495007524755889	8.436557354652896e-9	0	0.0002270038292022903
YDR405W	0	0.	0.00003643652559890138	0.00005256492697931108	5.525842585320947e-9	0	0.0002270038292022903
YDR406W	0	0.	0.00003247732635595667	0.00004685319626963724	4.390203126073501e-9	0	0.0002270038292022903
YDR407C	0	0.00004685823542682634	0.00007863859800981121	0.00009370618705303603	1.317055161426995e-8	1.985559624120535e-6	0.0002232526051390678
YDR408C	0	0.	0.00003302285626895444	0.00004764020431511149	4.538929561802021e-9	0	0.0002232526051390678
YDR409W	0	0.	0.00003250891251149469	0.00004689876399772766	4.398746812302423e-9	0	0.0002232526051390678
YDR410C	0	0.0000469761679312488	0.00007883651681479559	0.0000939420291856847	1.323693121728795e-8	1.990556732585357e-6	0.000223814496024966
YDR411C	0	0.0000469761679312488	0.00007883651681479559	0.0000939420291856847	1.323693121728795e-8	1.990556732585357e-6	0.000223814496024966
YDR414C	0	0.	0.00003391435112819827	0.00004892631820156798	4.787307732015113e-9	0	0.000223814496024966
YDR415C	0	0.	0.00003250891251149469	0.00004689876399772766	4.398746812302423e-9	0	0.000223814496024966
YDR416W	0	0.	0.00003247777572785903	0.00004685384455418175	4.390324617448718e-9	0	0.000223814496024966
YDR418W	0	0.003117007719953337	0.003160092451106434	0.003181592932767905	0.00001032854390078933	0.002315914921031036	0.004083917936390477
YDR419W	0	0.	0.00003302285626895444	0.00004764020431511149	4.538929561802021e-9	0	0.004083917936390477
YDR420W	0	0.00009373042491779383	0.0001253102043770128	0.0001405729517164196	2.634198269611598e-8	0.00001422750966839526	0.0002999320838012308
YDR421W	0	0.00004716207764735606	0.00007914851751911249	0.00009431381248931466	1.334191135681697e-8	1.998434216048102e-6	0.0002247002649619965
YDR422C	0	0.	0.00003247892802282253	0.00004685550690418829	4.390636156836302e-9	0	0.0002247002649619965
YDR423C	0	0.	0.00003255889150111437	0.00004697086612473347	4.412282512743031e-9	0	0.0002247002649619965
YDR424C	0	0.	0.00004502159107817171	0.00006495007524755889	8.436557354652896e-9	0	0.0002247002649619965
YDR425W	0	0.	0.00003250891251149469	0.00004689876399772766	4.398746812302423e-9	0	0.0002247002649619965
YDR426C	0	0.	0.00003643652559890138	0.00005256492697931108	5.525842585320947e-9	0	0.0002247002649619965
YDR427W	0	0.00014148710847332	0.0001731703910805806	0.0001886287389826945	4.447351367538626e-8	0.0000336083276942144	0.0003747938412978275
YDR428C	0	0.	0.00003643652559890138	0.00005256492697931108	5.525842585320947e-9	0	0.0003747938412978275
YDR429C	0	0.0007144806305589462	0.0007578366338272337	0.0007793470876653659	6.579606032928323e-7	0.00036904540661326	0.001227876579570223
YDR430C	0	0.	0.00003287143951107296	0.00004742176311851273	4.497400814077876e-9	0	0.001227876579570223
YDR431W	0	0.	0.00003643652559890138	0.00005256492697931108	5.525842585320947e-9	0	0.001227876579570223
YDR432W	0	0.00004893178215058734	0.00008211849999344187	0.00009785287324794729	1.436199271961639e-8	2.073421444996969e-6	0.0002331320273022925
YDR434W	0	0.	0.0000324818829838787	0.00004685976987914051	4.391435127313427e-9	0	0.0002331320273022925
YDR435C	0	0.	0.00003268774770343001	0.00004715676036683765	4.44727627076087e-9	0	0.0002331320273022925
YDR436W	0	0.	0.0000324818829838787	0.00004685976987914051	4.391435127313427e-9	0	0.0002331320273022925
YDR437W	0	0.	0.00004502159107817171	0.00006495007524755889	8.436557354652896e-9	0	0.0002331320273022925
YDR438W	0	0.	0.00003643652559890138	0.00005256492697931108	5.525842585320947e-9	0	0.0002331320273022925
YDR439W	0	0.	0.00004502159107817171	0.00006495007524755889	8.436557354652896e-9	0	0.0002331320273022925
YDR440W	0	0.00004690405979859369	0.00007871550221206726	0.00009379782691165885	1.319632454462998e-8	1.987501322342084e-6	0.0002234709359425093
YDR441C	0	0.0001051414699758456	0.0001405659645932126	0.0001576869092794684	3.314640400384688e-8	0.00001595958930443785	0.0003364472801288206
YDR442W	0	0.	0.00003391435112819827	0.00004892631820156798	4.787307732015113e-9	0	0.0003364472801288206
YDR443C	0	0.0000468580983595271	0.0000786383679783044	0.00009370591294498382	1.31704745615024e-8	1.985553816222558e-6	0.0002232519520800587
YDR444W	0	0.00009417909006294559	0.00012591003945901	0.0001412458493461447	2.659477581417755e-8	0.00001429561204622942	0.0003013678147075201
YDR445C	0	0.	0.00003302285626895444	0.00004764020431511149	4.538929561802021e-9	0	0.0003013678147075201
YDR447C	0	0.004468831848004882	0.004503567010337897	0.004520914563529331	0.00002067520304490922	0.003585790667207169	0.005485442035377048
YDR448W	0	0.00004690405979859369	0.00007871550221206726	0.00009379782691165885	1.319632454462998e-8	1.987501322342084e-6	0.0002234709359425093
YDR449C	0	0.	0.00003302285626895444	0.00004764020431511149	4.538929561802021e-9	0	0.0002234709359425093
YDR450W	0	0.	0.00004502159107817171	0.00006495007524755889	8.436557354652896e-9	0	0.0002234709359425093
YDR451C	0	0.	0.00003643652559890138	0.00005256492697931108	5.525842585320947e-9	0	0.0002234709359425093
YDR452W	0	0.000328138279727157	0.0003594842640077517	0.0003749740268240739	1.581725328438748e-7	0.0001394281386127255	0.0006388671810144296
YDR453C	0	0.00004893178215058734	0.00008211849999344187	0.00009785287324794729	1.436199271961639e-8	2.073421444996969e-6	0.0002331320273022925
YDR454C	0	0.0005845824038343591	0.0006279713749333528	0.0006494640640701406	4.63958234468645e-7	0.0002788351015406162	0.001058733774700644
YDR455C	0	0.	0.00004502159107817171	0.00006495007524755889	8.436557354652896e-9	0	0.001058733774700644
YDR456W	0	0.00004764556177523072	0.00007995991861627867	0.00009528068639726436	1.361686807793072e-8	2.018920727723391e-6	0.0002270038292022903
YDR457W	0	0.00007028722324682076	0.000101943193690387	0.0001171325320945109	1.92069858842806e-8	6.94191364165161e-6	0.0002621630544102424
YDR458C	0	0.00009380841858813956	0.0001254144766691939	0.0001406899248359915	2.638584028786515e-8	0.00001423934823813468	0.0003001816640116637
YDR459C	0	0.	0.00003255889150111437	0.00004697086612473347	4.412282512743031e-9	0	0.0003001816640116637
YDR460W	0	0.00005257068992522032	0.00008822543129085035	0.0001051299440637882	1.657755617253797e-8	2.227613226745378e-6	0.0002504695172031271
YDR461CA	0	0.00005257068992522032	0.00008822543129085035	0.0001051299440637882	1.657755617253797e-8	2.227613226745378e-6	0.0002504695172031271
YDR461W	0	0.	0.00004123271193620223	0.00005948410659535849	7.076331551915957e-9	0	0.0002504695172031271
YDR462W	0	0.	0.00004502159107817171	0.00006495007524755889	8.436557354652896e-9	0	0.0002504695172031271
YDR463W	0	0.	0.00003391435112819827	0.00004892631820156798	4.787307732015113e-9	0	0.0002504695172031271
YDR464W	0	0.00009371857344154548	0.0001252943597506915	0.0001405551771437163	2.633532153761882e-8	0.00001422571074621478	0.0002998941590084123
YDR465C	0	0.00005257068992522032	0.00008822543129085035	0.0001051299440637882	1.657755617253797e-8	2.227613226745378e-6	0.0002504695172031271
YDR466W	0	0.	0.0000324818829838787	0.00004685976987914051	4.391435127313427e-9	0	0.0002504695172031271
YDR467C	0	0.	0.00004502159107817171	0.00006495007524755889	8.436557354652896e-9	0	0.0002504695172031271
YDR468C	0	0.	0.00007129472200824931	0.0001028514261576841	2.115519595817637e-8	0	0.0002504695172031271
YDR469W	0	0.	0.00003268774770343001	0.00004715676036683765	4.44727627076087e-9	0	0.0002504695172031271
YDR470C	0	0.	0.00005822904052657162	0.00008400332184420059	1.411223547592666e-8	0	0.0002504695172031271
YDR471W	0	0.0003247761578621758	0.0003682793899596488	0.0003896882245789537	1.771565872353216e-7	0.0001142141194583766	0.0007055628499705612
YDR472W	0	0.00004893178215058734	0.00008211849999344187	0.00009785287324794729	1.436199271961639e-8	2.073421444996969e-6	0.0002331320273022925
YDR473C	0	0.00005019262572749034	0.00008423449061001567	0.0001003743070566582	1.511167850770805e-8	2.126847077349272e-6	0.0002391393025531409
YDR475C	0	0.	0.00003255889150111437	0.00004697086612473347	4.412282512743031e-9	0	0.0002391393025531409
YDR476C	0	0.	0.00004502159107817171	0.00006495007524755889	8.436557354652896e-9	0	0.0002391393025531409
YDR477W	0	0.00009373042491779383	0.0001253102043770128	0.0001405729517164196	2.634198269611598e-8	0.00001422750966839526	0.0002999320838012308
YDR478W	0	0.	0.00003643652559890138	0.00005256492697931108	5.525842585320947e-9	0	0.0002999320838012308
YDR479C	0	0.00009432444712289709	0.0001261043720355524	0.0001414638524717942	2.667693378489089e-8	0.00001431767563701842	0.0003018329579645428
YDR480W	0	0.	0.00003268774770343001	0.00004715676036683765	4.44727627076087e-9	0	0.0003018329579645428
YDR481C	0	0.0000468580983595271	0.0000786383679783044	0.00009370591294498382	1.31704745615024e-8	1.985553816222558e-6	0.0002232519520800587
YDR482C	0	0.00004893178215058734	0.00008211849999344187	0.00009785287324794729	1.436199271961639e-8	2.073421444996969e-6	0.0002331320273022925
YDR484W	0	0.00004764556177523072	0.00007995991861627867	0.00009528068639726436	1.361686807793072e-8	2.018920727723391e-6	0.0002270038292022903
YDR485C	0	0.	0.00003643652559890138	0.00005256492697931108	5.525842585320947e-9	0	0.0002270038292022903
YDR486C	0	0.00009432444712289709	0.0001261043720355524	0.0001414638524717942	2.667693378489089e-8	0.00001431767563701842	0.0003018329579645428
YDR487C	0	0.	0.00003391435112819827	0.00004892631820156798	4.787307732015113e-9	0	0.0003018329579645428
YDR488C	0	0.	0.00003248946226848758	0.00004687070412930623	4.393484766318905e-9	0	0.0003018329579645428
YDR489W	0	0.00004690405979859369	0.00007871550221206726	0.00009379782691165885	1.319632454462998e-8	1.987501322342084e-6	0.0002234709359425093
YDR490C	0	0.	0.00003250891251149469	0.00004689876399772766	4.398746812302423e-9	0	0.0002234709359425093
YDR491C	0	0.	0.00003391435112819827	0.00004892631820156798	4.787307732015113e-9	0	0.0002234709359425093
YDR492W	0	0.	0.00003268774770343001	0.00004715676036683765	4.44727627076087e-9	0	0.0002234709359425093
YDR493W	0	0.	0.00003643652559890138	0.00005256492697931108	5.525842585320947e-9	0	0.0002234709359425093
YDR494W	0	0.	0.00003391435112819827	0.00004892631820156798	4.787307732015113e-9	0	0.0002234709359425093
YDR495C	0	0.00009380841858813956	0.0001254144766691939	0.0001406899248359915	2.638584028786515e-8	0.00001423934823813468	0.0003001816640116637
YDR496C	0	0.00009432444712289709	0.0001261043720355524	0.0001414638524717942	2.667693378489089e-8	0.00001431767563701842	0.0003018329579645428
YDR497C	0	0.00009371857344154548	0.0001252943597506915	0.0001405551771437163	2.633532153761882e-8	0.00001422571074621478	0.0002998941590084123
YDR498C	0	0.	0.00003643652559890138	0.00005256492697931108	5.525842585320947e-9	0	0.0002998941590084123
YDR499W	0	0.0000469761679312488	0.00007883651681479559	0.0000939420291856847	1.323693121728795e-8	1.990556732585357e-6	0.000223814496024966
YDR501W	0	0.	0.00003335201535140686	0.00004811506524777482	4.62986571451244e-9	0	0.000223814496024966
YDR502C	0	0.	0.0000576028290532088	0.00008309995236053785	1.381034906391078e-8	0	0.000223814496024966
YDR503C	0	0.	0.00003255889150111437	0.00004697086612473347	4.412282512743031e-9	0	0.000223814496024966
YDR504C	0	0.00005257068992522032	0.00008822543129085035	0.0001051299440637882	1.657755617253797e-8	2.227613226745378e-6	0.0002504695172031271
YDR505C	0	0.00004764556177523072	0.00007995991861627867	0.00009528068639726436	1.361686807793072e-8	2.018920727723391e-6	0.0002270038292022903
YDR506C	0	0.	0.00003247777572785903	0.00004685384455418175	4.390324617448718e-9	0	0.0002270038292022903
YDR507C	0	0.	0.00003250891251149469	0.00004689876399772766	4.398746812302423e-9	0	0.0002270038292022903
YDR508C	0	0.00014148710847332	0.0001731703910805806	0.0001886287389826945	4.447351367538626e-8	0.0000336083276942144	0.0003747938412978275
YDR509W	0	0.	0.00003391435112819827	0.00004892631820156798	4.787307732015113e-9	0	0.0003747938412978275
YDR510CA	0	0.	0.00004502159107817171	0.00006495007524755889	8.436557354652896e-9	0	0.0003747938412978275
YDR510W	0	0.0007144806305589462	0.0007578366338272337	0.0007793470876653659	6.579606032928323e-7	0.00036904540661326	0.001227876579570223
YDR511W	0	0.0001467960571952806	0.0001796682243746407	0.000195706638823353	4.787369235886422e-8	0.00003486937601785731	0.0003888572961093837
YDR512C	0	0.	0.00003302285626895444	0.00004764020431511149	4.538929561802021e-9	0	0.0003888572961093837
YDR513W	0	0.00006495686203498153	0.0001090120663153796	0.0001298993355397335	2.530935449406509e-8	2.752472452435062e-6	0.0003094817272007497
YDR514C	0	0.	0.00003255889150111437	0.00004697086612473347	4.412282512743031e-9	0	0.0003094817272007497
YDR515W	0	0.	0.00005930095686474942	0.00008554965881286137	1.463656203827754e-8	0	0.0003094817272007497
YDR516C	0	0.0002348838102345706	0.0002663462976259875	0.0002818296517399356	9.266086217518943e-8	0.00008260153159947524	0.0005102763835393225
YDR517W	0	0.0001299129089668767	0.0001736832203414254	0.0001948377217133777	5.0604693528391e-8	0.00001971974460628707	0.0004157133485727407
YDR518W	0	0.	0.00005766399406759662	0.00008318818877263263	1.383969193466318e-8	0	0.0004157133485727407
YDR519W	0	0.0002446612801530425	0.0002774335359722903	0.000293561462644019	1.005358962296823e-7	0.00008603991712079796	0.0005315180098287775
YDR520C	0	0.0000469761679312488	0.00007883651681479559	0.0000939420291856847	1.323693121728795e-8	1.990556732585357e-6	0.000223814496024966
YDR522C	0	0.	0.00004502159107817171	0.00006495007524755889	8.436557354652896e-9	0	0.000223814496024966
YDR523C	0	0.	0.00003250891251149469	0.00004689876399772766	4.398746812302423e-9	0	0.000223814496024966
YDR524C	0	0.	0.00004502159107817171	0.00006495007524755889	8.436557354652896e-9	0	0.000223814496024966
YDR524CA	0	0.	0.00004502159107817171	0.00006495007524755889	8.436557354652896e-9	0	0.000223814496024966
YDR524WC	0	0.001234040871746674	0.00127731150786139	0.001298846489095789	1.771254159290125e-6	0.0007574531776983083	0.001877660109455025
YDR525W	0	0.	0.00004502159107817171	0.00006495007524755889	8.436557354652896e-9	0	0.001877660109455025
YDR525WA	0	0.0001577123401665696	0.0001930290617097876	0.0002102601892933831	5.525861738801889e-8	0.00003746236321813083	0.0004177744474524432
YDR527W	0	0.	0.00007129472200824931	0.0001028514261576841	2.115519595817637e-8	0	0.0004177744474524432
YDR528W	0	0.	0.00004502159107817171	0.00006495007524755889	8.436557354652896e-9	0	0.0004177744474524432
YDR529C	0	0.0004546809125932743	0.0004981147622837118	0.0005195777760335379	3.036893808402256e-7	0.0001931972390725765	0.0008852369576853472
YDR530C	0	0.00004764556177523072	0.00007995991861627867	0.00009528068639726436	1.361686807793072e-8	2.018920727723391e-6	0.0002270038292022903
YDR531W	0	0.	0.00005766399406759662	0.00008318818877263263	1.383969193466318e-8	0	0.0002270038292022903
YDR532C	0	0.00006495686203498153	0.0001090120663153796	0.0001298993355397335	2.530935449406509e-8	2.752472452435062e-6	0.0003094817272007497
YDR534C	0	0.	0.00003268774770343001	0.00004715676036683765	4.44727627076087e-9	0	0.0003094817272007497
YDR535C	0	0.	0.00003643652559890138	0.00005256492697931108	5.525842585320947e-9	0	0.0003094817272007497
YDR536W	0	0.	0.00003247892802282253	0.00004685550690418829	4.390636156836302e-9	0	0.0003094817272007497
YDR537C	0	0.	0.00003268774770343001	0.00004715676036683765	4.44727627076087e-9	0	0.0003094817272007497
YDR538W	0	0.	0.00003255889150111437	0.00004697086612473347	4.412282512743031e-9	0	0.0003094817272007497
YDR539W	0	0.	0.00003268774770343001	0.00004715676036683765	4.44727627076087e-9	0	0.0003094817272007497
YDR540C	0	0.	0.00004502159107817171	0.00006495007524755889	8.436557354652896e-9	0	0.0003094817272007497
YDR541C	0	0.	0.00003302285626895444	0.00004764020431511149	4.538929561802021e-9	0	0.0003094817272007497
YDR542W	0	0.	0.00006223870466435522	0.00008978760564894855	1.612256513344233e-8	0	0.0003094817272007497
YDR543C	0	0.	0.00003391435112819827	0.00004892631820156798	4.787307732015113e-9	0	0.0003094817272007497
YDR544C	0	0.	0.00003643652559890138	0.00005256492697931108	5.525842585320947e-9	0	0.0003094817272007497
YDR545CA	0	0.	0.00004123271193620223	0.00005948410659535849	7.076331551915957e-9	0	0.0003094817272007497
YDR545W	0	0.	0.00006039504053304147	0.00008712796919052073	1.518159099782373e-8	0	0.0003094817272007497
YEL001C	0	0.0002829768442415488	0.0003145357666493407	0.0003301034510718911	1.245283593487146e-7	0.0001108610282221012	0.0005782081784375172
YEL002C	0	0.0001905839142921286	0.0002225337333571067	0.0002382037993266447	6.808553086226823e-8	0.00005751539528509958	0.0004492278514451406
YEL003W	0	0.000102862361144853	0.000172621206569448	0.000205693536524375	6.345993631750599e-8	4.359052267740977e-6	0.0004900509950825976
YEL004W	0	0.	0.00003391435112819827	0.00004892631820156798	4.787307732015113e-9	0	0.0004900509950825976
YEL005C	0	0.00004764556177523072	0.00007995991861627867	0.00009528068639726436	1.361686807793072e-8	2.018920727723391e-6	0.0002270038292022903
YEL006W	0	0.00004893178215058734	0.00008211849999344187	0.00009785287324794729	1.436199271961639e-8	2.073421444996969e-6	0.0002331320273022925
YEL007W	0	0.	0.00003302285626895444	0.00004764020431511149	4.538929561802021e-9	0	0.0002331320273022925
YEL008CA	0	0.	0.00003391435112819827	0.00004892631820156798	4.787307732015113e-9	0	0.0002331320273022925
YEL008W	0	0.	0.00003302285626895444	0.00004764020431511149	4.538929561802021e-9	0	0.0002331320273022925
YEL009C	0	0.000389728943099857	0.0004331930478294287	0.0004546334081705855	2.362058175254404e-7	0.0001526832340450921	0.0007963336996287236
YEL009CA	0	0.	0.00003643652559890138	0.00005256492697931108	5.525842585320947e-9	0	0.0007963336996287236
YEL010W	0	0.00006495686203498153	0.0001090120663153796	0.0001298993355397335	2.530935449406509e-8	2.752472452435062e-6	0.0003094817272007497
YEL011W	0	0.0002342941800245598	0.0002656776812713427	0.000281122164108689	9.219622449757398e-8	0.00008239418017348404	0.0005089954045586861
YEL012W	0	0.	0.00003302285626895444	0.00004764020431511149	4.538929561802021e-9	0	0.0005089954045586861
YEL013W	0	0.00009529140138585273	0.0001273971243193176	0.0001429140674184003	2.722669549988953e-8	0.00001446444865150522	0.0003049272144557017
YEL015W	0	0.	0.00003247892802282253	0.00004685550690418829	4.390636156836302e-9	0	0.0003049272144557017
YEL016C	0	0.	0.00003250891251149469	0.00004689876399772766	4.398746812302423e-9	0	0.0003049272144557017
YEL017W	0	0.	0.00004502159107817171	0.00006495007524755889	8.436557354652896e-9	0	0.0003049272144557017
YEL018CA	0	0.	0.00003302285626895444	0.00004764020431511149	4.538929561802021e-9	0	0.0003049272144557017
YEL018W	0	0.	0.00003255889150111437	0.00004697086612473347	4.412282512743031e-9	0	0.0003049272144557017
YEL019C	0	0.	0.00003643652559890138	0.00005256492697931108	5.525842585320947e-9	0	0.0003049272144557017
YEL020C	0	0.	0.00006555784137296497	0.00009457569453959911	1.78878813787425e-8	0	0.0003049272144557017
YEL020CB	0	0.	0.00003992240195453239	0.00005759380407037874	6.633731331666232e-9	0	0.0003049272144557017
YEL020WA	0	0.	0.00003302285626895444	0.00004764020431511149	4.538929561802021e-9	0	0.0003049272144557017
YEL021W	0	0.	0.00003261776844569202	0.00004705580487440251	4.428254702733157e-9	0	0.0003049272144557017
YEL022W	0	0.0000468759975924424	0.00007866840715152033	0.00009374170794095758	1.318053857179849e-8	1.986312253415861e-6	0.0002233372332053811
YEL023C	0	0.	0.00003248946226848758	0.00004687070412930623	4.393484766318905e-9	0	0.0002233372332053811
YEL024W	0	0.00004764556177523072	0.00007995991861627867	0.00009528068639726436	1.361686807793072e-8	2.018920727723391e-6	0.0002270038292022903
YEL025C	0	0.	0.00003247732635595667	0.00004685319626963724	4.390203126073501e-9	0	0.0002270038292022903
YEL028W	0	0.	0.00003391435112819827	0.00004892631820156798	4.787307732015113e-9	0	0.0002270038292022903
YEL029C	0	0.	0.00003643652559890138	0.00005256492697931108	5.525842585320947e-9	0	0.0002270038292022903
YEL030CA	0	0.	0.00003391435112819827	0.00004892631820156798	4.787307732015113e-9	0	0.0002270038292022903
YEL030W	0	0.	0.00007129472200824931	0.0001028514261576841	2.115519595817637e-8	0	0.0002270038292022903
YEL031W	0	0.0001874383479413089	0.0002188608090008761	0.0002342722243060542	6.585655631645339e-8	0.00005656612594626117	0.00044181324191406
YEL032W	0	0.	0.0000324818829838787	0.00004685976987914051	4.391435127313427e-9	0	0.00044181324191406
YEL033W	0	0.	0.00004346397080356453	0.00006270300075319573	7.862900231909346e-9	0	0.00044181324191406
YEL034CA	0	0.00009395263287277982	0.0001256072814606061	0.0001409062141010392	2.646703129889716e-8	0.00001426123836075967	0.0003006431505376943
YEL034W	0	0.	0.00008258428411380554	0.0001191365071439726	2.838399416869593e-8	0	0.0003006431505376943
YEL035C	0	0.	0.00004502159107817171	0.00006495007524755889	8.436557354652896e-9	0	0.0003006431505376943
YEL036C	0	0.0001874620502481578	0.0002188884850366841	0.0002343018493180421	6.58732132708513e-8	0.00005657327882663271	0.0004418691121345169
YEL037C	0	0.00009395263287277982	0.0001256072814606061	0.0001409062141010392	2.646703129889716e-8	0.00001426123836075967	0.0003006431505376943
YEL038W	0	0.00006495686203498153	0.0001090120663153796	0.0001298993355397335	2.530935449406509e-8	2.752472452435062e-6	0.0003094817272007497
YEL039C	0	0.0001957285501660153	0.0002285408683990064	0.0002446339594629576	7.181100596688171e-8	0.00005906794683540499	0.0004613545645792346
YEL040W	0	0.0001405960875073223	0.0001720798341752855	0.0001874408267199247	4.391512110373057e-8	0.00003339668156086119	0.0003724335134969965
YEL041W	0	0.00009432444712289709	0.0001261043720355524	0.0001414638524717942	2.667693378489089e-8	0.00001431767563701842	0.0003018329579645428
YEL042W	0	0.00004686506243121006	0.0000786500553483421	0.00009371983973849429	1.317438971886466e-8	1.985848902091769e-6	0.0002232851324896961
YEL043W	0	0.	0.0000324818829838787	0.00004685976987914051	4.391435127313427e-9	0	0.0002232851324896961
YEL045C	0	0.00004893178215058734	0.00008211849999344187	0.00009785287324794729	1.436199271961639e-8	2.073421444996969e-6	0.0002331320273022925
YEL046C	0	0.00004893178215058734	0.00008211849999344187	0.00009785287324794729	1.436199271961639e-8	2.073421444996969e-6	0.0002331320273022925
YEL047C	0	0.0007046737266802401	0.0007359979336675285	0.000751568959902021	6.001257725280991e-7	0.0004042423799111786	0.001126180596054518
YEL049W	0	0.	0.00007129472200824931	0.0001028514261576841	2.115519595817637e-8	0	0.001126180596054518
YEL050C	0	0.00004893178215058734	0.00008211849999344187	0.00009785287324794729	1.436199271961639e-8	2.073421444996969e-6	0.0002331320273022925
YEL050WA	0	0.	0.00003643652559890138	0.00005256492697931108	5.525842585320947e-9	0	0.0002331320273022925
YEL052W	0	0.	0.00003391435112819827	0.00004892631820156798	4.787307732015113e-9	0	0.0002331320273022925
YEL053C	0	0.	0.00003268774770343001	0.00004715676036683765	4.44727627076087e-9	0	0.0002331320273022925
YEL054C	0	0.0009462862198358663	0.000981318366197588	0.0009987489827573119	1.049942317279173e-6	0.0005723891506323749	0.001455450284386631
YEL055C	0	0.	0.00003250132414295404	0.00004688781665378477	4.396693490490399e-9	0	0.001455450284386631
YEL056W	0	0.	0.00003268774770343001	0.00004715676036683765	4.44727627076087e-9	0	0.001455450284386631
YEL057C	0	0.	0.00003643652559890138	0.00005256492697931108	5.525842585320947e-9	0	0.001455450284386631
YEL058W	0	0.0004221473058769964	0.0004534803055904797	0.0004690010969449056	2.419449585590022e-7	0.0002013562045467859	0.0007645501700036642
YEL059CA	0	0.0003247761578621758	0.0003682793899596488	0.0003896882245789537	1.771565872353216e-7	0.0001142141194583766	0.0007055628499705612
YEL059W	0	0.	0.00003391435112819827	0.00004892631820156798	4.787307732015113e-9	0	0.0007055628499705612
YEL060C	0	0.0000468759975924424	0.00007866840715152033	0.00009374170794095758	1.318053857179849e-8	1.986312253415861e-6	0.0002233372332053811
YEL061C	0	0.	0.0000324818829838787	0.00004685976987914051	4.391435127313427e-9	0	0.0002233372332053811
YEL062W	0	0.	0.00003268774770343001	0.00004715676036683765	4.44727627076087e-9	0	0.0002233372332053811
YEL063C	0	0.	0.00003943367735924634	0.00005688874979340493	6.47230753286337e-9	0	0.0002233372332053811
YEL064C	0	0.	0.00003247777572785903	0.00004685384455418175	4.390324617448718e-9	0	0.0002233372332053811
YEL065W	0	0.0001405832978650987	0.0001720641804085525	0.0001874237755211504	4.390713166183268e-8	0.00003339364361008177	0.0003723996335354022
YEL066W	0	0.00004893178215058734	0.00008211849999344187	0.00009785287324794729	1.436199271961639e-8	2.073421444996969e-6	0.0002331320273022925
YEL067C	0	0.	0.00003391435112819827	0.00004892631820156798	4.787307732015113e-9	0	0.0002331320273022925
YEL068C	0	0.00006495686203498153	0.0001090120663153796	0.0001298993355397335	2.530935449406509e-8	2.752472452435062e-6	0.0003094817272007497
YEL069C	0	0.	0.00003247777572785903	0.00004685384455418175	4.390324617448718e-9	0	0.0003094817272007497
YEL070W	0	0.	0.00005756972570105483	0.00008305219758617934	1.379448127945637e-8	0	0.0003094817272007497
YEL071W	0	0.0000469761679312488	0.00007883651681479559	0.0000939420291856847	1.323693121728795e-8	1.990556732585357e-6	0.000223814496024966
YEL072W	0	0.	0.00003250891251149469	0.00004689876399772766	4.398746812302423e-9	0	0.000223814496024966
YEL073C	0	0.	0.00003643652559890138	0.00005256492697931108	5.525842585320947e-9	0	0.000223814496024966
YEL074W	0	0.	0.00003391435112819827	0.00004892631820156798	4.787307732015113e-9	0	0.000223814496024966
YEL075C	0	0.	0.00004502159107817171	0.00006495007524755889	8.436557354652896e-9	0	0.000223814496024966
YEL075WA	0	0.	0.00004123271193620223	0.00005948410659535849	7.076331551915957e-9	0	0.000223814496024966
YEL076C	0	0.	0.00003643652559890138	0.00005256492697931108	5.525842585320947e-9	0	0.000223814496024966
YEL076CA	0	0.	0.00003643652559890138	0.00005256492697931108	5.525842585320947e-9	0	0.000223814496024966
YEL077C	0	0.	0.00006039904788421179	0.00008713375013330306	1.518360560848755e-8	0	0.000223814496024966
YEL077WA	0	0.	0.00004123271193620223	0.00005948410659535849	7.076331551915957e-9	0	0.000223814496024966
YER001W	0	0.00004716207764735606	0.00007914851751911249	0.00009431381248931466	1.334191135681697e-8	1.998434216048102e-6	0.0002247002649619965
YER003C	0	0.00009432444712289709	0.0001261043720355524	0.0001414638524717942	2.667693378489089e-8	0.00001431767563701842	0.0003018329579645428
YER004W	0	0.00005257068992522032	0.00008822543129085035	0.0001051299440637882	1.657755617253797e-8	2.227613226745378e-6	0.0002504695172031271
YER005W	0	0.00004685913661254872	0.00007864011041400959	0.0000937079892498071	1.317105822393262e-8	1.98559780970579e-6	0.0002232568988500724
YER006CA	0	0.	0.00004502159107817171	0.00006495007524755889	8.436557354652896e-9	0	0.0002232568988500724
YER006W	0	0.	0.00003391435112819827	0.00004892631820156798	4.787307732015113e-9	0	0.0002232568988500724
YER007CA	0	0.0001948681406673853	0.0002385048901305273	0.0002597953374736909	8.436225608883693e-8	0.00004628833320402018	0.0005161971955273901
YER007W	0	0.00004893178215058734	0.00008211849999344187	0.00009785287324794729	1.436199271961639e-8	2.073421444996969e-6	0.0002331320273022925
YER008C	0	0.	0.00005756414347768034	0.00008304414469135453	1.379180639119331e-8	0	0.0002331320273022925
YER009W	0	0.0009742672863501796	0.001017574769487091	0.001039102567435432	1.147152654448503e-6	0.0005588982535693564	0.001557029907637144
YER011W	0	0.00005257068992522032	0.00008822543129085035	0.0001051299440637882	1.657755617253797e-8	2.227613226745378e-6	0.0002504695172031271
YER012W	0	0.0002598225570086121	0.0003033794142981685	0.0003247422248984181	1.265420066874601e-7	0.00007841072186856999	0.0006124298855548878
YER013W	0	0.00004685913661254872	0.00007864011041400959	0.0000937079892498071	1.317105822393262e-8	1.98559780970579e-6	0.0002232568988500724
YER014CA	0	0.	0.00003643652559890138	0.00005256492697931108	5.525842585320947e-9	0	0.0002232568988500724
YER014W	0	0.	0.00003391435112819827	0.00004892631820156798	4.787307732015113e-9	0	0.0002232568988500724
YER015W	0	0.	0.00003250891251149469	0.00004689876399772766	4.398746812302423e-9	0	0.0002232568988500724
YER016W	0	0.	0.00003255889150111437	0.00004697086612473347	4.412282512743031e-9	0	0.0002232568988500724
YER017C	0	0.	0.00003247892802282253	0.00004685550690418829	4.390636156836302e-9	0	0.0002232568988500724
YER018C	0	0.	0.00003643652559890138	0.00005256492697931108	5.525842585320947e-9	0	0.0002232568988500724
YER019W	0	0.0000468759975924424	0.00007866840715152033	0.00009374170794095758	1.318053857179849e-8	1.986312253415861e-6	0.0002233372332053811
YER020W	0	0.00009529140138585273	0.0001273971243193176	0.0001429140674184003	2.722669549988953e-8	0.00001446444865150522	0.0003049272144557017
YER021W	0	0.00004690405979859369	0.00007871550221206726	0.00009379782691165885	1.319632454462998e-8	1.987501322342084e-6	0.0002234709359425093
YER022W	0	0.00009395263287277982	0.0001256072814606061	0.0001409062141010392	2.646703129889716e-8	0.00001426123836075967	0.0003006431505376943
YER023CA	0	0.	0.00003643652559890138	0.00005256492697931108	5.525842585320947e-9	0	0.0003006431505376943
YER023W	0	0.00009529140138585273	0.0001273971243193176	0.0001429140674184003	2.722669549988953e-8	0.00001446444865150522	0.0003049272144557017
YER024W	0	0.	0.00003478303097563167	0.00005017951771443648	5.035693487542487e-9	0	0.0003049272144557017
YER025W	0	0.00008555839679700345	0.0001435845159310745	0.0001710951557907702	4.390755237690053e-8	3.625559622050433e-6	0.0004076269895914035
YER026C	0	0.0001905839142921286	0.0002225337333571067	0.0002382037993266447	6.808553086226823e-8	0.00005751539528509958	0.0004492278514451406
YER027C	0	0.	0.00003250891251149469	0.00004689876399772766	4.398746812302423e-9	0	0.0004492278514451406
YER028C	0	0.	0.00003255889150111437	0.00004697086612473347	4.412282512743031e-9	0	0.0004492278514451406
YER029C	0	0.	0.00004502159107817171	0.00006495007524755889	8.436557354652896e-9	0	0.0004492278514451406
YER030W	0	0.	0.00004502159107817171	0.00006495007524755889	8.436557354652896e-9	0	0.0004492278514451406
YER031C	0	0.0003247761578621758	0.0003682793899596488	0.0003896882245789537	1.771565872353216e-7	0.0001142141194583766	0.0007055628499705612
YER032W	0	0.	0.00003247708276133321	0.00004685284484208502	4.390137267707194e-9	0	0.0007055628499705612
YER033C	0	0.	0.0000324818829838787	0.00004685976987914051	4.391435127313427e-9	0	0.0007055628499705612
YER034W	0	0.	0.00003643652559890138	0.00005256492697931108	5.525842585320947e-9	0	0.0007055628499705612
YER035W	0	0.	0.00003391435112819827	0.00004892631820156798	4.787307732015113e-9	0	0.0007055628499705612
YER036C	0	0.00004893178215058734	0.00008211849999344187	0.00009785287324794729	1.436199271961639e-8	2.073421444996969e-6	0.0002331320273022925
YER037W	0	0.00009395263287277982	0.0001256072814606061	0.0001409062141010392	2.646703129889716e-8	0.00001426123836075967	0.0003006431505376943
YER038WA	0	0.	0.00004502159107817171	0.00006495007524755889	8.436557354652896e-9	0	0.0003006431505376943
YER039C	0	0.00006495686203498153	0.0001090120663153796	0.0001298993355397335	2.530935449406509e-8	2.752472452435062e-6	0.0003094817272007497
YER039CA	0	0.	0.00003643652559890138	0.00005256492697931108	5.525842585320947e-9	0	0.0003094817272007497
YER040W	0	0.	0.00003250891251149469	0.00004689876399772766	4.398746812302423e-9	0	0.0003094817272007497
YER041W	0	0.	0.00005775992331031834	0.00008332657589521756	1.38857750497922e-8	0	0.0003094817272007497
YER042W	0	0.	0.00003302285626895444	0.00004764020431511149	4.538929561802021e-9	0	0.0003094817272007497
YER043C	0	0.0007030074641027553	0.0007342575874890341	0.0007497917868275949	5.972909833341228e-7	0.000403286536594036	0.001123517560329219
YER044C	0	0.0003154254917265047	0.000350603448931954	0.0003679563815781384	1.547251841577857e-7	0.0001235731848491839	0.0006445117508192643
YER044CA	0	0.	0.00003302285626895444	0.00004764020431511149	4.538929561802021e-9	0	0.0006445117508192643
YER045C	0	0.00004690405979859369	0.00007871550221206726	0.00009379782691165885	1.319632454462998e-8	1.987501322342084e-6	0.0002234709359425093
YER046WA	0	0.	0.00003643652559890138	0.00005256492697931108	5.525842585320947e-9	0	0.0002234709359425093
YER047C	0	0.	0.00003248946226848758	0.00004687070412930623	4.393484766318905e-9	0	0.0002234709359425093
YER048C	0	0.00004716207764735606	0.00007914851751911249	0.00009431381248931466	1.334191135681697e-8	1.998434216048102e-6	0.0002247002649619965
YER048WA	0	0.	0.00003643652559890138	0.00005256492697931108	5.525842585320947e-9	0	0.0002247002649619965
YER049W	0	0.	0.00005782142255160958	0.00008341529442149698	1.391535873745003e-8	0	0.0002247002649619965
YER050C	0	0.0001948681406673853	0.0002385048901305273	0.0002597953374736909	8.436225608883693e-8	0.00004628833320402018	0.0005161971955273901
YER051W	0	0.00009529140138585273	0.0001273971243193176	0.0001429140674184003	2.722669549988953e-8	0.00001446444865150522	0.0003049272144557017
YER052C	0	0.0000468759975924424	0.00007866840715152033	0.00009374170794095758	1.318053857179849e-8	1.986312253415861e-6	0.0002233372332053811
YER053C	0	0.0001886500617455215	0.000220275668365143	0.0002357867194960777	6.671079456066693e-8	0.00005693179691668246	0.0004446694490894906
YER054C	0	0.	0.00003250891251149469	0.00004689876399772766	4.398746812302423e-9	0	0.0004446694490894906
YER055C	0	0.00014148710847332	0.0001731703910805806	0.0001886287389826945	4.447351367538626e-8	0.0000336083276942144	0.0003747938412978275
YER056C	0	0.00009373042491779383	0.0001253102043770128	0.0001405729517164196	2.634198269611598e-8	0.00001422750966839526	0.0002999320838012308
YER056CA	0	0.002013283123273547	0.002056468177453108	0.002077997553227741	4.452767044967449e-6	0.001384098644273811	0.002808850301090857
YER057C	0	0.	0.00005930095686474942	0.00008554965881286137	1.463656203827754e-8	0	0.002808850301090857
YER058W	0	0.00006495686203498153	0.0001090120663153796	0.0001298993355397335	2.530935449406509e-8	2.752472452435062e-6	0.0003094817272007497
YER059W	0	0.	0.00003391435112819827	0.00004892631820156798	4.787307732015113e-9	0	0.0003094817272007497
YER060W	0	0.	0.00003268774770343001	0.00004715676036683765	4.44727627076087e-9	0	0.0003094817272007497
YER060WA	0	0.	0.00003268774770343001	0.00004715676036683765	4.44727627076087e-9	0	0.0003094817272007497
YER061C	0	0.	0.00003255889150111437	0.00004697086612473347	4.412282512743031e-9	0	0.0003094817272007497
YER062C	0	0.00006495686203498153	0.0001090120663153796	0.0001298993355397335	2.530935449406509e-8	2.752472452435062e-6	0.0003094817272007497
YER064C	0	0.	0.00004502159107817171	0.00006495007524755889	8.436557354652896e-9	0	0.0003094817272007497
YER065C	0	0.	0.00003248946226848758	0.00004687070412930623	4.393484766318905e-9	0	0.0003094817272007497
YER066W	0	0.	0.00007129472200824931	0.0001028514261576841	2.115519595817637e-8	0	0.0003094817272007497
YER067CA	0	0.	0.00003643652559890138	0.00005256492697931108	5.525842585320947e-9	0	0.0003094817272007497
YER067W	0	0.	0.00007129472200824931	0.0001028514261576841	2.115519595817637e-8	0	0.0003094817272007497
YER068CA	0	0.	0.00004502159107817171	0.00006495007524755889	8.436557354652896e-9	0	0.0003094817272007497
YER068W	0	0.	0.00003255889150111437	0.00004697086612473347	4.412282512743031e-9	0	0.0003094817272007497
YER069W	0	0.	0.00003247892802282253	0.00004685550690418829	4.390636156836302e-9	0	0.0003094817272007497
YER070W	0	0.00004685807523039138	0.00007863832916207158	0.00009370586669119012	1.317046155941659e-8	1.98555283617359e-6	0.0002232518418808264
YER072W	0	0.0005257109566593767	0.0005608151927126998	0.0005782191549810189	3.647118653781115e-7	0.0002617946648444435	0.000925736300762864
YER073W	0	0.0007885698187337572	0.0008236238954146228	0.0008410490290058621	7.515319322049269e-7	0.0004523693183641054	0.001260262785350808
YER075C	0	0.00009371649696376588	0.0001252915836391383	0.0001405520628897687	2.633415453360056e-8	0.0000142253955603381	0.000299887514264215
YER076C	0	0.	0.00003391435112819827	0.00004892631820156798	4.787307732015113e-9	0	0.000299887514264215
YER076WA	0	0.	0.00004502159107817171	0.00006495007524755889	8.436557354652896e-9	0	0.000299887514264215
YER077C	0	0.0000469761679312488	0.00007883651681479559	0.0000939420291856847	1.323693121728795e-8	1.990556732585357e-6	0.000223814496024966
YER078C	0	0.	0.00003255889150111437	0.00004697086612473347	4.412282512743031e-9	0	0.000223814496024966
YER079CA	0	0.	0.00003643652559890138	0.00005256492697931108	5.525842585320947e-9	0	0.000223814496024966
YER079W	0	0.00004893178215058734	0.00008211849999344187	0.00009785287324794729	1.436199271961639e-8	2.073421444996969e-6	0.0002331320273022925
YER080W	0	0.00004689311154269164	0.00007869712843305337	0.00009377593252296209	1.319016464372664e-8	1.987037416009759e-6	0.0002234187728427269
YER081W	0	0.0002454552150354783	0.0002866037405182956	0.0003067853902911562	1.129345411176636e-7	0.00007407474647126831	0.0005785656443485777
YER082C	0	0.	0.00003268774770343001	0.00004715676036683765	4.44727627076087e-9	0	0.0005785656443485777
YER083C	0	0.	0.00003268774770343001	0.00004715676036683765	4.44727627076087e-9	0	0.0005785656443485777
YER084W	0	0.	0.00003643652559890138	0.00005256492697931108	5.525842585320947e-9	0	0.0005785656443485777
YER084WA	0	0.	0.00003391435112819827	0.00004892631820156798	4.787307732015113e-9	0	0.0005785656443485777
YER085C	0	0.	0.00003391435112819827	0.00004892631820156798	4.787307732015113e-9	0	0.0005785656443485777
YER086W	0	0.	0.00003248946226848758	0.00004687070412930623	4.393484766318905e-9	0	0.0005785656443485777
YER087CA	0	0.0000469761679312488	0.00007883651681479559	0.0000939420291856847	1.323693121728795e-8	1.990556732585357e-6	0.000223814496024966
YER087CB	0	0.	0.00004502159107817171	0.00006495007524755889	8.436557354652896e-9	0	0.000223814496024966
YER087W	0	0.00009372189837345966	0.0001252988049606973	0.0001405601638004016	2.633719024074824e-8	0.00001422621543415567	0.0002999047988074594
YER088C	0	0.	0.00003268774770343001	0.00004715676036683765	4.44727627076087e-9	0	0.0002999047988074594
YER088CA	0	0.	0.00004123271193620223	0.00005948410659535849	7.076331551915957e-9	0	0.0002999047988074594
YER088WB	0	0.	0.00003643652559890138	0.00005256492697931108	5.525842585320947e-9	0	0.0002999047988074594
YER089C	0	0.	0.00005782142255160958	0.00008341529442149698	1.391535873745003e-8	0	0.0002999047988074594
YER090W	0	0.	0.00003302285626895444	0.00004764020431511149	4.538929561802021e-9	0	0.0002999047988074594
YER091CA	0	0.	0.00004502159107817171	0.00006495007524755889	8.436557354652896e-9	0	0.0002999047988074594
YER092W	0	0.00005257068992522032	0.00008822543129085035	0.0001051299440637882	1.657755617253797e-8	2.227613226745378e-6	0.0002504695172031271
YER093C	0	0.0001405960875073223	0.0001720798341752855	0.0001874408267199247	4.391512110373057e-8	0.00003339668156086119	0.0003724335134969965
YER093CA	0	0.00004764556177523072	0.00007995991861627867	0.00009528068639726436	1.361686807793072e-8	2.018920727723391e-6	0.0002270038292022903
YER094C	0	0.0003425274513298625	0.0003752481076817612	0.0003914171794087127	1.723489202667398e-7	0.0001455420890742848	0.0006668827348197247
YER095W	0	0.	0.00004502159107817171	0.00006495007524755889	8.436557354652896e-9	0	0.0006668827348197247
YER096W	0	0.	0.00003302285626895444	0.00004764020431511149	4.538929561802021e-9	0	0.0006668827348197247
YER098W	0	0.	0.00003391435112819827	0.00004892631820156798	4.787307732015113e-9	0	0.0006668827348197247
YER099C	0	0.00005662452970223992	0.00009502868317068862	0.0001132367377967334	1.923279190683365e-8	2.399389487164702e-6	0.0002697837507574114
YER100W	0	0.0004546809125932743	0.0004981147622837118	0.0005195777760335379	3.036893808402256e-7	0.0001931972390725765	0.0008852369576853472
YER101C	0	0.	0.00003302285626895444	0.00004764020431511149	4.538929561802021e-9	0	0.0008852369576853472
YER102W	0	0.003246842082875591	0.003289915636706737	0.003311412094033391	0.00001117983972633773	0.002427697175401688	0.004231748614865958
YER103W	0	0.	0.00004502159107817171	0.00006495007524755889	8.436557354652896e-9	0	0.004231748614865958
YER104W	0	0.	0.00003302285626895444	0.00004764020431511149	4.538929561802021e-9	0	0.004231748614865958
YER105C	0	0.0000469761679312488	0.00007883651681479559	0.0000939420291856847	1.323693121728795e-8	1.990556732585357e-6	0.000223814496024966
YER107C	0	0.	0.00003302285626895444	0.00004764020431511149	4.538929561802021e-9	0	0.000223814496024966
YER107WA	0	0.	0.00004502159107817171	0.00006495007524755889	8.436557354652896e-9	0	0.000223814496024966
YER109C	0	0.	0.00003302285626895444	0.00004764020431511149	4.538929561802021e-9	0	0.000223814496024966
YER110C	0	0.	0.00005766399406759662	0.00008318818877263263	1.383969193466318e-8	0	0.000223814496024966
YER111C	0	0.	0.00003255889150111437	0.00004697086612473347	4.412282512743031e-9	0	0.000223814496024966
YER113C	0	0.	0.00003247715109781775	0.00004685294344353237	4.390155745804548e-9	0	0.000223814496024966
YER114C	0	0.	0.00003247892802282253	0.00004685550690418829	4.390636156836302e-9	0	0.000223814496024966
YER115C	0	0.	0.00003302285626895444	0.00004764020431511149	4.538929561802021e-9	0	0.000223814496024966
YER116C	0	0.	0.00003943367735924634	0.00005688874979340493	6.47230753286337e-9	0	0.000223814496024966
YER118C	0	0.00006495686203498153	0.0001090120663153796	0.0001298993355397335	2.530935449406509e-8	2.752472452435062e-6	0.0003094817272007497
YER119C	0	0.	0.00003479695153431622	0.00005019960015729452	5.039724991256197e-9	0	0.0003094817272007497
YER120W	0	0.0001299129089668767	0.0001736832203414254	0.0001948377217133777	5.0604693528391e-8	0.00001971974460628707	0.0004157133485727407
YER121W	0	0.	0.00003643652559890138	0.00005256492697931108	5.525842585320947e-9	0	0.0004157133485727407
YER122C	0	0.00004764556177523072	0.00007995991861627867	0.00009528068639726436	1.361686807793072e-8	2.018920727723391e-6	0.0002270038292022903
YER123W	0	0.	0.00003255889150111437	0.00004697086612473347	4.412282512743031e-9	0	0.0002270038292022903
YER124C	0	0.	0.00003250891251149469	0.00004689876399772766	4.398746812302423e-9	0	0.0002270038292022903
YER125W	0	0.00005023736007431358	0.00008430956526515874	0.0001004637666751469	1.513862743601618e-8	2.128742606440848e-6	0.0002393524385596667
YER126C	0	0.0001957285501660153	0.0002285408683990064	0.0002446339594629576	7.181100596688171e-8	0.00005906794683540499	0.0004613545645792346
YER127W	0	0.	0.00003302285626895444	0.00004764020431511149	4.538929561802021e-9	0	0.0004613545645792346
YER128W	0	0.	0.00003255889150111437	0.00004697086612473347	4.412282512743031e-9	0	0.0004613545645792346
YER129W	0	0.	0.00003247710842238194	0.00004685288186161844	4.390144205232764e-9	0	0.0004613545645792346
YER130C	0	0.	0.00005782142255160958	0.00008341529442149698	1.391535873745003e-8	0	0.0004613545645792346
YER132C	0	0.	0.00003247847861410999	0.00004685485857364167	4.390514652529151e-9	0	0.0004613545645792346
YER133W	0	0.0003914608925960739	0.0004241634681223615	0.0004403453934394495	2.154371939914545e-7	0.0001772945360470327	0.0007327177084214547
YER135C	0	0.	0.00003391435112819827	0.00004892631820156798	4.787307732015113e-9	0	0.0007327177084214547
YER136W	0	0.0000469761679312488	0.00007883651681479559	0.0000939420291856847	1.323693121728795e-8	1.990556732585357e-6	0.000223814496024966
YER137C	0	0.00004764556177523072	0.00007995991861627867	0.00009528068639726436	1.361686807793072e-8	2.018920727723391e-6	0.0002270038292022903
YER137CA	0	0	0.0001098398255939598	0.0001584387821395853	5.017879053514562e-8	0	0.0002270038292022903
YER137WA	0	0.	0.00003391435112819827	0.00004892631820156798	4.787307732015113e-9	0	0.0002270038292022903
YER138C	0	0	0.00009228623065644407	0.0001331301009144946	3.544127011821238e-8	0	0.0002270038292022903
YER139C	0	0.	0.00003643652559890138	0.00005256492697931108	5.525842585320947e-9	0	0.0002270038292022903
YER140W	0	0.	0.00003248946226848758	0.00004687070412930623	4.393484766318905e-9	0	0.0002270038292022903
YER141W	0	0.	0.00003255889150111437	0.00004697086612473347	4.412282512743031e-9	0	0.0002270038292022903
YER142C	0	0.00004764556177523072	0.00007995991861627867	0.00009528068639726436	1.361686807793072e-8	2.018920727723391e-6	0.0002270038292022903
YER143W	0	0.	0.00003391435112819827	0.00004892631820156798	4.787307732015113e-9	0	0.0002270038292022903
YER144C	0	0.00004685913661254872	0.00007864011041400959	0.0000937079892498071	1.317105822393262e-8	1.98559780970579e-6	0.0002232568988500724
YER145C	0	0.0001429375188766058	0.000174945606979646	0.0001905624302895014	4.539001352444271e-8	0.00003395284703398805	0.0003786359971265344
YER145CA	0	0.00006495686203498153	0.0001090120663153796	0.0001298993355397335	2.530935449406509e-8	2.752472452435062e-6	0.0003094817272007497
YER146W	0	0.0005196320662141275	0.0005630414717231001	0.0005845213280428657	3.796069591791147e-7	0.0002353444263523414	0.0009726193924494524
YER147C	0	0.0001405756070516245	0.0001720547673068534	0.0001874135220999349	4.390232770949102e-8	0.00003339181679564257	0.0003723792604471915
YER147CA	0	0.	0.00003643652559890138	0.00005256492697931108	5.525842585320947e-9	0	0.0003723792604471915
YER148W	0	0.00009786380120289189	0.0001308362458538196	0.0001467720869802693	2.87165309637954e-8	0.00001485491130074512	0.0003131588872998533
YER148WA	0	0.	0.00004502159107817171	0.00006495007524755889	8.436557354652896e-9	0	0.0003131588872998533
YER149C	0	0.00006495686203498153	0.0001090120663153796	0.0001298993355397335	2.530935449406509e-8	2.752472452435062e-6	0.0003094817272007497
YER150W	0	0.	0.00003643652559890138	0.00005256492697931108	5.525842585320947e-9	0	0.0003094817272007497
YER151C	0	0.00004685913661254872	0.00007864011041400959	0.0000937079892498071	1.317105822393262e-8	1.98559780970579e-6	0.0002232568988500724
YER152C	0	0.00009375229494214483	0.0001253394431292895	0.0001406057518784567	2.635427702166663e-8	0.00001423082929426573	0.0003000020680116265
YER152WA	0	0.	0.00004502159107817171	0.00006495007524755889	8.436557354652896e-9	0	0.0003000020680116265
YER153C	0	0.	0.00003268774770343001	0.00004715676036683765	4.44727627076087e-9	0	0.0003000020680116265
YER154W	0	0.	0.00003284034588591142	0.0000473769059361642	4.488896452149703e-9	0	0.0003000020680116265
YER155C	0	0.	0.00003247703906220882	0.00004685278180403678	4.390125454277403e-9	0	0.0003000020680116265
YER156C	0	0.00009529140138585273	0.0001273971243193176	0.0001429140674184003	2.722669549988953e-8	0.00001446444865150522	0.0003049272144557017
YER157W	0	0.00004716207764735606	0.00007914851751911249	0.00009431381248931466	1.334191135681697e-8	1.998434216048102e-6	0.0002247002649619965
YER158C	0	0.	0.00003248946226848758	0.00004687070412930623	4.393484766318905e-9	0	0.0002247002649619965
YER159C	0	0.0001467960571952806	0.0001796682243746407	0.000195706638823353	4.787369235886422e-8	0.00003486937601785731	0.0003888572961093837
YER159CA	0	0	0.0001098398255939598	0.0001584387821395853	5.017879053514562e-8	0	0.0003888572961093837
YER160C	0	0	0.0001133804698785057	0.0001635404995730215	5.345454498238295e-8	0	0.0003888572961093837
YER161C	0	0.00005257068992522032	0.00008822543129085035	0.0001051299440637882	1.657755617253797e-8	2.227613226745378e-6	0.0002504695172031271
YER162C	0	0.	0.00003250891251149469	0.00004689876399772766	4.398746812302423e-9	0	0.0002504695172031271
YER163C	0	0.00009529140138585273	0.0001273971243193176	0.0001429140674184003	2.722669549988953e-8	0.00001446444865150522	0.0003049272144557017
YER164W	0	0.00004686079910111321	0.00007864290046548064	0.00009371131390460688	1.317199283237612e-8	1.985668253673737e-6	0.0002232648197980267
YER165CA	0	0.	0.00003391435112819827	0.00004892631820156798	4.787307732015113e-9	0	0.0002232648197980267
YER165W	0	0.0002358133069859988	0.0002674003085037195	0.0002829449394679477	9.33956913765635e-8	0.00008292840176575105	0.0005122957261701608
YER166W	0	0.00004685848827404326	0.0000786390223476172	0.00009370669269837565	1.317069375360087e-8	1.985570337926861e-6	0.0002232538098325762
YER167W	0	0.00004686079910111321	0.00007864290046548064	0.00009371131390460688	1.317199283237612e-8	1.985668253673737e-6	0.0002232648197980267
YER168C	0	0.00004716207764735606	0.00007914851751911249	0.00009431381248931466	1.334191135681697e-8	1.998434216048102e-6	0.0002247002649619965
YER169W	0	0.	0.0000324818829838787	0.00004685976987914051	4.391435127313427e-9	0	0.0002247002649619965
YER170W	0	0.	0.00003643652559890138	0.00005256492697931108	5.525842585320947e-9	0	0.0002247002649619965
YER171W	0	0.	0.00003255889150111437	0.00004697086612473347	4.412282512743031e-9	0	0.0002247002649619965
YER172C	0	0.0001405751222011291	0.0001720541738787042	0.0001874128756954797	4.390202486365775e-8	0.00003339170162781716	0.0003723779760718258
YER172CA	0	0.	0.00004502159107817171	0.00006495007524755889	8.436557354652896e-9	0	0.0003723779760718258
YER173W	0	0.	0.00003255889150111437	0.00004697086612473347	4.412282512743031e-9	0	0.0003723779760718258
YER174C	0	0.0001051414699758456	0.0001405659645932126	0.0001576869092794684	3.314640400384688e-8	0.00001595958930443785	0.0003364472801288206
YER175C	0	0.	0.00003255889150111437	0.00004697086612473347	4.412282512743031e-9	0	0.0003364472801288206
YER175WA	0	0.	0.00004502159107817171	0.00006495007524755889	8.436557354652896e-9	0	0.0003364472801288206
YER176W	0	0.00009380841858813956	0.0001254144766691939	0.0001406899248359915	2.638584028786515e-8	0.00001423934823813468	0.0003001816640116637
YER177W	0	0.002104281027572573	0.0021367720233713	0.002152982563328079	4.740423479108513e-6	0.00153589941390832	0.00279773742578634
YER178W	0	0.0002829768442415488	0.0003145357666493407	0.0003301034510718911	1.245283593487146e-7	0.0001108610282221012	0.0005782081784375172
YER179W	0	0.	0.00003643652559890138	0.00005256492697931108	5.525842585320947e-9	0	0.0005782081784375172
YER181C	0	0.	0.00004502159107817171	0.00006495007524755889	8.436557354652896e-9	0	0.0005782081784375172
YER182W	0	0.00005257068992522032	0.00008822543129085035	0.0001051299440637882	1.657755617253797e-8	2.227613226745378e-6	0.0002504695172031271
YER183C	0	0.00004716207764735606	0.00007914851751911249	0.00009431381248931466	1.334191135681697e-8	1.998434216048102e-6	0.0002247002649619965
YER184C	0	0.	0.00003250891251149469	0.00004689876399772766	4.398746812302423e-9	0	0.0002247002649619965
YER185W	0	0.	0.00003391435112819827	0.00004892631820156798	4.787307732015113e-9	0	0.0002247002649619965
YER186C	0	0.	0.00003643652559890138	0.00005256492697931108	5.525842585320947e-9	0	0.0002247002649619965
YER187W	0	0.	0.00003391435112819827	0.00004892631820156798	4.787307732015113e-9	0	0.0002247002649619965
YER188CA	0	0.	0.00003643652559890138	0.00005256492697931108	5.525842585320947e-9	0	0.0002247002649619965
YER188W	0	0.	0.00003255889150111437	0.00004697086612473347	4.412282512743031e-9	0	0.0002247002649619965
YER189W	0	0.	0.00004502159107817171	0.00006495007524755889	8.436557354652896e-9	0	0.0002247002649619965
YER190CA	0	0.	0.00003643652559890138	0.00005256492697931108	5.525842585320947e-9	0	0.0002247002649619965
YER190CB	0	0.	0.00004123271193620223	0.00005948410659535849	7.076331551915957e-9	0	0.0002247002649619965
YER190W	0	0.	0.00006039504058238875	0.00008712796926168657	1.518159102262365e-8	0	0.0002247002649619965
YFL001W	0	0.0001429375188766058	0.000174945606979646	0.0001905624302895014	4.539001352444271e-8	0.00003395284703398805	0.0003786359971265344
YFL002C	0	0.	0.00003250891251149469	0.00004689876399772766	4.398746812302423e-9	0	0.0003786359971265344
YFL002WA	0	0.	0.00009181111661466599	0.0001324448704327246	3.507752821839931e-8	0	0.0003786359971265344
YFL002WB	0	0.	0.00006738255493286891	0.00009720795236731129	1.889741730390419e-8	0	0.0003786359971265344
YFL003C	0	0.	0.00003268774770343001	0.00004715676036683765	4.44727627076087e-9	0	0.0003786359971265344
YFL004W	0	0.00009395263287277982	0.0001256072814606061	0.0001409062141010392	2.646703129889716e-8	0.00001426123836075967	0.0003006431505376943
YFL005W	0	0.0003425274513298625	0.0003752481076817612	0.0003914171794087127	1.723489202667398e-7	0.0001455420890742848	0.0006668827348197247
YFL007W	0	0.00009371644779076306	0.0001252915178982014	0.000140551989141126	2.63341268980938e-8	0.00001422538809632893	0.0002998873569107699
YFL008W	0	0.000166213239262722	0.0002222119401072676	0.0002492761398674774	8.283299439585047e-8	0.00002523034446589959	0.0005318616411011087
YFL009W	0	0.00005645457622699194	0.00009474346391120308	0.0001128968693535325	1.911751479156031e-8	2.392187864920681e-6	0.000268974024056466
YFL010C	0	0.	0.00003643652559890138	0.00005256492697931108	5.525842585320947e-9	0	0.000268974024056466
YFL010WA	0	0.	0.00003643652559890138	0.00005256492697931108	5.525842585320947e-9	0	0.000268974024056466
YFL011W	0	0.	0.00003391435112819827	0.00004892631820156798	4.787307732015113e-9	0	0.000268974024056466
YFL012W	0	0.	0.00004502159107817171	0.00006495007524755889	8.436557354652896e-9	0	0.000268974024056466
YFL012WA	0	0.	0.00003643652559890138	0.00005256492697931108	5.525842585320947e-9	0	0.000268974024056466
YFL013C	0	0.0000468759975924424	0.00007866840715152033	0.00009374170794095758	1.318053857179849e-8	1.986312253415861e-6	0.0002233372332053811
YFL013WA	0	0.	0.00003943367735924634	0.00005688874979340493	6.47230753286337e-9	0	0.0002233372332053811
YFL014W	0	0.0002102833005121444	0.0002455356841653573	0.0002628255356918841	8.288820638016919e-8	0.00006346031079350072	0.0004956621798801824
YFL016C	0	0.0001405832978650987	0.0001720641804085525	0.0001874237755211504	4.390713166183268e-8	0.00003339364361008177	0.0003723996335354022
YFL017C	0	0.00004893178215058734	0.00008211849999344187	0.00009785287324794729	1.436199271961639e-8	2.073421444996969e-6	0.0002331320273022925
YFL018C	0	0.000328334699073018	0.0003596994484919458	0.0003751984843135492	1.583619526251871e-7	0.0001395115969188088	0.0006392496081926154
YFL020C	0	0.	0.00003643652559890138	0.00005256492697931108	5.525842585320947e-9	0	0.0006392496081926154
YFL021CA	0	0.	0.00003302285626895444	0.00004764020431511149	4.538929561802021e-9	0	0.0006392496081926154
YFL021W	0	0.000140713076416462	0.0001722230216874795	0.0001875967967656309	4.398823553871457e-8	0.00003342447018321243	0.0003727434189338689
YFL022C	0	0.0000469761679312488	0.00007883651681479559	0.0000939420291856847	1.323693121728795e-8	1.990556732585357e-6	0.000223814496024966
YFL023W	0	0.	0.00003255889150111437	0.00004697086612473347	4.412282512743031e-9	0	0.000223814496024966
YFL024C	0	0.	0.00003924630264502354	0.000056618435074249	6.410945621931881e-9	0	0.000223814496024966
YFL025C	0	0.00007029770616450196	0.0001019583980365637	0.0001171500019329043	1.921271561675761e-8	6.942948963819915e-6	0.0002622021551960277
YFL026W	0	0.00004716207764735606	0.00007914851751911249	0.00009431381248931466	1.334191135681697e-8	1.998434216048102e-6	0.0002247002649619965
YFL027C	0	0.	0.00003247892802282253	0.00004685550690418829	4.390636156836302e-9	0	0.0002247002649619965
YFL028C	0	0.	0.00003643652559890138	0.00005256492697931108	5.525842585320947e-9	0	0.0002247002649619965
YFL029C	0	0.00004690405979859369	0.00007871550221206726	0.00009379782691165885	1.319632454462998e-8	1.987501322342084e-6	0.0002234709359425093
YFL030W	0	0.	0.00003268774770343001	0.00004715676036683765	4.44727627076087e-9	0	0.0002234709359425093
YFL031CA	0	0.00006495686203498153	0.0001090120663153796	0.0001298993355397335	2.530935449406509e-8	2.752472452435062e-6	0.0003094817272007497
YFL031W	0	0.0004731394550763616	0.0005082575643603279	0.0005256533262889129	3.039260329960704e-7	0.0002256781446615355	0.0008569036625743819
YFL032W	0	0.	0.00004502159107817171	0.00006495007524755889	8.436557354652896e-9	0	0.0008569036625743819
YFL033C	0	0.	0.00003919986850041067	0.00005655144724574932	6.395784454799644e-9	0	0.0008569036625743819
YFL034CA	0	0.0001948681406673853	0.0002385048901305273	0.0002597953374736909	8.436225608883693e-8	0.00004628833320402018	0.0005161971955273901
YFL034CB	0	0.	0.00003391435112819827	0.00004892631820156798	4.787307732015113e-9	0	0.0005161971955273901
YFL034W	0	0.	0.00003247708276133321	0.00004685284484208502	4.390137267707194e-9	0	0.0005161971955273901
YFL036W	0	0.00004685848827404326	0.0000786390223476172	0.00009370669269837565	1.317069375360087e-8	1.985570337926861e-6	0.0002232538098325762
YFL037W	0	0.0003375876551066341	0.0003698363902867478	0.0003857722573346848	1.67413606855698e-7	0.000143443169893663	0.0006572650239058277
YFL038C	0	0.0005782825485000403	0.0006133746154776897	0.0006307850739251794	4.310238532711397e-7	0.0002986950118456007	0.0009938166337256006
YFL039C	0	0.001858383193600475	0.001890036118809511	0.001905825272174084	3.722770336497794e-6	0.001333924308303288	0.002504718148255329
YFL040W	0	0.	0.00003255889150111437	0.00004697086612473347	4.412282512743031e-9	0	0.002504718148255329
YFL041W	0	0.	0.00003247777572785903	0.00004685384455418175	4.390324617448718e-9	0	0.002504718148255329
YFL042C	0	0.	0.00003247892802282253	0.00004685550690418829	4.390636156836302e-9	0	0.002504718148255329
YFL044C	0	0.00004893178215058734	0.00008211849999344187	0.00009785287324794729	1.436199271961639e-8	2.073421444996969e-6	0.0002331320273022925
YFL046W	0	0.0001051414699758456	0.0001405659645932126	0.0001576869092794684	3.314640400384688e-8	0.00001595958930443785	0.0003364472801288206
YFL047W	0	0.00004764556177523072	0.00007995991861627867	0.00009528068639726436	1.361686807793072e-8	2.018920727723391e-6	0.0002270038292022903
YFL048C	0	0.0001429375188766058	0.000174945606979646	0.0001905624302895014	4.539001352444271e-8	0.00003395284703398805	0.0003786359971265344
YFL049W	0	0.	0.00003255889150111437	0.00004697086612473347	4.412282512743031e-9	0	0.0003786359971265344
YFL050C	0	0.	0.00003247777572785903	0.00004685384455418175	4.390324617448718e-9	0	0.0003786359971265344
YFL051C	0	0.	0.00003643652559890138	0.00005256492697931108	5.525842585320947e-9	0	0.0003786359971265344
YFL052W	0	0.00004764556177523072	0.00007995991861627867	0.00009528068639726436	1.361686807793072e-8	2.018920727723391e-6	0.0002270038292022903
YFL053W	0	0.00004716207764735606	0.00007914851751911249	0.00009431381248931466	1.334191135681697e-8	1.998434216048102e-6	0.0002247002649619965
YFL054C	0	0.0002343829860142395	0.0002657783836073063	0.0002812287209672786	9.226613028699703e-8	0.00008242540999585346	0.0005091883367009969
YFL055W	0	0.	0.00003391435112819827	0.00004892631820156798	4.787307732015113e-9	0	0.0005091883367009969
YFL056C	0	0.	0.00003302285626895444	0.00004764020431511149	4.538929561802021e-9	0	0.0005091883367009969
YFL057C	0	0.	0.00003391435112819827	0.00004892631820156798	4.787307732015113e-9	0	0.0005091883367009969
YFL058W	0	0.	0.00003391435112819827	0.00004892631820156798	4.787307732015113e-9	0	0.0005091883367009969
YFL059W	0	0.	0.00003391435112819827	0.00004892631820156798	4.787307732015113e-9	0	0.0005091883367009969
YFL060C	0	0.	0.00006223870466435522	0.00008978760564894855	1.612256513344233e-8	0	0.0005091883367009969
YFL061W	0	0.	0.00005822904052657162	0.00008400332184420059	1.411223547592666e-8	0	0.0005091883367009969
YFL062W	0	0.	0.00006608231556493947	0.00009533228130403058	1.817521395113992e-8	0	0.0005091883367009969
YFL063W	0	0.	0.00003268774770343001	0.00004715676036683765	4.44727627076087e-9	0	0.0005091883367009969
YFL064C	0	0.	0.00003643652559890138	0.00005256492697931108	5.525842585320947e-9	0	0.0005091883367009969
YFL065C	0	0.	0.00004502159107817171	0.00006495007524755889	8.436557354652896e-9	0	0.0005091883367009969
YFL066C	0	0.	0.00003494417078342632	0.00005041198571009546	5.08245963597202e-9	0	0.0005091883367009969
YFL067W	0	0.	0.00003643652559890138	0.00005256492697931108	5.525842585320947e-9	0	0.0005091883367009969
YFL068W	0	0.	0.00004123271193620223	0.00005948410659535849	7.076331551915957e-9	0	0.0005091883367009969
YFR002W	0	0.	0.00003255889150111437	0.00004697086612473347	4.412282512743031e-9	0	0.0005091883367009969
YFR003C	0	0.0001948681406673853	0.0002385048901305273	0.0002597953374736909	8.436225608883693e-8	0.00004628833320402018	0.0005161971955273901
YFR004W	0	0.0002382305876768572	0.0002701414041043543	0.0002858453932862497	9.532030014433447e-8	0.00008377847185777452	0.0005175472931168181
YFR005C	0	0.0000469761679312488	0.00007883651681479559	0.0000939420291856847	1.323693121728795e-8	1.990556732585357e-6	0.000223814496024966
YFR006W	0	0.00004690405979859369	0.00007871550221206726	0.00009379782691165885	1.319632454462998e-8	1.987501322342084e-6	0.0002234709359425093
YFR007W	0	0.	0.00003643652559890138	0.00005256492697931108	5.525842585320947e-9	0	0.0002234709359425093
YFR008W	0	0.00009786380120289189	0.0001308362458538196	0.0001467720869802693	2.87165309637954e-8	0.00001485491130074512	0.0003131588872998533
YFR009W	0	0.00009432444712289709	0.0001261043720355524	0.0001414638524717942	2.667693378489089e-8	0.00001431767563701842	0.0003018329579645428
YFR010W	0	0.0001429375188766058	0.000174945606979646	0.0001905624302895014	4.539001352444271e-8	0.00003395284703398805	0.0003786359971265344
YFR010WA	0	0.	0.00004502159107817171	0.00006495007524755889	8.436557354652896e-9	0	0.0003786359971265344
YFR011C	0	0.	0.00003643652559890138	0.00005256492697931108	5.525842585320947e-9	0	0.0003786359971265344
YFR012W	0	0.	0.00003391435112819827	0.00004892631820156798	4.787307732015113e-9	0	0.0003786359971265344
YFR012WA	0	0.	0.00003643652559890138	0.00005256492697931108	5.525842585320947e-9	0	0.0003786359971265344
YFR013W	0	0.0000962181411010988	0.0001286361119911426	0.000144303968727509	2.775885505490847e-8	0.00001460511766616238	0.0003078927816132527
YFR014C	0	0.00009529140138585273	0.0001273971243193176	0.0001429140674184003	2.722669549988953e-8	0.00001446444865150522	0.0003049272144557017
YFR015C	0	0.00004685808336105537	0.00007863834280734722	0.00009370588295094975	1.31704661300844e-8	1.985553180698899e-6	0.0002232518806195972
YFR016C	0	0.00004685913661254872	0.00007864011041400959	0.0000937079892498071	1.317105822393262e-8	1.98559780970579e-6	0.0002232568988500724
YFR017C	0	0.00004764556177523072	0.00007995991861627867	0.00009528068639726436	1.361686807793072e-8	2.018920727723391e-6	0.0002270038292022903
YFR018C	0	0.0001429375188766058	0.000174945606979646	0.0001905624302895014	4.539001352444271e-8	0.00003395284703398805	0.0003786359971265344
YFR019W	0	0.	0.00003247703905663938	0.00004685278180356334	4.390125454188508e-9	0	0.0003786359971265344
YFR020W	0	0.	0.00003268774770343001	0.00004715676036683765	4.44727627076087e-9	0	0.0003786359971265344
YFR021W	0	0.	0.00003255889150111437	0.00004697086612473347	4.412282512743031e-9	0	0.0003786359971265344
YFR022W	0	0.0000468759975924424	0.00007866840715152033	0.00009374170794095758	1.318053857179849e-8	1.986312253415861e-6	0.0002233372332053811
YFR023W	0	0.	0.0000324818829838787	0.00004685976987914051	4.391435127313427e-9	0	0.0002233372332053811
YFR024CA	0	0.0001948681406673853	0.0002385048901305273	0.0002597953374736909	8.436225608883693e-8	0.00004628833320402018	0.0005161971955273901
YFR025C	0	0.	0.00003250891251149469	0.00004689876399772766	4.398746812302423e-9	0	0.0005161971955273901
YFR026C	0	0.	0.00003391435112819827	0.00004892631820156798	4.787307732015113e-9	0	0.0005161971955273901
YFR027W	0	0.	0.00003248946226848758	0.00004687070412930623	4.393484766318905e-9	0	0.0005161971955273901
YFR028C	0	0.0001405832978650987	0.0001720641804085525	0.0001874237755211504	4.390713166183268e-8	0.00003339364361008177	0.0003723996335354022
YFR029W	0	0.	0.0000324818829838787	0.00004685976987914051	4.391435127313427e-9	0	0.0003723996335354022
YFR030W	0	0.	0.00003643652559890138	0.00005256492697931108	5.525842585320947e-9	0	0.0003723996335354022
YFR031C	0	0.00004685848827404326	0.0000786390223476172	0.00009370669269837565	1.317069375360087e-8	1.985570337926861e-6	0.0002232538098325762
YFR032C	0	0.	0.00004502159107817171	0.00006495007524755889	8.436557354652896e-9	0	0.0002232538098325762
YFR032CA	0	0.002260621231627969	0.002295526922813938	0.002312942221412295	5.470988320795288e-6	0.00165000855531898	0.003005604170392341
YFR032CB	0	0.	0.00003643652559890138	0.00005256492697931108	5.525842585320947e-9	0	0.003005604170392341
YFR033C	0	0.0001051414699758456	0.0001405659645932126	0.0001576869092794684	3.314640400384688e-8	0.00001595958930443785	0.0003364472801288206
YFR034C	0	0.	0.00003302285626895444	0.00004764020431511149	4.538929561802021e-9	0	0.0003364472801288206
YFR034WA	0	0.	0.00003643652559890138	0.00005256492697931108	5.525842585320947e-9	0	0.0003364472801288206
YFR035C	0	0.	0.00003643652559890138	0.00005256492697931108	5.525842585320947e-9	0	0.0003364472801288206
YFR036W	0	0.00006495686203498153	0.0001090120663153796	0.0001298993355397335	2.530935449406509e-8	2.752472452435062e-6	0.0003094817272007497
YFR036WA	0	0.	0.00003643652559890138	0.00005256492697931108	5.525842585320947e-9	0	0.0003094817272007497
YFR037C	0	0.00009529140138585273	0.0001273971243193176	0.0001429140674184003	2.722669549988953e-8	0.00001446444865150522	0.0003049272144557017
YFR038W	0	0.00009380841858813956	0.0001254144766691939	0.0001406899248359915	2.638584028786515e-8	0.00001423934823813468	0.0003001816640116637
YFR039C	0	0.	0.00003268774770343001	0.00004715676036683765	4.44727627076087e-9	0	0.0003001816640116637
YFR040W	0	0.00004687173227265069	0.00007866124892966033	0.00009373317812825246	1.317814000722653e-8	1.986131520660433e-6	0.0002233169110347427
YFR041C	0	0.	0.00003302285626895444	0.00004764020431511149	4.538929561802021e-9	0	0.0002233169110347427
YFR042W	0	0.0001051414699758456	0.0001405659645932126	0.0001576869092794684	3.314640400384688e-8	0.00001595958930443785	0.0003364472801288206
YFR043C	0	0.	0.00003643652559890138	0.00005256492697931108	5.525842585320947e-9	0	0.0003364472801288206
YFR044C	0	0.0000468759975924424	0.00007866840715152033	0.00009374170794095758	1.318053857179849e-8	1.986312253415861e-6	0.0002233372332053811
YFR045W	0	0.	0.00003391435112819827	0.00004892631820156798	4.787307732015113e-9	0	0.0002233372332053811
YFR046C	0	0.	0.00004502159107817171	0.00006495007524755889	8.436557354652896e-9	0	0.0002233372332053811
YFR047C	0	0.00004764556177523072	0.00007995991861627867	0.00009528068639726436	1.361686807793072e-8	2.018920727723391e-6	0.0002270038292022903
YFR048W	0	0.0000468759975924424	0.00007866840715152033	0.00009374170794095758	1.318053857179849e-8	1.986312253415861e-6	0.0002233372332053811
YFR049W	0	0.	0.00005930095686474942	0.00008554965881286137	1.463656203827754e-8	0	0.0002233372332053811
YFR050C	0	0.0001905839142921286	0.0002225337333571067	0.0002382037993266447	6.808553086226823e-8	0.00005751539528509958	0.0004492278514451406
YFR051C	0	0.00009373042491779383	0.0001253102043770128	0.0001405729517164196	2.634198269611598e-8	0.00001422750966839526	0.0002999320838012308
YFR052W	0	0.0001957285501660153	0.0002285408683990064	0.0002446339594629576	7.181100596688171e-8	0.00005906794683540499	0.0004613545645792346
YFR053C	0	0.0002358133069859988	0.0002674003085037195	0.0002829449394679477	9.33956913765635e-8	0.00008292840176575105	0.0005122957261701608
YFR054C	0	0.	0.00003391435112819827	0.00004892631820156798	4.787307732015113e-9	0	0.0005122957261701608
YFR055W	0	0.0002343829860142395	0.0002657783836073063	0.0002812287209672786	9.226613028699703e-8	0.00008242540999585346	0.0005091883367009969
YGL001C	0	0.00004893178215058734	0.00008211849999344187	0.00009785287324794729	1.436199271961639e-8	2.073421444996969e-6	0.0002331320273022925
YGL002W	0	0.00004893178215058734	0.00008211849999344187	0.00009785287324794729	1.436199271961639e-8	2.073421444996969e-6	0.0002331320273022925
YGL003C	0	0.	0.00003248946226848758	0.00004687070412930623	4.393484766318905e-9	0	0.0002331320273022925
YGL004C	0	0.0000469761679312488	0.00007883651681479559	0.0000939420291856847	1.323693121728795e-8	1.990556732585357e-6	0.000223814496024966
YGL005C	0	0.	0.00003643652559890138	0.00005256492697931108	5.525842585320947e-9	0	0.000223814496024966
YGL006W	0	0.0001877236148009339	0.0002191939012896169	0.0002346287733064141	6.605716936769091e-8	0.00005665221375810967	0.0004424856626104837
YGL007W	0	0.	0.00003391435112819827	0.00004892631820156798	4.787307732015113e-9	0	0.0004424856626104837
YGL008C	0	0.0005004875086361359	0.0005562988845755552	0.0005838296238362286	3.895267184747156e-7	0.0001960786254283471	0.001022621288518067
YGL009C	0	0.001077836181942541	0.001109035800197899	0.001124575204837784	1.317291671511393e-6	0.0006941876361382416	0.001581816955496807
YGL010W	0	0.	0.00003268774770343001	0.00004715676036683765	4.44727627076087e-9	0	0.001581816955496807
YGL011C	0	0.0005382626395649507	0.0005709259857123068	0.0005871314585894108	3.734298978012551e-7	0.000278024118293392	0.000925038801519787
YGL012W	0	0.0006092138154031952	0.0006404759976305017	0.0006560015491208391	4.610480578581136e-7	0.0003338005254611738	0.001005578388990624
YGL013C	0	0.00004685848827404326	0.0000786390223476172	0.00009370669269837565	1.317069375360087e-8	1.985570337926861e-6	0.0002232538098325762
YGL014CA	0	0.	0.00004502159107817171	0.00006495007524755889	8.436557354652896e-9	0	0.0002232538098325762
YGL014W	0	0.	0.00003247777572785903	0.00004685384455418175	4.390324617448718e-9	0	0.0002232538098325762
YGL015C	0	0.	0.00003643652559890138	0.00005256492697931108	5.525842585320947e-9	0	0.0002232538098325762
YGL016W	0	0.	0.00003250891251149469	0.00004689876399772766	4.398746812302423e-9	0	0.0002232538098325762
YGL017W	0	0.00009529140138585273	0.0001273971243193176	0.0001429140674184003	2.722669549988953e-8	0.00001446444865150522	0.0003049272144557017
YGL018C	0	0.	0.00003356100243741846	0.00004841656020213013	4.688070283116282e-9	0	0.0003049272144557017
YGL019W	0	0.0001957285501660153	0.0002285408683990064	0.0002446339594629576	7.181100596688171e-8	0.00005906794683540499	0.0004613545645792346
YGL021W	0	0.	0.00003247777572785903	0.00004685384455418175	4.390324617448718e-9	0	0.0004613545645792346
YGL022W	0	0.0002342941800245598	0.0002656776812713427	0.000281122164108689	9.219622449757398e-8	0.00008239418017348404	0.0005089954045586861
YGL023C	0	0.00009529140138585273	0.0001273971243193176	0.0001429140674184003	2.722669549988953e-8	0.00001446444865150522	0.0003049272144557017
YGL025C	0	0.00004686506243121006	0.0000786500553483421	0.00009371983973849429	1.317438971886466e-8	1.985848902091769e-6	0.0002232851324896961
YGL026C	0	0.0002342986857078931	0.0002656827905309983	0.0002811275704047461	9.219977061765129e-8	0.00008239576465760072	0.0005090051932142767
YGL027C	0	0.00004686079910111321	0.00007864290046548064	0.00009371131390460688	1.317199283237612e-8	1.985668253673737e-6	0.0002232648197980267
YGL028C	0	0.	0.00003391435112819827	0.00004892631820156798	4.787307732015113e-9	0	0.0002232648197980267
YGL029W	0	0.0001957285501660153	0.0002285408683990064	0.0002446339594629576	7.181100596688171e-8	0.00005906794683540499	0.0004613545645792346
YGL035C	0	0.	0.00003302285626895444	0.00004764020431511149	4.538929561802021e-9	0	0.0004613545645792346
YGL036W	0	0.	0.00003335201535140686	0.00004811506524777482	4.62986571451244e-9	0	0.0004613545645792346
YGL037C	0	0.0009093218474307396	0.0009526398221949424	0.0009741637464045934	1.01220243483005e-6	0.0005104792873262234	0.001475672984816993
YGL038C	0	0.	0.0000324818829838787	0.00004685976987914051	4.391435127313427e-9	0	0.001475672984816993
YGL039W	0	0.00006495686203498153	0.0001090120663153796	0.0001298993355397335	2.530935449406509e-8	2.752472452435062e-6	0.0003094817272007497
YGL040C	0	0.0002303987387239973	0.0002690232975113002	0.0002879670602461982	9.950461468476759e-8	0.00006953085770543535	0.0005430764823173277
YGL041C	0	0.	0.00003391435112819827	0.00004892631820156798	4.787307732015113e-9	0	0.0005430764823173277
YGL041CB	0	0.	0.00004502159107817171	0.00006495007524755889	8.436557354652896e-9	0	0.0005430764823173277
YGL041WA	0	0.	0.00003391435112819827	0.00004892631820156798	4.787307732015113e-9	0	0.0005430764823173277
YGL042C	0	0.	0.00003391435112819827	0.00004892631820156798	4.787307732015113e-9	0	0.0005430764823173277
YGL043W	0	0.00004686506243121006	0.0000786500553483421	0.00009371983973849429	1.317438971886466e-8	1.985848902091769e-6	0.0002232851324896961
YGL044C	0	0.00006495686203498153	0.0001090120663153796	0.0001298993355397335	2.530935449406509e-8	2.752472452435062e-6	0.0003094817272007497
YGL045W	0	0.	0.00003255889150111437	0.00004697086612473347	4.412282512743031e-9	0	0.0003094817272007497
YGL047W	0	0.0001299129089668767	0.0001736832203414254	0.0001948377217133777	5.0604693528391e-8	0.00001971974460628707	0.0004157133485727407
YGL048C	0	0.0003247761578621758	0.0003682793899596488	0.0003896882245789537	1.771565872353216e-7	0.0001142141194583766	0.0007055628499705612
YGL049C	0	0.000140713076416462	0.0001722230216874795	0.0001875967967656309	4.398823553871457e-8	0.00003342447018321243	0.0003727434189338689
YGL050W	0	0.00004893178215058734	0.00008211849999344187	0.00009785287324794729	1.436199271961639e-8	2.073421444996969e-6	0.0002331320273022925
YGL051W	0	0.	0.00005930095686474942	0.00008554965881286137	1.463656203827754e-8	0	0.0002331320273022925
YGL052W	0	0.	0.00004502159107817171	0.00006495007524755889	8.436557354652896e-9	0	0.0002331320273022925
YGL053W	0	0.00004893178215058734	0.00008211849999344187	0.00009785287324794729	1.436199271961639e-8	2.073421444996969e-6	0.0002331320273022925
YGL054C	0	0.0002102833005121444	0.0002455356841653573	0.0002628255356918841	8.288820638016919e-8	0.00006346031079350072	0.0004956621798801824
YGL055W	0	0.001174428233965526	0.00120700252744048	0.00122322909616417	1.556056001781763e-6	0.0007640034726329008	0.001710465828084657
YGL056C	0	0.00004893178215058734	0.00008211849999344187	0.00009785287324794729	1.436199271961639e-8	2.073421444996969e-6	0.0002331320273022925
YGL057C	0	0.	0.00003302285626895444	0.00004764020431511149	4.538929561802021e-9	0	0.0002331320273022925
YGL058W	0	0.00004764556177523072	0.00007995991861627867	0.00009528068639726436	1.361686807793072e-8	2.018920727723391e-6	0.0002270038292022903
YGL059W	0	0.0000468759975924424	0.00007866840715152033	0.00009374170794095758	1.318053857179849e-8	1.986312253415861e-6	0.0002233372332053811
YGL060W	0	0.	0.00003255889150111437	0.00004697086612473347	4.412282512743031e-9	0	0.0002233372332053811
YGL061C	0	0.0001467960571952806	0.0001796682243746407	0.000195706638823353	4.787369235886422e-8	0.00003486937601785731	0.0003888572961093837
YGL062W	0	0.	0.00003912746066204937	0.00005644698866489844	6.372178452443642e-9	0	0.0003888572961093837
YGL063CA	0	0.	0.00004502159107817171	0.00006495007524755889	8.436557354652896e-9	0	0.0003888572961093837
YGL063W	0	0.	0.00003289134991753351	0.00004745048684038478	4.502850700021747e-9	0	0.0003888572961093837
YGL064C	0	0.	0.00003250891251149469	0.00004689876399772766	4.398746812302423e-9	0	0.0003888572961093837
YGL065C	0	0.0001151997613750732	0.0001540131038947099	0.0001727719035610302	3.979159481749269e-8	0.00001748635672937347	0.0003686332190831488
YGL066W	0	0.	0.00003250891251149469	0.00004689876399772766	4.398746812302423e-9	0	0.0003686332190831488
YGL067W	0	0.0001886500617455215	0.000220275668365143	0.0002357867194960777	6.671079456066693e-8	0.00005693179691668246	0.0004446694490894906
YGL068W	0	0.00004893178215058734	0.00008211849999344187	0.00009785287324794729	1.436199271961639e-8	2.073421444996969e-6	0.0002331320273022925
YGL069C	0	0.	0.00003643652559890138	0.00005256492697931108	5.525842585320947e-9	0	0.0002331320273022925
YGL070C	0	0.	0.00003302285626895444	0.00004764020431511149	4.538929561802021e-9	0	0.0002331320273022925
YGL071W	0	0.	0.0000324818829838787	0.00004685976987914051	4.391435127313427e-9	0	0.0002331320273022925
YGL072C	0	0.	0.00004502159107817171	0.00006495007524755889	8.436557354652896e-9	0	0.0002331320273022925
YGL073W	0	0.	0.00003250891251149469	0.00004689876399772766	4.398746812302423e-9	0	0.0002331320273022925
YGL074C	0	0.	0.00004502159107817171	0.00006495007524755889	8.436557354652896e-9	0	0.0002331320273022925
YGL075C	0	0.	0.00003255889150111437	0.00004697086612473347	4.412282512743031e-9	0	0.0002331320273022925
YGL076C	0	0.001818483607637929	0.001861688112308242	0.001883220841170383	3.6686113888946e-6	0.001224195361033125	0.002579283482290192
YGL077C	0	0.00009375229494214483	0.0001253394431292895	0.0001406057518784567	2.635427702166663e-8	0.00001423082929426573	0.0003000020680116265
YGL078C	0	0.	0.00003643652559890138	0.00005256492697931108	5.525842585320947e-9	0	0.0003000020680116265
YGL079W	0	0.0001051414699758456	0.0001405659645932126	0.0001576869092794684	3.314640400384688e-8	0.00001595958930443785	0.0003364472801288206
YGL080W	0	0.	0.00004502159107817171	0.00006495007524755889	8.436557354652896e-9	0	0.0003364472801288206
YGL081W	0	0.	0.00003268774770343001	0.00004715676036683765	4.44727627076087e-9	0	0.0003364472801288206
YGL082W	0	0.	0.00003250891251149469	0.00004689876399772766	4.398746812302423e-9	0	0.0003364472801288206
YGL083W	0	0.00004686079910111321	0.00007864290046548064	0.00009371131390460688	1.317199283237612e-8	1.985668253673737e-6	0.0002232648197980267
YGL085W	0	0.	0.00003391435112819827	0.00004892631820156798	4.787307732015113e-9	0	0.0002232648197980267
YGL086W	0	0.00009786380120289189	0.0001308362458538196	0.0001467720869802693	2.87165309637954e-8	0.00001485491130074512	0.0003131588872998533
YGL087C	0	0.00009432444712289709	0.0001261043720355524	0.0001414638524717942	2.667693378489089e-8	0.00001431767563701842	0.0003018329579645428
YGL088W	0	0.0001429375188766058	0.000174945606979646	0.0001905624302895014	4.539001352444271e-8	0.00003395284703398805	0.0003786359971265344
YGL089C	0	0.	0.00004502159107817171	0.00006495007524755889	8.436557354652896e-9	0	0.0003786359971265344
YGL090W	0	0.	0.00003643652559890138	0.00005256492697931108	5.525842585320947e-9	0	0.0003786359971265344
[truncated: 4,097 more rows]
