# Supplementary material for: Modeling SAGE tag formation and its effects on data interpretation within a Bayesian framework
Source: BMC Bioinformatics. 2007 Oct 18;8:403. doi: 10.1186/1471-2105-8-403 (PMC2217564; doi:10.1186/1471-2105-8-403)
Supplement: Additional file 6 — Summary statistics of posterior distributions for G2M experiments. Table of posterior joint modes and marginal modes, median, variance and 95%PI of mRNA frequencies of S. cerevisiae during G2M phase. [file 1471-2105-8-403-S6.tsv]

ORF	joint mode	marg. mode	median	mean	var	lower 95%PI	upper 95%PI
YAL001C	0	0.	0.00003228247445150035	0.0000465722012231819	4.337717053195694e-9	0	0.0003094817272007497
YAL002W	0	0.	0.00003228286090991756	0.00004657275875182081	4.337820910023191e-9	0	0.0003094817272007497
YAL003W	0	0.002393861462985418	0.002426284692150868	0.002442465526977375	6.084638927963086e-6	0.001784300568109979	0.00312820381012208
YAL004W	0	0.	0.00003385922040510014	0.00004884689267495718	4.771793418556513e-9	0	0.00312820381012208
YAL005C	0	0.	0.00003749764672424636	0.000054095858196226	5.852423803617585e-9	0	0.00312820381012208
YAL007C	0	0.0004242366729516029	0.0004557269045331885	0.0004713256985195327	2.443501652635661e-7	0.0002023505242157369	0.0007683455764707449
YAL008W	0	0.	0.00003267040804198937	0.00004713185337960051	4.442595209196807e-9	0	0.0007683455764707449
YAL009W	0	0.	0.00003385922040510014	0.00004884689267495718	4.771793418556513e-9	0	0.0007683455764707449
YAL010C	0	0.	0.00003267040804198937	0.00004713185337960051	4.442595209196807e-9	0	0.0007683455764707449
YAL011W	0	0.	0.00003267040804198937	0.00004713185337960051	4.442595209196807e-9	0	0.0007683455764707449
YAL012W	0	0.0001885480397488862	0.0002201575739804401	0.0002356608582942935	6.663982769691177e-8	0.00005690045883334051	0.0004444342902173961
YAL013W	0	0.	0.00003949506127468279	0.00005697741437886719	6.492517303036806e-9	0	0.0004444342902173961
YAL014C	0	0.	0.00003230739441673644	0.0000466081519797435	4.34441653016511e-9	0	0.0004444342902173961
YAL015C	0	0.	0.00003267040804198937	0.00004713185337960051	4.442595209196807e-9	0	0.0004444342902173961
YAL016CA	0	0.	0.00003385922040510014	0.00004884689267495718	4.771793418556513e-9	0	0.0004444342902173961
YAL016W	0	0.0002803135986739631	0.0003115769482598008	0.0003269989440868461	1.221975070956975e-7	0.0001098165616286156	0.0005727737957737027
YAL017W	0	0.	0.00003228244933369717	0.00004657216497034403	4.33771030003434e-9	0	0.0005727737957737027
YAL018C	0	0.	0.00003385922040510014	0.00004884689267495718	4.771793418556513e-9	0	0.0005727737957737027
YAL019W	0	0.00009315432573087633	0.000124540587900112	0.0001397099180256822	2.601961701036374e-8	0.00001413991212965502	0.0002980917767159794
YAL019WA	0	0.	0.00003267040804198937	0.00004713185337960051	4.442595209196807e-9	0	0.0002980917767159794
YAL020C	0	0.00004658620839985945	0.00007818244272278656	0.00009316284561618074	1.301830504862263e-8	1.97400345825263e-6	0.0002219587615268887
YAL021C	0	0.	0.00003228244761759069	0.00004657216249086578	4.33770983815872e-9	0	0.0002219587615268887
YAL022C	0	0.0000931542679536893	0.0001245405106558546	0.0001397098313726564	2.601958473374239e-8	0.00001413990335964373	0.0002980915918286363
YAL023C	0	0.00004657703562135435	0.0000781670485983875	0.00009314450180439503	1.30131789218148e-8	1.973614785132955e-6	0.0002219150575950274
YAL024C	0	0.	0.00003228244933369717	0.00004657216497034403	4.33771030003434e-9	0	0.0002219150575950274
YAL025C	0	0.00009427370145230764	0.0001260371194025465	0.0001413887344959349	2.664870179767722e-8	0.00001430982051148726	0.0003016737935756997
YAL026C	0	0.00004657703562135435	0.0000781670485983875	0.00009314450180439503	1.30131789218148e-8	1.973614785132955e-6	0.0002219150575950274
YAL026CA	0	0.	0.00003949506127468279	0.00005697741437886719	6.492517303036806e-9	0	0.0002219150575950274
YAL027W	0	0.	0.00003385922040510014	0.00004884689267495718	4.771793418556513e-9	0	0.0002219150575950274
YAL028W	0	0.	0.00003238049965429318	0.00004671361721338181	4.3640999604121e-9	0	0.0002219150575950274
YAL029C	0	0.0000482510271345502	0.00008097640600962943	0.00009649216246137858	1.396539037313771e-8	2.044546075704483e-6	0.0002298908189461874
YAL030W	0	0.	0.00003385922040510014	0.00004884689267495718	4.771793418556513e-9	0	0.0002298908189461874
YAL031C	0	0.	0.00003267040804198937	0.00004713185337960051	4.442595209196807e-9	0	0.0002298908189461874
YAL031WA	0	0.	0.00003949506127468279	0.00005697741437886719	6.492517303036806e-9	0	0.0002298908189461874
YAL032C	0	0.	0.00003385922040510014	0.00004884689267495718	4.771793418556513e-9	0	0.0002298908189461874
YAL033W	0	0.0002279304524863921	0.0002661422799411306	0.0002848837339198225	9.738547672476611e-8	0.00006878540251020498	0.000537263903495315
YAL034C	0	0.000093158925537637	0.0001245467375399755	0.0001397168167230649	2.60221867095324e-8	0.00001414061032719873	0.0002981064961654874
YAL034CB	0	0.	0.00003267040804198937	0.00004713185337960051	4.442595209196807e-9	0	0.0002981064961654874
YAL034WA	0	0.	0.00003385922040510014	0.00004884689267495718	4.771793418556513e-9	0	0.0002981064961654874
YAL035W	0	0.0001397334266996567	0.0001710247976835311	0.0001862920438157125	4.337863060059685e-8	0.00003319144347333383	0.0003701525551954826
YAL036C	0	0.0003419656950123186	0.0003746343879184561	0.0003907778987675423	1.717869873472252e-7	0.0001453019329534486	0.000665797831090721
YAL037CA	0	0.	0.00007687940472886834	0.0001109074653657837	2.459877356984313e-8	0	0.000665797831090721
YAL037CB	0	0.	0.00003238049965429318	0.00004671361721338181	4.3640999604121e-9	0	0.000665797831090721
YAL038W	0	0.003075069910668621	0.003105932276535736	0.003121341196943966	9.887677490370508e-6	0.002391761020417281	0.003877094231630572
YAL039C	0	0.00009343717586244084	0.0001249187399397395	0.0001401341309007571	2.617786825920357e-8	0.00001418284551359975	0.0002989969012020227
YAL040C	0	0.0001398396115675334	0.0001711547618438753	0.0001864336101278276	4.344458400978606e-8	0.00003321666572541312	0.0003704338413781429
YAL041W	0	0.00005391176194632185	0.00009047643214453783	0.0001078124737470868	1.743440087267136e-8	2.284408917352526e-6	0.0002568612564750136
YAL042CA	0	0.	0.00003267040804198937	0.00004713185337960051	4.442595209196807e-9	0	0.0002568612564750136
YAL042W	0	0.00004658620839985945	0.00007818244272278656	0.00009316284561618074	1.301830504862263e-8	1.97400345825263e-6	0.0002219587615268887
YAL043C	0	0.	0.0000322888053681909	0.00004658133449911778	4.339418562921827e-9	0	0.0002219587615268887
YAL044WA	0	0.	0.00003385922040510014	0.00004884689267495718	4.771793418556513e-9	0	0.0002219587615268887
YAL045C	0	0.	0.00003385922040510014	0.00004884689267495718	4.771793418556513e-9	0	0.0002219587615268887
YAL046C	0	0.00004661302801836051	0.00007822745247944854	0.00009321647974880342	1.303329874705502e-8	1.975139871181283e-6	0.0002220865442641818
YAL047C	0	0.	0.00003238049965429318	0.00004671361721338181	4.3640999604121e-9	0	0.0002220865442641818
YAL047WA	0	0.	0.00003949506127468279	0.00005697741437886719	6.492517303036806e-9	0	0.0002220865442641818
YAL048C	0	0.	0.0000322888053681909	0.00004658133449911778	4.339418562921827e-9	0	0.0002220865442641818
YAL049C	0	0.	0.00003385922040510014	0.00004884689267495718	4.771793418556513e-9	0	0.0002220865442641818
YAL051W	0	0.	0.00003228244933369717	0.00004657216497034403	4.33771030003434e-9	0	0.0002220865442641818
YAL053W	0	0.	0.0000322888053681909	0.00004658133449911778	4.339418562921827e-9	0	0.0002220865442641818
YAL054C	0	0.	0.0000322825529786203	0.00004657231450481209	4.337738155277086e-9	0	0.0002220865442641818
YAL055W	0	0.0001885480397488862	0.0002201575739804401	0.0002356608582942935	6.663982769691177e-8	0.00005690045883334051	0.0004444342902173961
YAL056CA	0	0.	0.00003238049965429318	0.00004671361721338181	4.3640999604121e-9	0	0.0004444342902173961
YAL056W	0	0.	0.00003228244758119722	0.00004657216245177239	4.337709830876789e-9	0	0.0004444342902173961
YAL058W	0	0.	0.0000322825529786203	0.00004657231450481209	4.337738155277086e-9	0	0.0004444342902173961
YAL059CA	0	0.	0.00003949506127468279	0.00005697741437886719	6.492517303036806e-9	0	0.0004444342902173961
YAL059W	0	0.	0.00003385922040510014	0.00004884689267495718	4.771793418556513e-9	0	0.0004444342902173961
YAL060W	0	0.0001863458936513308	0.0002175862322046995	0.0002329084385844298	6.50922651447242e-8	0.00005623589667231518	0.000439243458461703
YAL061W	0	0.	0.0000322825529786203	0.00004657231450481209	4.337738155277086e-9	0	0.000439243458461703
YAL062W	0	0.	0.0000322888053681909	0.00004658133449911778	4.339418562921827e-9	0	0.000439243458461703
YAL063C	0	0.	0.0000692052751612393	0.00009983738598177536	1.993355036662751e-8	0	0.000439243458461703
YAL063CA	0	0.	0.00003267040804198937	0.00004713185337960051	4.442595209196807e-9	0	0.000439243458461703
YAL064CA	0	0.	0.00003949506127468279	0.00005697741437886719	6.492517303036806e-9	0	0.000439243458461703
YAL064W	0	0.00002849159862645701	0.00006740571249182924	0.00008546586428171552	1.217328610726266e-8	9.002592523616205e-8	0.0002226829556604538
YAL064WB	0	0.	0.00003238049965429318	0.00004671361721338181	4.3640999604121e-9	0	0.0002226829556604538
YAL065C	0	0.	0.00003385922040510014	0.00004884689267495718	4.771793418556513e-9	0	0.0002226829556604538
YAL066W	0	0.	0.00003230739441673644	0.0000466081519797435	4.34441653016511e-9	0	0.0002226829556604538
YAL067C	0	0.	0.00003228286090991756	0.00004657275875182081	4.337820910023191e-9	0	0.0002226829556604538
YAL068C	0	0.	0.00007101286903615788	0.0001024449087002877	2.098832572604995e-8	0	0.0002226829556604538
YAL068WA	0	0.	0.00003385922040510014	0.00004884689267495718	4.771793418556513e-9	0	0.0002226829556604538
YAL069W	0	0.	0.00003267040804198937	0.00004713185337960051	4.442595209196807e-9	0	0.0002226829556604538
YAR002CA	0	0.000390818331271301	0.0004234691481761966	0.0004396255794423056	2.147341672690208e-7	0.000177001674850739	0.0007315250285592609
YAR002W	0	0.00004885194666409087	0.00008198489132043861	0.00009769388379722609	1.431540910715335e-8	2.070008659067444e-6	0.0002327539036060079
YAR003W	0	0.	0.0000322888053681909	0.00004658133449911778	4.339418562921827e-9	0	0.0002327539036060079
YAR007C	0	0.	0.00003949506127468279	0.00005697741437886719	6.492517303036806e-9	0	0.0002327539036060079
YAR008W	0	0.	0.00003949506127468279	0.00005697741437886719	6.492517303036806e-9	0	0.0002327539036060079
YAR009C	0	0.	0.0001013321096300266	0.0001461748219435627	4.272139338200728e-8	0	0.0002327539036060079
YAR010C	0	0.	0.0001128197013462042	0.0001627325947923044	5.292904311214016e-8	0	0.0002327539036060079
YAR014C	0	0.0000465776319689199	0.0000781680494128657	0.00009314569438610253	1.301351215475084e-8	1.973640053905014e-6	0.0002219178989062037
YAR015W	0	0.0001465561354127138	0.0001793753912568686	0.0001953881062806588	4.771814264755541e-8	0.0000348120553595663	0.0003882260230119646
YAR018C	0	0.00009770399179671674	0.0001306231863575106	0.0001465334044356556	2.862330400409395e-8	0.00001483050048018283	0.0003126507402019688
YAR019C	0	0.	0.00003228286090991756	0.00004657275875182081	4.337820910023191e-9	0	0.0003126507402019688
YAR019WA	0	0.	0.00003949506127468279	0.00005697741437886719	6.492517303036806e-9	0	0.0003126507402019688
YAR020C	0	0.	0.00003949506127468279	0.00005697741437886719	6.492517303036806e-9	0	0.0003126507402019688
YAR023C	0	0.00009427370145230764	0.0001260371194025465	0.0001413887344959349	2.664870179767722e-8	0.00001430982051148726	0.0003016737935756997
YAR027W	0	0.00009343717586244084	0.0001249187399397395	0.0001401341309007571	2.617786825920357e-8	0.00001418284551359975	0.0002989969012020227
YAR028W	0	0.	0.00003228406858012515	0.0000465745009787233	4.338145461293575e-9	0	0.0002989969012020227
YAR030C	0	0.	0.00003949506127468279	0.00005697741437886719	6.492517303036806e-9	0	0.0002989969012020227
YAR031W	0	0.	0.00003230739441673644	0.0000466081519797435	4.34441653016511e-9	0	0.0002989969012020227
YAR033W	0	0.	0.00007101286903615788	0.0001024449087002877	2.098832572604995e-8	0	0.0002989969012020227
YAR035W	0	0.	0.0000322888053681909	0.00004658133449911778	4.339418562921827e-9	0	0.0002989969012020227
YAR042W	0	0.	0.00003228247445150035	0.0000465722012231819	4.337717053195694e-9	0	0.0002989969012020227
YAR047C	0	0.	0.00003949506127468279	0.00005697741437886719	6.492517303036806e-9	0	0.0002989969012020227
YAR050W	0	0.	0.0000692052751612393	0.00009983738598177536	1.993355036662751e-8	0	0.0002989969012020227
YAR053W	0	0.	0.00003949506127468279	0.00005697741437886719	6.492517303036806e-9	0	0.0002989969012020227
YAR061W	0	0.	0.00003385922040510014	0.00004884689267495718	4.771793418556513e-9	0	0.0002989969012020227
YAR062W	0	0.	0.00003267040804198937	0.00004713185337960051	4.442595209196807e-9	0	0.0002989969012020227
YAR068W	0	0.	0.00007687940472886834	0.0001109074653657837	2.459877356984313e-8	0	0.0002989969012020227
YAR069C	0	0.	0.00003385922040510014	0.00004884689267495718	4.771793418556513e-9	0	0.0002989969012020227
YAR070C	0	0.	0.00003385922040510014	0.00004884689267495718	4.771793418556513e-9	0	0.0002989969012020227
YAR071W	0	0.	0.00006921272440122136	0.00009984813182703311	1.993784141386061e-8	0	0.0002989969012020227
YAR073W	0	0.	0.00006932001235071004	0.0001000028992213372	1.999969457199511e-8	0	0.0002989969012020227
YAR075W	0	0.	0.00007687940472886834	0.0001109074653657837	2.459877356984313e-8	0	0.0002989969012020227
YBL001C	0	0.000390818331271301	0.0004234691481761966	0.0004396255794423056	2.147341672690208e-7	0.000177001674850739	0.0007315250285592609
YBL002W	0	0.	0.00003385922040510014	0.00004884689267495718	4.771793418556513e-9	0	0.0007315250285592609
YBL004W	0	0.	0.00003230102930635834	0.00004659896936716186	4.342704845077214e-9	0	0.0007315250285592609
YBL005W	0	0.	0.00003228244803672781	0.0000465721630919871	4.337709950134744e-9	0	0.0007315250285592609
YBL005WA	0	0.	0.00009792393389742733	0.0001412604611776375	3.989953336699814e-8	0	0.0007315250285592609
YBL005WB	0	0.00005465060084912074	0.00009171637008649518	0.0001092899912450027	1.791553452777195e-8	2.315716216740577e-6	0.000260381406148324
YBL006C	0	0.00004661302801836051	0.00007822745247944854	0.00009321647974880342	1.303329874705502e-8	1.975139871181283e-6	0.0002220865442641818
YBL006WA	0	0.	0.00003949506127468279	0.00005697741437886719	6.492517303036806e-9	0	0.0002220865442641818
YBL007C	0	0.	0.00006920528319193622	0.00009983739756673479	1.993355499250207e-8	0	0.0002220865442641818
YBL008W	0	0.0000931542679536893	0.0001245405106558546	0.0001397098313726564	2.601958473374239e-8	0.00001413990335964373	0.0002980915918286363
YBL008WA	0	0.	0.00003385922040510014	0.00004884689267495718	4.771793418556513e-9	0	0.0002980915918286363
YBL009W	0	0.00004658620839985945	0.00007818244272278656	0.00009316284561618074	1.301830504862263e-8	1.97400345825263e-6	0.0002219587615268887
YBL010C	0	0.	0.00003949506127468279	0.00005697741437886719	6.492517303036806e-9	0	0.0002219587615268887
YBL011W	0	0.	0.00003228406858012515	0.0000465745009787233	4.338145461293575e-9	0	0.0002219587615268887
YBL012C	0	0.	0.00003385922040510014	0.00004884689267495718	4.771793418556513e-9	0	0.0002219587615268887
YBL013W	0	0.	0.0000322888053681909	0.00004658133449911778	4.339418562921827e-9	0	0.0002219587615268887
YBL014C	0	0.0000465776319689199	0.0000781680494128657	0.00009314569438610253	1.301351215475084e-8	1.973640053905014e-6	0.0002219178989062037
YBL015W	0	0.00009315424946367508	0.0001245404859357294	0.000139709803641539	2.601957440442744e-8	0.00001413990055312151	0.0002980915326596393
YBL016W	0	0.00009343717586244084	0.0001249187399397395	0.0001401341309007571	2.617786825920357e-8	0.00001418284551359975	0.0002989969012020227
YBL017C	0	0.0001863092042240807	0.0002175433916862846	0.0002328625811635525	6.506663554344586e-8	0.00005622482456754883	0.0004391569752051493
YBL018C	0	0.	0.00003238049965429318	0.00004671361721338181	4.3640999604121e-9	0	0.0004391569752051493
YBL019W	0	0.	0.00006923449705486353	0.00009987953980447547	1.995038594172902e-8	0	0.0004391569752051493
YBL020W	0	0.	0.00003267040804198937	0.00004713185337960051	4.442595209196807e-9	0	0.0004391569752051493
YBL021C	0	0.	0.00003267040804198937	0.00004713185337960051	4.442595209196807e-9	0	0.0004391569752051493
YBL022C	0	0.	0.00003228406858012515	0.0000465745009787233	4.338145461293575e-9	0	0.0004391569752051493
YBL023C	0	0.	0.00003238049965429318	0.00004671361721338181	4.3640999604121e-9	0	0.0004391569752051493
YBL024W	0	0.00009315432573087633	0.000124540587900112	0.0001397099180256822	2.601961701036374e-8	0.00001413991212965502	0.0002980917767159794
YBL025W	0	0.00004671850165769254	0.00007840446255054924	0.00009342740693528544	1.309234822953626e-8	1.979609048507061e-6	0.00022258907597449
YBL026W	0	0.0001414107909830757	0.0001730777944369146	0.0001885283152998911	4.442632762397415e-8	0.00003358987054567367	0.0003745959296086155
YBL027W	0	0.005525800453334768	0.005563407169127791	0.005582188608656465	0.00003147716473216398	0.004499172160935497	0.006697022841639927
YBL028C	0	0.0004885238995254511	0.0005211471748051311	0.0005373212365098483	3.149447159064122e-7	0.0002432736591121811	0.0008602644841698769
YBL029CA	0	0.	0.00003949506127468279	0.00005697741437886719	6.492517303036806e-9	0	0.0008602644841698769
YBL029W	0	0.	0.00003267040804198937	0.00004713185337960051	4.442595209196807e-9	0	0.0008602644841698769
YBL030C	0	0.0003279754162064207	0.0003645545174576082	0.0003825987397659176	1.672849018594917e-7	0.000128488683909003	0.0006701628941389679
YBL031W	0	0.00004671850165769254	0.00007840446255054924	0.00009342740693528544	1.309234822953626e-8	1.979609048507061e-6	0.00022258907597449
YBL032W	0	0.	0.00003267040804198937	0.00004713185337960051	4.442595209196807e-9	0	0.00022258907597449
YBL033C	0	0.	0.00003230739441673644	0.0000466081519797435	4.34441653016511e-9	0	0.00022258907597449
YBL034C	0	0.00009315424819893083	0.0001245404842450292	0.0001397098017448914	2.601957369796282e-8	0.00001413990036125639	0.0002980915286123601
YBL035C	0	0.	0.00003238049965429318	0.00004671361721338181	4.3640999604121e-9	0	0.0002980915286123601
YBL036C	0	0.0001864531671513756	0.0002177114904234566	0.0002330425176996633	6.516723058600679e-8	0.00005626826958071689	0.0004394963204443658
YBL037W	0	0.	0.00003228406858012515	0.0000465745009787233	4.338145461293575e-9	0	0.0004394963204443658
YBL038W	0	0.	0.00003267040804198937	0.00004713185337960051	4.442595209196807e-9	0	0.0004394963204443658
YBL039C	0	0.	0.00003228245442935317	0.00004657217233645604	4.337711672189551e-9	0	0.0004394963204443658
YBL039CA	0	0.	0.00003385922040510014	0.00004884689267495718	4.771793418556513e-9	0	0.0004394963204443658
YBL039WB	0	0.	0.00007687940472886834	0.0001109074653657837	2.459877356984313e-8	0	0.0004394963204443658
YBL040C	0	0.0002803135986739631	0.0003115769482598008	0.0003269989440868461	1.221975070956975e-7	0.0001098165616286156	0.0005727737957737027
YBL041W	0	0.000390818331271301	0.0004234691481761966	0.0004396255794423056	2.147341672690208e-7	0.000177001674850739	0.0007315250285592609
YBL042C	0	0.	0.00003228247445150035	0.0000465722012231819	4.337717053195694e-9	0	0.0007315250285592609
YBL043W	0	0.	0.00003949506127468279	0.00005697741437886719	6.492517303036806e-9	0	0.0007315250285592609
YBL044W	0	0.	0.00003267040804198937	0.00004713185337960051	4.442595209196807e-9	0	0.0007315250285592609
YBL045C	0	0.	0.00003228406858012515	0.0000465745009787233	4.338145461293575e-9	0	0.0007315250285592609
YBL046W	0	0.00004657937433465283	0.00007817097352095232	0.00009314917878617633	1.301448579539522e-8	1.973713882210329e-6	0.0002219262004518835
YBL047C	0	0.00004825115932611883	0.00008097662785843637	0.00009649242681882092	1.396546689467972e-8	2.044551677051782e-6	0.000229891448772374
YBL048W	0	0.	0.00003949506127468279	0.00005697741437886719	6.492517303036806e-9	0	0.000229891448772374
YBL050W	0	0.0002828230150829519	0.0003143662528791324	0.0003299263166880123	1.243951867442509e-7	0.0001107996486928145	0.0005779014352126959
YBL051C	0	0.0001863115895150058	0.0002175461768781246	0.0002328655624934995	6.506830164813689e-8	0.00005622554439874525	0.000439162597743303
YBL052C	0	0.	0.0000322888053681909	0.00004658133449911778	4.339418562921827e-9	0	0.000439162597743303
YBL053W	0	0.	0.00003385922040510014	0.00004884689267495718	4.771793418556513e-9	0	0.000439162597743303
YBL054W	0	0.	0.00003235706817888398	0.00004667981380974362	4.357786241253186e-9	0	0.000439162597743303
YBL055C	0	0.000093158925537637	0.0001245467375399755	0.0001397168167230649	2.60221867095324e-8	0.00001414061032719873	0.0002981064961654874
YBL056W	0	0.00005391176194632185	0.00009047643214453783	0.0001078124737470868	1.743440087267136e-8	2.284408917352526e-6	0.0002568612564750136
YBL057C	0	0.0002803135986739631	0.0003115769482598008	0.0003269989440868461	1.221975070956975e-7	0.0001098165616286156	0.0005727737957737027
YBL058W	0	0.00004661302801836051	0.00007822745247944854	0.00009321647974880342	1.303329874705502e-8	1.975139871181283e-6	0.0002220865442641818
YBL059CA	0	0.	0.00003949506127468279	0.00005697741437886719	6.492517303036806e-9	0	0.0002220865442641818
YBL059W	0	0.00004658620839985945	0.00007818244272278656	0.00009316284561618074	1.301830504862263e-8	1.97400345825263e-6	0.0002219587615268887
YBL060W	0	0.	0.00003228247445150035	0.0000465722012231819	4.337717053195694e-9	0	0.0002219587615268887
YBL061C	0	0.00009315432573087633	0.000124540587900112	0.0001397099180256822	2.601961701036374e-8	0.00001413991212965502	0.0002980917767159794
YBL062W	0	0.	0.00003385922040510014	0.00004884689267495718	4.771793418556513e-9	0	0.0002980917767159794
YBL063W	0	0.00009315424946367508	0.0001245404859357294	0.000139709803641539	2.601957440442744e-8	0.00001413990055312151	0.0002980915326596393
YBL064C	0	0.00005698311381838075	0.00009563084272960135	0.0001139544950552352	1.947743783359478e-8	2.414554021514776e-6	0.0002714944574931063
YBL065W	0	0.	0.00003230739441673644	0.0000466081519797435	4.34441653016511e-9	0	0.0002714944574931063
YBL066C	0	0.	0.00003228275726777953	0.00004657260921450135	4.337793053984308e-9	0	0.0002714944574931063
YBL067C	0	0.00005410132802381977	0.00009079456680629325	0.0001081915649939497	1.755722227302842e-8	2.292441513372006e-6	0.0002577644324214742
YBL068W	0	0.00004657937433465283	0.00007817097352095232	0.00009314917878617633	1.301448579539522e-8	1.973713882210329e-6	0.0002219262004518835
YBL068WA	0	0.	0.00003385922040510014	0.00004884689267495718	4.771793418556513e-9	0	0.0002219262004518835
YBL069W	0	0.	0.00003238049965429318	0.00004671361721338181	4.3640999604121e-9	0	0.0002219262004518835
YBL070C	0	0.	0.00003385922040510014	0.00004884689267495718	4.771793418556513e-9	0	0.0002219262004518835
YBL071C	0	0.	0.00003385922040510014	0.00004884689267495718	4.771793418556513e-9	0	0.0002219262004518835
YBL071CB	0	0.	0.00003949506127468279	0.00005697741437886719	6.492517303036806e-9	0	0.0002219262004518835
YBL071WA	0	0.	0.00003385922040510014	0.00004884689267495718	4.771793418556513e-9	0	0.0002219262004518835
YBL073W	0	0.	0.00003238049965429318	0.00004671361721338181	4.3640999604121e-9	0	0.0002219262004518835
YBL074C	0	0.	0.00003228406858012515	0.0000465745009787233	4.338145461293575e-9	0	0.0002219262004518835
YBL075C	0	0.	0.00003267040804198937	0.00004713185337960051	4.442595209196807e-9	0	0.0002219262004518835
YBL076C	0	0.0001397317540319896	0.0001710227504346598	0.0001862898138049406	4.337759207618134e-8	0.00003319104616233989	0.0003701481242582056
YBL077W	0	0.00004713677113272554	0.00007910641891047115	0.00009426386591089575	1.332783063178758e-8	1.997332167362419e-6	0.0002245819300208307
YBL078C	0	0.00005698311381838075	0.00009563084272960135	0.0001139544950552352	1.947743783359478e-8	2.414554021514776e-6	0.0002714944574931063
YBL079W	0	0.00004657703562928004	0.00007816704861177203	0.00009314450182028334	1.301317892625353e-8	1.973614785614443e-6	0.000221915057628542
YBL080C	0	0.00009985825591578001	0.0001675806025770521	0.0001996876872987253	5.980844251592981e-8	4.231680495574117e-6	0.0004757439156679403
YBL081W	0	0.	0.0000322888053681909	0.00004658133449911778	4.339418562921827e-9	0	0.0004757439156679403
YBL082C	0	0.00009343717586244084	0.0001249187399397395	0.0001401341309007571	2.617786825920357e-8	0.00001418284551359975	0.0002989969012020227
YBL084C	0	0.00009315425322054637	0.000124540490958557	0.0001397098092761358	2.601957650320781e-8	0.00001413990112345994	0.0002980915446813464
YBL085W	0	0.00004658620839985945	0.00007818244272278656	0.00009316284561618074	1.301830504862263e-8	1.97400345825263e-6	0.0002219587615268887
YBL086C	0	0.	0.00003385922040510014	0.00004884689267495718	4.771793418556513e-9	0	0.0002219587615268887
YBL088C	0	0.00004657703609763945	0.00007816704939782934	0.00009314450275691365	1.301317918796649e-8	1.973614805331812e-6	0.000221915059864417
YBL089W	0	0.	0.00003267040804198937	0.00004713185337960051	4.442595209196807e-9	0	0.000221915059864417
YBL090W	0	0.0001885480397488862	0.0002201575739804401	0.0002356608582942935	6.663982769691177e-8	0.00005690045883334051	0.0004444342902173961
YBL091C	0	0.0002931131573119842	0.0003258040963258565	0.0003419303166453869	1.336118318226261e-7	0.0001148309158048409	0.0005989278334034174
YBL091CA	0	0.	0.00003949506127468279	0.00005697741437886719	6.492517303036806e-9	0	0.0005989278334034174
YBL092W	0	0.004250489330179076	0.004282776077124374	0.004298894274572016	0.00001868951546408543	0.003419575247974652	0.005205560213584125
YBL093C	0	0.	0.00003238049965429318	0.00004671361721338181	4.3640999604121e-9	0	0.005205560213584125
YBL094C	0	0.	0.00003949506127468279	0.00005697741437886719	6.492517303036806e-9	0	0.005205560213584125
YBL095W	0	0.	0.00003230739441673644	0.0000466081519797435	4.34441653016511e-9	0	0.005205560213584125
YBL096C	0	0.	0.00003949506127468279	0.00005697741437886719	6.492517303036806e-9	0	0.005205560213584125
YBL097W	0	1.825477726186469e-16	0.00006920567167113965	0.00009983686219889903	1.993189083552298e-8	0	0.005205560213584125
YBL098W	0	0.00004658620839985945	0.00007818244272278656	0.00009316284561618074	1.301830504862263e-8	1.97400345825263e-6	0.0002219587615268887
YBL099W	0	0.00009427370145230764	0.0001260371194025465	0.0001413887344959349	2.664870179767722e-8	0.00001430982051148726	0.0003016737935756997
YBL100WA	0	0.	0.00007518585514297407	0.0001084645222483675	2.352713390411061e-8	0	0.0003016737935756997
YBL100WB	0	0.	0.0001012852873989978	0.0001461073118939242	4.268198156755761e-8	0	0.0003016737935756997
YBL101C	0	0.	0.00003228244803672781	0.0000465721630919871	4.337709950134744e-9	0	0.0003016737935756997
YBL102W	0	0.	0.00003230739441673644	0.0000466081519797435	4.34441653016511e-9	0	0.0003016737935756997
YBL103C	0	0.	0.00003228286090991756	0.00004657275875182081	4.337820910023191e-9	0	0.0003016737935756997
YBL104C	0	0.	0.00003228244758119722	0.00004657216245177239	4.337709830876789e-9	0	0.0003016737935756997
YBL105C	0	0.00004657703562928004	0.00007816704861177203	0.00009314450182028334	1.301317892625353e-8	1.973614785614443e-6	0.000221915057628542
YBL106C	0	0.	0.00003228244770060311	0.00004657216261300034	4.337709860910108e-9	0	0.000221915057628542
YBL107C	0	0.000170948340112843	0.0002092298289365511	0.0002279075907554454	6.492392321063497e-8	0.00004060606007966359	0.000452840410182693
YBL108CA	0	0.	0.00007687940472886834	0.0001109074653657837	2.459877356984313e-8	0	0.000452840410182693
YBL108W	0	0.	0.00003267040804198937	0.00004713185337960051	4.442595209196807e-9	0	0.000452840410182693
YBL109W	0	0.	0.00003385922040510014	0.00004884689267495718	4.771793418556513e-9	0	0.000452840410182693
YBL111C	0	0.	0.00007054929335240499	0.000101776184759881	2.071522690761723e-8	0	0.000452840410182693
YBL112C	0	0.	0.00003354793105935051	0.0000483978113613922	4.684456238276053e-9	0	0.000452840410182693
YBL113C	0	0.	0.00007055076388705978	0.0001017783060592808	2.071609039422233e-8	0	0.000452840410182693
YBL113WA	0	0.	0.0000378869718344084	0.00005465751582730726	5.974581677402091e-9	0	0.000452840410182693
YBR001C	0	0.0000939895497745321	0.0001256572274248233	0.0001409625698288255	2.648829808745569e-8	0.0000142666895309078	0.0003007645049053036
YBR002C	0	0.00004658620839985945	0.00007818244272278656	0.00009316284561618074	1.301830504862263e-8	1.97400345825263e-6	0.0002219587615268887
YBR003W	0	0.00009322623186525798	0.0001246367216813312	0.0001398177613912683	2.605980215014316e-8	0.00001415082664942805	0.0002983218774038542
YBR004C	0	0.0001398396115675334	0.0001711547618438753	0.0001864336101278276	4.344458400978606e-8	0.00003321666572541312	0.0003704338413781429
YBR005W	0	0.0002330668986437188	0.000264287243908098	0.000279651549247791	9.123446796364185e-8	0.00008196177945190555	0.0005063355389931536
YBR006W	0	0.	0.00003228247445150035	0.0000465722012231819	4.337717053195694e-9	0	0.0005063355389931536
YBR007C	0	0.	0.00003228406858012515	0.0000465745009787233	4.338145461293575e-9	0	0.0005063355389931536
YBR008C	0	0.	0.0000322825529786203	0.00004657231450481209	4.337738155277086e-9	0	0.0005063355389931536
YBR011C	0	0.	0.00003267040804198937	0.00004713185337960051	4.442595209196807e-9	0	0.0005063355389931536
YBR012C	0	0.	0.00003385922040510014	0.00004884689267495718	4.771793418556513e-9	0	0.0005063355389931536
YBR012WA	0	1.205147923310843e-16	0.00007646811805682717	0.0001103086609808736	2.432683161903831e-8	0	0.0005063355389931536
YBR012WB	0	8.499401892443548e-14	0.000113638957731876	0.0001639288074600989	5.373650494361001e-8	0	0.0005063355389931536
YBR013C	0	0.	0.00003385922040510014	0.00004884689267495718	4.771793418556513e-9	0	0.0005063355389931536
YBR014C	0	0.	0.00003385922040510014	0.00004884689267495718	4.771793418556513e-9	0	0.0005063355389931536
YBR015C	0	0.00004657937433465283	0.00007817097352095232	0.00009314917878617633	1.301448579539522e-8	1.973713882210329e-6	0.0002219262004518835
YBR016W	0	0.00009427370145230764	0.0001260371194025465	0.0001413887344959349	2.664870179767722e-8	0.00001430982051148726	0.0003016737935756997
YBR017C	0	0.00004657704550681927	0.00007816706518861077	0.00009314452157345288	1.301318444567736e-8	1.973615204026168e-6	0.0002219151046942198
YBR018C	0	0.00004661302801836051	0.00007822745247944854	0.00009321647974880342	1.303329874705502e-8	1.975139871181283e-6	0.0002220865442641818
YBR019C	0	0.	0.00003267040804198937	0.00004713185337960051	4.442595209196807e-9	0	0.0002220865442641818
YBR020W	0	0.	0.00003230739441673644	0.0000466081519797435	4.34441653016511e-9	0	0.0002220865442641818
YBR021W	0	0.	0.0000322888053681909	0.00004658133449911778	4.339418562921827e-9	0	0.0002220865442641818
YBR022W	0	0.00004885194666409087	0.00008198489132043861	0.00009769388379722609	1.431540910715335e-8	2.070008659067444e-6	0.0002327539036060079
YBR023C	0	0.000093158925537637	0.0001245467375399755	0.0001397168167230649	2.60221867095324e-8	0.00001414061032719873	0.0002981064961654874
YBR024W	0	0.	0.00003949506127468279	0.00005697741437886719	6.492517303036806e-9	0	0.0002981064961654874
YBR025C	0	0.	0.00003230739441673644	0.0000466081519797435	4.34441653016511e-9	0	0.0002981064961654874
YBR026C	0	0.00009770399179671674	0.0001306231863575106	0.0001465334044356556	2.862330400409395e-8	0.00001483050048018283	0.0003126507402019688
YBR027C	0	0.	0.00003385922040510014	0.00004884689267495718	4.771793418556513e-9	0	0.0003126507402019688
YBR028C	0	0.	0.00003267040804198937	0.00004713185337960051	4.442595209196807e-9	0	0.0003126507402019688
YBR029C	0	0.	0.00003228286090991756	0.00004657275875182081	4.337820910023191e-9	0	0.0003126507402019688
YBR030W	0	0.0001397330868316689	0.0001710243817049392	0.0001862915907016412	4.337841958265999e-8	0.00003319136274372612	0.0003701516548783038
YBR032W	0	0.	0.00003949506127468279	0.00005697741437886719	6.492517303036806e-9	0	0.0003701516548783038
YBR033W	0	0.00004657707439584821	0.00007816711367130739	0.0000931445793460135	1.301320058847678e-8	1.973616428252195e-6	0.0002219152423327605
YBR034C	0	0.	0.00006965741469608172	0.0001004896159440465	2.019483620760227e-8	0	0.0002219152423327605
YBR035C	0	0.000372639948488361	0.0004037719818551541	0.0004191768768903804	1.952224772805509e-7	0.0001687687549725521	0.0006974987444107519
YBR036C	0	0.00009317259345713922	0.0001245650106512694	0.0001397373155925648	2.602982309213125e-8	0.00001414268495926438	0.0002981502337102504
YBR037C	0	0.	0.00003267040804198937	0.00004713185337960051	4.442595209196807e-9	0	0.0002981502337102504
YBR038W	0	0.	0.00003228244803672781	0.0000465721630919871	4.337709950134744e-9	0	0.0002981502337102504
YBR039W	0	0.	0.00007101286903615788	0.0001024449087002877	2.098832572604995e-8	0	0.0002981502337102504
YBR040W	0	0.	0.00003238049965429318	0.00004671361721338181	4.3640999604121e-9	0	0.0002981502337102504
YBR041W	0	0.00004661302801836051	0.00007822745247944854	0.00009321647974880342	1.303329874705502e-8	1.975139871181283e-6	0.0002220865442641818
YBR042C	0	0.0001139658938730734	0.0001523641249871431	0.000170922413520796	3.894434558224894e-8	0.00001729890966601211	0.000364688210667338
YBR043C	0	0.	0.0000322888053681909	0.00004658133449911778	4.339418562921827e-9	0	0.000364688210667338
YBR044C	0	1.825573081417682e-16	0.00006920708677385602	0.00009983890397807262	1.993270661915465e-8	0	0.000364688210667338
YBR045C	0	0.	0.00003267040804198937	0.00004713185337960051	4.442595209196807e-9	0	0.000364688210667338
YBR046C	0	0.	0.00003949506127468279	0.00005697741437886719	6.492517303036806e-9	0	0.000364688210667338
YBR047W	0	0.	0.00003385922040510014	0.00004884689267495718	4.771793418556513e-9	0	0.000364688210667338
YBR049C	0	0.	0.00003228406858012515	0.0000465745009787233	4.338145461293575e-9	0	0.000364688210667338
YBR050C	0	0.	0.00003385922040510014	0.00004884689267495718	4.771793418556513e-9	0	0.000364688210667338
YBR051W	0	0.	0.00003267040804198937	0.00004713185337960051	4.442595209196807e-9	0	0.000364688210667338
YBR052C	0	0.0001885480397488862	0.0002201575739804401	0.0002356608582942935	6.663982769691177e-8	0.00005690045883334051	0.0004444342902173961
YBR053C	0	0.	0.00003267040804198937	0.00004713185337960051	4.442595209196807e-9	0	0.0004444342902173961
YBR054W	0	0.	0.00006929120378351127	0.00009996134165376101	1.998307658612891e-8	0	0.0004444342902173961
YBR055C	0	0.0001868750420175364	0.0002182040938250837	0.0002335698110544044	6.546246586915588e-8	0.00005639558264658089	0.0004404907514860728
YBR056CB	0	0.	0.00003385922040510014	0.00004884689267495718	4.771793418556513e-9	0	0.0004404907514860728
YBR056W	0	0.0002794649276778265	0.0003106336203536305	0.0003260089222033653	1.21458695566164e-7	0.0001094840871062796	0.0005710396547434718
YBR056WA	0	0.0001954083775272173	0.0002281680570838572	0.0002442354476232523	7.157747768413749e-8	0.00005897077153493444	0.0004606052250576829
YBR057C	0	0.	0.00006923449705486353	0.00009987953980447547	1.995038594172902e-8	0	0.0004606052250576829
YBR058C	0	0.00009317259345713922	0.0001245650106512694	0.0001397373155925648	2.602982309213125e-8	0.00001414268495926438	0.0002981502337102504
YBR058CA	0	0.000244260718155362	0.0002769805758145458	0.0002930828330583309	1.00208671796412e-7	0.00008589823597562557	0.0005306542615024188
YBR059C	0	0.00009315432573087633	0.000124540587900112	0.0001397099180256822	2.601961701036374e-8	0.00001413991212965502	0.0002980917767159794
YBR060C	0	0.0000465776319689199	0.0000781680494128657	0.00009314569438610253	1.301351215475084e-8	1.973640053905014e-6	0.0002219178989062037
YBR061C	0	0.00004671850165769254	0.00007840446255054924	0.00009342740693528544	1.309234822953626e-8	1.979609048507061e-6	0.00022258907597449
YBR062C	0	0.	0.00007687940472886834	0.0001109074653657837	2.459877356984313e-8	0	0.00022258907597449
YBR063C	0	0.	0.00003385922040510014	0.00004884689267495718	4.771793418556513e-9	0	0.00022258907597449
YBR064W	0	0.	0.00003949506127468279	0.00005697741437886719	6.492517303036806e-9	0	0.00022258907597449
YBR065C	0	0.	0.00003385922040510014	0.00004884689267495718	4.771793418556513e-9	0	0.00022258907597449
YBR066C	0	0.000235685447774163	0.0002672565735753313	0.0002827935080337504	9.329607486104739e-8	0.00008288262574644987	0.0005120243844304869
YBR067C	0	0.000586229862194718	0.0006188309403265177	0.0006350104994496412	4.342274083253248e-7	0.000312492249696038	0.0009861743088844568
YBR068C	0	0.0005589432663689654	0.0005900267880148172	0.0006054531959884238	3.94744885679523e-7	0.0002979471620218988	0.0009402713398709775
YBR069C	0	0.	0.00006920539866688499	0.00009983756414381696	1.993362150679754e-8	0	0.0009402713398709775
YBR070C	0	0.00004713677113272554	0.00007910641891047115	0.00009426386591089575	1.332783063178758e-8	1.997332167362419e-6	0.0002245819300208307
YBR071W	0	0.	0.00003238049965429318	0.00004671361721338181	4.3640999604121e-9	0	0.0002245819300208307
YBR072W	0	0.00009770399179671674	0.0001306231863575106	0.0001465334044356556	2.862330400409395e-8	0.00001483050048018283	0.0003126507402019688
YBR073W	0	0.0000465776319689199	0.0000781680494128657	0.00009314569438610253	1.301351215475084e-8	1.973640053905014e-6	0.0002219178989062037
YBR074W	0	0.	0.00003736621954024107	0.00005390625543618425	5.811470959992645e-9	0	0.0002219178989062037
YBR076CA	0	0.00005698311381838075	0.00009563084272960135	0.0001139544950552352	1.947743783359478e-8	2.414554021514776e-6	0.0002714944574931063
YBR076W	0	0.	0.00003238049965429318	0.00004671361721338181	4.3640999604121e-9	0	0.0002714944574931063
YBR077C	0	0.	0.00003949506127468279	0.00005697741437886719	6.492517303036806e-9	0	0.0002714944574931063
YBR078W	0	0.00154180180216316	0.00157286901841293	0.001588359918943053	2.596956437286445e-6	0.001073067083109525	0.00213021044655925
YBR079C	0	0.0001397320938934376	0.0001710231664058382	0.0001862902669103884	4.337780308808472e-8	0.00003319112688968711	0.000370149024561816
YBR080C	0	0.	0.00003228406858012515	0.0000465745009787233	4.338145461293575e-9	0	0.000370149024561816
YBR081C	0	0.	0.00003228245442935317	0.00004657217233645604	4.337711672189551e-9	0	0.000370149024561816
YBR082C	0	0.001885595249964645	0.001916913541646867	0.001932536750617546	3.825592161201757e-6	0.001359431155305291	0.002532340485635444
YBR083W	0	0.	0.00003230739441673644	0.0000466081519797435	4.34441653016511e-9	0	0.002532340485635444
YBR084CA	0	0.001025911578326816	0.00105845246929953	0.001074654399364561	1.207314867117954e-6	0.0006462026493880655	0.001531175387848277
YBR084W	0	0.0001397316377359506	0.0001710226080951631	0.0001862896587583087	4.337751987084021e-8	0.00003319101853794086	0.0003701478161893645
YBR085CA	0	0.	0.00003267040804198937	0.00004713185337960051	4.442595209196807e-9	0	0.0003701478161893645
YBR085W	0	0.	0.00003267040804198937	0.00004713185337960051	4.442595209196807e-9	0	0.0003701478161893645
YBR086C	0	0.00004658565062141024	0.00007818150663652415	0.00009316173016545951	1.301799331021864e-8	1.973979823926045e-6	0.0002219561039741783
YBR087W	0	0.00004713677113272554	0.00007910641891047115	0.00009426386591089575	1.332783063178758e-8	1.997332167362419e-6	0.0002245819300208307
YBR088C	0	0.000170948340112843	0.0002092298289365511	0.0002279075907554454	6.492392321063497e-8	0.00004060606007966359	0.000452840410182693
YBR089W	0	0.	0.00003949506127468279	0.00005697741437886719	6.492517303036806e-9	0	0.000452840410182693
YBR091C	0	0.0001139658938730734	0.0001523641249871431	0.000170922413520796	3.894434558224894e-8	0.00001729890966601211	0.000364688210667338
YBR092C	0	0.00004657718768649287	0.00007816730380034584	0.00009314480590577953	1.301326389386587e-8	1.973621228499676e-6	0.0002219157821136058
YBR093C	0	0.0001863115895150058	0.0002175461768781246	0.0002328655624934995	6.506830164813689e-8	0.00005622554439874525	0.000439162597743303
YBR094W	0	0.00009322623186525798	0.0001246367216813312	0.0001398177613912683	2.605980215014316e-8	0.00001415082664942805	0.0002983218774038542
YBR095C	0	0.0001465561354127138	0.0001793753912568686	0.0001953881062806588	4.771814264755541e-8	0.0000348120553595663	0.0003882260230119646
YBR096W	0	0.0001465561354127138	0.0001793753912568686	0.0001953881062806588	4.771814264755541e-8	0.0000348120553595663	0.0003882260230119646
YBR097W	0	0.	0.00003736621938851322	0.00005390625521746748	5.81147091283442e-9	0	0.0003882260230119646
YBR098W	0	0.	0.00003228406858012515	0.0000465745009787233	4.338145461293575e-9	0	0.0003882260230119646
YBR099C	0	0.	0.00003267040804198937	0.00004713185337960051	4.442595209196807e-9	0	0.0003882260230119646
YBR101C	0	0.00004885194666409087	0.00008198489132043861	0.00009769388379722609	1.431540910715335e-8	2.070008659067444e-6	0.0002327539036060079
YBR102C	0	0.	0.0000322888053681909	0.00004658133449911778	4.339418562921827e-9	0	0.0002327539036060079
YBR103CA	0	0.	0.00003949506127468279	0.00005697741437886719	6.492517303036806e-9	0	0.0002327539036060079
YBR103W	0	0.	0.00003228286090991756	0.00004657275875182081	4.337820910023191e-9	0	0.0002327539036060079
YBR104W	0	0.	0.00003267040804198937	0.00004713185337960051	4.442595209196807e-9	0	0.0002327539036060079
YBR105C	0	0.00004671850165769254	0.00007840446255054924	0.00009342740693528544	1.309234822953626e-8	1.979609048507061e-6	0.00022258907597449
YBR106W	0	0.0008384164713685063	0.0008694587096768586	0.0008849042045433282	8.24226490161603e-7	0.0005071346743289811	0.001289559951869832
YBR107C	0	0.	0.00003267040804198937	0.00004713185337960051	4.442595209196807e-9	0	0.001289559951869832
YBR108W	0	0.00004657707439584821	0.00007816711367130739	0.0000931445793460135	1.301320058847678e-8	1.973616428252195e-6	0.0002219152423327605
YBR109WA	0	0.	0.00003949506127468279	0.00005697741437886719	6.492517303036806e-9	0	0.0002219152423327605
YBR110W	0	0.	0.00003385922040510014	0.00004884689267495718	4.771793418556513e-9	0	0.0002219152423327605
YBR111WA	0	0.	0.00003385922040510014	0.00004884689267495718	4.771793418556513e-9	0	0.0002219152423327605
YBR112C	0	0.	0.00003228286090991756	0.00004657275875182081	4.337820910023191e-9	0	0.0002219152423327605
YBR114W	0	0.	0.00003228247445150035	0.0000465722012231819	4.337717053195694e-9	0	0.0002219152423327605
YBR115C	0	0.	0.00003228245442935317	0.00004657217233645604	4.337711672189551e-9	0	0.0002219152423327605
YBR116C	0	0.	0.00003385922040510014	0.00004884689267495718	4.771793418556513e-9	0	0.0002219152423327605
YBR117C	0	0.	0.00003235546683454572	0.00004667750364283222	4.357354920630228e-9	0	0.0002219152423327605
YBR118W	0	0.	0.0000984255959815864	0.0001419838625565737	4.030891485012338e-8	0	0.0002219152423327605
YBR119W	0	0.00004885194666409087	0.00008198489132043861	0.00009769388379722609	1.431540910715335e-8	2.070008659067444e-6	0.0002327539036060079
YBR121C	0	0.0004204727288059318	0.0004516835514034598	0.0004671439381512272	2.400334785823475e-7	0.0002005552348798494	0.0007615285034435019
YBR123C	0	0.	0.00003230739441673644	0.0000466081519797435	4.34441653016511e-9	0	0.0007615285034435019
YBR124W	0	0.	0.00003385922040510014	0.00004884689267495718	4.771793418556513e-9	0	0.0007615285034435019
YBR125C	0	0.	0.00003238049965429318	0.00004671361721338181	4.3640999604121e-9	0	0.0007615285034435019
YBR126C	0	0.	0.00003238049965429318	0.00004671361721338181	4.3640999604121e-9	0	0.0007615285034435019
YBR127C	0	0.0003260471400817029	0.0003571950337641722	0.0003725870242220791	1.56165705719218e-7	0.0001385381632657142	0.0006348044959593776
YBR128C	0	0.00004657704550681927	0.00007816706518861077	0.00009314452157345288	1.301318444567736e-8	1.973615204026168e-6	0.0002219151046942198
YBR129C	0	0.	0.00003949506127468279	0.00005697741437886719	6.492517303036806e-9	0	0.0002219151046942198
YBR130C	0	0.000170948340112843	0.0002092298289365511	0.0002279075907554454	6.492392321063497e-8	0.00004060606007966359	0.000452840410182693
YBR131CA	0	0.	0.00003949506127468279	0.00005697741437886719	6.492517303036806e-9	0	0.000452840410182693
YBR131W	0	0.00004671850165769254	0.00007840446255054924	0.00009342740693528544	1.309234822953626e-8	1.979609048507061e-6	0.00022258907597449
YBR132C	0	0.00004657704550681927	0.00007816706518861077	0.00009314452157345288	1.301318444567736e-8	1.973615204026168e-6	0.0002219151046942198
YBR133C	0	0.00004661302801836051	0.00007822745247944854	0.00009321647974880342	1.303329874705502e-8	1.975139871181283e-6	0.0002220865442641818
YBR134W	0	0.	0.00003949506127468279	0.00005697741437886719	6.492517303036806e-9	0	0.0002220865442641818
YBR135W	0	0.	0.00003267040804198937	0.00004713185337960051	4.442595209196807e-9	0	0.0002220865442641818
YBR136W	0	0.	0.0000322824475927572	0.00004657216244906385	4.337709830371571e-9	0	0.0002220865442641818
YBR137W	0	0.0003418936754302638	0.0003800249834236776	0.0003988348911083001	1.817840946736958e-7	0.0001339414184045028	0.0006986020296286258
YBR138C	0	0.	0.00003385922040510014	0.00004884689267495718	4.771793418556513e-9	0	0.0006986020296286258
YBR139W	0	0.00009317259345713922	0.0001245650106512694	0.0001397373155925648	2.602982309213125e-8	0.00001414268495926438	0.0002981502337102504
YBR140C	0	0.00004657714890905679	0.00007816723872256664	0.00009314472835834531	1.301324222552411e-8	1.973619585560603e-6	0.0002219155973532552
YBR141C	0	0.00004671850165769254	0.00007840446255054924	0.00009342740693528544	1.309234822953626e-8	1.979609048507061e-6	0.00022258907597449
YBR141WA	0	0.	0.00003949506127468279	0.00005697741437886719	6.492517303036806e-9	0	0.00022258907597449
YBR143C	0	0.0004671927843270114	0.0004983914976234474	0.0005138592816249945	2.880412389466427e-7	0.0002326513524478726	0.000822701074656972
YBR144C	0	0.	0.00003238049965429318	0.00004671361721338181	4.3640999604121e-9	0	0.000822701074656972
YBR145W	0	0.	0.0000322888053681909	0.00004658133449911778	4.339418562921827e-9	0	0.000822701074656972
YBR146W	0	0.	0.00003230739441673644	0.0000466081519797435	4.34441653016511e-9	0	0.000822701074656972
YBR147W	0	0.	0.00003228406858012515	0.0000465745009787233	4.338145461293575e-9	0	0.000822701074656972
YBR148W	0	0.	0.00006932001235071004	0.0001000028992213372	1.999969457199511e-8	0	0.000822701074656972
YBR149W	0	0.0004885238995254511	0.0005211471748051311	0.0005373212365098483	3.149447159064122e-7	0.0002432736591121811	0.0008602644841698769
YBR150C	0	0.	0.00003228244770060311	0.00004657216261300034	4.337709860910108e-9	0	0.0008602644841698769
YBR151W	0	0.00004661302801836051	0.00007822745247944854	0.00009321647974880342	1.303329874705502e-8	1.975139871181283e-6	0.0002220865442641818
YBR152W	0	0.00005698311381838075	0.00009563084272960135	0.0001139544950552352	1.947743783359478e-8	2.414554021514776e-6	0.0002714944574931063
YBR153W	0	0.	0.00003385922040510014	0.00004884689267495718	4.771793418556513e-9	0	0.0002714944574931063
YBR154C	0	0.0004396710661038673	0.0004723070225956472	0.0004884733586847326	2.624534004870888e-7	0.0002097122881776273	0.0007962995114875366
YBR155W	0	0.0001024554175611418	0.0001719385901576705	0.0002048803186300495	6.295922911365842e-8	4.34178245936277e-6	0.0004881141046006993
YBR156C	0	0.	0.0000322888053681909	0.00004658133449911778	4.339418562921827e-9	0	0.0004881141046006993
YBR157C	0	0.	0.00003267040804198937	0.00004713185337960051	4.442595209196807e-9	0	0.0004881141046006993
YBR158W	0	0.	0.0000322888053681909	0.00004658133449911778	4.339418562921827e-9	0	0.0004881141046006993
YBR159W	0	0.	0.00003267040804198937	0.00004713185337960051	4.442595209196807e-9	0	0.0004881141046006993
YBR160W	0	0.0001414107909830757	0.0001730777944369146	0.0001885283152998911	4.442632762397415e-8	0.00003358987054567367	0.0003745959296086155
YBR161W	0	0.	0.00003385922040510014	0.00004884689267495718	4.771793418556513e-9	0	0.0003745959296086155
YBR162C	0	0.0006992138943831715	0.000730298801209235	0.0007457509876632411	5.908725259725792e-7	0.0004011049804911114	0.001117474096352471
YBR163W	0	0.	0.00003230739441673644	0.0000466081519797435	4.34441653016511e-9	0	0.001117474096352471
YBR165W	0	0.	0.0000322888053681909	0.00004658133449911778	4.339418562921827e-9	0	0.001117474096352471
YBR166C	0	0.	0.00003228406858012515	0.0000465745009787233	4.338145461293575e-9	0	0.001117474096352471
YBR167C	0	0.0002849122309426732	0.0003230774395981724	0.0003418594797094067	1.36338869922264e-7	0.0001001940686216193	0.0006189687607392543
YBR168W	0	0.0000232896650603794	0.00005509893289180919	0.00006986170975208284	8.13393916261025e-9	7.358913181636323e-8	0.0001820260445801443
YBR169C	0	0.00009427370145230764	0.0001260371194025465	0.0001413887344959349	2.664870179767722e-8	0.00001430982051148726	0.0003016737935756997
YBR170C	0	0.0000931542679536893	0.0001245405106558546	0.0001397098313726564	2.601958473374239e-8	0.00001413990335964373	0.0002980915918286363
YBR171W	0	0.000170948340112843	0.0002092298289365511	0.0002279075907554454	6.492392321063497e-8	0.00004060606007966359	0.000452840410182693
YBR172C	0	0.	0.00003737473742476193	0.00005391854374080495	5.814120788702951e-9	0	0.000452840410182693
YBR173C	0	0.0003988747858981165	0.0004369799764375099	0.0004558099684945512	2.337210377161342e-7	0.000169482849279667	0.0007765975140851704
YBR174C	0	0.	0.00003267040804198937	0.00004713185337960051	4.442595209196807e-9	0	0.0007765975140851704
YBR175W	0	0.	0.00003267040804198937	0.00004713185337960051	4.442595209196807e-9	0	0.0007765975140851704
YBR176W	0	0.	0.0000322888053681909	0.00004658133449911778	4.339418562921827e-9	0	0.0007765975140851704
YBR177C	0	0.	0.00003267040804198937	0.00004713185337960051	4.442595209196807e-9	0	0.0007765975140851704
YBR178W	0	0.	0.00003949506127468279	0.00005697741437886719	6.492517303036806e-9	0	0.0007765975140851704
YBR179C	0	0.	0.00003228286090991756	0.00004657275875182081	4.337820910023191e-9	0	0.0007765975140851704
YBR180W	0	0.	0.0000322888053681909	0.00004658133449911778	4.339418562921827e-9	0	0.0007765975140851704
YBR182C	0	0.	0.00003238049965429318	0.00004671361721338181	4.3640999604121e-9	0	0.0007765975140851704
YBR182CA	0	0.	0.00003385922040510014	0.00004884689267495718	4.771793418556513e-9	0	0.0007765975140851704
YBR183W	0	0.00009322623186525798	0.0001246367216813312	0.0001398177613912683	2.605980215014316e-8	0.00001415082664942805	0.0002983218774038542
YBR184W	0	0.	0.00003228406858012515	0.0000465745009787233	4.338145461293575e-9	0	0.0002983218774038542
YBR185C	0	0.00009770399179671674	0.0001306231863575106	0.0001465334044356556	2.862330400409395e-8	0.00001483050048018283	0.0003126507402019688
YBR186W	0	0.00004671850165769254	0.00007840446255054924	0.00009342740693528544	1.309234822953626e-8	1.979609048507061e-6	0.00022258907597449
YBR187W	0	0.0001885480397488862	0.0002201575739804401	0.0002356608582942935	6.663982769691177e-8	0.00005690045883334051	0.0004444342902173961
YBR189W	0	0.002222093651269882	0.002259951397607576	0.002278835780583636	5.32264584517821e-6	0.001594960373626273	0.00299499480605397
YBR190W	0	0.	0.00003267040804198937	0.00004713185337960051	4.442595209196807e-9	0	0.00299499480605397
YBR191W	0	0.00713343419435233	0.00716552405492414	0.007181557500257277	0.00005192295712038791	0.006040974398404866	0.008349234543928375
YBR192W	0	0.	0.00003385922040510014	0.00004884689267495718	4.771793418556513e-9	0	0.008349234543928375
YBR193C	0	0.00009770399179671674	0.0001306231863575106	0.0001465334044356556	2.862330400409395e-8	0.00001483050048018283	0.0003126507402019688
YBR194W	0	0.	0.00003949506127468279	0.00005697741437886719	6.492517303036806e-9	0	0.0003126507402019688
YBR195C	0	0.	0.0000322825529786203	0.00004657231450481209	4.337738155277086e-9	0	0.0003126507402019688
YBR196C	0	0.0004671927843270114	0.0004983914976234474	0.0005138592816249945	2.880412389466427e-7	0.0002326513524478726	0.000822701074656972
YBR196CB	0	0.	0.00003385922040510014	0.00004884689267495718	4.771793418556513e-9	0	0.000822701074656972
YBR197C	0	0.	0.00003238049965429318	0.00004671361721338181	4.3640999604121e-9	0	0.000822701074656972
YBR198C	0	0.	0.00003228247445150035	0.0000465722012231819	4.337717053195694e-9	0	0.000822701074656972
YBR199W	0	0.00009427370145230764	0.0001260371194025465	0.0001413887344959349	2.664870179767722e-8	0.00001430982051148726	0.0003016737935756997
YBR200W	0	0.00004713677113272554	0.00007910641891047115	0.00009426386591089575	1.332783063178758e-8	1.997332167362419e-6	0.0002245819300208307
YBR201CA	0	0.	0.00003949506127468279	0.00005697741437886719	6.492517303036806e-9	0	0.0002245819300208307
YBR201W	0	0.	0.0000322888053681909	0.00004658133449911778	4.339418562921827e-9	0	0.0002245819300208307
YBR202W	0	0.	0.00003228286090991756	0.00004657275875182081	4.337820910023191e-9	0	0.0002245819300208307
YBR203W	0	0.	0.00003228286090991756	0.00004657275875182081	4.337820910023191e-9	0	0.0002245819300208307
YBR204C	0	0.00004658620839985945	0.00007818244272278656	0.00009316284561618074	1.301830504862263e-8	1.97400345825263e-6	0.0002219587615268887
YBR205W	0	0.	0.00003346946597311429	0.00004828461376793227	4.662568897658627e-9	0	0.0002219587615268887
YBR206W	0	0.	0.00003949506127468279	0.00005697741437886719	6.492517303036806e-9	0	0.0002219587615268887
YBR207W	0	0.	0.00003267040804198937	0.00004713185337960051	4.442595209196807e-9	0	0.0002219587615268887
YBR208C	0	0.00004657703561873593	0.00007816704859424215	0.00009314450179931584	1.301317892039491e-8	1.973614785191841e-6	0.0002219150575785269
YBR209W	0	0.	0.00003949506127468279	0.00005697741437886719	6.492517303036806e-9	0	0.0002219150575785269
YBR211C	0	0.00004671850165769254	0.00007840446255054924	0.00009342740693528544	1.309234822953626e-8	1.979609048507061e-6	0.00022258907597449
YBR212W	0	0.00009315425322054637	0.000124540490958557	0.0001397098092761358	2.601957650320781e-8	0.00001413990112345994	0.0002980915446813464
YBR213W	0	0.	0.00003230739441673644	0.0000466081519797435	4.34441653016511e-9	0	0.0002980915446813464
YBR214W	0	0.	0.0000322825529786203	0.00004657231450481209	4.337738155277086e-9	0	0.0002980915446813464
YBR215W	0	0.	0.00003949506127468279	0.00005697741437886719	6.492517303036806e-9	0	0.0002980915446813464
YBR216C	0	0.00004658620839985945	0.00007818244272278656	0.00009316284561618074	1.301830504862263e-8	1.97400345825263e-6	0.0002219587615268887
YBR217W	0	0.	0.00003267040804198937	0.00004713185337960051	4.442595209196807e-9	0	0.0002219587615268887
YBR218C	0	0.	0.00006920527568322005	0.00009983738673509053	1.99335506674255e-8	0	0.0002219587615268887
YBR219C	0	0.	0.00007101286903615788	0.0001024449087002877	2.098832572604995e-8	0	0.0002219587615268887
YBR220C	0	0.	0.00006920528319193622	0.00009983739756673479	1.993355499250207e-8	0	0.0002219587615268887
YBR221C	0	0.0003729091488371829	0.0004040636738984477	0.0004194796984668505	1.95504644773556e-7	0.0001688906744848209	0.0006980026350364469
YBR221WA	0	0.	0.00003267040804198937	0.00004713185337960051	4.442595209196807e-9	0	0.0006980026350364469
YBR222C	0	0.	0.0000322888053681909	0.00004658133449911778	4.339418562921827e-9	0	0.0006980026350364469
YBR223C	0	0.	0.00003230739441673644	0.0000466081519797435	4.34441653016511e-9	0	0.0006980026350364469
YBR223WA	0	0.	0.00003267040804198937	0.00004713185337960051	4.442595209196807e-9	0	0.0006980026350364469
YBR224W	0	0.	0.00003949506127468279	0.00005697741437886719	6.492517303036806e-9	0	0.0006980026350364469
YBR225W	0	0.00004661302801836051	0.00007822745247944854	0.00009321647974880342	1.303329874705502e-8	1.975139871181283e-6	0.0002220865442641818
YBR226C	0	0.	0.00003385922040510014	0.00004884689267495718	4.771793418556513e-9	0	0.0002220865442641818
YBR227C	0	0.00004713677113272554	0.00007910641891047115	0.00009426386591089575	1.332783063178758e-8	1.997332167362419e-6	0.0002245819300208307
YBR228W	0	0.	0.0000322888053681909	0.00004658133449911778	4.339418562921827e-9	0	0.0002245819300208307
YBR229C	0	0.	0.00003228244933369717	0.00004657216497034403	4.33771030003434e-9	0	0.0002245819300208307
YBR230WA	0	0.	0.00003267040804198937	0.00004713185337960051	4.442595209196807e-9	0	0.0002245819300208307
YBR231C	0	0.	0.00003267040804198937	0.00004713185337960051	4.442595209196807e-9	0	0.0002245819300208307
YBR233W	0	0.	0.00003267040804198937	0.00004713185337960051	4.442595209196807e-9	0	0.0002245819300208307
YBR234C	0	0.0003726260110668607	0.0004037568799616483	0.000419161198782757	1.952078740533439e-7	0.0001687624427818869	0.0006974726562718483
YBR235W	0	0.	0.00003230102942679454	0.00004659896953129985	4.342704875670495e-9	0	0.0006974726562718483
YBR236C	0	0.00009343717586244084	0.0001249187399397395	0.0001401341309007571	2.617786825920357e-8	0.00001418284551359975	0.0002989969012020227
YBR237W	0	0.00009315425322054637	0.000124540490958557	0.0001397098092761358	2.601957650320781e-8	0.00001413990112345994	0.0002980915446813464
YBR238C	0	0.	0.00003228286090991756	0.00004657275875182081	4.337820910023191e-9	0	0.0002980915446813464
YBR239C	0	0.00004657703814008115	0.00007816705282559518	0.00009314450684145037	1.30131803292665e-8	1.973614892018325e-6	0.0002219150695914273
YBR240C	0	0.	0.0000322825529786203	0.00004657231450481209	4.337738155277086e-9	0	0.0002219150695914273
YBR241C	0	0.	0.0000322825529786203	0.00004657231450481209	4.337738155277086e-9	0	0.0002219150695914273
YBR242W	0	0.0001885480397488862	0.0002201575739804401	0.0002356608582942935	6.663982769691177e-8	0.00005690045883334051	0.0004444342902173961
YBR243C	0	0.	0.00003230739441673644	0.0000466081519797435	4.34441653016511e-9	0	0.0004444342902173961
YBR244W	0	0.00004713677113272554	0.00007910641891047115	0.00009426386591089575	1.332783063178758e-8	1.997332167362419e-6	0.0002245819300208307
YBR245C	0	0.	0.00003228247445150035	0.0000465722012231819	4.337717053195694e-9	0	0.0002245819300208307
YBR246W	0	0.0001397317540319896	0.0001710227504346598	0.0001862898138049406	4.337759207618134e-8	0.00003319104616233989	0.0003701481242582056
YBR247C	0	0.00004713677113272554	0.00007910641891047115	0.00009426386591089575	1.332783063178758e-8	1.997332167362419e-6	0.0002245819300208307
YBR248C	0	0.	0.00003385922040510014	0.00004884689267495718	4.771793418556513e-9	0	0.0002245819300208307
YBR249C	0	0.0002796808060711245	0.0003108735768540447	0.0003262607563646316	1.216464163226722e-7	0.0001095686594069491	0.0005714807722425011
YBR250W	0	0.	0.00003238049965429318	0.00004671361721338181	4.3640999604121e-9	0	0.0005714807722425011
YBR251W	0	0.	0.00003267040804198937	0.00004713185337960051	4.442595209196807e-9	0	0.0005714807722425011
YBR253W	0	0.	0.00003949506127468279	0.00005697741437886719	6.492517303036806e-9	0	0.0005714807722425011
YBR254C	0	0.0001465561354127138	0.0001793753912568686	0.0001953881062806588	4.771814264755541e-8	0.0000348120553595663	0.0003882260230119646
YBR255CA	0	0.	0.00003267040804198937	0.00004713185337960051	4.442595209196807e-9	0	0.0003882260230119646
YBR255W	0	0.00004657704550681927	0.00007816706518861077	0.00009314452157345288	1.301318444567736e-8	1.973615204026168e-6	0.0002219151046942198
YBR256C	0	0.00009427370145230764	0.0001260371194025465	0.0001413887344959349	2.664870179767722e-8	0.00001430982051148726	0.0003016737935756997
YBR257W	0	0.0002279304524863921	0.0002661422799411306	0.0002848837339198225	9.738547672476611e-8	0.00006878540251020498	0.000537263903495315
YBR258C	0	0.	0.00003949506127468279	0.00005697741437886719	6.492517303036806e-9	0	0.000537263903495315
YBR259W	0	0.	0.00003228406858012515	0.0000465745009787233	4.338145461293575e-9	0	0.000537263903495315
YBR260C	0	0.00004671850165769254	0.00007840446255054924	0.00009342740693528544	1.309234822953626e-8	1.979609048507061e-6	0.00022258907597449
YBR261C	0	0.	0.00003385922040510014	0.00004884689267495718	4.771793418556513e-9	0	0.00022258907597449
YBR262C	0	0.	0.00003230739441673644	0.0000466081519797435	4.34441653016511e-9	0	0.00022258907597449
YBR263W	0	0.00004713677113272554	0.00007910641891047115	0.00009426386591089575	1.332783063178758e-8	1.997332167362419e-6	0.0002245819300208307
YBR264C	0	0.	0.00003385922040510014	0.00004884689267495718	4.771793418556513e-9	0	0.0002245819300208307
YBR265W	0	0.	0.00003736839112048483	0.00005390938825815844	5.812146458933697e-9	0	0.0002245819300208307
YBR266C	0	0.	0.00003238049965429318	0.00004671361721338181	4.3640999604121e-9	0	0.0002245819300208307
YBR267W	0	0.	0.0000322888053681909	0.00004658133449911778	4.339418562921827e-9	0	0.0002245819300208307
YBR268W	0	0.0001139658938730734	0.0001523641249871431	0.000170922413520796	3.894434558224894e-8	0.00001729890966601211	0.000364688210667338
YBR270C	0	0.	0.00003230739441673644	0.0000466081519797435	4.34441653016511e-9	0	0.000364688210667338
YBR271W	0	0.00009315432573087633	0.000124540587900112	0.0001397099180256822	2.601961701036374e-8	0.00001413991212965502	0.0002980917767159794
YBR272C	0	0.	0.00003267040804198937	0.00004713185337960051	4.442595209196807e-9	0	0.0002980917767159794
YBR273C	0	0.	0.00003267040804198937	0.00004713185337960051	4.442595209196807e-9	0	0.0002980917767159794
YBR274W	0	0.00009343717586244084	0.0001249187399397395	0.0001401341309007571	2.617786825920357e-8	0.00001418284551359975	0.0002989969012020227
YBR275C	0	0.00004657703561927093	0.00007816704859510862	0.00009314450180034658	1.301317892068315e-8	1.973614785038782e-6	0.0002219150575857417
YBR276C	0	0.	0.00003228286090991756	0.00004657275875182081	4.337820910023191e-9	0	0.0002219150575857417
YBR277C	0	0.	0.00003267040804198937	0.00004713185337960051	4.442595209196807e-9	0	0.0002219150575857417
YBR278W	0	0.0001954083775272173	0.0002281680570838572	0.0002442354476232523	7.157747768413749e-8	0.00005897077153493444	0.0004606052250576829
YBR279W	0	0.00004661302801836051	0.00007822745247944854	0.00009321647974880342	1.303329874705502e-8	1.975139871181283e-6	0.0002220865442641818
YBR280C	0	0.	0.0000322825529786203	0.00004657231450481209	4.337738155277086e-9	0	0.0002220865442641818
YBR281C	0	0.00004657707439584821	0.00007816711367130739	0.0000931445793460135	1.301320058847678e-8	1.973616428252195e-6	0.0002219152423327605
YBR282W	0	0.00005698311381838075	0.00009563084272960135	0.0001139544950552352	1.947743783359478e-8	2.414554021514776e-6	0.0002714944574931063
YBR284W	0	0.	0.00003228406858012515	0.0000465745009787233	4.338145461293575e-9	0	0.0002714944574931063
YBR285W	0	0.	0.00003949506127468279	0.00005697741437886719	6.492517303036806e-9	0	0.0002714944574931063
YBR286W	0	0.000465784284392021	0.0004968889318248385	0.000512310079220501	2.86307058532889e-7	0.0002319499601788675	0.0008202207429195948
YBR287W	0	0.0001618793786297993	0.0001981300612660381	0.0002158169895740219	5.821816805870045e-8	0.0000384518477864022	0.0004288171426874239
YBR288C	0	0.	0.00006922894372744189	0.00009987152889385675	1.994718596300596e-8	0	0.0004288171426874239
YBR289W	0	0.	0.00003228406858012515	0.0000465745009787233	4.338145461293575e-9	0	0.0004288171426874239
YBR290W	0	0.	0.00007101286903615788	0.0001024449087002877	2.098832572604995e-8	0	0.0004288171426874239
YBR291C	0	0.00009343717586244084	0.0001249187399397395	0.0001401341309007571	2.617786825920357e-8	0.00001418284551359975	0.0002989969012020227
YBR292C	0	0.	0.00003949506127468279	0.00005697741437886719	6.492517303036806e-9	0	0.0002989969012020227
YBR293W	0	0.00009343717586244084	0.0001249187399397395	0.0001401341309007571	2.617786825920357e-8	0.00001418284551359975	0.0002989969012020227
YBR294W	0	0.	0.00003230144312702505	0.00004659956635656013	4.342816116647759e-9	0	0.0002989969012020227
YBR295W	0	0.	0.00003228244933369717	0.00004657216497034403	4.33771030003434e-9	0	0.0002989969012020227
YBR296C	0	0.0002328899293325416	0.0002640865677580908	0.0002794392062808414	9.109596932687148e-8	0.0000818995459660358	0.0005059510696874364
YBR297W	0	0.00009343717586244084	0.0001249187399397395	0.0001401341309007571	2.617786825920357e-8	0.00001418284551359975	0.0002989969012020227
YBR298C	0	0.0001397320938934376	0.0001710231664058382	0.0001862902669103884	4.337780308808472e-8	0.00003319112688968711	0.000370149024561816
YBR298CA	0	0.	0.00003949506127468279	0.00005697741437886719	6.492517303036806e-9	0	0.000370149024561816
YBR299W	0	0.	0.00006921272440122136	0.00009984813182703311	1.993784141386061e-8	0	0.000370149024561816
YBR301W	0	0.	0.00007687940472886834	0.0001109074653657837	2.459877356984313e-8	0	0.000370149024561816
YBR302C	0	1.132695739665672e-16	0.00007489884592395778	0.0001080462206428827	2.334054080803823e-8	0	0.000370149024561816
YCL001WB	0	0.	0.00003385922040510014	0.00004884689267495718	4.771793418556513e-9	0	0.000370149024561816
YCL002C	0	0.	0.00003385922040510014	0.00004884689267495718	4.771793418556513e-9	0	0.000370149024561816
YCL004W	0	0.0001401560226404229	0.0001715420307416911	0.0001868554512565625	4.364140989839477e-8	0.00003329182333654209	0.0003712720215301735
YCL005W	0	0.	0.0000322888053681909	0.00004658133449911778	4.339418562921827e-9	0	0.0003712720215301735
YCL005WA	0	0.000586229862194718	0.0006188309403265177	0.0006350104994496412	4.342274083253248e-7	0.000312492249696038	0.0009861743088844568
YCL007C	0	0.	0.00003385922040510014	0.00004884689267495718	4.771793418556513e-9	0	0.0009861743088844568
YCL008C	0	0.	0.00003228286090991756	0.00004657275875182081	4.337820910023191e-9	0	0.0009861743088844568
YCL009C	0	0.00004671850165769254	0.00007840446255054924	0.00009342740693528544	1.309234822953626e-8	1.979609048507061e-6	0.00022258907597449
YCL010C	0	0.	0.00003267040804198937	0.00004713185337960051	4.442595209196807e-9	0	0.00022258907597449
YCL011C	0	0.0001414107909830757	0.0001730777944369146	0.0001885283152998911	4.442632762397415e-8	0.00003358987054567367	0.0003745959296086155
YCL014W	0	0.	0.00003228406858012515	0.0000465745009787233	4.338145461293575e-9	0	0.0003745959296086155
YCL016C	0	0.	0.00003228247445150035	0.0000465722012231819	4.337717053195694e-9	0	0.0003745959296086155
YCL017C	0	0.	0.00003238049965429318	0.00004671361721338181	4.3640999604121e-9	0	0.0003745959296086155
YCL018W	0	0.002857776748438882	0.002893545735665998	0.002911398657583206	8.632767224261308e-6	0.002155593754819023	0.003697596911300607
YCL019W	0	0.	0.0001012854470054355	0.0001461075420199757	4.268211588268022e-8	0	0.003697596911300607
YCL020W	0	1.150033792981572e-16	0.00007528629609807757	0.0001086048383577135	2.358219345174954e-8	0	0.003697596911300607
YCL021WA	0	0.	0.00003949506127468279	0.00005697741437886719	6.492517303036806e-9	0	0.003697596911300607
YCL022C	0	0.	0.00003385922040510014	0.00004884689267495718	4.771793418556513e-9	0	0.003697596911300607
YCL023C	0	0.	0.00003238049965429318	0.00004671361721338181	4.3640999604121e-9	0	0.003697596911300607
YCL024W	0	0.	0.00003737473742476193	0.00005391854374080495	5.814120788702951e-9	0	0.003697596911300607
YCL025C	0	0.	0.00003228247445150035	0.0000465722012231819	4.337717053195694e-9	0	0.003697596911300607
YCL026CA	0	0.	0.00003385922040510014	0.00004884689267495718	4.771793418556513e-9	0	0.003697596911300607
YCL026CB	0	0.	0.00003949506127468279	0.00005697741437886719	6.492517303036806e-9	0	0.003697596911300607
YCL027W	0	0.	0.00003238049965429318	0.00004671361721338181	4.3640999604121e-9	0	0.003697596911300607
YCL028W	0	0.00004658620839985945	0.00007818244272278656	0.00009316284561618074	1.301830504862263e-8	1.97400345825263e-6	0.0002219587615268887
YCL029C	0	0.	0.0000322888053681909	0.00004658133449911778	4.339418562921827e-9	0	0.0002219587615268887
YCL030C	0	0.	0.00006932001235071004	0.0001000028992213372	1.999969457199511e-8	0	0.0002219587615268887
YCL031C	0	0.00004657937433465283	0.00007817097352095232	0.00009314917878617633	1.301448579539522e-8	1.973713882210329e-6	0.0002219262004518835
YCL032W	0	0.	0.00003267040804198937	0.00004713185337960051	4.442595209196807e-9	0	0.0002219262004518835
YCL033C	0	0.	0.00003949506127468279	0.00005697741437886719	6.492517303036806e-9	0	0.0002219262004518835
YCL034W	0	0.0001398396115675334	0.0001711547618438753	0.0001864336101278276	4.344458400978606e-8	0.00003321666572541312	0.0003704338413781429
YCL035C	0	0.	0.00003267040804198937	0.00004713185337960051	4.442595209196807e-9	0	0.0003704338413781429
YCL036W	0	0.	0.00003228719074434598	0.00004657900517351453	4.338984582860417e-9	0	0.0003704338413781429
YCL037C	0	0.00004713677113272554	0.00007910641891047115	0.00009426386591089575	1.332783063178758e-8	1.997332167362419e-6	0.0002245819300208307
YCL038C	0	0.00004671850165769254	0.00007840446255054924	0.00009342740693528544	1.309234822953626e-8	1.979609048507061e-6	0.00022258907597449
YCL039W	0	0.	0.00003228286090991756	0.00004657275875182081	4.337820910023191e-9	0	0.00022258907597449
YCL040W	0	0.00004658620839985945	0.00007818244272278656	0.00009316284561618074	1.301830504862263e-8	1.97400345825263e-6	0.0002219587615268887
YCL041C	0	0.	0.00007687940472886834	0.0001109074653657837	2.459877356984313e-8	0	0.0002219587615268887
YCL043C	0	0.0005123584827008792	0.0005434522522875256	0.0005588791085078995	3.383573001517369e-7	0.0002646411542866651	0.0008805335878549552
YCL044C	0	0.	0.00003228406858012515	0.0000465745009787233	4.338145461293575e-9	0	0.0008805335878549552
YCL045C	0	0.00004661302801836051	0.00007822745247944854	0.00009321647974880342	1.303329874705502e-8	1.975139871181283e-6	0.0002220865442641818
YCL047C	0	0.	0.00003230739441673644	0.0000466081519797435	4.34441653016511e-9	0	0.0002220865442641818
YCL048W	0	0.	0.00003228759735372808	0.00004657959176095883	4.339093868781026e-9	0	0.0002220865442641818
YCL048WA	0	0.00005698311381838075	0.00009563084272960135	0.0001139544950552352	1.947743783359478e-8	2.414554021514776e-6	0.0002714944574931063
YCL049C	0	0.	0.00007687940472886834	0.0001109074653657837	2.459877356984313e-8	0	0.0002714944574931063
YCL050C	0	0.	0.00003238049965429318	0.00004671361721338181	4.3640999604121e-9	0	0.0002714944574931063
YCL051W	0	0.	0.0000322888053681909	0.00004658133449911778	4.339418562921827e-9	0	0.0002714944574931063
YCL052C	0	0.00004671850165769254	0.00007840446255054924	0.00009342740693528544	1.309234822953626e-8	1.979609048507061e-6	0.00022258907597449
YCL054W	0	0.	0.00003228244933369717	0.00004657216497034403	4.33771030003434e-9	0	0.00022258907597449
YCL055W	0	0.	0.00003385922040510014	0.00004884689267495718	4.771793418556513e-9	0	0.00022258907597449
YCL057CA	0	0.0001414107909830757	0.0001730777944369146	0.0001885283152998911	4.442632762397415e-8	0.00003358987054567367	0.0003745959296086155
YCL057W	0	0.00009315544085986793	0.0001245420787543478	0.0001397115904735879	2.602023996965199e-8	0.00001414008139338652	0.0002980953451445764
YCL058C	0	0.	0.00003385922040510014	0.00004884689267495718	4.771793418556513e-9	0	0.0002980953451445764
YCL058WA	0	0.00009770399179671674	0.0001306231863575106	0.0001465334044356556	2.862330400409395e-8	0.00001483050048018283	0.0003126507402019688
YCL059C	0	0.0001401560226404229	0.0001715420307416911	0.0001868554512565625	4.364140989839477e-8	0.00003329182333654209	0.0003712720215301735
YCL061C	0	0.	0.00003230144312702505	0.00004659956635656013	4.342816116647759e-9	0	0.0003712720215301735
YCL063W	0	0.00004671850165769254	0.00007840446255054924	0.00009342740693528544	1.309234822953626e-8	1.979609048507061e-6	0.00022258907597449
YCL064C	0	0.000093158925537637	0.0001245467375399755	0.0001397168167230649	2.60221867095324e-8	0.00001414061032719873	0.0002981064961654874
YCL066W	0	0.	0.00003949506127468279	0.00005697741437886719	6.492517303036806e-9	0	0.0002981064961654874
YCL068C	0	0.	0.00003238049965429318	0.00004671361721338181	4.3640999604121e-9	0	0.0002981064961654874
YCL069W	0	0.	0.00007057338652654546	0.0001018109400253587	2.072937649706034e-8	0	0.0002981064961654874
YCL073C	0	0.	0.0000322825529786203	0.00004657231450481209	4.337738155277086e-9	0	0.0002981064961654874
YCL074W	0	0.	0.00003230739441673644	0.0000466081519797435	4.34441653016511e-9	0	0.0002981064961654874
YCL075W	0	0.	0.00003267040804198937	0.00004713185337960051	4.442595209196807e-9	0	0.0002981064961654874
YCL076W	0	0.	0.00003385922040510014	0.00004884689267495718	4.771793418556513e-9	0	0.0002981064961654874
YCR001W	0	0.	0.00003267040804198937	0.00004713185337960051	4.442595209196807e-9	0	0.0002981064961654874
YCR002C	0	0.00005698311381838075	0.00009563084272960135	0.0001139544950552352	1.947743783359478e-8	2.414554021514776e-6	0.0002714944574931063
YCR003W	0	0.00005698311381838075	0.00009563084272960135	0.0001139544950552352	1.947743783359478e-8	2.414554021514776e-6	0.0002714944574931063
YCR004C	0	0.0001465561354127138	0.0001793753912568686	0.0001953881062806588	4.771814264755541e-8	0.0000348120553595663	0.0003882260230119646
YCR005C	0	0.00004657718768649287	0.00007816730380034584	0.00009314480590577953	1.301326389386587e-8	1.973621228499676e-6	0.0002219157821136058
YCR006C	0	0.	0.00003385922040510014	0.00004884689267495718	4.771793418556513e-9	0	0.0002219157821136058
YCR007C	0	0.	0.00003385922040510014	0.00004884689267495718	4.771793418556513e-9	0	0.0002219157821136058
YCR008W	0	0.0001397334266996567	0.0001710247976835311	0.0001862920438157125	4.337863060059685e-8	0.00003319144347333383	0.0003701525551954826
YCR009C	0	0.000170948340112843	0.0002092298289365511	0.0002279075907554454	6.492392321063497e-8	0.00004060606007966359	0.000452840410182693
YCR010C	0	0.	0.00003238049965429318	0.00004671361721338181	4.3640999604121e-9	0	0.000452840410182693
YCR011C	0	0.00004657718768649287	0.00007816730380034584	0.00009314480590577953	1.301326389386587e-8	1.973621228499676e-6	0.0002219157821136058
YCR012W	0	0.0067786330912422	0.006816150046060947	0.006834892295186719	0.00004710262468496801	0.00563476791217186	0.008066719534514854
YCR013C	0	0.0009686675082064874	0.001006649126553945	0.001025542230937491	1.110109323734843e-6	0.0005766240831593787	0.001507412116241616
YCR014C	0	0.	0.00003238049965429318	0.00004671361721338181	4.3640999604121e-9	0	0.001507412116241616
YCR015C	0	0.00004885194666409087	0.00008198489132043861	0.00009769388379722609	1.431540910715335e-8	2.070008659067444e-6	0.0002327539036060079
YCR017C	0	0.	0.00003228244758229561	0.00004657216245972133	4.33770983235692e-9	0	0.0002327539036060079
YCR018C	0	0.00009770399179671674	0.0001306231863575106	0.0001465334044356556	2.862330400409395e-8	0.00001483050048018283	0.0003126507402019688
YCR018CA	0	0.	0.00003949506127468279	0.00005697741437886719	6.492517303036806e-9	0	0.0003126507402019688
YCR019W	0	0.	0.0000322888053681909	0.00004658133449911778	4.339418562921827e-9	0	0.0003126507402019688
YCR020C	0	0.00004713677113272554	0.00007910641891047115	0.00009426386591089575	1.332783063178758e-8	1.997332167362419e-6	0.0002245819300208307
YCR020CA	0	0.00009770399179671674	0.0001306231863575106	0.0001465334044356556	2.862330400409395e-8	0.00001483050048018283	0.0003126507402019688
YCR021C	0	0.	0.00003230739441673644	0.0000466081519797435	4.34441653016511e-9	0	0.0003126507402019688
YCR022C	0	0.	0.00003949506127468279	0.00005697741437886719	6.492517303036806e-9	0	0.0003126507402019688
YCR023C	0	0.	0.00003228406858012515	0.0000465745009787233	4.338145461293575e-9	0	0.0003126507402019688
YCR024C	0	0.	0.00003230739441673644	0.0000466081519797435	4.34441653016511e-9	0	0.0003126507402019688
YCR026C	0	0.	0.0000322888053681909	0.00004658133449911778	4.339418562921827e-9	0	0.0003126507402019688
YCR027C	0	0.00005698311381838075	0.00009563084272960135	0.0001139544950552352	1.947743783359478e-8	2.414554021514776e-6	0.0002714944574931063
YCR028C	0	0.	0.00003228244933369717	0.00004657216497034403	4.33771030003434e-9	0	0.0002714944574931063
YCR028CA	0	0.0004396710661038673	0.0004723070225956472	0.0004884733586847326	2.624534004870888e-7	0.0002097122881776273	0.0007962995114875366
YCR030C	0	0.00004658620839985945	0.00007818244272278656	0.00009316284561618074	1.301830504862263e-8	1.97400345825263e-6	0.0002219587615268887
YCR031C	0	0.0008745863496947533	0.0009110299561233137	0.0009291524022625271	9.140606373024618e-7	0.0005115503559269992	0.001378431565619153
YCR032W	0	0.	0.00003228244758229561	0.00004657216245972133	4.33770983235692e-9	0	0.001378431565619153
YCR033W	0	0.00004657703626160394	0.00007816704967294074	0.00009314450308479794	1.30131792795835e-8	1.97361481230862e-6	0.0002219150606440901
YCR034W	0	0.00009343717586244084	0.0001249187399397395	0.0001401341309007571	2.617786825920357e-8	0.00001418284551359975	0.0002989969012020227
YCR035C	0	0.00005698311381838075	0.00009563084272960135	0.0001139544950552352	1.947743783359478e-8	2.414554021514776e-6	0.0002714944574931063
YCR036W	0	0.00004661302801836051	0.00007822745247944854	0.00009321647974880342	1.303329874705502e-8	1.975139871181283e-6	0.0002220865442641818
YCR037C	0	0.	0.0000322825529786203	0.00004657231450481209	4.337738155277086e-9	0	0.0002220865442641818
YCR038C	0	0.	0.0000322888053681909	0.00004658133449911778	4.339418562921827e-9	0	0.0002220865442641818
YCR038WA	0	0.	0.00003949506127468279	0.00005697741437886719	6.492517303036806e-9	0	0.0002220865442641818
YCR040W	0	0.	0.00003949506127468279	0.00005697741437886719	6.492517303036806e-9	0	0.0002220865442641818
YCR042C	0	0.00004657703561927093	0.00007816704859510862	0.00009314450180034658	1.301317892068315e-8	1.973614785038782e-6	0.0002219150575857417
YCR043C	0	0.00004713677113272554	0.00007910641891047115	0.00009426386591089575	1.332783063178758e-8	1.997332167362419e-6	0.0002245819300208307
YCR044C	0	0.	0.00006920528319193622	0.00009983739756673479	1.993355499250207e-8	0	0.0002245819300208307
YCR045C	0	0.	0.0000322888053681909	0.00004658133449911778	4.339418562921827e-9	0	0.0002245819300208307
YCR045WA	0	0.	0.00003385922040510014	0.00004884689267495718	4.771793418556513e-9	0	0.0002245819300208307
YCR046C	0	0.	0.00003385922040510014	0.00004884689267495718	4.771793418556513e-9	0	0.0002245819300208307
YCR047C	0	0.	0.00003238049965429318	0.00004671361721338181	4.3640999604121e-9	0	0.0002245819300208307
YCR047WA	0	0.	0.00003385922040510014	0.00004884689267495718	4.771793418556513e-9	0	0.0002245819300208307
YCR048W	0	0.	0.00003228245401837567	0.00004657217173534037	4.337711560213736e-9	0	0.0002245819300208307
YCR049C	0	0.	0.00003267040804198937	0.00004713185337960051	4.442595209196807e-9	0	0.0002245819300208307
YCR050C	0	0.	0.00003267040804198937	0.00004713185337960051	4.442595209196807e-9	0	0.0002245819300208307
YCR051W	0	0.	0.00006923449705486353	0.00009987953980447547	1.995038594172902e-8	0	0.0002245819300208307
YCR052W	0	0.00005466303026873528	0.00009173722943847301	0.0001093148473673226	1.792368459900962e-8	2.316242897690536e-6	0.0002604406252330075
YCR053W	0	0.	0.00003949506127468279	0.00005697741437886719	6.492517303036806e-9	0	0.0002604406252330075
YCR054C	0	0.	0.0000322825529786203	0.00004657231450481209	4.337738155277086e-9	0	0.0002604406252330075
YCR057C	0	0.00004657707439584821	0.00007816711367130739	0.0000931445793460135	1.301320058847678e-8	1.973616428252195e-6	0.0002219152423327605
YCR059C	0	0.00004657707439584821	0.00007816711367130739	0.0000931445793460135	1.301320058847678e-8	1.973616428252195e-6	0.0002219152423327605
YCR060W	0	0.00004713677113272554	0.00007910641891047115	0.00009426386591089575	1.332783063178758e-8	1.997332167362419e-6	0.0002245819300208307
YCR061W	0	0.	0.0000322824475820493	0.00004657216244974846	4.337709830499359e-9	0	0.0002245819300208307
YCR063W	0	0.	0.00003267040804198937	0.00004713185337960051	4.442595209196807e-9	0	0.0002245819300208307
YCR064C	0	0.	0.00003949506127468279	0.00005697741437886719	6.492517303036806e-9	0	0.0002245819300208307
YCR065W	0	0.	0.00003230739441673644	0.0000466081519797435	4.34441653016511e-9	0	0.0002245819300208307
YCR066W	0	0.	0.0000322888053681909	0.00004658133449911778	4.339418562921827e-9	0	0.0002245819300208307
YCR067C	0	0.	0.00003228406858012515	0.0000465745009787233	4.338145461293575e-9	0	0.0002245819300208307
YCR068W	0	0.	0.00003228286090991756	0.00004657275875182081	4.337820910023191e-9	0	0.0002245819300208307
YCR069W	0	0.	0.00003344443265134553	0.00004824849946434746	4.655596793996812e-9	0	0.0002245819300208307
YCR071C	0	0.	0.00003385922040510014	0.00004884689267495718	4.771793418556513e-9	0	0.0002245819300208307
YCR072C	0	0.	0.00003228406858012515	0.0000465745009787233	4.338145461293575e-9	0	0.0002245819300208307
YCR073C	0	3.579368090561702e-16	0.00009769561141964006	0.0001409336724954611	3.971970621334116e-8	0	0.0002245819300208307
YCR073WA	0	0.	0.0000322888053681909	0.00004658133449911778	4.339418562921827e-9	0	0.0002245819300208307
YCR075C	0	0.	0.0000322888053681909	0.00004658133449911778	4.339418562921827e-9	0	0.0002245819300208307
YCR076C	0	0.	0.00003230739441673644	0.0000466081519797435	4.34441653016511e-9	0	0.0002245819300208307
YCR077C	0	0.	0.00003257706692033372	0.00004699719486252635	4.417245910711931e-9	0	0.0002245819300208307
YCR079W	0	0.	0.00003949506127468279	0.00005697741437886719	6.492517303036806e-9	0	0.0002245819300208307
YCR081CA	0	0.	0.00003385922040510014	0.00004884689267495718	4.771793418556513e-9	0	0.0002245819300208307
YCR081W	0	0.	0.00003228244758229561	0.00004657216245972133	4.33770983235692e-9	0	0.0002245819300208307
YCR083W	0	0.	0.00003949506127468279	0.00005697741437886719	6.492517303036806e-9	0	0.0002245819300208307
YCR087CA	0	0.	0.00007687940472886834	0.0001109074653657837	2.459877356984313e-8	0	0.0002245819300208307
YCR087W	0	0.	0.00003385922040510014	0.00004884689267495718	4.771793418556513e-9	0	0.0002245819300208307
YCR088W	0	0.	0.00003385922040510014	0.00004884689267495718	4.771793418556513e-9	0	0.0002245819300208307
YCR089W	0	0.	0.00003228406858012515	0.0000465745009787233	4.338145461293575e-9	0	0.0002245819300208307
YCR090C	0	0.0002931131573119842	0.0003258040963258565	0.0003419303166453869	1.336118318226261e-7	0.0001148309158048409	0.0005989278334034174
YCR091W	0	0.	0.00003228244770060311	0.00004657216261300034	4.337709860910108e-9	0	0.0005989278334034174
YCR092C	0	0.00004657718768649287	0.00007816730380034584	0.00009314480590577953	1.301326389386587e-8	1.973621228499676e-6	0.0002219157821136058
YCR093W	0	0.00009984750856958044	0.0001675625686247732	0.0001996661994099425	5.979557209104607e-8	4.23122489007459e-6	0.0004756927257735265
YCR094W	0	0.	0.00003230739441673644	0.0000466081519797435	4.34441653016511e-9	0	0.0004756927257735265
YCR095C	0	0.	0.00003949506127468279	0.00005697741437886719	6.492517303036806e-9	0	0.0004756927257735265
YCR095WA	0	0.	0.00003385922040510014	0.00004884689267495718	4.771793418556513e-9	0	0.0004756927257735265
YCR097W	0	0.	0.00003949506127468279	0.00005697741437886719	6.492517303036806e-9	0	0.0004756927257735265
YCR098C	0	0.	0.00003238049965429318	0.00004671361721338181	4.3640999604121e-9	0	0.0004756927257735265
YCR099C	0	0.	0.0000322888053681909	0.00004658133449911778	4.339418562921827e-9	0	0.0004756927257735265
YCR100C	0	0.	0.00003238049965429318	0.00004671361721338181	4.3640999604121e-9	0	0.0004756927257735265
YCR101C	0	0.	0.00003267040804198937	0.00004713185337960051	4.442595209196807e-9	0	0.0004756927257735265
YCR102C	0	0.	0.00007101286903615788	0.0001024449087002877	2.098832572604995e-8	0	0.0004756927257735265
YCR102WA	0	0.	0.00003949506127468279	0.00005697741437886719	6.492517303036806e-9	0	0.0004756927257735265
YCR104W	0	0.	0.00003385922040510014	0.00004884689267495718	4.771793418556513e-9	0	0.0004756927257735265
YCR105W	0	0.	0.0000322888053681909	0.00004658133449911778	4.339418562921827e-9	0	0.0004756927257735265
YCR106W	0	0.	0.00003228286090991756	0.00004657275875182081	4.337820910023191e-9	0	0.0004756927257735265
YCR107W	0	0.	0.0000373996457666608	0.00005395447762244941	5.821872973993071e-9	0	0.0004756927257735265
YCR108C	0	0.	0.00003385922040510014	0.00004884689267495718	4.771793418556513e-9	0	0.0004756927257735265
YDL001W	0	0.	0.0000322825529786203	0.00004657231450481209	4.337738155277086e-9	0	0.0004756927257735265
YDL003W	0	0.	0.00003267040804198937	0.00004713185337960051	4.442595209196807e-9	0	0.0004756927257735265
YDL004W	0	0.000170948340112843	0.0002092298289365511	0.0002279075907554454	6.492392321063497e-8	0.00004060606007966359	0.000452840410182693
YDL005C	0	0.	0.00003949506127468279	0.00005697741437886719	6.492517303036806e-9	0	0.000452840410182693
YDL006W	0	0.	0.00003267040804198937	0.00004713185337960051	4.442595209196807e-9	0	0.000452840410182693
YDL007W	0	0.	0.00003230739441673644	0.0000466081519797435	4.34441653016511e-9	0	0.000452840410182693
YDL008W	0	0.00009427370145230764	0.0001260371194025465	0.0001413887344959349	2.664870179767722e-8	0.00001430982051148726	0.0003016737935756997
YDL009C	0	0.	0.00003949506127468279	0.00005697741437886719	6.492517303036806e-9	0	0.0003016737935756997
YDL010W	0	0.0001414107909830757	0.0001730777944369146	0.0001885283152998911	4.442632762397415e-8	0.00003358987054567367	0.0003745959296086155
YDL012C	0	0.	0.00003949506127468279	0.00005697741437886719	6.492517303036806e-9	0	0.0003745959296086155
YDL013W	0	0.	0.00003267040804198937	0.00004713185337960051	4.442595209196807e-9	0	0.0003745959296086155
YDL014W	0	0.0007542074540772079	0.0007856348885836456	0.0008012629232213314	6.797530687802844e-7	0.000441140143738861	0.001188702711757724
YDL015C	0	0.00004671850165769254	0.00007840446255054924	0.00009342740693528544	1.309234822953626e-8	1.979609048507061e-6	0.00022258907597449
YDL016C	0	0.0002849122309426732	0.0003230774395981724	0.0003418594797094067	1.36338869922264e-7	0.0001001940686216193	0.0006189687607392543
YDL017W	0	0.00004658620839985945	0.00007818244272278656	0.00009316284561618074	1.301830504862263e-8	1.97400345825263e-6	0.0002219587615268887
YDL018C	0	0.	0.00003949506127468279	0.00005697741437886719	6.492517303036806e-9	0	0.0002219587615268887
YDL019C	0	0.	0.00003228247445150035	0.0000465722012231819	4.337717053195694e-9	0	0.0002219587615268887
YDL020C	0	0.00009322623186525798	0.0001246367216813312	0.0001398177613912683	2.605980215014316e-8	0.00001415082664942805	0.0002983218774038542
YDL021W	0	0.	0.0000322825529786203	0.00004657231450481209	4.337738155277086e-9	0	0.0002983218774038542
YDL022CA	0	0.	0.00003385922040510014	0.00004884689267495718	4.771793418556513e-9	0	0.0002983218774038542
YDL022W	0	0.0001401560226404229	0.0001715420307416911	0.0001868554512565625	4.364140989839477e-8	0.00003329182333654209	0.0003712720215301735
YDL023C	0	0.	0.00003949506127468279	0.00005697741437886719	6.492517303036806e-9	0	0.0003712720215301735
YDL024C	0	0.00004657937433465283	0.00007817097352095232	0.00009314917878617633	1.301448579539522e-8	1.973713882210329e-6	0.0002219262004518835
YDL025C	0	0.	0.00007101286903615788	0.0001024449087002877	2.098832572604995e-8	0	0.0002219262004518835
YDL026W	0	0.	0.00003949506127468279	0.00005697741437886719	6.492517303036806e-9	0	0.0002219262004518835
YDL027C	0	0.	0.00003267040804198937	0.00004713185337960051	4.442595209196807e-9	0	0.0002219262004518835
YDL028C	0	0.	0.0000322825529786203	0.00004657231450481209	4.337738155277086e-9	0	0.0002219262004518835
YDL029W	0	0.0001954083775272173	0.0002281680570838572	0.0002442354476232523	7.157747768413749e-8	0.00005897077153493444	0.0004606052250576829
YDL030W	0	0.	0.00003238049965429318	0.00004671361721338181	4.3640999604121e-9	0	0.0004606052250576829
YDL031W	0	0.	0.00006923449705486353	0.00009987953980447547	1.995038594172902e-8	0	0.0004606052250576829
YDL032W	0	0.	0.00003949506127468279	0.00005697741437886719	6.492517303036806e-9	0	0.0004606052250576829
YDL033C	0	0.	0.0000322888053681909	0.00004658133449911778	4.339418562921827e-9	0	0.0004606052250576829
YDL034W	0	0.	0.00003385922040510014	0.00004884689267495718	4.771793418556513e-9	0	0.0004606052250576829
YDL035C	0	0.	0.0000322825529786203	0.00004657231450481209	4.337738155277086e-9	0	0.0004606052250576829
YDL036C	0	0.00004671850165769254	0.00007840446255054924	0.00009342740693528544	1.309234822953626e-8	1.979609048507061e-6	0.00022258907597449
YDL037C	0	0.	0.00003267040804198937	0.00004713185337960051	4.442595209196807e-9	0	0.00022258907597449
YDL038C	0	0.	0.00003949506127468279	0.00005697741437886719	6.492517303036806e-9	0	0.00022258907597449
YDL039C	0	0.00004885194666409087	0.00008198489132043861	0.00009769388379722609	1.431540910715335e-8	2.070008659067444e-6	0.0002327539036060079
YDL040C	0	0.0001397320938934376	0.0001710231664058382	0.0001862902669103884	4.337780308808472e-8	0.00003319112688968711	0.000370149024561816
YDL041W	0	0.	0.00003949506127468279	0.00005697741437886719	6.492517303036806e-9	0	0.000370149024561816
YDL042C	0	0.	0.00003267040804198937	0.00004713185337960051	4.442595209196807e-9	0	0.000370149024561816
YDL043C	0	0.	0.00003238049965429318	0.00004671361721338181	4.3640999604121e-9	0	0.000370149024561816
YDL044C	0	0.0001401560226404229	0.0001715420307416911	0.0001868554512565625	4.364140989839477e-8	0.00003329182333654209	0.0003712720215301735
YDL045C	0	0.	0.00003267040804198937	0.00004713185337960051	4.442595209196807e-9	0	0.0003712720215301735
YDL045WA	0	0.00009770399179671674	0.0001306231863575106	0.0001465334044356556	2.862330400409395e-8	0.00001483050048018283	0.0003126507402019688
YDL046W	0	0.	0.00003385922040510014	0.00004884689267495718	4.771793418556513e-9	0	0.0003126507402019688
YDL047W	0	0.0001401560226404229	0.0001715420307416911	0.0001868554512565625	4.364140989839477e-8	0.00003329182333654209	0.0003712720215301735
YDL048C	0	0.00004661302801836051	0.00007822745247944854	0.00009321647974880342	1.303329874705502e-8	1.975139871181283e-6	0.0002220865442641818
YDL049C	0	0.	0.00003267040804198937	0.00004713185337960051	4.442595209196807e-9	0	0.0002220865442641818
YDL051W	0	0.0006837753261459612	0.0007218008055585957	0.0007406724259877012	5.907553534102553e-7	0.0003644895798306403	0.001150267042143402
YDL054C	0	0.	0.0000322825529786203	0.00004657231450481209	4.337738155277086e-9	0	0.001150267042143402
YDL055C	0	0.	0.00007101286903615788	0.0001024449087002877	2.098832572604995e-8	0	0.001150267042143402
YDL056W	0	0.	0.00003228244803672781	0.0000465721630919871	4.337709950134744e-9	0	0.001150267042143402
YDL057W	0	0.	0.00003238049965429318	0.00004671361721338181	4.3640999604121e-9	0	0.001150267042143402
YDL058W	0	0.00009315424946367508	0.0001245404859357294	0.000139709803641539	2.601957440442744e-8	0.00001413990055312151	0.0002980915326596393
YDL059C	0	0.	0.00003385922040510014	0.00004884689267495718	4.771793418556513e-9	0	0.0002980915326596393
YDL060W	0	0.0001397317540319896	0.0001710227504346598	0.0001862898138049406	4.337759207618134e-8	0.00003319104616233989	0.0003701481242582056
YDL063C	0	0.00004661302801836051	0.00007822745247944854	0.00009321647974880342	1.303329874705502e-8	1.975139871181283e-6	0.0002220865442641818
YDL064W	0	0.00009770399179671674	0.0001306231863575106	0.0001465334044356556	2.862330400409395e-8	0.00001483050048018283	0.0003126507402019688
YDL066W	0	0.00009317259345713922	0.0001245650106512694	0.0001397373155925648	2.602982309213125e-8	0.00001414268495926438	0.0002981502337102504
YDL067C	0	0.	0.00006965741469608172	0.0001004896159440465	2.019483620760227e-8	0	0.0002981502337102504
YDL068W	0	0.	0.00003949506127468279	0.00005697741437886719	6.492517303036806e-9	0	0.0002981502337102504
YDL069C	0	0.00004713677113272554	0.00007910641891047115	0.00009426386591089575	1.332783063178758e-8	1.997332167362419e-6	0.0002245819300208307
YDL070W	0	0.00004885194666409087	0.00008198489132043861	0.00009769388379722609	1.431540910715335e-8	2.070008659067444e-6	0.0002327539036060079
YDL071C	0	0.	0.00003949506127468279	0.00005697741437886719	6.492517303036806e-9	0	0.0002327539036060079
YDL072C	0	0.	0.00003267040804198937	0.00004713185337960051	4.442595209196807e-9	0	0.0002327539036060079
YDL073W	0	0.00004657715143057259	0.00007816724295416435	0.00009314473340087327	1.301324363450847e-8	1.973619692246056e-6	0.000221915609371316
YDL074C	0	0.000093158925537637	0.0001245467375399755	0.0001397168167230649	2.60221867095324e-8	0.00001414061032719873	0.0002981064961654874
YDL075W	0	0.008145171975458347	0.008182590909504636	0.008201286731847711	0.00006772470867257307	0.006885397976495837	0.009548771496398924
YDL076C	0	0.	0.00003385922040510014	0.00004884689267495718	4.771793418556513e-9	0	0.009548771496398924
YDL077C	0	0.	0.0000322825529786203	0.00004657231450481209	4.337738155277086e-9	0	0.009548771496398924
YDL078C	0	0.0003419656950123186	0.0003746343879184561	0.0003907778987675423	1.717869873472252e-7	0.0001453019329534486	0.000665797831090721
YDL079C	0	0.	0.00003228406858012515	0.0000465745009787233	4.338145461293575e-9	0	0.000665797831090721
YDL080C	0	0.	0.0000322825529786203	0.00004657231450481209	4.337738155277086e-9	0	0.000665797831090721
YDL083C	0	0.002734812090328322	0.002772628383448674	0.002791499925271533	7.951092586949612e-6	0.002031894699434269	0.003583271580701989
YDL084W	0	0.0002335942340199593	0.0002648852211827033	0.0002802842914282633	9.164779170406241e-8	0.00008214722361147703	0.0005074811852240647
YDL085CA	0	0.0002279304524863921	0.0002661422799411306	0.0002848837339198225	9.738547672476611e-8	0.00006878540251020498	0.000537263903495315
YDL085W	0	0.	0.00003238049965429318	0.00004671361721338181	4.3640999604121e-9	0	0.000537263903495315
YDL086CA	0	0.	0.00003385922040510014	0.00004884689267495718	4.771793418556513e-9	0	0.000537263903495315
YDL086W	0	0.0002828230150829519	0.0003143662528791324	0.0003299263166880123	1.243951867442509e-7	0.0001107996486928145	0.0005779014352126959
YDL088C	0	0.	0.00006923449705486353	0.00009987953980447547	1.995038594172902e-8	0	0.0005779014352126959
YDL089W	0	0.	0.00003238049965429318	0.00004671361721338181	4.3640999604121e-9	0	0.0005779014352126959
YDL090C	0	0.	0.00003267040804198937	0.00004713185337960051	4.442595209196807e-9	0	0.0005779014352126959
YDL091C	0	0.00009322623186525798	0.0001246367216813312	0.0001398177613912683	2.605980215014316e-8	0.00001415082664942805	0.0002983218774038542
YDL092W	0	0.00004885194666409087	0.00008198489132043861	0.00009769388379722609	1.431540910715335e-8	2.070008659067444e-6	0.0002327539036060079
YDL093W	0	0.0000465770356603922	0.00007816704866410508	0.00009314450188257453	1.301317894365865e-8	1.973614786865205e-6	0.0002219150577795444
YDL094C	0	0.	0.00003949506127468279	0.00005697741437886719	6.492517303036806e-9	0	0.0002219150577795444
YDL095W	0	0.00009315424818317249	0.0001245404842238074	0.0001397098017210674	2.601957368908719e-8	0.00001413990035878883	0.0002980915285617465
YDL096C	0	0.	0.00003230739441673644	0.0000466081519797435	4.34441653016511e-9	0	0.0002980915285617465
YDL097C	0	0.00009317259345713922	0.0001245650106512694	0.0001397373155925648	2.602982309213125e-8	0.00001414268495926438	0.0002981502337102504
YDL098C	0	0.00005698311381838075	0.00009563084272960135	0.0001139544950552352	1.947743783359478e-8	2.414554021514776e-6	0.0002714944574931063
YDL099W	0	0.000170948340112843	0.0002092298289365511	0.0002279075907554454	6.492392321063497e-8	0.00004060606007966359	0.000452840410182693
YDL100C	0	0.0002794788995678639	0.0003106491506059269	0.0003260252211911009	1.214708406757152e-7	0.000109489560718062	0.0005710682043644991
YDL101C	0	0.00009317259345713922	0.0001245650106512694	0.0001397373155925648	2.602982309213125e-8	0.00001414268495926438	0.0002981502337102504
YDL102W	0	0.00009984820729967361	0.0001675637410876344	0.0001996675964277859	5.979640880930693e-8	4.231254511092918e-6	0.0004756960538385639
YDL103C	0	0.	0.0000322888053681909	0.00004658133449911778	4.339418562921827e-9	0	0.0004756960538385639
YDL104C	0	0.	0.00003267040804198937	0.00004713185337960051	4.442595209196807e-9	0	0.0004756960538385639
YDL105W	0	0.	0.00003238049965429318	0.00004671361721338181	4.3640999604121e-9	0	0.0004756960538385639
YDL106C	0	0.	0.00003344951607554308	0.00004825583305670625	4.657012170096083e-9	0	0.0004756960538385639
YDL107W	0	0.	0.0000322888053681909	0.00004658133449911778	4.339418562921827e-9	0	0.0004756960538385639
YDL108W	0	0.00004885194666409087	0.00008198489132043861	0.00009769388379722609	1.431540910715335e-8	2.070008659067444e-6	0.0002327539036060079
YDL109C	0	0.	0.00003228286090991756	0.00004657275875182081	4.337820910023191e-9	0	0.0002327539036060079
YDL110C	0	0.0001868750420175364	0.0002182040938250837	0.0002335698110544044	6.546246586915588e-8	0.00005639558264658089	0.0004404907514860728
YDL111C	0	0.	0.00003267040804198937	0.00004713185337960051	4.442595209196807e-9	0	0.0004404907514860728
YDL112W	0	0.00004657703814008115	0.00007816705282559518	0.00009314450684145037	1.30131803292665e-8	1.973614892018325e-6	0.0002219150695914273
YDL113C	0	0.	0.0000322825529786203	0.00004657231450481209	4.337738155277086e-9	0	0.0002219150695914273
YDL114W	0	0.	0.00003385922040510014	0.00004884689267495718	4.771793418556513e-9	0	0.0002219150695914273
YDL115C	0	0.	0.00003385922040510014	0.00004884689267495718	4.771793418556513e-9	0	0.0002219150695914273
YDL116W	0	0.	0.00003949506127468279	0.00005697741437886719	6.492517303036806e-9	0	0.0002219150695914273
YDL117W	0	0.	0.00003230739441673644	0.0000466081519797435	4.34441653016511e-9	0	0.0002219150695914273
YDL118W	0	0.	0.00003385922040510014	0.00004884689267495718	4.771793418556513e-9	0	0.0002219150695914273
YDL119C	0	0.	0.0000322888053681909	0.00004658133449911778	4.339418562921827e-9	0	0.0002219150695914273
YDL120W	0	0.00004885194666409087	0.00008198489132043861	0.00009769388379722609	1.431540910715335e-8	2.070008659067444e-6	0.0002327539036060079
YDL121C	0	0.0005373768315505902	0.0005699890092159221	0.0005861692129327238	3.722081424379256e-7	0.0002775633908624728	0.0009235304170136241
YDL122W	0	0.00004671850165769254	0.00007840446255054924	0.00009342740693528544	1.309234822953626e-8	1.979609048507061e-6	0.00022258907597449
YDL123W	0	0.	0.00003267040804198937	0.00004713185337960051	4.442595209196807e-9	0	0.00022258907597449
YDL124W	0	0.0002828230150829519	0.0003143662528791324	0.0003299263166880123	1.243951867442509e-7	0.0001107996486928145	0.0005779014352126959
YDL125C	0	0.	0.00003238049965429318	0.00004671361721338181	4.3640999604121e-9	0	0.0005779014352126959
YDL126C	0	0.0001397334266996567	0.0001710247976835311	0.0001862920438157125	4.337863060059685e-8	0.00003319144347333383	0.0003701525551954826
YDL127W	0	0.	0.00003385922040510014	0.00004884689267495718	4.771793418556513e-9	0	0.0003701525551954826
YDL128W	0	0.00009317259345713922	0.0001245650106512694	0.0001397373155925648	2.602982309213125e-8	0.00001414268495926438	0.0002981502337102504
YDL129W	0	0.	0.00003385922040510014	0.00004884689267495718	4.771793418556513e-9	0	0.0002981502337102504
YDL130WA	0	0.000244260718155362	0.0002769805758145458	0.0002930828330583309	1.00208671796412e-7	0.00008589823597562557	0.0005306542615024188
YDL131W	0	0.0002412687376118014	0.0002735877953993039	0.000289492808092136	9.776875610731967e-8	0.00008484606418596324	0.0005241541577725428
YDL132W	0	0.00004657718768649287	0.00007816730380034584	0.00009314480590577953	1.301326389386587e-8	1.973621228499676e-6	0.0002219157821136058
YDL133W	0	0.	0.00003385922040510014	0.00004884689267495718	4.771793418556513e-9	0	0.0002219157821136058
YDL134C	0	0.0001863185586557623	0.0002175543144161516	0.0002328742730907477	6.507316965386738e-8	0.00005622764753996446	0.0004391790252014132
YDL135C	0	0.0001139658938730734	0.0001523641249871431	0.000170922413520796	3.894434558224894e-8	0.00001729890966601211	0.000364688210667338
YDL137W	0	0.0007260545610322369	0.0007583328396124008	0.0007743782505102572	6.371071316198611e-7	0.0004165019802023393	0.001160371148542844
YDL138W	0	0.00004671850165769254	0.00007840446255054924	0.00009342740693528544	1.309234822953626e-8	1.979609048507061e-6	0.00022258907597449
YDL139C	0	0.	0.00003238049965429318	0.00004671361721338181	4.3640999604121e-9	0	0.00022258907597449
YDL140C	0	0.00004668234629836054	0.0000783437851853052	0.00009335510310742512	1.30720915965633e-8	1.978077056825482e-6	0.0002224168129023597
YDL141W	0	0.	0.00003228406858012515	0.0000465745009787233	4.338145461293575e-9	0	0.0002224168129023597
YDL142C	0	0.00004671850165769254	0.00007840446255054924	0.00009342740693528544	1.309234822953626e-8	1.979609048507061e-6	0.00022258907597449
YDL143W	0	0.0001398396115675334	0.0001711547618438753	0.0001864336101278276	4.344458400978606e-8	0.00003321666572541312	0.0003704338413781429
YDL144C	0	0.00004661302801836051	0.00007822745247944854	0.00009321647974880342	1.303329874705502e-8	1.975139871181283e-6	0.0002220865442641818
YDL145C	0	0.0002820150651059936	0.0003134681881722049	0.0003289837986748363	1.236854680648697e-7	0.000110483126736733	0.0005762505036832935
YDL146W	0	0.	0.00003267040804198937	0.00004713185337960051	4.442595209196807e-9	0	0.0005762505036832935
YDL147W	0	0.0008956258958879679	0.0009270353058993115	0.0009426673135672759	9.330048313771401e-7	0.0005497250125083856	0.001362772946557989
YDL148C	0	0.0003260593355136909	0.0003572083943156634	0.0003726009605327455	1.56177388459014e-7	0.0001385433450757443	0.0006348282404636696
YDL149W	0	0.	0.00003228244770060311	0.00004657216261300034	4.337709860910108e-9	0	0.0006348282404636696
YDL150W	0	0.000109325876214923	0.0001461607955561449	0.0001639635253808039	3.583776797495705e-8	0.00001659459068350977	0.000349840465242745
YDL151C	0	0.	0.00003949506127468279	0.00005697741437886719	6.492517303036806e-9	0	0.000349840465242745
YDL152W	0	0.	0.00003949506127468279	0.00005697741437886719	6.492517303036806e-9	0	0.000349840465242745
YDL153C	0	0.	0.00006932001235071004	0.0001000028992213372	1.999969457199511e-8	0	0.000349840465242745
YDL155W	0	0.	0.00003228406858012515	0.0000465745009787233	4.338145461293575e-9	0	0.000349840465242745
YDL156W	0	0.	0.00003267040804198937	0.00004713185337960051	4.442595209196807e-9	0	0.000349840465242745
YDL157C	0	0.000170948340112843	0.0002092298289365511	0.0002279075907554454	6.492392321063497e-8	0.00004060606007966359	0.000452840410182693
YDL158C	0	0.0001414107909830757	0.0001730777944369146	0.0001885283152998911	4.442632762397415e-8	0.00003358987054567367	0.0003745959296086155
YDL159CB	0	0.	0.00003385922040510014	0.00004884689267495718	4.771793418556513e-9	0	0.0003745959296086155
YDL159W	0	0.	0.00003228406858012515	0.0000465745009787233	4.338145461293575e-9	0	0.0003745959296086155
YDL160C	0	0.00004657937433465283	0.00007817097352095232	0.00009314917878617633	1.301448579539522e-8	1.973713882210329e-6	0.0002219262004518835
YDL160CA	0	0.	0.00003385922040510014	0.00004884689267495718	4.771793418556513e-9	0	0.0002219262004518835
YDL161W	0	0.00004713677113272554	0.00007910641891047115	0.00009426386591089575	1.332783063178758e-8	1.997332167362419e-6	0.0002245819300208307
YDL162C	0	0.	0.00003385922040510014	0.00004884689267495718	4.771793418556513e-9	0	0.0002245819300208307
YDL163W	0	0.	0.00003267040804198937	0.00004713185337960051	4.442595209196807e-9	0	0.0002245819300208307
YDL164C	0	0.00009315432573087633	0.000124540587900112	0.0001397099180256822	2.601961701036374e-8	0.00001413991212965502	0.0002980917767159794
YDL165W	0	0.00004885194666409087	0.00008198489132043861	0.00009769388379722609	1.431540910715335e-8	2.070008659067444e-6	0.0002327539036060079
YDL166C	0	0.00009343717586244084	0.0001249187399397395	0.0001401341309007571	2.617786825920357e-8	0.00001418284551359975	0.0002989969012020227
YDL167C	0	0.00009320794310280803	0.0001246122708066588	0.0001397903322756692	2.604957843423391e-8	0.00001414805062666532	0.0002982633530960976
YDL168W	0	0.00009427370145230764	0.0001260371194025465	0.0001413887344959349	2.664870179767722e-8	0.00001430982051148726	0.0003016737935756997
YDL169C	0	0.	0.00003238049965429318	0.00004671361721338181	4.3640999604121e-9	0	0.0003016737935756997
YDL170W	0	0.	0.0000322825529786203	0.00004657231450481209	4.337738155277086e-9	0	0.0003016737935756997
YDL171C	0	0.00004657703561858221	0.00007816704859386826	0.00009314450179896093	1.301317892029563e-8	1.97361478501854e-6	0.000221915057582287
YDL172C	0	0.	0.00003949506127468279	0.00005697741437886719	6.492517303036806e-9	0	0.000221915057582287
YDL173W	0	0.000244260718155362	0.0002769805758145458	0.0002930828330583309	1.00208671796412e-7	0.00008589823597562557	0.0005306542615024188
YDL174C	0	0.	0.00003228245442935317	0.00004657217233645604	4.337711672189551e-9	0	0.0005306542615024188
YDL175C	0	0.	0.00003267040804198937	0.00004713185337960051	4.442595209196807e-9	0	0.0005306542615024188
YDL176W	0	0.	0.0000322825529786203	0.00004657231450481209	4.337738155277086e-9	0	0.0005306542615024188
YDL177C	0	0.00004840282972341328	0.00008123116676981186	0.00009679573800434179	1.405340218923819e-8	2.050978356681261e-6	0.0002306140836327114
YDL178W	0	0.	0.00006921272440122136	0.00009984813182703311	1.993784141386061e-8	0	0.0002306140836327114
YDL179W	0	0.	0.00003385922040510014	0.00004884689267495718	4.771793418556513e-9	0	0.0002306140836327114
YDL180W	0	0.00009315544085986793	0.0001245420787543478	0.0001397115904735879	2.602023996965199e-8	0.00001414008139338652	0.0002980953451445764
YDL181W	0	0.0001139658938730734	0.0001523641249871431	0.000170922413520796	3.894434558224894e-8	0.00001729890966601211	0.000364688210667338
YDL182W	0	0.	0.00007101286903615788	0.0001024449087002877	2.098832572604995e-8	0	0.000364688210667338
YDL183C	0	0.	0.00003238049965429318	0.00004671361721338181	4.3640999604121e-9	0	0.000364688210667338
YDL184C	0	0.007234167840368387	0.007271652075054827	0.007290378991358714	0.00005356209953884784	0.00605044393764073	0.00856197979487017
YDL185CA	0	0.	0.00003949506127468279	0.00005697741437886719	6.492517303036806e-9	0	0.00856197979487017
YDL185W	0	0.0006055152804072231	0.0006365906448272766	0.0006520235311960007	4.554749782219686e-7	0.0003317698518073277	0.0009994899257130733
YDL186W	0	0.	0.00003949506127468279	0.00005697741437886719	6.492517303036806e-9	0	0.0009994899257130733
YDL188C	0	0.	0.00003228406858012515	0.0000465745009787233	4.338145461293575e-9	0	0.0009994899257130733
YDL189W	0	0.00004671850165769254	0.00007840446255054924	0.00009342740693528544	1.309234822953626e-8	1.979609048507061e-6	0.00022258907597449
YDL190C	0	0.	0.00006921272440122136	0.00009984813182703311	1.993784141386061e-8	0	0.00022258907597449
YDL192W	0	0.0008304964952255344	0.000863060693044452	0.0008792590317325574	8.160042812209621e-7	0.0004943737623195537	0.001292396080320244
YDL193W	0	0.00009770399179671674	0.0001306231863575106	0.0001465334044356556	2.862330400409395e-8	0.00001483050048018283	0.0003126507402019688
YDL194W	0	0.	0.00003238049965429318	0.00004671361721338181	4.3640999604121e-9	0	0.0003126507402019688
YDL195W	0	0.00009315424946367508	0.0001245404859357294	0.000139709803641539	2.601957440442744e-8	0.00001413990055312151	0.0002980915326596393
YDL197C	0	0.	0.00003238049965429318	0.00004671361721338181	4.3640999604121e-9	0	0.0002980915326596393
YDL198C	0	0.	0.00003949506127468279	0.00005697741437886719	6.492517303036806e-9	0	0.0002980915326596393
YDL199C	0	0.00004658620839985945	0.00007818244272278656	0.00009316284561618074	1.301830504862263e-8	1.97400345825263e-6	0.0002219587615268887
YDL200C	0	0.	0.00003949506127468279	0.00005697741437886719	6.492517303036806e-9	0	0.0002219587615268887
YDL201W	0	0.0001885480397488862	0.0002201575739804401	0.0002356608582942935	6.663982769691177e-8	0.00005690045883334051	0.0004444342902173961
YDL202W	0	0.00004885194666409087	0.00008198489132043861	0.00009769388379722609	1.431540910715335e-8	2.070008659067444e-6	0.0002327539036060079
YDL203C	0	0.	0.00006921272440122136	0.00009984813182703311	1.993784141386061e-8	0	0.0002327539036060079
YDL204W	0	0.	0.00006932001235071004	0.0001000028992213372	1.999969457199511e-8	0	0.0002327539036060079
YDL205C	0	0.	0.00003228406858012515	0.0000465745009787233	4.338145461293575e-9	0	0.0002327539036060079
YDL206W	0	0.00004657937433465283	0.00007817097352095232	0.00009314917878617633	1.301448579539522e-8	1.973713882210329e-6	0.0002219262004518835
YDL207W	0	0.	0.00003267040804198937	0.00004713185337960051	4.442595209196807e-9	0	0.0002219262004518835
YDL208W	0	0.	0.00003949506127468279	0.00005697741437886719	6.492517303036806e-9	0	0.0002219262004518835
YDL209C	0	0.00004885194666409087	0.00008198489132043861	0.00009769388379722609	1.431540910715335e-8	2.070008659067444e-6	0.0002327539036060079
YDL210W	0	0.	0.00003228286090991756	0.00004657275875182081	4.337820910023191e-9	0	0.0002327539036060079
YDL211C	0	0.	0.00003385922040510014	0.00004884689267495718	4.771793418556513e-9	0	0.0002327539036060079
YDL212W	0	0.0003299607416992983	0.0003614825297451216	0.0003770592846364586	1.599372090555225e-7	0.0001402010436119226	0.0006424242739727193
YDL213C	0	0.000235685447774163	0.0002672565735753313	0.0002827935080337504	9.329607486104739e-8	0.00008288262574644987	0.0005120243844304869
YDL214C	0	0.00004658620839985945	0.00007818244272278656	0.00009316284561618074	1.301830504862263e-8	1.97400345825263e-6	0.0002219587615268887
YDL215C	0	0.	0.00003228244761759069	0.00004657216249086578	4.33770983815872e-9	0	0.0002219587615268887
YDL216C	0	0.00009315455230867029	0.0001245408908197942	0.0001397102578425348	2.601974358593818e-8	0.00001413994652148172	0.0002980925017686093
YDL217C	0	0.00009322623186525798	0.0001246367216813312	0.0001398177613912683	2.605980215014316e-8	0.00001415082664942805	0.0002983218774038542
YDL218W	0	0.	0.00003949506127468279	0.00005697741437886719	6.492517303036806e-9	0	0.0002983218774038542
YDL219W	0	0.00009770399179671674	0.0001306231863575106	0.0001465334044356556	2.862330400409395e-8	0.00001483050048018283	0.0003126507402019688
YDL220C	0	0.	0.00003736839112048483	0.00005390938825815844	5.812146458933697e-9	0	0.0003126507402019688
YDL221W	0	0.	0.00003949506127468279	0.00005697741437886719	6.492517303036806e-9	0	0.0003126507402019688
YDL222C	0	0.	0.00003267040804198937	0.00004713185337960051	4.442595209196807e-9	0	0.0003126507402019688
YDL223C	0	0.	0.00003228244758229561	0.00004657216245972133	4.33770983235692e-9	0	0.0003126507402019688
YDL224C	0	0.00009315432573087633	0.000124540587900112	0.0001397099180256822	2.601961701036374e-8	0.00001413991212965502	0.0002980917767159794
YDL225W	0	0.00009317259345713922	0.0001245650106512694	0.0001397373155925648	2.602982309213125e-8	0.00001414268495926438	0.0002981502337102504
YDL226C	0	0.00009770399179671674	0.0001306231863575106	0.0001465334044356556	2.862330400409395e-8	0.00001483050048018283	0.0003126507402019688
YDL227C	0	0.	0.00003385922040510014	0.00004884689267495718	4.771793418556513e-9	0	0.0003126507402019688
YDL228C	0	0.	0.00003267040804198937	0.00004713185337960051	4.442595209196807e-9	0	0.0003126507402019688
YDL229W	0	0.00172479934545072	0.001755781000254435	0.00177123357972125	3.219662723036902e-6	0.001226427216438591	0.00234247911519441
YDL230W	0	0.	0.00003238049965429318	0.00004671361721338181	4.3640999604121e-9	0	0.00234247911519441
YDL231C	0	1.825573081417682e-16	0.00006920708677385602	0.00009983890397807262	1.993270661915465e-8	0	0.00234247911519441
YDL232W	0	0.0003419656950123186	0.0003746343879184561	0.0003907778987675423	1.717869873472252e-7	0.0001453019329534486	0.000665797831090721
YDL233W	0	0.000093158925537637	0.0001245467375399755	0.0001397168167230649	2.60221867095324e-8	0.00001414061032719873	0.0002981064961654874
YDL234C	0	0.0002818727454600276	0.0003768076080629171	0.0004226838497123125	2.38148254687283e-7	0.00004279476726498628	0.000901791113065399
YDL235C	0	0.	0.00003949506127468279	0.00005697741437886719	6.492517303036806e-9	0	0.000901791113065399
YDL236W	0	0.0001954083775272173	0.0002281680570838572	0.0002442354476232523	7.157747768413749e-8	0.00005897077153493444	0.0004606052250576829
YDL237W	0	0.0003419656950123186	0.0003746343879184561	0.0003907778987675423	1.717869873472252e-7	0.0001453019329534486	0.000665797831090721
YDL238C	0	0.	0.00003238049965429318	0.00004671361721338181	4.3640999604121e-9	0	0.000665797831090721
YDL239C	0	0.	0.0000322888053681909	0.00004658133449911778	4.339418562921827e-9	0	0.000665797831090721
YDL240W	0	0.	0.00003228406858012515	0.0000465745009787233	4.338145461293575e-9	0	0.000665797831090721
YDL241W	0	0.	0.00003267040804198937	0.00004713185337960051	4.442595209196807e-9	0	0.000665797831090721
YDL242W	0	0.	0.00003385922040510014	0.00004884689267495718	4.771793418556513e-9	0	0.000665797831090721
YDL243C	0	0.	0.00006921272440122136	0.00009984813182703311	1.993784141386061e-8	0	0.000665797831090721
YDL244W	0	0.	0.00003385922040510014	0.00004884689267495718	4.771793418556513e-9	0	0.000665797831090721
YDL245C	0	0.	0.00003228244803672781	0.0000465721630919871	4.337709950134744e-9	0	0.000665797831090721
YDL246C	0	0.	0.00006965741469608172	0.0001004896159440465	2.019483620760227e-8	0	0.000665797831090721
YDL247W	0	0.	0.0000322825529786203	0.00004657231450481209	4.337738155277086e-9	0	0.000665797831090721
YDL247WA	0	0.0001139658938730734	0.0001523641249871431	0.000170922413520796	3.894434558224894e-8	0.00001729890966601211	0.000364688210667338
YDL248W	0	4.80443503120679e-16	0.0001013362749882568	0.0001461848070480452	4.273439058647383e-8	0	0.000364688210667338
YDR001C	0	0.000235685447774163	0.0002672565735753313	0.0002827935080337504	9.329607486104739e-8	0.00008288262574644987	0.0005120243844304869
YDR002W	0	0.001253551325663951	0.001291498765769546	0.001310396011230674	1.791703635734487e-6	0.0007987383401911787	0.001854749870148556
YDR003W	0	0.00004885194666409087	0.00008198489132043861	0.00009769388379722609	1.431540910715335e-8	2.070008659067444e-6	0.0002327539036060079
YDR003WA	0	0.00005698311381838075	0.00009563084272960135	0.0001139544950552352	1.947743783359478e-8	2.414554021514776e-6	0.0002714944574931063
YDR004W	0	0.	0.00003267040804198937	0.00004713185337960051	4.442595209196807e-9	0	0.0002714944574931063
YDR005C	0	0.00009770399179671674	0.0001306231863575106	0.0001465334044356556	2.862330400409395e-8	0.00001483050048018283	0.0003126507402019688
YDR006C	0	0.	0.00003228406858012515	0.0000465745009787233	4.338145461293575e-9	0	0.0003126507402019688
YDR007W	0	0.	0.00003949506127468279	0.00005697741437886719	6.492517303036806e-9	0	0.0003126507402019688
YDR009W	0	0.	0.00003228406858012515	0.0000465745009787233	4.338145461293575e-9	0	0.0003126507402019688
YDR010C	0	0.	0.00003949506127468279	0.00005697741437886719	6.492517303036806e-9	0	0.0003126507402019688
YDR011W	0	0.	0.00003228247445150035	0.0000465722012231819	4.337717053195694e-9	0	0.0003126507402019688
YDR013W	0	0.00004671850165769254	0.00007840446255054924	0.00009342740693528544	1.309234822953626e-8	1.979609048507061e-6	0.00022258907597449
YDR014W	0	0.00004671850165769254	0.00007840446255054924	0.00009342740693528544	1.309234822953626e-8	1.979609048507061e-6	0.00022258907597449
YDR014WA	0	0.	0.00003949506127468279	0.00005697741437886719	6.492517303036806e-9	0	0.00022258907597449
YDR017C	0	0.	0.00003736622171159213	0.00005390625859439753	5.811471640946693e-9	0	0.00022258907597449
YDR018C	0	0.00004658620839985945	0.00007818244272278656	0.00009316284561618074	1.301830504862263e-8	1.97400345825263e-6	0.0002219587615268887
YDR019C	0	0.	0.00003230739441673644	0.0000466081519797435	4.34441653016511e-9	0	0.0002219587615268887
YDR020C	0	0.	0.00003238049965429318	0.00004671361721338181	4.3640999604121e-9	0	0.0002219587615268887
YDR021W	0	0.	0.00003228406858012515	0.0000465745009787233	4.338145461293575e-9	0	0.0002219587615268887
YDR022C	0	0.	0.00003949506127468279	0.00005697741437886719	6.492517303036806e-9	0	0.0002219587615268887
YDR023W	0	0.0002000174378529832	0.0002674013502776406	0.0002999673186031139	1.199458937510786e-7	0.00003036261420665688	0.0006400105769146078
YDR024W	0	0.0003419656950123186	0.0003746343879184561	0.0003907778987675423	1.717869873472252e-7	0.0001453019329534486	0.000665797831090721
YDR026C	0	0.00004661302801836051	0.00007822745247944854	0.00009321647974880342	1.303329874705502e-8	1.975139871181283e-6	0.0002220865442641818
YDR027C	0	0.	0.00006920527568322005	0.00009983738673509053	1.99335506674255e-8	0	0.0002220865442641818
YDR028C	0	0.00004657703562135435	0.0000781670485983875	0.00009314450180439503	1.30131789218148e-8	1.973614785132955e-6	0.0002219150575950274
YDR030C	0	0.	0.00003238049965429318	0.00004671361721338181	4.3640999604121e-9	0	0.0002219150575950274
YDR031W	0	0.00009427370145230764	0.0001260371194025465	0.0001413887344959349	2.664870179767722e-8	0.00001430982051148726	0.0003016737935756997
YDR032C	0	0.001123619712434818	0.00115615022448799	0.001172352625366803	1.431604455886237e-6	0.0007236627861044243	0.001649042708760124
YDR033W	0	0.0004313880382855803	0.0004674282293117278	0.0004852618059619659	2.616299493573307e-7	0.0001953757117521235	0.0008074624398830182
YDR034C	0	0.00004658620839985945	0.00007818244272278656	0.00009316284561618074	1.301830504862263e-8	1.97400345825263e-6	0.0002219587615268887
YDR034CA	0	0.	0.00003949506127468279	0.00005697741437886719	6.492517303036806e-9	0	0.0002219587615268887
YDR034CC	0	1.150033792981572e-16	0.00007528629609807757	0.0001086048383577135	2.358219345174954e-8	0	0.0002219587615268887
YDR034CD	0	0.	0.0001012852873990271	0.0001461073118939362	4.268198156756405e-8	0	0.0002219587615268887
YDR035W	0	0.0001868750420175364	0.0002182040938250837	0.0002335698110544044	6.546246586915588e-8	0.00005639558264658089	0.0004404907514860728
YDR036C	0	1.825477726186469e-16	0.00006920567167113965	0.00009983686219889903	1.993189083552298e-8	0	0.0004404907514860728
YDR037W	0	0.0006520951527543079	0.0006831631060566265	0.0006986003454282931	5.20550400359254e-7	0.0003660707504874903	0.001058258698632794
YDR038C	0	0.	0.00003230105621584664	0.00004659900818593046	4.342712080380877e-9	0	0.001058258698632794
YDR039C	0	0.	0.00003228719074434598	0.00004657900517351453	4.338984582860417e-9	0	0.001058258698632794
YDR040C	0	0.	0.00003228718389799506	0.00004657899529387918	4.338982742217444e-9	0	0.001058258698632794
YDR042C	0	0.00005698311381838075	0.00009563084272960135	0.0001139544950552352	1.947743783359478e-8	2.414554021514776e-6	0.0002714944574931063
YDR043C	0	0.	0.00003385922040510014	0.00004884689267495718	4.771793418556513e-9	0	0.0002714944574931063
YDR044W	0	0.00004713677113272554	0.00007910641891047115	0.00009426386591089575	1.332783063178758e-8	1.997332167362419e-6	0.0002245819300208307
YDR045C	0	0.	0.00003267040804198937	0.00004713185337960051	4.442595209196807e-9	0	0.0002245819300208307
YDR046C	0	0.000093158925537637	0.0001245467375399755	0.0001397168167230649	2.60221867095324e-8	0.00001414061032719873	0.0002981064961654874
YDR047W	0	0.0001863185586557623	0.0002175543144161516	0.0002328742730907477	6.507316965386738e-8	0.00005622764753996446	0.0004391790252014132
YDR048C	0	0.	0.00003949506127468279	0.00005697741437886719	6.492517303036806e-9	0	0.0004391790252014132
YDR049W	0	0.	0.00003238049965429318	0.00004671361721338181	4.3640999604121e-9	0	0.0004391790252014132
YDR051C	0	0.	0.0000322825529786203	0.00004657231450481209	4.337738155277086e-9	0	0.0004391790252014132
YDR052C	0	0.0000998502488865429	0.0001675671668524256	0.0001996716783094329	5.979885361111346e-8	4.231341058656451e-6	0.000475705777975854
YDR053W	0	0.	0.00003949506127468279	0.00005697741437886719	6.492517303036806e-9	0	0.000475705777975854
YDR054C	0	0.00004713677113272554	0.00007910641891047115	0.00009426386591089575	1.332783063178758e-8	1.997332167362419e-6	0.0002245819300208307
YDR055W	0	0.	0.00003230739441673644	0.0000466081519797435	4.34441653016511e-9	0	0.0002245819300208307
YDR056C	0	0.0001414107909830757	0.0001730777944369146	0.0001885283152998911	4.442632762397415e-8	0.00003358987054567367	0.0003745959296086155
YDR057W	0	0.0000465776319689199	0.0000781680494128657	0.00009314569438610253	1.301351215475084e-8	1.973640053905014e-6	0.0002219178989062037
YDR058C	0	0.	0.00003267040804198937	0.00004713185337960051	4.442595209196807e-9	0	0.0002219178989062037
YDR059C	0	0.000170948340112843	0.0002092298289365511	0.0002279075907554454	6.492392321063497e-8	0.00004060606007966359	0.000452840410182693
YDR060W	0	0.00009317259345713922	0.0001245650106512694	0.0001397373155925648	2.602982309213125e-8	0.00001414268495926438	0.0002981502337102504
YDR061W	0	0.	0.00003230739441673644	0.0000466081519797435	4.34441653016511e-9	0	0.0002981502337102504
YDR062W	0	0.0002794657806901913	0.0003106345685073049	0.0003260099172897797	1.214594370324453e-7	0.0001094844212802431	0.0005710413977597162
YDR063W	0	0.	0.00003385922040510014	0.00004884689267495718	4.771793418556513e-9	0	0.0005710413977597162
YDR064W	0	0.004158886982501026	0.004196594872950413	0.004215424004058164	0.00001800900493417297	0.003276789984965508	0.005186011311210707
YDR065W	0	0.00004671850165769254	0.00007840446255054924	0.00009342740693528544	1.309234822953626e-8	1.979609048507061e-6	0.00022258907597449
YDR066C	0	0.00004885194666409087	0.00008198489132043861	0.00009769388379722609	1.431540910715335e-8	2.070008659067444e-6	0.0002327539036060079
YDR067C	0	0.	0.00003385922040510014	0.00004884689267495718	4.771793418556513e-9	0	0.0002327539036060079
YDR068W	0	0.00004713677113272554	0.00007910641891047115	0.00009426386591089575	1.332783063178758e-8	1.997332167362419e-6	0.0002245819300208307
YDR069C	0	0.	0.00003736666795677157	0.00005390690233640914	5.811610441376484e-9	0	0.0002245819300208307
YDR070C	0	0.	0.00003949506127468279	0.00005697741437886719	6.492517303036806e-9	0	0.0002245819300208307
YDR071C	0	0.0005373768315505902	0.0005699890092159221	0.0005861692129327238	3.722081424379256e-7	0.0002775633908624728	0.0009235304170136241
YDR072C	0	0.0001863098124674209	0.0002175441019034686	0.0002328633413954562	6.506706039407428e-8	0.00005622500812251658	0.0004391584089394553
YDR073W	0	0.	0.00003949506127468279	0.00005697741437886719	6.492517303036806e-9	0	0.0004391584089394553
YDR074W	0	0.00009315424850555793	0.0001245404846549087	0.0001397098022047145	2.601957386923725e-8	0.00001413990040777181	0.0002980915295936671
YDR075W	0	0.	0.00003238049965429318	0.00004671361721338181	4.3640999604121e-9	0	0.0002980915295936671
YDR076W	0	0.	0.00003267040804198937	0.00004713185337960051	4.442595209196807e-9	0	0.0002980915295936671
YDR077W	0	0.0009899056551648998	0.001021304342031408	0.001036937571736772	1.124056357128386e-6	0.0006235234521047249	0.001477435669627154
YDR078C	0	0.	0.00003267040804198937	0.00004713185337960051	4.442595209196807e-9	0	0.001477435669627154
YDR079CA	0	0.00004671850165769254	0.00007840446255054924	0.00009342740693528544	1.309234822953626e-8	1.979609048507061e-6	0.00022258907597449
YDR079W	0	0.	0.00003949506127468279	0.00005697741437886719	6.492517303036806e-9	0	0.00022258907597449
YDR080W	0	0.0001397316673676083	0.0001710226443624122	0.0001862896982634149	4.337753826839468e-8	0.00003319102557680848	0.0003701478946822922
YDR081C	0	0.	0.00003228286090991756	0.00004657275875182081	4.337820910023191e-9	0	0.0003701478946822922
YDR082W	0	1.825573081417682e-16	0.00006920708677385602	0.00009983890397807262	1.993270661915465e-8	0	0.0003701478946822922
YDR083W	0	0.00004713677113272554	0.00007910641891047115	0.00009426386591089575	1.332783063178758e-8	1.997332167362419e-6	0.0002245819300208307
YDR084C	0	0.0001465561354127138	0.0001793753912568686	0.0001953881062806588	4.771814264755541e-8	0.0000348120553595663	0.0003882260230119646
YDR085C	0	0.0000465776319689199	0.0000781680494128657	0.00009314569438610253	1.301351215475084e-8	1.973640053905014e-6	0.0002219178989062037
YDR087C	0	0.0003419656950123186	0.0003746343879184561	0.0003907778987675423	1.717869873472252e-7	0.0001453019329534486	0.000665797831090721
YDR088C	0	0.	0.00003267040804198937	0.00004713185337960051	4.442595209196807e-9	0	0.000665797831090721
YDR089W	0	0.	0.00003228244933369717	0.00004657216497034403	4.33771030003434e-9	0	0.000665797831090721
YDR090C	0	0.	0.00003238049965429318	0.00004671361721338181	4.3640999604121e-9	0	0.000665797831090721
YDR091C	0	0.00004713677113272554	0.00007910641891047115	0.00009426386591089575	1.332783063178758e-8	1.997332167362419e-6	0.0002245819300208307
YDR092W	0	0.0003418936754302638	0.0003800249834236776	0.0003988348911083001	1.817840946736958e-7	0.0001339414184045028	0.0006986020296286258
YDR093W	0	0.	0.0000322824475820493	0.00004657216244974846	4.337709830499359e-9	0	0.0006986020296286258
YDR094W	0	0.	0.00003949506127468279	0.00005697741437886719	6.492517303036806e-9	0	0.0006986020296286258
YDR095C	0	0.	0.00003949506127468279	0.00005697741437886719	6.492517303036806e-9	0	0.0006986020296286258
YDR096W	0	0.	0.0000322825529786203	0.00004657231450481209	4.337738155277086e-9	0	0.0006986020296286258
YDR097C	0	0.00004657707439584821	0.00007816711367130739	0.0000931445793460135	1.301320058847678e-8	1.973616428252195e-6	0.0002219152423327605
YDR098C	0	0.00004713677113272554	0.00007910641891047115	0.00009426386591089575	1.332783063178758e-8	1.997332167362419e-6	0.0002245819300208307
YDR098CA	0	0.	0.0001128197013462042	0.0001627325947923044	5.292904311214016e-8	0	0.0002245819300208307
YDR098CB	0	0.	0.0001013349552273082	0.0001461789248287652	4.272378919321851e-8	0	0.0002245819300208307
YDR099W	0	0.00004713677113272554	0.00007910641891047115	0.00009426386591089575	1.332783063178758e-8	1.997332167362419e-6	0.0002245819300208307
YDR100W	0	0.0001885480397488862	0.0002201575739804401	0.0002356608582942935	6.663982769691177e-8	0.00005690045883334051	0.0004444342902173961
YDR101C	0	0.0001401560226404229	0.0001715420307416911	0.0001868554512565625	4.364140989839477e-8	0.00003329182333654209	0.0003712720215301735
YDR102C	0	0.	0.00003385922040510014	0.00004884689267495718	4.771793418556513e-9	0	0.0003712720215301735
YDR103W	0	0.	0.00003267040804198937	0.00004713185337960051	4.442595209196807e-9	0	0.0003712720215301735
YDR104C	0	0.	0.00003344270040180381	0.00004824600043143549	4.655114532247267e-9	0	0.0003712720215301735
YDR105C	0	0.00004657718768649287	0.00007816730380034584	0.00009314480590577953	1.301326389386587e-8	1.973621228499676e-6	0.0002219157821136058
YDR106W	0	0.	0.00003267040804198937	0.00004713185337960051	4.442595209196807e-9	0	0.0002219157821136058
YDR107C	0	0.	0.00003238049965429318	0.00004671361721338181	4.3640999604121e-9	0	0.0002219157821136058
YDR108W	0	0.	0.00003228406858012515	0.0000465745009787233	4.338145461293575e-9	0	0.0002219157821136058
YDR109C	0	0.	0.0000322888053681909	0.00004658133449911778	4.339418562921827e-9	0	0.0002219157821136058
YDR110W	0	0.0001398396115675334	0.0001711547618438753	0.0001864336101278276	4.344458400978606e-8	0.00003321666572541312	0.0003704338413781429
YDR111C	0	0.	0.00003228286090991756	0.00004657275875182081	4.337820910023191e-9	0	0.0003704338413781429
YDR112W	0	0.	0.00003949506127468279	0.00005697741437886719	6.492517303036806e-9	0	0.0003704338413781429
YDR113C	0	0.00004885194666409087	0.00008198489132043861	0.00009769388379722609	1.431540910715335e-8	2.070008659067444e-6	0.0002327539036060079
YDR114C	0	0.	0.00003385922040510014	0.00004884689267495718	4.771793418556513e-9	0	0.0002327539036060079
YDR115W	0	0.	0.00003949506127468279	0.00005697741437886719	6.492517303036806e-9	0	0.0002327539036060079
YDR116C	0	0.	0.00003385922040510014	0.00004884689267495718	4.771793418556513e-9	0	0.0002327539036060079
YDR117C	0	0.	0.00003267040804198937	0.00004713185337960051	4.442595209196807e-9	0	0.0002327539036060079
YDR118W	0	0.0000232896650603794	0.00005509893289180919	0.00006986170975208284	8.13393916261025e-9	7.358913181636323e-8	0.0001820260445801443
YDR118WA	0	0.00002849159862645701	0.00006740571249182924	0.00008546586428171552	1.217328610726266e-8	9.002592523616205e-8	0.0002226829556604538
YDR119W	0	0.00004657707439584821	0.00007816711367130739	0.0000931445793460135	1.301320058847678e-8	1.973616428252195e-6	0.0002219152423327605
YDR119WA	0	0.0001465561354127138	0.0001793753912568686	0.0001953881062806588	4.771814264755541e-8	0.0000348120553595663	0.0003882260230119646
YDR120C	0	0.000279519900795641	0.0003106947249270548	0.0003260730514061577	1.215064846275799e-7	0.000109505623318583	0.0005711519846749739
YDR121W	0	0.0001139658938730734	0.0001523641249871431	0.000170922413520796	3.894434558224894e-8	0.00001729890966601211	0.000364688210667338
YDR122W	0	0.	0.00003228244933369717	0.00004657216497034403	4.33771030003434e-9	0	0.000364688210667338
YDR123C	0	0.	0.00003228286090991756	0.00004657275875182081	4.337820910023191e-9	0	0.000364688210667338
YDR124W	0	0.	0.00003230739441673644	0.0000466081519797435	4.34441653016511e-9	0	0.000364688210667338
YDR125C	0	0.00004671850165769254	0.00007840446255054924	0.00009342740693528544	1.309234822953626e-8	1.979609048507061e-6	0.00022258907597449
YDR126W	0	1.825477726186469e-16	0.00006920567167113965	0.00009983686219889903	1.993189083552298e-8	0	0.00022258907597449
YDR127W	0	0.	0.00003228244758119722	0.00004657216245177239	4.337709830876789e-9	0	0.00022258907597449
YDR128W	0	0.	0.00003228244803672781	0.0000465721630919871	4.337709950134744e-9	0	0.00022258907597449
YDR129C	0	0.00009343717586244084	0.0001249187399397395	0.0001401341309007571	2.617786825920357e-8	0.00001418284551359975	0.0002989969012020227
YDR130C	0	0.	0.00003267040804198937	0.00004713185337960051	4.442595209196807e-9	0	0.0002989969012020227
YDR131C	0	0.	0.0000322888053681909	0.00004658133449911778	4.339418562921827e-9	0	0.0002989969012020227
YDR132C	0	0.	0.00003230739441673644	0.0000466081519797435	4.34441653016511e-9	0	0.0002989969012020227
YDR135C	0	0.00009320786546054612	0.0001246121670041637	0.0001397902158294929	2.60495350352655e-8	0.00001414803884150503	0.0002982631046397096
YDR136C	0	0.	0.00003267040804198937	0.00004713185337960051	4.442595209196807e-9	0	0.0002982631046397096
YDR137W	0	0.	0.00003346946597311429	0.00004828461376793227	4.662568897658627e-9	0	0.0002982631046397096
YDR138W	0	0.	0.00003238049965429318	0.00004671361721338181	4.3640999604121e-9	0	0.0002982631046397096
YDR140W	0	0.	0.00003267040804198937	0.00004713185337960051	4.442595209196807e-9	0	0.0002982631046397096
YDR141C	0	0.	0.00003228244933369717	0.00004657216497034403	4.33771030003434e-9	0	0.0002982631046397096
YDR142C	0	0.00004657937433465283	0.00007817097352095232	0.00009314917878617633	1.301448579539522e-8	1.973713882210329e-6	0.0002219262004518835
YDR144C	0	0.00004671850165769254	0.00007840446255054924	0.00009342740693528544	1.309234822953626e-8	1.979609048507061e-6	0.00022258907597449
YDR146C	0	0.	0.00003267040804198937	0.00004713185337960051	4.442595209196807e-9	0	0.00022258907597449
YDR147W	0	0.	0.00003228406858012515	0.0000465745009787233	4.338145461293575e-9	0	0.00022258907597449
YDR148C	0	0.	0.0000322888053681909	0.00004658133449911778	4.339418562921827e-9	0	0.00022258907597449
YDR149C	0	0.	0.00003267040804198937	0.00004713185337960051	4.442595209196807e-9	0	0.00022258907597449
YDR150W	0	0.	0.00003228244759276081	0.00004657216244906084	4.337709830370989e-9	0	0.00022258907597449
YDR151C	0	0.	0.00003385922040510014	0.00004884689267495718	4.771793418556513e-9	0	0.00022258907597449
YDR152W	0	0.00009317259345713922	0.0001245650106512694	0.0001397373155925648	2.602982309213125e-8	0.00001414268495926438	0.0002981502337102504
YDR153C	0	0.00004713677113272554	0.00007910641891047115	0.00009426386591089575	1.332783063178758e-8	1.997332167362419e-6	0.0002245819300208307
YDR154C	0	4.80443503120679e-16	0.0001013362749882568	0.0001461848070480452	4.273439058647383e-8	0	0.0002245819300208307
YDR155C	0	0.0001449175045482391	0.0002431798355935204	0.0002897602384517707	1.259252501964679e-7	6.142632075044203e-6	0.0006903033882839199
YDR156W	0	0.00004713677113272554	0.00007910641891047115	0.00009426386591089575	1.332783063178758e-8	1.997332167362419e-6	0.0002245819300208307
YDR157W	0	0.	0.00003949506127468279	0.00005697741437886719	6.492517303036806e-9	0	0.0002245819300208307
YDR158W	0	0.0008956258958879679	0.0009270353058993115	0.0009426673135672759	9.330048313771401e-7	0.0005497250125083856	0.001362772946557989
YDR159W	0	0.	0.00003228406858012515	0.0000465745009787233	4.338145461293575e-9	0	0.001362772946557989
YDR160W	0	0.00009322623186525798	0.0001246367216813312	0.0001398177613912683	2.605980215014316e-8	0.00001415082664942805	0.0002983218774038542
YDR161W	0	0.0001414107909830757	0.0001730777944369146	0.0001885283152998911	4.442632762397415e-8	0.00003358987054567367	0.0003745959296086155
YDR162C	0	0.0001139658938730734	0.0001523641249871431	0.000170922413520796	3.894434558224894e-8	0.00001729890966601211	0.000364688210667338
YDR163W	0	0.	0.00003238049965429318	0.00004671361721338181	4.3640999604121e-9	0	0.000364688210667338
YDR164C	0	0.	0.00003228286090991756	0.00004657275875182081	4.337820910023191e-9	0	0.000364688210667338
YDR165W	0	0.000244260718155362	0.0002769805758145458	0.0002930828330583309	1.00208671796412e-7	0.00008589823597562557	0.0005306542615024188
YDR166C	0	0.	0.00003385922040510014	0.00004884689267495718	4.771793418556513e-9	0	0.0005306542615024188
YDR167W	0	0.0001465561354127138	0.0001793753912568686	0.0001953881062806588	4.771814264755541e-8	0.0000348120553595663	0.0003882260230119646
YDR168W	0	0.00004661302801836051	0.00007822745247944854	0.00009321647974880342	1.303329874705502e-8	1.975139871181283e-6	0.0002220865442641818
YDR169C	0	0.	0.00003267040804198937	0.00004713185337960051	4.442595209196807e-9	0	0.0002220865442641818
YDR169CA	0	0.	0.00003949506127468279	0.00005697741437886719	6.492517303036806e-9	0	0.0002220865442641818
YDR170C	0	0.	0.00003228244758119722	0.00004657216245177239	4.337709830876789e-9	0	0.0002220865442641818
YDR170WA	0	0.	0.00009859848815115108	0.0001422331718351474	4.045048231047213e-8	0	0.0002220865442641818
YDR171W	0	0.0002849122309426732	0.0003230774395981724	0.0003418594797094067	1.36338869922264e-7	0.0001001940686216193	0.0006189687607392543
YDR172W	0	0.	0.00003228286090991756	0.00004657275875182081	4.337820910023191e-9	0	0.0006189687607392543
YDR173C	0	0.	0.00003238049965429318	0.00004671361721338181	4.3640999604121e-9	0	0.0006189687607392543
YDR174W	0	0.0005185132417242932	0.0005499805599060191	0.0005655927498786038	3.465353041541449e-7	0.0002678201445655348	0.0008911112579502257
YDR175C	0	0.00004713677113272554	0.00007910641891047115	0.00009426386591089575	1.332783063178758e-8	1.997332167362419e-6	0.0002245819300208307
YDR176W	0	0.	0.00003230739441673644	0.0000466081519797435	4.34441653016511e-9	0	0.0002245819300208307
YDR177W	0	0.0003988747858981165	0.0004369799764375099	0.0004558099684945512	2.337210377161342e-7	0.000169482849279667	0.0007765975140851704
YDR178W	0	0.00009317259345713922	0.0001245650106512694	0.0001397373155925648	2.602982309213125e-8	0.00001414268495926438	0.0002981502337102504
YDR179C	0	0.	0.00003228286090991756	0.00004657275875182081	4.337820910023191e-9	0	0.0002981502337102504
YDR179WA	0	0.	0.00003267040804198937	0.00004713185337960051	4.442595209196807e-9	0	0.0002981502337102504
YDR180W	0	0.	0.00003736621995981015	0.0000539062560778813	5.811471098352407e-9	0	0.0002981502337102504
YDR181C	0	0.	0.00003230739441673644	0.0000466081519797435	4.34441653016511e-9	0	0.0002981502337102504
YDR182W	0	0.00009322623186525798	0.0001246367216813312	0.0001398177613912683	2.605980215014316e-8	0.00001415082664942805	0.0002983218774038542
YDR182WA	0	0.	0.00003949506127468279	0.00005697741437886719	6.492517303036806e-9	0	0.0002983218774038542
YDR183CA	0	0.	0.00003385922040510014	0.00004884689267495718	4.771793418556513e-9	0	0.0002983218774038542
YDR183W	0	0.	0.00003267040804198937	0.00004713185337960051	4.442595209196807e-9	0	0.0002983218774038542
YDR184C	0	0.	0.00003385922040510014	0.00004884689267495718	4.771793418556513e-9	0	0.0002983218774038542
YDR185C	0	0.0001954083775272173	0.0002281680570838572	0.0002442354476232523	7.157747768413749e-8	0.00005897077153493444	0.0004606052250576829
YDR186C	0	0.	0.00003228406858012515	0.0000465745009787233	4.338145461293575e-9	0	0.0004606052250576829
YDR187C	0	0.	0.00003385922040510014	0.00004884689267495718	4.771793418556513e-9	0	0.0004606052250576829
YDR188W	0	0.0002328877080574324	0.0002640840489205548	0.0002794365410043063	9.109423159467558e-8	0.00008189876482658212	0.000505946243923417
YDR189W	0	0.	0.00003230739441673644	0.0000466081519797435	4.34441653016511e-9	0	0.000505946243923417
YDR190C	0	0.00009343717586244084	0.0001249187399397395	0.0001401341309007571	2.617786825920357e-8	0.00001418284551359975	0.0002989969012020227
YDR191W	0	0.	0.00003230739441673644	0.0000466081519797435	4.34441653016511e-9	0	0.0002989969012020227
YDR192C	0	0.	0.00003949506127468279	0.00005697741437886719	6.492517303036806e-9	0	0.0002989969012020227
YDR193W	0	0.	0.00003949506127468279	0.00005697741437886719	6.492517303036806e-9	0	0.0002989969012020227
YDR194C	0	0.	0.00006965741469608172	0.0001004896159440465	2.019483620760227e-8	0	0.0002989969012020227
YDR195W	0	0.	0.00003267040804198937	0.00004713185337960051	4.442595209196807e-9	0	0.0002989969012020227
YDR196C	0	0.	0.00003238049965429318	0.00004671361721338181	4.3640999604121e-9	0	0.0002989969012020227
YDR197W	0	0.00004658620839985945	0.00007818244272278656	0.00009316284561618074	1.301830504862263e-8	1.97400345825263e-6	0.0002219587615268887
YDR198C	0	0.	0.0000322888053681909	0.00004658133449911778	4.339418562921827e-9	0	0.0002219587615268887
YDR199W	0	0.	0.00003385922040510014	0.00004884689267495718	4.771793418556513e-9	0	0.0002219587615268887
YDR200C	0	0.00004658620839985945	0.00007818244272278656	0.00009316284561618074	1.301830504862263e-8	1.97400345825263e-6	0.0002219587615268887
YDR201W	0	0.00004885194666409087	0.00008198489132043861	0.00009769388379722609	1.431540910715335e-8	2.070008659067444e-6	0.0002327539036060079
YDR202C	0	0.	0.00007687940472886834	0.0001109074653657837	2.459877356984313e-8	0	0.0002327539036060079
YDR204W	0	0.	0.0000322888053681909	0.00004658133449911778	4.339418562921827e-9	0	0.0002327539036060079
YDR205W	0	0.	0.00003228244761759069	0.00004657216249086578	4.33770983815872e-9	0	0.0002327539036060079
YDR206W	0	0.	0.00003230144312702505	0.00004659956635656013	4.342816116647759e-9	0	0.0002327539036060079
YDR207C	0	0.	0.00003228245442935317	0.00004657217233645604	4.337711672189551e-9	0	0.0002327539036060079
YDR208W	0	0.	0.00003228245442935317	0.00004657217233645604	4.337711672189551e-9	0	0.0002327539036060079
YDR209C	0	0.	0.00003949506127468279	0.00005697741437886719	6.492517303036806e-9	0	0.0002327539036060079
YDR210CC	0	0.	0.0001128197013462042	0.0001627325947923044	5.292904311214016e-8	0	0.0002327539036060079
YDR210CD	0	0.	0.0001013202161345792	0.0001461576734681487	4.271138053637875e-8	0	0.0002327539036060079
YDR210WA	0	1.150033792981572e-16	0.00007528629609807757	0.0001086048383577135	2.358219345174954e-8	0	0.0002327539036060079
YDR210WB	0	0.	0.0001011404856287452	0.0001458985304100485	4.256021060465748e-8	0	0.0002327539036060079
YDR211W	0	0.	0.00003228406858012515	0.0000465745009787233	4.338145461293575e-9	0	0.0002327539036060079
YDR212W	0	0.00004671850165769254	0.00007840446255054924	0.00009342740693528544	1.309234822953626e-8	1.979609048507061e-6	0.00022258907597449
YDR214W	0	0.	0.0000322888053681909	0.00004658133449911778	4.339418562921827e-9	0	0.00022258907597449
YDR215C	0	0.	0.00003230739441673644	0.0000466081519797435	4.34441653016511e-9	0	0.00022258907597449
YDR216W	0	0.	0.00003228286090991756	0.00004657275875182081	4.337820910023191e-9	0	0.00022258907597449
YDR217C	0	0.00004699280409725821	0.00007886480777345562	0.00009397595942082632	1.324654146342971e-8	1.991231923301856e-6	0.0002238959961184679
YDR218C	0	0.	0.00003949506127468279	0.00005697741437886719	6.492517303036806e-9	0	0.0002238959961184679
YDR219C	0	0.	0.00003385922040510014	0.00004884689267495718	4.771793418556513e-9	0	0.0002238959961184679
YDR220C	0	0.	0.00003949506127468279	0.00005697741437886719	6.492517303036806e-9	0	0.0002238959961184679
YDR221W	0	0.	0.00003230739441673644	0.0000466081519797435	4.34441653016511e-9	0	0.0002238959961184679
YDR222W	0	0.	0.0000322888053681909	0.00004658133449911778	4.339418562921827e-9	0	0.0002238959961184679
YDR223W	0	0.	0.00003267040804198937	0.00004713185337960051	4.442595209196807e-9	0	0.0002238959961184679
YDR224C	0	0.001905299022623117	0.001937760196957606	0.001953952644674618	3.913178762567501e-6	0.001367571511424718	0.002568015446284379
YDR226W	0	0.0008390614278176917	0.0008701275489223957	0.0008855849271010187	8.254950713954813e-7	0.0005075247843844727	0.001290551972638266
YDR227W	0	0.	0.00006921272440122136	0.00009984813182703311	1.993784141386061e-8	0	0.001290551972638266
YDR228C	0	0.	0.00003267040804198937	0.00004713185337960051	4.442595209196807e-9	0	0.001290551972638266
YDR229W	0	0.00004671850165769254	0.00007840446255054924	0.00009342740693528544	1.309234822953626e-8	1.979609048507061e-6	0.00022258907597449
YDR230W	0	0.	0.00003267040804198937	0.00004713185337960051	4.442595209196807e-9	0	0.00022258907597449
YDR231C	0	0.	0.00003267040804198937	0.00004713185337960051	4.442595209196807e-9	0	0.00022258907597449
YDR232W	0	0.00004657703814008115	0.00007816705282559518	0.00009314450684145037	1.30131803292665e-8	1.973614892018325e-6	0.0002219150695914273
YDR234W	0	0.00004661302801836051	0.00007822745247944854	0.00009321647974880342	1.303329874705502e-8	1.975139871181283e-6	0.0002220865442641818
YDR235W	0	0.	0.00003385922040510014	0.00004884689267495718	4.771793418556513e-9	0	0.0002220865442641818
YDR236C	0	0.	0.00007687940472886834	0.0001109074653657837	2.459877356984313e-8	0	0.0002220865442641818
YDR237W	0	0.	0.00006923449705486353	0.00009987953980447547	1.995038594172902e-8	0	0.0002220865442641818
YDR238C	0	0.00009984755395845298	0.0001675626447868765	0.0001996662901588647	5.979562644326885e-8	4.231226814299202e-6	0.0004756929419595218
YDR239C	0	0.00004658620839985945	0.00007818244272278656	0.00009316284561618074	1.301830504862263e-8	1.97400345825263e-6	0.0002219587615268887
YDR240C	0	0.	0.0000322888053681909	0.00004658133449911778	4.339418562921827e-9	0	0.0002219587615268887
YDR241W	0	0.	0.00003238049965429318	0.00004671361721338181	4.3640999604121e-9	0	0.0002219587615268887
YDR242W	0	0.	0.0000322888053681909	0.00004658133449911778	4.339418562921827e-9	0	0.0002219587615268887
YDR243C	0	0.00004661302801836051	0.00007822745247944854	0.00009321647974880342	1.303329874705502e-8	1.975139871181283e-6	0.0002220865442641818
YDR244W	0	0.	0.00003228245442935317	0.00004657217233645604	4.337711672189551e-9	0	0.0002220865442641818
YDR245W	0	0.0001401560226404229	0.0001715420307416911	0.0001868554512565625	4.364140989839477e-8	0.00003329182333654209	0.0003712720215301735
YDR246W	0	0.00009427370145230764	0.0001260371194025465	0.0001413887344959349	2.664870179767722e-8	0.00001430982051148726	0.0003016737935756997
YDR247W	0	0.	0.00003228406858012515	0.0000465745009787233	4.338145461293575e-9	0	0.0003016737935756997
YDR248C	0	0.00004713677113272554	0.00007910641891047115	0.00009426386591089575	1.332783063178758e-8	1.997332167362419e-6	0.0002245819300208307
YDR249C	0	0.	0.00003344313662525564	0.00004824662975494453	4.655235976336794e-9	0	0.0002245819300208307
YDR250C	0	0.	0.00003385922040510014	0.00004884689267495718	4.771793418556513e-9	0	0.0002245819300208307
YDR251W	0	0.	0.0000322825529786203	0.00004657231450481209	4.337738155277086e-9	0	0.0002245819300208307
YDR252W	0	0.	0.00003949506127468279	0.00005697741437886719	6.492517303036806e-9	0	0.0002245819300208307
YDR253C	0	0.	0.00003267040804198937	0.00004713185337960051	4.442595209196807e-9	0	0.0002245819300208307
YDR254W	0	0.00004657937433465283	0.00007817097352095232	0.00009314917878617633	1.301448579539522e-8	1.973713882210329e-6	0.0002219262004518835
YDR255C	0	0.00004661302801836051	0.00007822745247944854	0.00009321647974880342	1.303329874705502e-8	1.975139871181283e-6	0.0002220865442641818
YDR256C	0	0.	0.00003228406858012515	0.0000465745009787233	4.338145461293575e-9	0	0.0002220865442641818
YDR257C	0	0.	0.00007687940472886834	0.0001109074653657837	2.459877356984313e-8	0	0.0002220865442641818
YDR258C	0	0.00004658446552274373	0.00007817951775651536	0.0000931593601936276	1.301733097937785e-8	1.973929608385685e-6	0.0002219504575422829
YDR259C	0	0.	0.00003228406858012515	0.0000465745009787233	4.338145461293575e-9	0	0.0002219504575422829
YDR260C	0	0.	0.00003385922040510014	0.00004884689267495718	4.771793418556513e-9	0	0.0002219504575422829
YDR261C	0	0.	0.00003267040804198937	0.00004713185337960051	4.442595209196807e-9	0	0.0002219504575422829
YDR261CC	0	0.	0.0001128197013462042	0.0001627325947923044	5.292904311214016e-8	0	0.0002219504575422829
YDR261CD	0	0.	0.0000768772059438853	0.0001109042936361562	2.459736677395347e-8	0	0.0002219504575422829
YDR261WA	0	1.150033792981572e-16	0.00007528629609807757	0.0001086048383577135	2.358219345174954e-8	0	0.0002219504575422829
YDR261WB	0	0.0001107551369362423	0.0001858649812293447	0.0002214736753835996	7.356980533433438e-8	4.693664391807924e-6	0.0005276430902121046
YDR262W	0	0.00004885194666409087	0.00008198489132043861	0.00009769388379722609	1.431540910715335e-8	2.070008659067444e-6	0.0002327539036060079
YDR263C	0	0.	0.00003385922040510014	0.00004884689267495718	4.771793418556513e-9	0	0.0002327539036060079
YDR264C	0	0.0002328877080574324	0.0002640840489205548	0.0002794365410043063	9.109423159467558e-8	0.00008189876482658212	0.000505946243923417
YDR265W	0	0.	0.0000322888053681909	0.00004658133449911778	4.339418562921827e-9	0	0.000505946243923417
YDR266C	0	0.	0.00003230265217968014	0.00004660131058968236	4.34314122867631e-9	0	0.000505946243923417
YDR267C	0	0.00004661302801836051	0.00007822745247944854	0.00009321647974880342	1.303329874705502e-8	1.975139871181283e-6	0.0002220865442641818
YDR268W	0	0.00004713677113272554	0.00007910641891047115	0.00009426386591089575	1.332783063178758e-8	1.997332167362419e-6	0.0002245819300208307
YDR269C	0	0.	0.00003267040804198937	0.00004713185337960051	4.442595209196807e-9	0	0.0002245819300208307
YDR270W	0	0.	0.00003228244803672781	0.0000465721630919871	4.337709950134744e-9	0	0.0002245819300208307
YDR271C	0	0.	0.00003385922040510014	0.00004884689267495718	4.771793418556513e-9	0	0.0002245819300208307
YDR272W	0	0.00009343717586244084	0.0001249187399397395	0.0001401341309007571	2.617786825920357e-8	0.00001418284551359975	0.0002989969012020227
YDR273W	0	0.	0.00003267040804198937	0.00004713185337960051	4.442595209196807e-9	0	0.0002989969012020227
YDR274C	0	0.	0.00003385922040510014	0.00004884689267495718	4.771793418556513e-9	0	0.0002989969012020227
YDR275W	0	0.	0.00003230739441673644	0.0000466081519797435	4.34441653016511e-9	0	0.0002989969012020227
YDR276C	0	0.004956276843188876	0.004993923076838199	0.005012716830542788	0.0000254115261308499	0.003987399489505308	0.006069920525581929
YDR277C	0	0.00004657937433465283	0.00007817097352095232	0.00009314917878617633	1.301448579539522e-8	1.973713882210329e-6	0.0002219262004518835
YDR278C	0	0.	0.00003949506127468279	0.00005697741437886719	6.492517303036806e-9	0	0.0002219262004518835
YDR279W	0	0.	0.00003230739441673644	0.0000466081519797435	4.34441653016511e-9	0	0.0002219262004518835
YDR280W	0	0.	0.00003267040804198937	0.00004713185337960051	4.442595209196807e-9	0	0.0002219262004518835
YDR281C	0	0.	0.00003949506127468279	0.00005697741437886719	6.492517303036806e-9	0	0.0002219262004518835
YDR282C	0	0.	0.00003267040804198937	0.00004713185337960051	4.442595209196807e-9	0	0.0002219262004518835
YDR283C	0	0.00004657703814008115	0.00007816705282559518	0.00009314450684145037	1.30131803292665e-8	1.973614892018325e-6	0.0002219150695914273
YDR284C	0	0.	0.00003267040804198937	0.00004713185337960051	4.442595209196807e-9	0	0.0002219150695914273
YDR285W	0	0.	0.00003257224518102618	0.00004699023879726022	4.415938410104739e-9	0	0.0002219150695914273
YDR286C	0	0.00009770399179671674	0.0001306231863575106	0.0001465334044356556	2.862330400409395e-8	0.00001483050048018283	0.0003126507402019688
YDR287W	0	0.00004713677113272554	0.00007910641891047115	0.00009426386591089575	1.332783063178758e-8	1.997332167362419e-6	0.0002245819300208307
YDR288W	0	0.00004671850165769254	0.00007840446255054924	0.00009342740693528544	1.309234822953626e-8	1.979609048507061e-6	0.00022258907597449
YDR289C	0	0.00004661302801836051	0.00007822745247944854	0.00009321647974880342	1.303329874705502e-8	1.975139871181283e-6	0.0002220865442641818
YDR290W	0	0.	0.00003385922040510014	0.00004884689267495718	4.771793418556513e-9	0	0.0002220865442641818
YDR291W	0	0.	0.00003228244933369717	0.00004657216497034403	4.33771030003434e-9	0	0.0002220865442641818
YDR292C	0	0.	0.00006965741469608172	0.0001004896159440465	2.019483620760227e-8	0	0.0002220865442641818
YDR293C	0	0.00009315424850555793	0.0001245404846549087	0.0001397098022047145	2.601957386923725e-8	0.00001413990040777181	0.0002980915295936671
YDR294C	0	0.0000931542679536893	0.0001245405106558546	0.0001397098313726564	2.601958473374239e-8	0.00001413990335964373	0.0002980915918286363
YDR295C	0	0.00004671850165769254	0.00007840446255054924	0.00009342740693528544	1.309234822953626e-8	1.979609048507061e-6	0.00022258907597449
YDR296W	0	0.0001401560226404229	0.0001715420307416911	0.0001868554512565625	4.364140989839477e-8	0.00003329182333654209	0.0003712720215301735
YDR297W	0	0.00009315544085986793	0.0001245420787543478	0.0001397115904735879	2.602023996965199e-8	0.00001414008139338652	0.0002980953451445764
YDR298C	0	0.	0.00003949506127468279	0.00005697741437886719	6.492517303036806e-9	0	0.0002980953451445764
YDR299W	0	0.	0.00003385922040510014	0.00004884689267495718	4.771793418556513e-9	0	0.0002980953451445764
YDR300C	0	0.	0.0000322888053681909	0.00004658133449911778	4.339418562921827e-9	0	0.0002980953451445764
YDR301W	0	0.	0.00003257059515773838	0.00004698785837771001	4.415491017690797e-9	0	0.0002980953451445764
YDR302W	0	0.00005698311381838075	0.00009563084272960135	0.0001139544950552352	1.947743783359478e-8	2.414554021514776e-6	0.0002714944574931063
YDR303C	0	0.	0.00003236182640984453	0.0000466866782696641	4.359067998895481e-9	0	0.0002714944574931063
YDR304C	0	0.	0.00006965741469608172	0.0001004896159440465	2.019483620760227e-8	0	0.0002714944574931063
YDR305C	0	0.	0.00003267040804198937	0.00004713185337960051	4.442595209196807e-9	0	0.0002714944574931063
YDR306C	0	0.00009315544085986793	0.0001245420787543478	0.0001397115904735879	2.602023996965199e-8	0.00001414008139338652	0.0002980953451445764
YDR307W	0	0.0001863115895150058	0.0002175461768781246	0.0002328655624934995	6.506830164813689e-8	0.00005622554439874525	0.000439162597743303
YDR308C	0	0.00004885194666409087	0.00008198489132043861	0.00009769388379722609	1.431540910715335e-8	2.070008659067444e-6	0.0002327539036060079
YDR309C	0	0.00004713677113272554	0.00007910641891047115	0.00009426386591089575	1.332783063178758e-8	1.997332167362419e-6	0.0002245819300208307
YDR310C	0	0.	0.00003228406858012515	0.0000465745009787233	4.338145461293575e-9	0	0.0002245819300208307
YDR311W	0	0.	0.0000322888053681909	0.00004658133449911778	4.339418562921827e-9	0	0.0002245819300208307
YDR312W	0	0.	0.00003736677315687831	0.00005390705410756339	5.811643165753625e-9	0	0.0002245819300208307
YDR313C	0	0.	0.00003230739441673644	0.0000466081519797435	4.34441653016511e-9	0	0.0002245819300208307
YDR314C	0	0.	0.00003228286090991756	0.00004657275875182081	4.337820910023191e-9	0	0.0002245819300208307
YDR315C	0	0.	0.00003230739441673644	0.0000466081519797435	4.34441653016511e-9	0	0.0002245819300208307
YDR316W	0	0.	0.00003238049965429318	0.00004671361721338181	4.3640999604121e-9	0	0.0002245819300208307
YDR316WA	0	0.	0.0001128197013462042	0.0001627325947923044	5.292904311214016e-8	0	0.0002245819300208307
YDR316WB	0	0.	0.0001013349552273082	0.0001461789248287652	4.272378919321851e-8	0	0.0002245819300208307
YDR317W	0	0.0001414107909830757	0.0001730777944369146	0.0001885283152998911	4.442632762397415e-8	0.00003358987054567367	0.0003745959296086155
YDR318W	0	0.	0.00003267040804198937	0.00004713185337960051	4.442595209196807e-9	0	0.0003745959296086155
YDR319C	0	0.00004713677113272554	0.00007910641891047115	0.00009426386591089575	1.332783063178758e-8	1.997332167362419e-6	0.0002245819300208307
YDR320C	0	0.	0.00003235706817888398	0.00004667981380974362	4.357786241253186e-9	0	0.0002245819300208307
YDR320CA	0	0.0002828230150829519	0.0003143662528791324	0.0003299263166880123	1.243951867442509e-7	0.0001107996486928145	0.0005779014352126959
YDR320WB	0	0.	0.00003267040804198937	0.00004713185337960051	4.442595209196807e-9	0	0.0005779014352126959
YDR321W	0	0.00004658620839985945	0.00007818244272278656	0.00009316284561618074	1.301830504862263e-8	1.97400345825263e-6	0.0002219587615268887
YDR322W	0	0.00009770399179671674	0.0001306231863575106	0.0001465334044356556	2.862330400409395e-8	0.00001483050048018283	0.0003126507402019688
YDR323C	0	0.00004657937433465283	0.00007817097352095232	0.00009314917878617633	1.301448579539522e-8	1.973713882210329e-6	0.0002219262004518835
YDR324C	0	0.0002335942340199593	0.0002648852211827033	0.0002802842914282633	9.164779170406241e-8	0.00008214722361147703	0.0005074811852240647
YDR325W	0	0.00004658620839985945	0.00007818244272278656	0.00009316284561618074	1.301830504862263e-8	1.97400345825263e-6	0.0002219587615268887
YDR326C	0	0.	0.00003228406858012515	0.0000465745009787233	4.338145461293575e-9	0	0.0002219587615268887
YDR327W	0	0.	0.00003267040804198937	0.00004713185337960051	4.442595209196807e-9	0	0.0002219587615268887
YDR328C	0	0.	0.00003267040804198937	0.00004713185337960051	4.442595209196807e-9	0	0.0002219587615268887
YDR329C	0	0.	0.00003385922040510014	0.00004884689267495718	4.771793418556513e-9	0	0.0002219587615268887
YDR330W	0	0.	0.00003238049965429318	0.00004671361721338181	4.3640999604121e-9	0	0.0002219587615268887
YDR331W	0	0.	0.00003230739441673644	0.0000466081519797435	4.34441653016511e-9	0	0.0002219587615268887
YDR332W	0	0.	0.00003230739441673644	0.0000466081519797435	4.34441653016511e-9	0	0.0002219587615268887
YDR333C	0	0.	0.00006921272440122136	0.00009984813182703311	1.993784141386061e-8	0	0.0002219587615268887
YDR334W	0	0.00004657714955208261	0.00007816723980157833	0.00009314472964417873	1.301324258481297e-8	1.97361961280512e-6	0.0002219156004168436
YDR335W	0	0.00009315424850555793	0.0001245404846549087	0.0001397098022047145	2.601957386923725e-8	0.00001413990040777181	0.0002980915295936671
YDR336W	0	0.00004713677113272554	0.00007910641891047115	0.00009426386591089575	1.332783063178758e-8	1.997332167362419e-6	0.0002245819300208307
YDR337W	0	0.00009427370145230764	0.0001260371194025465	0.0001413887344959349	2.664870179767722e-8	0.00001430982051148726	0.0003016737935756997
YDR338C	0	0.	0.0000322825529786203	0.00004657231450481209	4.337738155277086e-9	0	0.0003016737935756997
YDR339C	0	0.	0.00003949506127468279	0.00005697741437886719	6.492517303036806e-9	0	0.0003016737935756997
YDR340W	0	0.	0.00003949506127468279	0.00005697741437886719	6.492517303036806e-9	0	0.0003016737935756997
YDR341C	0	0.0001397591551987519	0.0001710562878844752	0.0001863263452080103	4.339460645447389e-8	0.00003319755480275717	0.0003702207105879184
YDR342C	0	1.831342299695119e-16	0.00006929253678908549	0.00009996219511461828	1.998199770108248e-8	0	0.0003702207105879184
YDR343C	0	1.831342299695119e-16	0.00006929253678908549	0.00009996219511461828	1.998199770108248e-8	0	0.0003702207105879184
YDR344C	0	0.	0.00003238049965429318	0.00004671361721338181	4.3640999604121e-9	0	0.0003702207105879184
YDR345C	0	0.0004657798421845738	0.0004968841929468068	0.0005123051932570938	2.863015974582065e-7	0.0002319477481034405	0.0008202129202709419
YDR346C	0	0.0004658700367911651	0.0004969804111543208	0.0005124043978863227	2.864124893567565e-7	0.0002319926624042642	0.0008203717506582372
YDR347W	0	0.00004657937433465283	0.00007817097352095232	0.00009314917878617633	1.301448579539522e-8	1.973713882210329e-6	0.0002219262004518835
YDR348C	0	0.00009343717586244084	0.0001249187399397395	0.0001401341309007571	2.617786825920357e-8	0.00001418284551359975	0.0002989969012020227
YDR349C	0	0.00004713677113272554	0.00007910641891047115	0.00009426386591089575	1.332783063178758e-8	1.997332167362419e-6	0.0002245819300208307
YDR350C	0	0.	0.00003267040804198937	0.00004713185337960051	4.442595209196807e-9	0	0.0002245819300208307
YDR351W	0	0.000093158925537637	0.0001245467375399755	0.0001397168167230649	2.60221867095324e-8	0.00001414061032719873	0.0002981064961654874
YDR352W	0	0.00004671850165769254	0.00007840446255054924	0.00009342740693528544	1.309234822953626e-8	1.979609048507061e-6	0.00022258907597449
YDR353W	0	0.00005698311381838075	0.00009563084272960135	0.0001139544950552352	1.947743783359478e-8	2.414554021514776e-6	0.0002714944574931063
YDR354CA	0	0.	0.00003267040804198937	0.00004713185337960051	4.442595209196807e-9	0	0.0002714944574931063
YDR354W	0	0.	0.00003230739441673644	0.0000466081519797435	4.34441653016511e-9	0	0.0002714944574931063
YDR355C	0	0.	0.00003385922040510014	0.00004884689267495718	4.771793418556513e-9	0	0.0002714944574931063
YDR356W	0	0.00004657937433465283	0.00007817097352095232	0.00009314917878617633	1.301448579539522e-8	1.973713882210329e-6	0.0002219262004518835
YDR357C	0	0.	0.00003949506127468279	0.00005697741437886719	6.492517303036806e-9	0	0.0002219262004518835
YDR358W	0	0.00004885194666409087	0.00008198489132043861	0.00009769388379722609	1.431540910715335e-8	2.070008659067444e-6	0.0002327539036060079
YDR359C	0	0.	0.00003228406858012515	0.0000465745009787233	4.338145461293575e-9	0	0.0002327539036060079
YDR361C	0	0.0004195235842291449	0.0004506639487063949	0.000466089433507748	2.389510233353759e-7	0.0002001025214195413	0.0007598094575622133
YDR362C	0	0.0000465776319689199	0.0000781680494128657	0.00009314569438610253	1.301351215475084e-8	1.973640053905014e-6	0.0002219178989062037
YDR363W	0	0.	0.00003228286090991756	0.00004657275875182081	4.337820910023191e-9	0	0.0002219178989062037
YDR363WA	0	0.0007407544314181393	0.0007787702257099459	0.0007976499173379082	6.816518001017817e-7	0.0004058693370726006	0.001222720932274628
YDR364C	0	0.	0.00003230265217968014	0.00004660131058968236	4.34314122867631e-9	0	0.001222720932274628
YDR365C	0	0.0001465561354127138	0.0001793753912568686	0.0001953881062806588	4.771814264755541e-8	0.0000348120553595663	0.0003882260230119646
YDR365WA	0	0.	0.0001128197013462042	0.0001627325947923044	5.292904311214016e-8	0	0.0003882260230119646
YDR365WB	0	0.	0.0001013349552273082	0.0001461789248287652	4.272378919321851e-8	0	0.0003882260230119646
YDR367W	0	0.00005698311381838075	0.00009563084272960135	0.0001139544950552352	1.947743783359478e-8	2.414554021514776e-6	0.0002714944574931063
YDR368W	0	0.0001465561354127138	0.0001793753912568686	0.0001953881062806588	4.771814264755541e-8	0.0000348120553595663	0.0003882260230119646
YDR369C	0	0.	0.00003267040804198937	0.00004713185337960051	4.442595209196807e-9	0	0.0003882260230119646
YDR370C	0	0.00004671850165769254	0.00007840446255054924	0.00009342740693528544	1.309234822953626e-8	1.979609048507061e-6	0.00022258907597449
YDR371CA	0	0.	0.00003949506127468279	0.00005697741437886719	6.492517303036806e-9	0	0.00022258907597449
YDR371W	0	0.00004671850165769254	0.00007840446255054924	0.00009342740693528544	1.309234822953626e-8	1.979609048507061e-6	0.00022258907597449
YDR372C	0	0.0002330668986437188	0.000264287243908098	0.000279651549247791	9.123446796364185e-8	0.00008196177945190555	0.0005063355389931536
YDR373W	0	0.	0.00007687940472886834	0.0001109074653657837	2.459877356984313e-8	0	0.0005063355389931536
YDR374C	0	0.	0.00003385922040510014	0.00004884689267495718	4.771793418556513e-9	0	0.0005063355389931536
YDR374WA	0	0.00009770399179671674	0.0001306231863575106	0.0001465334044356556	2.862330400409395e-8	0.00001483050048018283	0.0003126507402019688
YDR375C	0	0.	0.00003230739441673644	0.0000466081519797435	4.34441653016511e-9	0	0.0003126507402019688
YDR376W	0	0.000235685447774163	0.0002672565735753313	0.0002827935080337504	9.329607486104739e-8	0.00008288262574644987	0.0005120243844304869
YDR377W	0	0.000244260718155362	0.0002769805758145458	0.0002930828330583309	1.00208671796412e-7	0.00008589823597562557	0.0005306542615024188
YDR378C	0	0.	0.00003949506127468279	0.00005697741437886719	6.492517303036806e-9	0	0.0005306542615024188
YDR379CA	0	0.	0.00003385922040510014	0.00004884689267495718	4.771793418556513e-9	0	0.0005306542615024188
YDR379W	0	0.	0.00003228286090991756	0.00004657275875182081	4.337820910023191e-9	0	0.0005306542615024188
YDR380W	0	0.00009315455230867029	0.0001245408908197942	0.0001397102578425348	2.601974358593818e-8	0.00001413994652148172	0.0002980925017686093
YDR382W	0	0.01417835834046168	0.01421534773175702	0.01423383381695212	0.0002034019621129022	0.01249855915892301	0.01600029299005464
YDR383C	0	0.0001398396115675334	0.0001711547618438753	0.0001864336101278276	4.344458400978606e-8	0.00003321666572541312	0.0003704338413781429
YDR384C	0	0.00004885194666409087	0.00008198489132043861	0.00009769388379722609	1.431540910715335e-8	2.070008659067444e-6	0.0002327539036060079
YDR385W	0	1.1279080184486e-16	0.0000747904749326476	0.0001078899707259279	2.327316847896017e-8	0	0.0002327539036060079
YDR386W	0	0.000093158925537637	0.0001245467375399755	0.0001397168167230649	2.60221867095324e-8	0.00001414061032719873	0.0002981064961654874
YDR387C	0	0.	0.0000322825529786203	0.00004657231450481209	4.337738155277086e-9	0	0.0002981064961654874
YDR388W	0	0.	0.00006923449705486353	0.00009987953980447547	1.995038594172902e-8	0	0.0002981064961654874
YDR389W	0	0.	0.00003749764672424636	0.000054095858196226	5.852423803617585e-9	0	0.0002981064961654874
YDR390C	0	0.00004713677113272554	0.00007910641891047115	0.00009426386591089575	1.332783063178758e-8	1.997332167362419e-6	0.0002245819300208307
YDR391C	0	0.00004661302801836051	0.00007822745247944854	0.00009321647974880342	1.303329874705502e-8	1.975139871181283e-6	0.0002220865442641818
YDR392W	0	0.00009315544085986793	0.0001245420787543478	0.0001397115904735879	2.602023996965199e-8	0.00001414008139338652	0.0002980953451445764
YDR393W	0	0.	0.00003267040804198937	0.00004713185337960051	4.442595209196807e-9	0	0.0002980953451445764
YDR394W	0	0.0004885238995254511	0.0005211471748051311	0.0005373212365098483	3.149447159064122e-7	0.0002432736591121811	0.0008602644841698769
YDR395W	0	0.0001863092043914151	0.0002175433918814247	0.0002328625813725856	6.506663566026258e-8	0.00005622482461814518	0.0004391569755986421
YDR396W	0	0.00004713677113272554	0.00007910641891047115	0.00009426386591089575	1.332783063178758e-8	1.997332167362419e-6	0.0002245819300208307
YDR397C	0	0.	0.00003267040804198937	0.00004713185337960051	4.442595209196807e-9	0	0.0002245819300208307
YDR398W	0	0.0001885480397488862	0.0002201575739804401	0.0002356608582942935	6.663982769691177e-8	0.00005690045883334051	0.0004444342902173961
YDR400W	0	0.	0.00003238049965429318	0.00004671361721338181	4.3640999604121e-9	0	0.0004444342902173961
YDR401W	0	0.	0.00003267040804198937	0.00004713185337960051	4.442595209196807e-9	0	0.0004444342902173961
YDR402C	0	0.	0.00003230739441673644	0.0000466081519797435	4.34441653016511e-9	0	0.0004444342902173961
YDR403W	0	0.	0.00003238049965429318	0.00004671361721338181	4.3640999604121e-9	0	0.0004444342902173961
YDR404C	0	0.	0.00003949506127468279	0.00005697741437886719	6.492517303036806e-9	0	0.0004444342902173961
YDR405W	0	0.00004885194666409087	0.00008198489132043861	0.00009769388379722609	1.431540910715335e-8	2.070008659067444e-6	0.0002327539036060079
YDR406W	0	0.	0.00003228244933369717	0.00004657216497034403	4.33771030003434e-9	0	0.0002327539036060079
YDR407C	0	0.00004657703626160394	0.00007816704967294074	0.00009314450308479794	1.30131792795835e-8	1.97361481230862e-6	0.0002219150606440901
YDR408C	0	0.00004671850165769254	0.00007840446255054924	0.00009342740693528544	1.309234822953626e-8	1.979609048507061e-6	0.00022258907597449
YDR409W	0	0.	0.00003228406858012515	0.0000465745009787233	4.338145461293575e-9	0	0.00022258907597449
YDR410C	0	0.00009317259345713922	0.0001245650106512694	0.0001397373155925648	2.602982309213125e-8	0.00001414268495926438	0.0002981502337102504
YDR411C	0	0.00004658620839985945	0.00007818244272278656	0.00009316284561618074	1.301830504862263e-8	1.97400345825263e-6	0.0002219587615268887
YDR414C	0	0.00009427370145230764	0.0001260371194025465	0.0001413887344959349	2.664870179767722e-8	0.00001430982051148726	0.0003016737935756997
YDR415C	0	0.	0.00003228406858012515	0.0000465745009787233	4.338145461293575e-9	0	0.0003016737935756997
YDR416W	0	0.0000931542679536893	0.0001245405106558546	0.0001397098313726564	2.601958473374239e-8	0.00001413990335964373	0.0002980915918286363
YDR418W	0	0.003646244277245364	0.003683990494510814	0.003702835590890665	0.00001392121314153432	0.002824455965677565	0.004613234078180224
YDR419W	0	0.	0.00003238049965429318	0.00004671361721338181	4.3640999604121e-9	0	0.004613234078180224
YDR420W	0	0.00004657718768649287	0.00007816730380034584	0.00009314480590577953	1.301326389386587e-8	1.973621228499676e-6	0.0002219157821136058
YDR421W	0	0.	0.00003230739441673644	0.0000466081519797435	4.34441653016511e-9	0	0.0002219157821136058
YDR422C	0	0.00009315432573087633	0.000124540587900112	0.0001397099180256822	2.601961701036374e-8	0.00001413991212965502	0.0002980917767159794
YDR423C	0	0.	0.0000322888053681909	0.00004658133449911778	4.339418562921827e-9	0	0.0002980917767159794
YDR424C	0	0.0005128360045693554	0.0005509026728201446	0.0005697591210329182	3.570696217379728e-7	0.0002446103587777664	0.0009288094316570642
YDR425W	0	0.	0.00003228406858012515	0.0000465745009787233	4.338145461293575e-9	0	0.0009288094316570642
YDR426C	0	0.	0.00003385922040510014	0.00004884689267495718	4.771793418556513e-9	0	0.0009288094316570642
YDR427W	0	0.0003729091488371829	0.0004040636738984477	0.0004194796984668505	1.95504644773556e-7	0.0001688906744848209	0.0006980026350364469
YDR428C	0	0.00009770399179671674	0.0001306231863575106	0.0001465334044356556	2.862330400409395e-8	0.00001483050048018283	0.0003126507402019688
YDR429C	0	0.0005698161126702094	0.0006078678204963122	0.0006267331960823856	4.284810341807857e-7	0.0002837555428832152	0.001003414645217454
YDR430C	0	0.	0.00003236061292476418	0.00004668492764061327	4.358741096986003e-9	0	0.001003414645217454
YDR431W	0	0.	0.00003385922040510014	0.00004884689267495718	4.771793418556513e-9	0	0.001003414645217454
YDR432W	0	0.	0.00003267040804198937	0.00004713185337960051	4.442595209196807e-9	0	0.001003414645217454
YDR434W	0	0.	0.0000322825529786203	0.00004657231450481209	4.337738155277086e-9	0	0.001003414645217454
YDR435C	0	0.00004661302801836051	0.00007822745247944854	0.00009321647974880342	1.303329874705502e-8	1.975139871181283e-6	0.0002220865442641818
YDR436W	0	0.	0.0000322825529786203	0.00004657231450481209	4.337738155277086e-9	0	0.0002220865442641818
YDR437W	0	0.	0.00003949506127468279	0.00005697741437886719	6.492517303036806e-9	0	0.0002220865442641818
YDR438W	0	0.	0.00003385922040510014	0.00004884689267495718	4.771793418556513e-9	0	0.0002220865442641818
YDR439W	0	0.	0.00003949506127468279	0.00005697741437886719	6.492517303036806e-9	0	0.0002220865442641818
YDR440W	0	0.00004657937433465283	0.00007817097352095232	0.00009314917878617633	1.301448579539522e-8	1.973713882210329e-6	0.0002219262004518835
YDR441C	0	0.00009770399179671674	0.0001306231863575106	0.0001465334044356556	2.862330400409395e-8	0.00001483050048018283	0.0003126507402019688
YDR442W	0	0.	0.00003267040804198937	0.00004713185337960051	4.442595209196807e-9	0	0.0003126507402019688
YDR443C	0	0.	0.00003228244761759069	0.00004657216249086578	4.33770983815872e-9	0	0.0003126507402019688
YDR444W	0	0.	0.00003230265217968014	0.00004660131058968236	4.34314122867631e-9	0	0.0003126507402019688
YDR445C	0	0.00004671850165769254	0.00007840446255054924	0.00009342740693528544	1.309234822953626e-8	1.979609048507061e-6	0.00022258907597449
YDR447C	0	0.004543654247144392	0.004575921727817071	0.004592034742062448	0.00002131000542682851	0.003682676442502593	0.005528703712621886
YDR448W	0	0.	0.00003228406858012515	0.0000465745009787233	4.338145461293575e-9	0	0.005528703712621886
YDR449C	0	0.00004671850165769254	0.00007840446255054924	0.00009342740693528544	1.309234822953626e-8	1.979609048507061e-6	0.00022258907597449
YDR450W	0	0.	0.00003949506127468279	0.00005697741437886719	6.492517303036806e-9	0	0.00022258907597449
YDR451C	0	0.	0.00003385922040510014	0.00004884689267495718	4.771793418556513e-9	0	0.00022258907597449
YDR452W	0	0.0001397334266996567	0.0001710247976835311	0.0001862920438157125	4.337863060059685e-8	0.00003319144347333383	0.0003701525551954826
YDR453C	0	0.00009427370145230764	0.0001260371194025465	0.0001413887344959349	2.664870179767722e-8	0.00001430982051148726	0.0003016737935756997
YDR454C	0	0.0003418936754302638	0.0003800249834236776	0.0003988348911083001	1.817840946736958e-7	0.0001339414184045028	0.0006986020296286258
YDR455C	0	0.	0.00003949506127468279	0.00005697741437886719	6.492517303036806e-9	0	0.0006986020296286258
YDR456W	0	0.00009343717586244084	0.0001249187399397395	0.0001401341309007571	2.617786825920357e-8	0.00001418284551359975	0.0002989969012020227
YDR457W	0	0.00004657703561858217	0.0000781670485938662	0.00009314450179896085	1.301317892029562e-8	1.973614784996968e-6	0.000221915057582599
YDR458C	0	0.00004657937433465283	0.00007817097352095232	0.00009314917878617633	1.301448579539522e-8	1.973713882210329e-6	0.0002219262004518835
YDR459C	0	0.00004658620839985945	0.00007818244272278656	0.00009316284561618074	1.301830504862263e-8	1.97400345825263e-6	0.0002219587615268887
YDR460W	0	0.00004885194666409087	0.00008198489132043861	0.00009769388379722609	1.431540910715335e-8	2.070008659067444e-6	0.0002327539036060079
YDR461CA	0	0.	0.00003385922040510014	0.00004884689267495718	4.771793418556513e-9	0	0.0002327539036060079
YDR461W	0	0.00005466303026873528	0.00009173722943847301	0.0001093148473673226	1.792368459900962e-8	2.316242897690536e-6	0.0002604406252330075
YDR462W	0	0.	0.00003949506127468279	0.00005697741437886719	6.492517303036806e-9	0	0.0002604406252330075
YDR463W	0	0.	0.00003267040804198937	0.00004713185337960051	4.442595209196807e-9	0	0.0002604406252330075
YDR464W	0	0.	0.00003228245442935317	0.00004657217233645604	4.337711672189551e-9	0	0.0002604406252330075
YDR465C	0	0.0001465561354127138	0.0001793753912568686	0.0001953881062806588	4.771814264755541e-8	0.0000348120553595663	0.0003882260230119646
YDR466W	0	0.	0.0000322825529786203	0.00004657231450481209	4.337738155277086e-9	0	0.0003882260230119646
YDR467C	0	0.	0.00003949506127468279	0.00005697741437886719	6.492517303036806e-9	0	0.0003882260230119646
YDR468C	0	0.	0.00007687940472886834	0.0001109074653657837	2.459877356984313e-8	0	0.0003882260230119646
YDR469W	0	0.00004661302801836051	0.00007822745247944854	0.00009321647974880342	1.303329874705502e-8	1.975139871181283e-6	0.0002220865442641818
YDR470C	0	0.	0.00006932001235071004	0.0001000028992213372	1.999969457199511e-8	0	0.0002220865442641818
YDR471W	0	0.0005698161126702094	0.0006078678204963122	0.0006267331960823856	4.284810341807857e-7	0.0002837555428832152	0.001003414645217454
YDR472W	0	0.00004713677113272554	0.00007910641891047115	0.00009426386591089575	1.332783063178758e-8	1.997332167362419e-6	0.0002245819300208307
YDR473C	0	0.	0.00003344280615586561	0.00004824615300222703	4.655143974544307e-9	0	0.0002245819300208307
YDR475C	0	0.	0.0000322888053681909	0.00004658133449911778	4.339418562921827e-9	0	0.0002245819300208307
YDR476C	0	0.	0.00003949506127468279	0.00005697741437886719	6.492517303036806e-9	0	0.0002245819300208307
YDR477W	0	0.00004657718768649287	0.00007816730380034584	0.00009314480590577953	1.301326389386587e-8	1.973621228499676e-6	0.0002219157821136058
YDR478W	0	0.	0.00003385922040510014	0.00004884689267495718	4.771793418556513e-9	0	0.0002219157821136058
YDR479C	0	0.00009322623186525798	0.0001246367216813312	0.0001398177613912683	2.605980215014316e-8	0.00001415082664942805	0.0002983218774038542
YDR480W	0	0.00004661302801836051	0.00007822745247944854	0.00009321647974880342	1.303329874705502e-8	1.975139871181283e-6	0.0002220865442641818
YDR481C	0	0.	0.00003228244761759069	0.00004657216249086578	4.33770983815872e-9	0	0.0002220865442641818
YDR482C	0	0.00004713677113272554	0.00007910641891047115	0.00009426386591089575	1.332783063178758e-8	1.997332167362419e-6	0.0002245819300208307
YDR484W	0	0.	0.00003238049965429318	0.00004671361721338181	4.3640999604121e-9	0	0.0002245819300208307
YDR485C	0	0.	0.00003385922040510014	0.00004884689267495718	4.771793418556513e-9	0	0.0002245819300208307
YDR486C	0	0.0001398396115675334	0.0001711547618438753	0.0001864336101278276	4.344458400978606e-8	0.00003321666572541312	0.0003704338413781429
YDR487C	0	0.	0.00003267040804198937	0.00004713185337960051	4.442595209196807e-9	0	0.0003704338413781429
YDR488C	0	0.0000465776319689199	0.0000781680494128657	0.00009314569438610253	1.301351215475084e-8	1.973640053905014e-6	0.0002219178989062037
YDR489W	0	0.	0.00003228406858012515	0.0000465745009787233	4.338145461293575e-9	0	0.0002219178989062037
YDR490C	0	0.	0.00003228406858012515	0.0000465745009787233	4.338145461293575e-9	0	0.0002219178989062037
YDR491C	0	0.	0.00003267040804198937	0.00004713185337960051	4.442595209196807e-9	0	0.0002219178989062037
YDR492W	0	0.00004661302801836051	0.00007822745247944854	0.00009321647974880342	1.303329874705502e-8	1.975139871181283e-6	0.0002220865442641818
YDR493W	0	0.00004885194666409087	0.00008198489132043861	0.00009769388379722609	1.431540910715335e-8	2.070008659067444e-6	0.0002327539036060079
YDR494W	0	0.00009427370145230764	0.0001260371194025465	0.0001413887344959349	2.664870179767722e-8	0.00001430982051148726	0.0003016737935756997
YDR495C	0	0.	0.00003228406858012515	0.0000465745009787233	4.338145461293575e-9	0	0.0003016737935756997
YDR496C	0	0.00004661302801836051	0.00007822745247944854	0.00009321647974880342	1.303329874705502e-8	1.975139871181283e-6	0.0002220865442641818
YDR497C	0	0.0000931542679536893	0.0001245405106558546	0.0001397098313726564	2.601958473374239e-8	0.00001413990335964373	0.0002980915918286363
YDR498C	0	0.00004885194666409087	0.00008198489132043861	0.00009769388379722609	1.431540910715335e-8	2.070008659067444e-6	0.0002327539036060079
YDR499W	0	0.	0.0000322888053681909	0.00004658133449911778	4.339418562921827e-9	0	0.0002327539036060079
YDR501W	0	0.00004699337166796018	0.0000788657602929014	0.00009397709445371321	1.324686144690858e-8	1.991255972683138e-6	0.0002238987003209833
YDR502C	0	1.825573081417682e-16	0.00006920708677385602	0.00009983890397807262	1.993270661915465e-8	0	0.0002238987003209833
YDR503C	0	0.	0.0000322888053681909	0.00004658133449911778	4.339418562921827e-9	0	0.0002238987003209833
YDR504C	0	0.00004885194666409087	0.00008198489132043861	0.00009769388379722609	1.431540910715335e-8	2.070008659067444e-6	0.0002327539036060079
YDR505C	0	0.	0.00003238049965429318	0.00004671361721338181	4.3640999604121e-9	0	0.0002327539036060079
YDR506C	0	0.	0.00003228245442935317	0.00004657217233645604	4.337711672189551e-9	0	0.0002327539036060079
YDR507C	0	0.	0.00003228406858012515	0.0000465745009787233	4.338145461293575e-9	0	0.0002327539036060079
YDR508C	0	0.0001864531671513756	0.0002177114904234566	0.0002330425176996633	6.516723058600679e-8	0.00005626826958071689	0.0004394963204443658
YDR509W	0	0.	0.00003267040804198937	0.00004713185337960051	4.442595209196807e-9	0	0.0004394963204443658
YDR510CA	0	0.	0.00003949506127468279	0.00005697741437886719	6.492517303036806e-9	0	0.0004394963204443658
YDR510W	0	0.0003988747858981165	0.0004369799764375099	0.0004558099684945512	2.337210377161342e-7	0.000169482849279667	0.0007765975140851704
YDR511W	0	0.	0.00003267040804198937	0.00004713185337960051	4.442595209196807e-9	0	0.0007765975140851704
YDR512C	0	0.	0.00003238049965429318	0.00004671361721338181	4.3640999604121e-9	0	0.0007765975140851704
YDR513W	0	0.00005698311381838075	0.00009563084272960135	0.0001139544950552352	1.947743783359478e-8	2.414554021514776e-6	0.0002714944574931063
YDR514C	0	0.	0.0000322888053681909	0.00004658133449911778	4.339418562921827e-9	0	0.0002714944574931063
YDR515W	0	0.	0.00006965741469608172	0.0001004896159440465	2.019483620760227e-8	0	0.0002714944574931063
YDR516C	0	0.00009317259345713922	0.0001245650106512694	0.0001397373155925648	2.602982309213125e-8	0.00001414268495926438	0.0002981502337102504
YDR517W	0	0.00005698311381838075	0.00009563084272960135	0.0001139544950552352	1.947743783359478e-8	2.414554021514776e-6	0.0002714944574931063
YDR518W	0	0.	0.00006921272440122136	0.00009984813182703311	1.993784141386061e-8	0	0.0002714944574931063
YDR519W	0	0.00004713677113272554	0.00007910641891047115	0.00009426386591089575	1.332783063178758e-8	1.997332167362419e-6	0.0002245819300208307
YDR520C	0	0.00009317259345713922	0.0001245650106512694	0.0001397373155925648	2.602982309213125e-8	0.00001414268495926438	0.0002981502337102504
YDR522C	0	0.	0.00003949506127468279	0.00005697741437886719	6.492517303036806e-9	0	0.0002981502337102504
YDR523C	0	0.00004657937433465283	0.00007817097352095232	0.00009314917878617633	1.301448579539522e-8	1.973713882210329e-6	0.0002219262004518835
YDR524C	0	0.	0.00003949506127468279	0.00005697741437886719	6.492517303036806e-9	0	0.0002219262004518835
YDR524CA	0	0.	0.00003949506127468279	0.00005697741437886719	6.492517303036806e-9	0	0.0002219262004518835
YDR524WC	0	0.000170948340112843	0.0002092298289365511	0.0002279075907554454	6.492392321063497e-8	0.00004060606007966359	0.000452840410182693
YDR525W	0	0.	0.00003949506127468279	0.00005697741437886719	6.492517303036806e-9	0	0.000452840410182693
YDR525WA	0	0.00009770399179671674	0.0001306231863575106	0.0001465334044356556	2.862330400409395e-8	0.00001483050048018283	0.0003126507402019688
YDR527W	0	0.	0.00007687940472886834	0.0001109074653657837	2.459877356984313e-8	0	0.0003126507402019688
YDR528W	0	0.	0.00003949506127468279	0.00005697741437886719	6.492517303036806e-9	0	0.0003126507402019688
YDR529C	0	0.001652374605342117	0.001690282152823512	0.001709177062690048	3.018507062753905e-6	0.001120587931077255	0.002330242239492645
YDR530C	0	0.00009343717586244084	0.0001249187399397395	0.0001401341309007571	2.617786825920357e-8	0.00001418284551359975	0.0002989969012020227
YDR531W	0	0.	0.00006921272440122136	0.00009984813182703311	1.993784141386061e-8	0	0.0002989969012020227
YDR532C	0	0.	0.00003949506127468279	0.00005697741437886719	6.492517303036806e-9	0	0.0002989969012020227
YDR534C	0	0.	0.00003230739441673644	0.0000466081519797435	4.34441653016511e-9	0	0.0002989969012020227
YDR535C	0	0.	0.00003385922040510014	0.00004884689267495718	4.771793418556513e-9	0	0.0002989969012020227
YDR536W	0	0.00004657707439584821	0.00007816711367130739	0.0000931445793460135	1.301320058847678e-8	1.973616428252195e-6	0.0002219152423327605
YDR537C	0	0.	0.00003230739441673644	0.0000466081519797435	4.34441653016511e-9	0	0.0002219152423327605
YDR538W	0	0.	0.0000322888053681909	0.00004658133449911778	4.339418562921827e-9	0	0.0002219152423327605
YDR539W	0	0.00009322623186525798	0.0001246367216813312	0.0001398177613912683	2.605980215014316e-8	0.00001415082664942805	0.0002983218774038542
YDR540C	0	0.	0.00003949506127468279	0.00005697741437886719	6.492517303036806e-9	0	0.0002983218774038542
YDR541C	0	0.	0.00003238049965429318	0.00004671361721338181	4.3640999604121e-9	0	0.0002983218774038542
YDR542W	0	0.	0.00007101286903615788	0.0001024449087002877	2.098832572604995e-8	0	0.0002983218774038542
YDR543C	0	0.	0.00003267040804198937	0.00004713185337960051	4.442595209196807e-9	0	0.0002983218774038542
YDR544C	0	0.	0.00003385922040510014	0.00004884689267495718	4.771793418556513e-9	0	0.0002983218774038542
YDR545CA	0	0.	0.0000378869718344084	0.00005465751582730726	5.974581677402091e-9	0	0.0002983218774038542
YDR545W	0	0.	0.00007054879002831849	0.0001017754586978915	2.071493136421702e-8	0	0.0002983218774038542
YEL001C	0	0.0001398396115675334	0.0001711547618438753	0.0001864336101278276	4.344458400978606e-8	0.00003321666572541312	0.0003704338413781429
YEL002C	0	0.0002335942340199593	0.0002648852211827033	0.0002802842914282633	9.164779170406241e-8	0.00008214722361147703	0.0005074811852240647
YEL003W	0	0.	0.00007687940472886834	0.0001109074653657837	2.459877356984313e-8	0	0.0005074811852240647
YEL004W	0	0.00009427370145230764	0.0001260371194025465	0.0001413887344959349	2.664870179767722e-8	0.00001430982051148726	0.0003016737935756997
YEL005C	0	0.	0.00003238049965429318	0.00004671361721338181	4.3640999604121e-9	0	0.0003016737935756997
YEL006W	0	0.00009427370145230764	0.0001260371194025465	0.0001413887344959349	2.664870179767722e-8	0.00001430982051148726	0.0003016737935756997
YEL007W	0	0.	0.00003238049965429318	0.00004671361721338181	4.3640999604121e-9	0	0.0003016737935756997
YEL008CA	0	0.	0.00003267040804198937	0.00004713185337960051	4.442595209196807e-9	0	0.0003016737935756997
YEL008W	0	0.	0.00003238049965429318	0.00004671361721338181	4.3640999604121e-9	0	0.0003016737935756997
YEL009C	0	0.001253551325663951	0.001291498765769546	0.001310396011230674	1.791703635734487e-6	0.0007987383401911787	0.001854749870148556
YEL009CA	0	0.00004885194666409087	0.00008198489132043861	0.00009769388379722609	1.431540910715335e-8	2.070008659067444e-6	0.0002327539036060079
YEL010W	0	0.	0.00003949506127468279	0.00005697741437886719	6.492517303036806e-9	0	0.0002327539036060079
YEL011W	0	0.0001397316396327462	0.0001710226104166648	0.0001862896612872636	4.337752104857723e-8	0.0000331910189887395	0.000370147821213282
YEL012W	0	0.00004671850165769254	0.00007840446255054924	0.00009342740693528544	1.309234822953626e-8	1.979609048507061e-6	0.00022258907597449
YEL013W	0	0.00009343717586244084	0.0001249187399397395	0.0001401341309007571	2.617786825920357e-8	0.00001418284551359975	0.0002989969012020227
YEL015W	0	0.00009315432573087633	0.000124540587900112	0.0001397099180256822	2.601961701036374e-8	0.00001413991212965502	0.0002980917767159794
YEL016C	0	0.	0.00003228406858012515	0.0000465745009787233	4.338145461293575e-9	0	0.0002980917767159794
YEL017W	0	0.	0.00003949506127468279	0.00005697741437886719	6.492517303036806e-9	0	0.0002980917767159794
YEL018CA	0	0.	0.00003238049965429318	0.00004671361721338181	4.3640999604121e-9	0	0.0002980917767159794
YEL018W	0	0.	0.0000322888053681909	0.00004658133449911778	4.339418562921827e-9	0	0.0002980917767159794
YEL019C	0	0.	0.00003385922040510014	0.00004884689267495718	4.771793418556513e-9	0	0.0002980917767159794
YEL020C	0	1.128285011405448e-16	0.00007479903018878612	0.0001079023057870734	2.32784836538254e-8	0	0.0002980917767159794
YEL020CB	0	0.	0.00003749764672424636	0.000054095858196226	5.852423803617585e-9	0	0.0002980917767159794
YEL020WA	0	0.00004671850165769254	0.00007840446255054924	0.00009342740693528544	1.309234822953626e-8	1.979609048507061e-6	0.00022258907597449
YEL021W	0	0.	0.00003230144312702505	0.00004659956635656013	4.342816116647759e-9	0	0.00022258907597449
YEL022W	0	0.0000465776319689199	0.0000781680494128657	0.00009314569438610253	1.301351215475084e-8	1.973640053905014e-6	0.0002219178989062037
YEL023C	0	0.	0.00003228286090991756	0.00004657275875182081	4.337820910023191e-9	0	0.0002219178989062037
YEL024W	0	0.	0.00003238049965429318	0.00004671361721338181	4.3640999604121e-9	0	0.0002219178989062037
YEL025C	0	0.00004657703814008115	0.00007816705282559518	0.00009314450684145037	1.30131803292665e-8	1.973614892018325e-6	0.0002219150695914273
YEL028W	0	0.	0.00003267040804198937	0.00004713185337960051	4.442595209196807e-9	0	0.0002219150695914273
YEL029C	0	0.	0.00003385922040510014	0.00004884689267495718	4.771793418556513e-9	0	0.0002219150695914273
YEL030CA	0	0.	0.00003267040804198937	0.00004713185337960051	4.442595209196807e-9	0	0.0002219150695914273
YEL030W	0	0.	0.00007687940472886834	0.0001109074653657837	2.459877356984313e-8	0	0.0002219150695914273
YEL031W	0	0.0000931542679536893	0.0001245405106558546	0.0001397098313726564	2.601958473374239e-8	0.00001413990335964373	0.0002980915918286363
YEL032W	0	0.00004657718768649287	0.00007816730380034584	0.00009314480590577953	1.301326389386587e-8	1.973621228499676e-6	0.0002219157821136058
YEL033W	0	0.	0.00003907217123201171	0.00005636733542830385	6.354226306945754e-9	0	0.0002219157821136058
YEL034CA	0	0.00004658620839985945	0.00007818244272278656	0.00009316284561618074	1.301830504862263e-8	1.97400345825263e-6	0.0002219587615268887
YEL034W	0	0.0002819153807400987	0.0003768645858527783	0.0004227477551097157	2.382202632827965e-7	0.00004280124468834801	0.0009019274223898355
YEL035C	0	0.	0.00003949506127468279	0.00005697741437886719	6.492517303036806e-9	0	0.0009019274223898355
YEL036C	0	0.00009315455230867029	0.0001245408908197942	0.0001397102578425348	2.601974358593818e-8	0.00001413994652148172	0.0002980925017686093
YEL037C	0	0.00004658620839985945	0.00007818244272278656	0.00009316284561618074	1.301830504862263e-8	1.97400345825263e-6	0.0002219587615268887
YEL038W	0	0.	0.00003949506127468279	0.00005697741437886719	6.492517303036806e-9	0	0.0002219587615268887
YEL039C	0	0.0001414107909830757	0.0001730777944369146	0.0001885283152998911	4.442632762397415e-8	0.00003358987054567367	0.0003745959296086155
YEL040W	0	0.0001397320938934376	0.0001710231664058382	0.0001862902669103884	4.337780308808472e-8	0.00003319112688968711	0.000370149024561816
YEL041W	0	0.00004661302801836051	0.00007822745247944854	0.00009321647974880342	1.303329874705502e-8	1.975139871181283e-6	0.0002220865442641818
YEL042W	0	0.	0.0000322825529786203	0.00004657231450481209	4.337738155277086e-9	0	0.0002220865442641818
YEL043W	0	0.	0.0000322825529786203	0.00004657231450481209	4.337738155277086e-9	0	0.0002220865442641818
YEL045C	0	0.	0.00003267040804198937	0.00004713185337960051	4.442595209196807e-9	0	0.0002220865442641818
YEL046C	0	0.00004713677113272554	0.00007910641891047115	0.00009426386591089575	1.332783063178758e-8	1.997332167362419e-6	0.0002245819300208307
YEL047C	0	0.00009317259345713922	0.0001245650106512694	0.0001397373155925648	2.602982309213125e-8	0.00001414268495926438	0.0002981502337102504
YEL049W	0	0.	0.00007687940472886834	0.0001109074653657837	2.459877356984313e-8	0	0.0002981502337102504
YEL050C	0	0.	0.00003267040804198937	0.00004713185337960051	4.442595209196807e-9	0	0.0002981502337102504
YEL050WA	0	0.	0.00003385922040510014	0.00004884689267495718	4.771793418556513e-9	0	0.0002981502337102504
YEL052W	0	0.	0.00003267040804198937	0.00004713185337960051	4.442595209196807e-9	0	0.0002981502337102504
YEL053C	0	0.	0.00003230739441673644	0.0000466081519797435	4.34441653016511e-9	0	0.0002981502337102504
YEL054C	0	0.0001465561354127138	0.0001793753912568686	0.0001953881062806588	4.771814264755541e-8	0.0000348120553595663	0.0003882260230119646
YEL055C	0	0.0001397373207299675	0.000171029563752638	0.0001862972353607618	4.338104837084572e-8	0.00003319236842806623	0.0003701628705733175
YEL056W	0	0.00009322623186525798	0.0001246367216813312	0.0001398177613912683	2.605980215014316e-8	0.00001415082664942805	0.0002983218774038542
YEL057C	0	0.	0.00003385922040510014	0.00004884689267495718	4.771793418556513e-9	0	0.0002983218774038542
YEL058W	0	0.000372639948488361	0.0004037719818551541	0.0004191768768903804	1.952224772805509e-7	0.0001687687549725521	0.0006974987444107519
YEL059CA	0	0.0002849122309426732	0.0003230774395981724	0.0003418594797094067	1.36338869922264e-7	0.0001001940686216193	0.0006189687607392543
YEL059W	0	0.	0.00003267040804198937	0.00004713185337960051	4.442595209196807e-9	0	0.0006189687607392543
YEL060C	0	0.0000465776319689199	0.0000781680494128657	0.00009314569438610253	1.301351215475084e-8	1.973640053905014e-6	0.0002219178989062037
YEL061C	0	0.	0.0000322825529786203	0.00004657231450481209	4.337738155277086e-9	0	0.0002219178989062037
YEL062W	0	0.	0.00003230739441673644	0.0000466081519797435	4.34441653016511e-9	0	0.0002219178989062037
YEL063C	0	0.00005395993622788788	0.00009055727946974895	0.0001079088119287073	1.746557252891355e-8	2.286450233986218e-6	0.0002570907799371321
YEL064C	0	0.	0.00003228245442935317	0.00004657217233645604	4.337711672189551e-9	0	0.0002570907799371321
YEL065W	0	0.	0.00003228247445150035	0.0000465722012231819	4.337717053195694e-9	0	0.0002570907799371321
YEL066W	0	0.	0.00003267040804198937	0.00004713185337960051	4.442595209196807e-9	0	0.0002570907799371321
YEL067C	0	0.	0.00003267040804198937	0.00004713185337960051	4.442595209196807e-9	0	0.0002570907799371321
YEL068C	0	0.	0.00003949506127468279	0.00005697741437886719	6.492517303036806e-9	0	0.0002570907799371321
YEL069C	0	0.	0.00003228245442935317	0.00004657217233645604	4.337711672189551e-9	0	0.0002570907799371321
YEL070W	0	0.	0.00006920539866688499	0.00009983756414381696	1.993362150679754e-8	0	0.0002570907799371321
YEL071W	0	0.0005590461660700013	0.0005901354106458593	0.0006055646588674752	3.948902430252318e-7	0.0002980020124324782	0.0009404444438767051
YEL072W	0	0.00004657937433465283	0.00007817097352095232	0.00009314917878617633	1.301448579539522e-8	1.973713882210329e-6	0.0002219262004518835
YEL073C	0	0.00004885194666409087	0.00008198489132043861	0.00009769388379722609	1.431540910715335e-8	2.070008659067444e-6	0.0002327539036060079
YEL074W	0	0.	0.00003267040804198937	0.00004713185337960051	4.442595209196807e-9	0	0.0002327539036060079
YEL075C	0	0.	0.00003949506127468279	0.00005697741437886719	6.492517303036806e-9	0	0.0002327539036060079
YEL075WA	0	0.	0.0000378869718344084	0.00005465751582730726	5.974581677402091e-9	0	0.0002327539036060079
YEL076C	0	0.	0.00003385922040510014	0.00004884689267495718	4.771793418556513e-9	0	0.0002327539036060079
YEL076CA	0	0.	0.00003385922040510014	0.00004884689267495718	4.771793418556513e-9	0	0.0002327539036060079
YEL077C	0	1.918798179840466e-16	0.0000705488278217932	0.0001017747723483324	2.07136216204381e-8	0	0.0002327539036060079
YEL077WA	0	0.	0.0000378869718344084	0.00005465751582730726	5.974581677402091e-9	0	0.0002327539036060079
YER001W	0	0.00009322623186525798	0.0001246367216813312	0.0001398177613912683	2.605980215014316e-8	0.00001415082664942805	0.0002983218774038542
YER003C	0	0.	0.00003230739441673644	0.0000466081519797435	4.34441653016511e-9	0	0.0002983218774038542
YER004W	0	0.00004885194666409087	0.00008198489132043861	0.00009769388379722609	1.431540910715335e-8	2.070008659067444e-6	0.0002327539036060079
YER005W	0	0.00004657704550681927	0.00007816706518861077	0.00009314452157345288	1.301318444567736e-8	1.973615204026168e-6	0.0002219151046942198
YER006CA	0	0.	0.00003949506127468279	0.00005697741437886719	6.492517303036806e-9	0	0.0002219151046942198
YER006W	0	0.0001414107909830757	0.0001730777944369146	0.0001885283152998911	4.442632762397415e-8	0.00003358987054567367	0.0003745959296086155
YER007CA	0	0.0005698161126702094	0.0006078678204963122	0.0006267331960823856	4.284810341807857e-7	0.0002837555428832152	0.001003414645217454
YER007W	0	0.	0.00003267040804198937	0.00004713185337960051	4.442595209196807e-9	0	0.001003414645217454
YER008C	0	1.825445228098087e-16	0.00006920518936849686	0.00009983616630889003	1.993161279960002e-8	0	0.001003414645217454
YER009W	0	0.0003418936754302638	0.0003800249834236776	0.0003988348911083001	1.817840946736958e-7	0.0001339414184045028	0.0006986020296286258
YER011W	0	0.	0.00003385922040510014	0.00004884689267495718	4.771793418556513e-9	0	0.0006986020296286258
YER012W	0	0.0006267958865461355	0.0006648344811527747	0.0006837069369170401	5.063837078493654e-7	0.000323749980711241	0.001077203908156983
YER013W	0	0.00004657704550681927	0.00007816706518861077	0.00009314452157345288	1.301318444567736e-8	1.973615204026168e-6	0.0002219151046942198
YER014CA	0	0.	0.00003385922040510014	0.00004884689267495718	4.771793418556513e-9	0	0.0002219151046942198
YER014W	0	0.00004713677113272554	0.00007910641891047115	0.00009426386591089575	1.332783063178758e-8	1.997332167362419e-6	0.0002245819300208307
YER015W	0	0.	0.00003228406858012515	0.0000465745009787233	4.338145461293575e-9	0	0.0002245819300208307
YER016W	0	0.	0.0000322888053681909	0.00004658133449911778	4.339418562921827e-9	0	0.0002245819300208307
YER017C	0	0.	0.00003228247445150035	0.0000465722012231819	4.337717053195694e-9	0	0.0002245819300208307
YER018C	0	0.00004885194666409087	0.00008198489132043861	0.00009769388379722609	1.431540910715335e-8	2.070008659067444e-6	0.0002327539036060079
YER019W	0	0.	0.00003228286090991756	0.00004657275875182081	4.337820910023191e-9	0	0.0002327539036060079
YER020W	0	0.00004671850165769254	0.00007840446255054924	0.00009342740693528544	1.309234822953626e-8	1.979609048507061e-6	0.00022258907597449
YER021W	0	0.000093158925537637	0.0001245467375399755	0.0001397168167230649	2.60221867095324e-8	0.00001414061032719873	0.0002981064961654874
YER022W	0	0.00004658620839985945	0.00007818244272278656	0.00009316284561618074	1.301830504862263e-8	1.97400345825263e-6	0.0002219587615268887
YER023CA	0	0.	0.00003385922040510014	0.00004884689267495718	4.771793418556513e-9	0	0.0002219587615268887
YER023W	0	0.00009343717586244084	0.0001249187399397395	0.0001401341309007571	2.617786825920357e-8	0.00001418284551359975	0.0002989969012020227
YER024W	0	0.00004825099883752277	0.0000809763585204605	0.00009649210587287718	1.39653739929193e-8	2.044544876827931e-6	0.000229890684120277
YER025W	0	0.0001004998331626413	0.0001686571619365768	0.0002009704327369289	6.057926671282315e-8	4.258878600397077e-6	0.0004787997555096027
YER026C	0	0.00009343717586244084	0.0001249187399397395	0.0001401341309007571	2.617786825920357e-8	0.00001418284551359975	0.0002989969012020227
YER027C	0	0.	0.00003228406858012515	0.0000465745009787233	4.338145461293575e-9	0	0.0002989969012020227
YER028C	0	0.00004658620839985945	0.00007818244272278656	0.00009316284561618074	1.301830504862263e-8	1.97400345825263e-6	0.0002219587615268887
YER029C	0	0.00005698311381838075	0.00009563084272960135	0.0001139544950552352	1.947743783359478e-8	2.414554021514776e-6	0.0002714944574931063
YER030W	0	0.	0.00003949506127468279	0.00005697741437886719	6.492517303036806e-9	0	0.0002714944574931063
YER031C	0	0.0002849122309426732	0.0003230774395981724	0.0003418594797094067	1.36338869922264e-7	0.0001001940686216193	0.0006189687607392543
YER032W	0	0.0001397316381957529	0.0001710226086579587	0.0001862896593714109	4.337752015636249e-8	0.00003319101864743099	0.0003701478174063839
YER033C	0	0.	0.0000322825529786203	0.00004657231450481209	4.337738155277086e-9	0	0.0003701478174063839
YER034W	0	0.	0.00003385922040510014	0.00004884689267495718	4.771793418556513e-9	0	0.0003701478174063839
YER035W	0	0.00004713677113272554	0.00007910641891047115	0.00009426386591089575	1.332783063178758e-8	1.997332167362419e-6	0.0002245819300208307
YER036C	0	0.0002828230150829519	0.0003143662528791324	0.0003299263166880123	1.243951867442509e-7	0.0001107996486928145	0.0005779014352126959
YER037W	0	0.0001397591551987519	0.0001710562878844752	0.0001863263452080103	4.339460645447389e-8	0.00003319755480275717	0.0003702207105879184
YER038WA	0	0.	0.00003949506127468279	0.00005697741437886719	6.492517303036806e-9	0	0.0003702207105879184
YER039C	0	0.	0.00003949506127468279	0.00005697741437886719	6.492517303036806e-9	0	0.0003702207105879184
YER039CA	0	0.00004885194666409087	0.00008198489132043861	0.00009769388379722609	1.431540910715335e-8	2.070008659067444e-6	0.0002327539036060079
YER040W	0	0.	0.00003228406858012515	0.0000465745009787233	4.338145461293575e-9	0	0.0002327539036060079
YER041W	0	0.	0.00006922894372744189	0.00009987152889385675	1.994718596300596e-8	0	0.0002327539036060079
YER042W	0	0.	0.00003238049965429318	0.00004671361721338181	4.3640999604121e-9	0	0.0002327539036060079
YER043C	0	0.0003260440303925099	0.0003571916269825765	0.0003725834706296447	1.561627268303006e-7	0.0001385368419687	0.0006347984413873901
YER044C	0	0.0005373768315505902	0.0005699890092159221	0.0005861692129327238	3.722081424379256e-7	0.0002775633908624728	0.0009235304170136241
YER044CA	0	0.	0.00003238049965429318	0.00004671361721338181	4.3640999604121e-9	0	0.0009235304170136241
YER045C	0	0.00004657937433465283	0.00007817097352095232	0.00009314917878617633	1.301448579539522e-8	1.973713882210329e-6	0.0002219262004518835
YER046WA	0	0.	0.00003385922040510014	0.00004884689267495718	4.771793418556513e-9	0	0.0002219262004518835
YER047C	0	0.0000465776319689199	0.0000781680494128657	0.00009314569438610253	1.301351215475084e-8	1.973640053905014e-6	0.0002219178989062037
YER048C	0	0.00004661302801836051	0.00007822745247944854	0.00009321647974880342	1.303329874705502e-8	1.975139871181283e-6	0.0002220865442641818
YER048WA	0	0.	0.00003385922040510014	0.00004884689267495718	4.771793418556513e-9	0	0.0002220865442641818
YER049W	0	0.	0.00006923449705486353	0.00009987953980447547	1.995038594172902e-8	0	0.0002220865442641818
YER050C	0	0.00005698311381838075	0.00009563084272960135	0.0001139544950552352	1.947743783359478e-8	2.414554021514776e-6	0.0002714944574931063
YER051W	0	0.00004671850165769254	0.00007840446255054924	0.00009342740693528544	1.309234822953626e-8	1.979609048507061e-6	0.00022258907597449
YER052C	0	0.	0.00003228286090991756	0.00004657275875182081	4.337820910023191e-9	0	0.00022258907597449
YER053C	0	0.000326294889460061	0.0003574664524763682	0.0003728701394279904	1.564031255151265e-7	0.0001386434313549518	0.000635286864049718
YER054C	0	0.	0.00003228406858012515	0.0000465745009787233	4.338145461293575e-9	0	0.000635286864049718
YER055C	0	0.0001864531671513756	0.0002177114904234566	0.0002330425176996633	6.516723058600679e-8	0.00005626826958071689	0.0004394963204443658
YER056C	0	0.	0.0000322825529786203	0.00004657231450481209	4.337738155277086e-9	0	0.0004394963204443658
YER056CA	0	0.002222093651269882	0.002259951397607576	0.002278835780583636	5.32264584517821e-6	0.001594960373626273	0.00299499480605397
YER057C	0	0.	0.00006965741469608172	0.0001004896159440465	2.019483620760227e-8	0	0.00299499480605397
YER058W	0	0.	0.00003949506127468279	0.00005697741437886719	6.492517303036806e-9	0	0.00299499480605397
YER059W	0	0.	0.00003267040804198937	0.00004713185337960051	4.442595209196807e-9	0	0.00299499480605397
YER060W	0	0.	0.00003230739441673644	0.0000466081519797435	4.34441653016511e-9	0	0.00299499480605397
YER060WA	0	0.	0.00003230739441673644	0.0000466081519797435	4.34441653016511e-9	0	0.00299499480605397
YER061C	0	0.	0.0000322888053681909	0.00004658133449911778	4.339418562921827e-9	0	0.00299499480605397
YER062C	0	0.00005698311381838075	0.00009563084272960135	0.0001139544950552352	1.947743783359478e-8	2.414554021514776e-6	0.0002714944574931063
YER064C	0	0.	0.00003949506127468279	0.00005697741437886719	6.492517303036806e-9	0	0.0002714944574931063
YER065C	0	0.	0.00003228286090991756	0.00004657275875182081	4.337820910023191e-9	0	0.0002714944574931063
YER066W	0	0.	0.00007687940472886834	0.0001109074653657837	2.459877356984313e-8	0	0.0002714944574931063
YER067CA	0	0.00004885194666409087	0.00008198489132043861	0.00009769388379722609	1.431540910715335e-8	2.070008659067444e-6	0.0002327539036060079
YER067W	0	0.	0.00007687940472886834	0.0001109074653657837	2.459877356984313e-8	0	0.0002327539036060079
YER068CA	0	0.	0.00003949506127468279	0.00005697741437886719	6.492517303036806e-9	0	0.0002327539036060079
YER068W	0	0.	0.0000322888053681909	0.00004658133449911778	4.339418562921827e-9	0	0.0002327539036060079
YER069W	0	0.	0.00003228247445150035	0.0000465722012231819	4.337717053195694e-9	0	0.0002327539036060079
YER070W	0	0.	0.0000322824475820493	0.00004657216244974846	4.337709830499359e-9	0	0.0002327539036060079
YER072W	0	0.0004885238995254511	0.0005211471748051311	0.0005373212365098483	3.149447159064122e-7	0.0002432736591121811	0.0008602644841698769
YER073W	0	0.0005373768315505902	0.0005699890092159221	0.0005861692129327238	3.722081424379256e-7	0.0002775633908624728	0.0009235304170136241
YER075C	0	0.	0.00003228244761759069	0.00004657216249086578	4.33770983815872e-9	0	0.0009235304170136241
YER076C	0	0.	0.00003267040804198937	0.00004713185337960051	4.442595209196807e-9	0	0.0009235304170136241
YER076WA	0	0.	0.00003949506127468279	0.00005697741437886719	6.492517303036806e-9	0	0.0009235304170136241
YER077C	0	0.	0.0000322888053681909	0.00004658133449911778	4.339418562921827e-9	0	0.0009235304170136241
YER078C	0	0.	0.0000322888053681909	0.00004658133449911778	4.339418562921827e-9	0	0.0009235304170136241
YER079CA	0	0.	0.00003385922040510014	0.00004884689267495718	4.771793418556513e-9	0	0.0009235304170136241
YER079W	0	0.00009427370145230764	0.0001260371194025465	0.0001413887344959349	2.664870179767722e-8	0.00001430982051148726	0.0003016737935756997
YER080W	0	0.	0.00003228376061359995	0.00004657405669848304	4.338062697260226e-9	0	0.0003016737935756997
YER081W	0	0.00005616736190083049	0.00009426183220445058	0.0001123231766932673	1.892377142710531e-8	2.379987255595184e-6	0.0002676078894781002
YER082C	0	0.	0.00003230739441673644	0.0000466081519797435	4.34441653016511e-9	0	0.0002676078894781002
YER083C	0	0.00004661302801836051	0.00007822745247944854	0.00009321647974880342	1.303329874705502e-8	1.975139871181283e-6	0.0002220865442641818
YER084W	0	0.	0.00003385922040510014	0.00004884689267495718	4.771793418556513e-9	0	0.0002220865442641818
YER084WA	0	0.	0.00003267040804198937	0.00004713185337960051	4.442595209196807e-9	0	0.0002220865442641818
YER085C	0	0.	0.00003267040804198937	0.00004713185337960051	4.442595209196807e-9	0	0.0002220865442641818
YER086W	0	0.	0.00003228286090991756	0.00004657275875182081	4.337820910023191e-9	0	0.0002220865442641818
YER087CA	0	0.	0.0000322888053681909	0.00004658133449911778	4.339418562921827e-9	0	0.0002220865442641818
YER087CB	0	0.0001139658938730734	0.0001523641249871431	0.000170922413520796	3.894434558224894e-8	0.00001729890966601211	0.000364688210667338
YER087W	0	0.	0.00003228247445150035	0.0000465722012231819	4.337717053195694e-9	0	0.000364688210667338
YER088C	0	0.	0.00003230739441673644	0.0000466081519797435	4.34441653016511e-9	0	0.000364688210667338
YER088CA	0	0.	0.0000378869718344084	0.00005465751582730726	5.974581677402091e-9	0	0.000364688210667338
YER088WB	0	0.	0.00003385922040510014	0.00004884689267495718	4.771793418556513e-9	0	0.000364688210667338
YER089C	0	0.	0.00006923449705486353	0.00009987953980447547	1.995038594172902e-8	0	0.000364688210667338
YER090W	0	0.00004671850165769254	0.00007840446255054924	0.00009342740693528544	1.309234822953626e-8	1.979609048507061e-6	0.00022258907597449
YER091CA	0	0.00005698311381838075	0.00009563084272960135	0.0001139544950552352	1.947743783359478e-8	2.414554021514776e-6	0.0002714944574931063
YER092W	0	0.000244260718155362	0.0002769805758145458	0.0002930828330583309	1.00208671796412e-7	0.00008589823597562557	0.0005306542615024188
YER093C	0	0.	0.0000322825529786203	0.00004657231450481209	4.337738155277086e-9	0	0.0005306542615024188
YER093CA	0	0.	0.00003238049965429318	0.00004671361721338181	4.3640999604121e-9	0	0.0005306542615024188
YER094C	0	0.0003299607416992983	0.0003614825297451216	0.0003770592846364586	1.599372090555225e-7	0.0001402010436119226	0.0006424242739727193
YER095W	0	0.	0.00003949506127468279	0.00005697741437886719	6.492517303036806e-9	0	0.0006424242739727193
YER096W	0	0.	0.00003238049965429318	0.00004671361721338181	4.3640999604121e-9	0	0.0006424242739727193
YER098W	0	0.00004713677113272554	0.00007910641891047115	0.00009426386591089575	1.332783063178758e-8	1.997332167362419e-6	0.0002245819300208307
YER099C	0	0.00005392399949444245	0.00009049696951488856	0.0001078369462071647	1.744231666443467e-8	2.284927465908328e-6	0.0002569195615412845
YER100W	0	0.0001139658938730734	0.0001523641249871431	0.000170922413520796	3.894434558224894e-8	0.00001729890966601211	0.000364688210667338
YER101C	0	0.00004671850165769254	0.00007840446255054924	0.00009342740693528544	1.309234822953626e-8	1.979609048507061e-6	0.00022258907597449
YER102W	0	0.001709348019189338	0.001747250303653716	0.001766144443690898	3.219721952048873e-6	0.001167356003128702	0.002397385047562673
YER103W	0	0.	0.00003949506127468279	0.00005697741437886719	6.492517303036806e-9	0	0.002397385047562673
YER104W	0	0.00009343717586244084	0.0001249187399397395	0.0001401341309007571	2.617786825920357e-8	0.00001418284551359975	0.0002989969012020227
YER105C	0	0.	0.0000322888053681909	0.00004658133449911778	4.339418562921827e-9	0	0.0002989969012020227
YER107C	0	0.0001868750420175364	0.0002182040938250837	0.0002335698110544044	6.546246586915588e-8	0.00005639558264658089	0.0004404907514860728
YER107WA	0	0.	0.00003949506127468279	0.00005697741437886719	6.492517303036806e-9	0	0.0004404907514860728
YER109C	0	0.	0.00003238049965429318	0.00004671361721338181	4.3640999604121e-9	0	0.0004404907514860728
YER110C	0	0.	0.00006921272440122136	0.00009984813182703311	1.993784141386061e-8	0	0.0004404907514860728
YER111C	0	0.	0.0000322888053681909	0.00004658133449911778	4.339418562921827e-9	0	0.0004404907514860728
YER113C	0	0.	0.00003228244803672781	0.0000465721630919871	4.337709950134744e-9	0	0.0004404907514860728
YER114C	0	0.	0.00003228247445150035	0.0000465722012231819	4.337717053195694e-9	0	0.0004404907514860728
YER115C	0	0.00004671850165769254	0.00007840446255054924	0.00009342740693528544	1.309234822953626e-8	1.979609048507061e-6	0.00022258907597449
YER116C	0	0.	0.0000373996457666608	0.00005395447762244941	5.821872973993071e-9	0	0.00022258907597449
YER118C	0	0.000170948340112843	0.0002092298289365511	0.0002279075907554454	6.492392321063497e-8	0.00004060606007966359	0.000452840410182693
YER119C	0	0.	0.00003344313662525564	0.00004824662975494453	4.655235976336794e-9	0	0.000452840410182693
YER120W	0	0.0001139658938730734	0.0001523641249871431	0.000170922413520796	3.894434558224894e-8	0.00001729890966601211	0.000364688210667338
YER121W	0	0.	0.00003385922040510014	0.00004884689267495718	4.771793418556513e-9	0	0.000364688210667338
YER122C	0	0.00009343717586244084	0.0001249187399397395	0.0001401341309007571	2.617786825920357e-8	0.00001418284551359975	0.0002989969012020227
YER123W	0	0.00004658620839985945	0.00007818244272278656	0.00009316284561618074	1.301830504862263e-8	1.97400345825263e-6	0.0002219587615268887
YER124C	0	0.	0.00003228406858012515	0.0000465745009787233	4.338145461293575e-9	0	0.0002219587615268887
YER125W	0	0.00004825350597459745	0.00008098056609150588	0.00009649711965804014	1.396682533012659e-8	2.04465111087596e-6	0.0002299026293972464
YER126C	0	0.000235685447774163	0.0002672565735753313	0.0002827935080337504	9.329607486104739e-8	0.00008288262574644987	0.0005120243844304869
YER127W	0	0.00009343717586244084	0.0001249187399397395	0.0001401341309007571	2.617786825920357e-8	0.00001418284551359975	0.0002989969012020227
YER128W	0	0.	0.0000322888053681909	0.00004658133449911778	4.339418562921827e-9	0	0.0002989969012020227
YER129W	0	0.	0.0000322824479139434	0.00004657216292872898	4.337709919723791e-9	0	0.0002989969012020227
YER130C	0	0.	0.00006923449705486353	0.00009987953980447547	1.995038594172902e-8	0	0.0002989969012020227
YER132C	0	0.	0.0000322824693502833	0.00004657219385706064	4.337715681037148e-9	0	0.0002989969012020227
YER133W	0	0.000565651765241382	0.0005971083888905414	0.0006127199646368762	4.042773789240125e-7	0.0003015231118108634	0.0009515567664812956
YER135C	0	0.	0.00003267040804198937	0.00004713185337960051	4.442595209196807e-9	0	0.0009515567664812956
YER136W	0	0.0001397591551987519	0.0001710562878844752	0.0001863263452080103	4.339460645447389e-8	0.00003319755480275717	0.0003702207105879184
YER137C	0	0.00004671850165769254	0.00007840446255054924	0.00009342740693528544	1.309234822953626e-8	1.979609048507061e-6	0.00022258907597449
YER137CA	0	0.	0.0001128197013462042	0.0001627325947923044	5.292904311214016e-8	0	0.00022258907597449
YER137WA	0	0.	0.00003267040804198937	0.00004713185337960051	4.442595209196807e-9	0	0.00022258907597449
YER138C	0	0.	0.0001013356808809397	0.0001461799711015784	4.272440015738164e-8	0	0.00022258907597449
YER139C	0	0.	0.00003385922040510014	0.00004884689267495718	4.771793418556513e-9	0	0.00022258907597449
YER140W	0	0.	0.00003228286090991756	0.00004657275875182081	4.337820910023191e-9	0	0.00022258907597449
YER141W	0	0.	0.0000322888053681909	0.00004658133449911778	4.339418562921827e-9	0	0.00022258907597449
YER142C	0	0.0001401560226404229	0.0001715420307416911	0.0001868554512565625	4.364140989839477e-8	0.00003329182333654209	0.0003712720215301735
YER143W	0	0.	0.00003267040804198937	0.00004713185337960051	4.442595209196807e-9	0	0.0003712720215301735
YER144C	0	0.0000931542679536893	0.0001245405106558546	0.0001397098313726564	2.601958473374239e-8	0.00001413990335964373	0.0002980915918286363
YER145C	0	0.00004671850165769254	0.00007840446255054924	0.00009342740693528544	1.309234822953626e-8	1.979609048507061e-6	0.00022258907597449
YER145CA	0	0.00005698311381838075	0.00009563084272960135	0.0001139544950552352	1.947743783359478e-8	2.414554021514776e-6	0.0002714944574931063
YER146W	0	0.0004558555622949336	0.0004939397329146868	0.0005127847118198653	2.92149584823194e-7	0.0002064572037564335	0.0008532594036753702
YER147C	0	0.	0.00003228244803672781	0.0000465721630919871	4.337709950134744e-9	0	0.0008532594036753702
YER147CA	0	0.00004885194666409087	0.00008198489132043861	0.00009769388379722609	1.431540910715335e-8	2.070008659067444e-6	0.0002327539036060079
YER148W	0	0.00009427370145230764	0.0001260371194025465	0.0001413887344959349	2.664870179767722e-8	0.00001430982051148726	0.0003016737935756997
YER148WA	0	0.	0.00003949506127468279	0.00005697741437886719	6.492517303036806e-9	0	0.0003016737935756997
YER149C	0	0.0001139658938730734	0.0001523641249871431	0.000170922413520796	3.894434558224894e-8	0.00001729890966601211	0.000364688210667338
YER150W	0	0.	0.00003385922040510014	0.00004884689267495718	4.771793418556513e-9	0	0.000364688210667338
YER151C	0	0.	0.00003228245442935317	0.00004657217233645604	4.337711672189551e-9	0	0.000364688210667338
YER152C	0	0.0000465776319689199	0.0000781680494128657	0.00009314569438610253	1.301351215475084e-8	1.973640053905014e-6	0.0002219178989062037
YER152WA	0	0.	0.00003949506127468279	0.00005697741437886719	6.492517303036806e-9	0	0.0002219178989062037
YER153C	0	0.	0.00003230739441673644	0.0000466081519797435	4.34441653016511e-9	0	0.0002219178989062037
YER154W	0	0.	0.00003235706817888398	0.00004667981380974362	4.357786241253186e-9	0	0.0002219178989062037
YER155C	0	0.0000931542481777213	0.0001245404842165109	0.0001397098017128957	2.601957368604517e-8	0.00001413990035805094	0.000298091528543859
YER156C	0	0.0001401560226404229	0.0001715420307416911	0.0001868554512565625	4.364140989839477e-8	0.00003329182333654209	0.0003712720215301735
YER157W	0	0.00004661302801836051	0.00007822745247944854	0.00009321647974880342	1.303329874705502e-8	1.975139871181283e-6	0.0002220865442641818
YER158C	0	0.	0.00003228286090991756	0.00004657275875182081	4.337820910023191e-9	0	0.0002220865442641818
YER159C	0	0.0001414107909830757	0.0001730777944369146	0.0001885283152998911	4.442632762397415e-8	0.00003358987054567367	0.0003745959296086155
YER159CA	0	0.	0.0001128197013462042	0.0001627325947923044	5.292904311214016e-8	0	0.0003745959296086155
YER160C	0	3.538643908543618e-13	0.0001136985354963622	0.0001640147942559252	5.379288410317533e-8	0	0.0003745959296086155
YER161C	0	0.0001954083775272173	0.0002281680570838572	0.0002442354476232523	7.157747768413749e-8	0.00005897077153493444	0.0004606052250576829
YER162C	0	0.	0.00003228406858012515	0.0000465745009787233	4.338145461293575e-9	0	0.0004606052250576829
YER163C	0	0.	0.00003238049965429318	0.00004671361721338181	4.3640999604121e-9	0	0.0004606052250576829
YER164W	0	0.	0.00003228247445150035	0.0000465722012231819	4.337717053195694e-9	0	0.0004606052250576829
YER165CA	0	0.	0.00003267040804198937	0.00004713185337960051	4.442595209196807e-9	0	0.0004606052250576829
YER165W	0	0.0002796808060711245	0.0003108735768540447	0.0003262607563646316	1.216464163226722e-7	0.0001095686594069491	0.0005714807722425011
YER166W	0	0.	0.00003228244933369717	0.00004657216497034403	4.33771030003434e-9	0	0.0005714807722425011
YER167W	0	0.00004657707439584821	0.00007816711367130739	0.0000931445793460135	1.301320058847678e-8	1.973616428252195e-6	0.0002219152423327605
YER168C	0	0.00009322623186525798	0.0001246367216813312	0.0001398177613912683	2.605980215014316e-8	0.00001415082664942805	0.0002983218774038542
YER169W	0	0.00004657718768649287	0.00007816730380034584	0.00009314480590577953	1.301326389386587e-8	1.973621228499676e-6	0.0002219157821136058
YER170W	0	0.	0.00003385922040510014	0.00004884689267495718	4.771793418556513e-9	0	0.0002219157821136058
YER171W	0	0.	0.0000322888053681909	0.00004658133449911778	4.339418562921827e-9	0	0.0002219157821136058
YER172C	0	0.00009315424817772942	0.0001245404842165037	0.0001397098017129095	2.601957368605001e-8	0.00001413990035804168	0.0002980915285437219
YER172CA	0	0.	0.00003949506127468279	0.00005697741437886719	6.492517303036806e-9	0	0.0002980915285437219
YER173W	0	0.	0.0000322888053681909	0.00004658133449911778	4.339418562921827e-9	0	0.0002980915285437219
YER174C	0	0.00004885194666409087	0.00008198489132043861	0.00009769388379722609	1.431540910715335e-8	2.070008659067444e-6	0.0002327539036060079
YER175C	0	0.	0.0000322888053681909	0.00004658133449911778	4.339418562921827e-9	0	0.0002327539036060079
YER175WA	0	0.	0.00003949506127468279	0.00005697741437886719	6.492517303036806e-9	0	0.0002327539036060079
YER176W	0	0.000093158925537637	0.0001245467375399755	0.0001397168167230649	2.60221867095324e-8	0.00001414061032719873	0.0002981064961654874
YER177W	0	0.002404178794835533	0.002435457303858342	0.002451067945360728	6.122953182961048e-6	0.001803015554294975	0.003125708641220133
YER178W	0	0.0002796808060711245	0.0003108735768540447	0.0003262607563646316	1.216464163226722e-7	0.0001095686594069491	0.0005714807722425011
YER179W	0	0.	0.00003385922040510014	0.00004884689267495718	4.771793418556513e-9	0	0.0005714807722425011
YER181C	0	0.	0.00003949506127468279	0.00005697741437886719	6.492517303036806e-9	0	0.0005714807722425011
YER182W	0	0.00004885194666409087	0.00008198489132043861	0.00009769388379722609	1.431540910715335e-8	2.070008659067444e-6	0.0002327539036060079
YER183C	0	0.00009322623186525798	0.0001246367216813312	0.0001398177613912683	2.605980215014316e-8	0.00001415082664942805	0.0002983218774038542
YER184C	0	0.	0.00003228406858012515	0.0000465745009787233	4.338145461293575e-9	0	0.0002983218774038542
YER185W	0	0.	0.00003267040804198937	0.00004713185337960051	4.442595209196807e-9	0	0.0002983218774038542
YER186C	0	0.0001465561354127138	0.0001793753912568686	0.0001953881062806588	4.771814264755541e-8	0.0000348120553595663	0.0003882260230119646
YER187W	0	0.	0.00003267040804198937	0.00004713185337960051	4.442595209196807e-9	0	0.0003882260230119646
YER188CA	0	0.	0.00003385922040510014	0.00004884689267495718	4.771793418556513e-9	0	0.0003882260230119646
YER188W	0	0.	0.0000322888053681909	0.00004658133449911778	4.339418562921827e-9	0	0.0003882260230119646
YER189W	0	0.	0.00003949506127468279	0.00005697741437886719	6.492517303036806e-9	0	0.0003882260230119646
YER190CA	0	0.	0.00003385922040510014	0.00004884689267495718	4.771793418556513e-9	0	0.0003882260230119646
YER190CB	0	0.	0.0000378869718344084	0.00005465751582730726	5.974581677402091e-9	0	0.0003882260230119646
YER190W	0	0.	0.00007054879002831941	0.0001017754586978971	2.071493136421841e-8	0	0.0003882260230119646
YFL001W	0	0.	0.00003238049965429318	0.00004671361721338181	4.3640999604121e-9	0	0.0003882260230119646
YFL002C	0	0.00004657937433465283	0.00007817097352095232	0.00009314917878617633	1.301448579539522e-8	1.973713882210329e-6	0.0002219262004518835
YFL002WA	0	0.	0.0001012854470054355	0.0001461075420199757	4.268211588268022e-8	0	0.0002219262004518835
YFL002WB	0	1.150033792981572e-16	0.00007528629609807757	0.0001086048383577135	2.358219345174954e-8	0	0.0002219262004518835
YFL003C	0	0.	0.00003230739441673644	0.0000466081519797435	4.34441653016511e-9	0	0.0002219262004518835
YFL004W	0	0.	0.0000322888053681909	0.00004658133449911778	4.339418562921827e-9	0	0.0002219262004518835
YFL005W	0	0.0003299607416992983	0.0003614825297451216	0.0003770592846364586	1.599372090555225e-7	0.0001402010436119226	0.0006424242739727193
YFL007W	0	0.00009315424817762811	0.0001245404842165147	0.0001397098017129122	2.601957368605056e-8	0.0000141399003580656	0.0002980915285437277
YFL008W	0	1.825573081417682e-16	0.00006920708677385602	0.00009983890397807262	1.993270661915465e-8	0	0.0002980915285437277
YFL009W	0	0.00005391172324257906	0.00009047636719101048	0.0001078123963479716	1.743437584022781e-8	2.28440727716343e-6	0.0002568610720781688
YFL010C	0	0.	0.00003385922040510014	0.00004884689267495718	4.771793418556513e-9	0	0.0002568610720781688
YFL010WA	0	0.	0.00003385922040510014	0.00004884689267495718	4.771793418556513e-9	0	0.0002568610720781688
YFL011W	0	0.	0.00003267040804198937	0.00004713185337960051	4.442595209196807e-9	0	0.0002568610720781688
YFL012W	0	0.	0.00003949506127468279	0.00005697741437886719	6.492517303036806e-9	0	0.0002568610720781688
YFL012WA	0	0.	0.00003385922040510014	0.00004884689267495718	4.771793418556513e-9	0	0.0002568610720781688
YFL013C	0	0.	0.00003228286090991756	0.00004657275875182081	4.337820910023191e-9	0	0.0002568610720781688
YFL013WA	0	0.	0.0000373996457666608	0.00005395447762244941	5.821872973993071e-9	0	0.0002568610720781688
YFL014W	0	0.00004885194666409087	0.00008198489132043861	0.00009769388379722609	1.431540910715335e-8	2.070008659067444e-6	0.0002327539036060079
YFL016C	0	0.	0.00003228247445150035	0.0000465722012231819	4.337717053195694e-9	0	0.0002327539036060079
YFL017C	0	0.	0.00003267040804198937	0.00004713185337960051	4.442595209196807e-9	0	0.0002327539036060079
YFL018C	0	0.0002794788995678639	0.0003106491506059269	0.0003260252211911009	1.214708406757152e-7	0.000109489560718062	0.0005710682043644991
YFL020C	0	0.	0.00003385922040510014	0.00004884689267495718	4.771793418556513e-9	0	0.0005710682043644991
YFL021CA	0	0.	0.00003238049965429318	0.00004671361721338181	4.3640999604121e-9	0	0.0005710682043644991
YFL021W	0	0.000093158925537637	0.0001245467375399755	0.0001397168167230649	2.60221867095324e-8	0.00001414061032719873	0.0002981064961654874
YFL022C	0	0.	0.0000322888053681909	0.00004658133449911778	4.339418562921827e-9	0	0.0002981064961654874
YFL023W	0	0.	0.0000322888053681909	0.00004658133449911778	4.339418562921827e-9	0	0.0002981064961654874
YFL024C	0	0.0001078478576871668	0.0001441847994514484	0.0001617468526236387	3.487531612968352e-8	0.00001637024000928105	0.0003451108803835867
YFL025C	0	0.0001164433009790777	0.0001477752176257827	0.0001630032513262227	3.415928359814513e-8	0.00002304124180355013	0.0003345706979864646
YFL026W	0	0.0001864531671513756	0.0002177114904234566	0.0002330425176996633	6.516723058600679e-8	0.00005626826958071689	0.0004394963204443658
YFL027C	0	0.	0.00003228247445150035	0.0000465722012231819	4.337717053195694e-9	0	0.0004394963204443658
YFL028C	0	0.0001465561354127138	0.0001793753912568686	0.0001953881062806588	4.771814264755541e-8	0.0000348120553595663	0.0003882260230119646
YFL029C	0	0.	0.00003228406858012515	0.0000465745009787233	4.338145461293575e-9	0	0.0003882260230119646
YFL030W	0	0.	0.00003230739441673644	0.0000466081519797435	4.34441653016511e-9	0	0.0003882260230119646
YFL031CA	0	0.00005698311381838075	0.00009563084272960135	0.0001139544950552352	1.947743783359478e-8	2.414554021514776e-6	0.0002714944574931063
YFL031W	0	0.0004396710661038673	0.0004723070225956472	0.0004884733586847326	2.624534004870888e-7	0.0002097122881776273	0.0007962995114875366
YFL032W	0	0.	0.00003949506127468279	0.00005697741437886719	6.492517303036806e-9	0	0.0007962995114875366
YFL033C	0	0.	0.00003737256498691124	0.00005391540964927836	5.813444901262848e-9	0	0.0007962995114875366
YFL034CA	0	0.00005698311381838075	0.00009563084272960135	0.0001139544950552352	1.947743783359478e-8	2.414554021514776e-6	0.0002714944574931063
YFL034CB	0	0.00004713677113272554	0.00007910641891047115	0.00009426386591089575	1.332783063178758e-8	1.997332167362419e-6	0.0002245819300208307
YFL034W	0	0.	0.00003228244770060311	0.00004657216261300034	4.337709860910108e-9	0	0.0002245819300208307
YFL036W	0	0.	0.00003228244933369717	0.00004657216497034403	4.33771030003434e-9	0	0.0002245819300208307
YFL037W	0	0.0003760213959280933	0.0004074359486570968	0.0004229806423069369	1.987816006184951e-7	0.0001703001964740968	0.000703828152144343
YFL038C	0	0.0008793501178991405	0.0009119080882570906	0.0009281077614068387	9.066734967885152e-7	0.0005318939874390207	0.001352520574616008
YFL039C	0	0.003971691222741435	0.004002578401269816	0.004018004280977386	0.00001633124483600469	0.00318680136755136	0.004875353820523603
YFL040W	0	0.	0.0000322888053681909	0.00004658133449911778	4.339418562921827e-9	0	0.004875353820523603
YFL041W	0	0.00004657704550681927	0.00007816706518861077	0.00009314452157345288	1.301318444567736e-8	1.973615204026168e-6	0.0002219151046942198
YFL042C	0	0.	0.00003228247445150035	0.0000465722012231819	4.337717053195694e-9	0	0.0002219151046942198
YFL044C	0	0.00004713677113272554	0.00007910641891047115	0.00009426386591089575	1.332783063178758e-8	1.997332167362419e-6	0.0002245819300208307
YFL046W	0	0.00009770399179671674	0.0001306231863575106	0.0001465334044356556	2.862330400409395e-8	0.00001483050048018283	0.0003126507402019688
YFL047W	0	0.00004671850165769254	0.00007840446255054924	0.00009342740693528544	1.309234822953626e-8	1.979609048507061e-6	0.00022258907597449
YFL048C	0	0.	0.00003238049965429318	0.00004671361721338181	4.3640999604121e-9	0	0.00022258907597449
YFL049W	0	0.	0.0000322888053681909	0.00004658133449911778	4.339418562921827e-9	0	0.00022258907597449
YFL050C	0	0.	0.00003228245442935317	0.00004657217233645604	4.337711672189551e-9	0	0.00022258907597449
YFL051C	0	0.	0.00003385922040510014	0.00004884689267495718	4.771793418556513e-9	0	0.00022258907597449
YFL052W	0	0.	0.00003238049965429318	0.00004671361721338181	4.3640999604121e-9	0	0.00022258907597449
YFL053W	0	0.	0.00003230739441673644	0.0000466081519797435	4.34441653016511e-9	0	0.00022258907597449
YFL054C	0	0.	0.00003228286090991756	0.00004657275875182081	4.337820910023191e-9	0	0.00022258907597449
YFL055W	0	0.00004713677113272554	0.00007910641891047115	0.00009426386591089575	1.332783063178758e-8	1.997332167362419e-6	0.0002245819300208307
YFL056C	0	0.	0.00003238049965429318	0.00004671361721338181	4.3640999604121e-9	0	0.0002245819300208307
YFL057C	0	0.00004713677113272554	0.00007910641891047115	0.00009426386591089575	1.332783063178758e-8	1.997332167362419e-6	0.0002245819300208307
YFL058W	0	0.	0.00003267040804198937	0.00004713185337960051	4.442595209196807e-9	0	0.0002245819300208307
YFL059W	0	0.	0.00003267040804198937	0.00004713185337960051	4.442595209196807e-9	0	0.0002245819300208307
YFL060C	0	0.	0.00007101286903615788	0.0001024449087002877	2.098832572604995e-8	0	0.0002245819300208307
YFL061W	0	0.	0.00006932001235071004	0.0001000028992213372	1.999969457199511e-8	0	0.0002245819300208307
YFL062W	0	1.132695739665672e-16	0.00007489884592395778	0.0001080462206428827	2.334054080803823e-8	0	0.0002245819300208307
YFL063W	0	0.	0.00003230739441673644	0.0000466081519797435	4.34441653016511e-9	0	0.0002245819300208307
YFL064C	0	0.	0.00003385922040510014	0.00004884689267495718	4.771793418556513e-9	0	0.0002245819300208307
YFL065C	0	0.	0.00003949506127468279	0.00005697741437886719	6.492517303036806e-9	0	0.0002245819300208307
YFL066C	0	0.	0.00003346307892177047	0.00004827539948634764	4.660789524343497e-9	0	0.0002245819300208307
YFL067W	0	0.	0.00003385922040510014	0.00004884689267495718	4.771793418556513e-9	0	0.0002245819300208307
YFL068W	0	0.	0.0000378869718344084	0.00005465751582730726	5.974581677402091e-9	0	0.0002245819300208307
YFR002W	0	0.	0.0000322888053681909	0.00004658133449911778	4.339418562921827e-9	0	0.0002245819300208307
YFR003C	0	0.0001139658938730734	0.0001523641249871431	0.000170922413520796	3.894434558224894e-8	0.00001729890966601211	0.000364688210667338
YFR004W	0	0.00004671850165769254	0.00007840446255054924	0.00009342740693528544	1.309234822953626e-8	1.979609048507061e-6	0.00022258907597449
YFR005C	0	0.	0.0000322888053681909	0.00004658133449911778	4.339418562921827e-9	0	0.00022258907597449
YFR006W	0	0.000093158925537637	0.0001245467375399755	0.0001397168167230649	2.60221867095324e-8	0.00001414061032719873	0.0002981064961654874
YFR007W	0	0.	0.00003385922040510014	0.00004884689267495718	4.771793418556513e-9	0	0.0002981064961654874
YFR008W	0	0.	0.00003267040804198937	0.00004713185337960051	4.442595209196807e-9	0	0.0002981064961654874
YFR009W	0	0.00004661302801836051	0.00007822745247944854	0.00009321647974880342	1.303329874705502e-8	1.975139871181283e-6	0.0002220865442641818
YFR010W	0	0.00009343717586244084	0.0001249187399397395	0.0001401341309007571	2.617786825920357e-8	0.00001418284551359975	0.0002989969012020227
YFR010WA	0	0.	0.00003949506127468279	0.00005697741437886719	6.492517303036806e-9	0	0.0002989969012020227
YFR011C	0	0.	0.00003385922040510014	0.00004884689267495718	4.771793418556513e-9	0	0.0002989969012020227
YFR012W	0	0.	0.00003267040804198937	0.00004713185337960051	4.442595209196807e-9	0	0.0002989969012020227
YFR012WA	0	0.	0.00003385922040510014	0.00004884689267495718	4.771793418556513e-9	0	0.0002989969012020227
YFR013W	0	0.0001409792498161	0.0001725496131370818	0.0001879529823546566	4.415558873959687e-8	0.00003348736582845207	0.0003734527682082085
YFR014C	0	0.0001401560226404229	0.0001715420307416911	0.0001868554512565625	4.364140989839477e-8	0.00003329182333654209	0.0003712720215301735
YFR015C	0	0.0001863092042666862	0.000217543391736093	0.000232862581216859	6.506663557323661e-8	0.00005622482458038317	0.0004391569753057683
YFR016C	0	0.00004657704550681927	0.00007816706518861077	0.00009314452157345288	1.301318444567736e-8	1.973615204026168e-6	0.0002219151046942198
YFR017C	0	0.	0.00003238049965429318	0.00004671361721338181	4.3640999604121e-9	0	0.0002219151046942198
YFR018C	0	0.	0.00003238049965429318	0.00004671361721338181	4.3640999604121e-9	0	0.0002219151046942198
YFR019W	0	0.	0.00003228244759276081	0.00004657216244906084	4.337709830370989e-9	0	0.0002219151046942198
YFR020W	0	0.	0.00003230739441673644	0.0000466081519797435	4.34441653016511e-9	0	0.0002219151046942198
YFR021W	0	0.	0.0000322888053681909	0.00004658133449911778	4.339418562921827e-9	0	0.0002219151046942198
YFR022W	0	0.	0.00003228286090991756	0.00004657275875182081	4.337820910023191e-9	0	0.0002219151046942198
YFR023W	0	0.	0.0000322825529786203	0.00004657231450481209	4.337738155277086e-9	0	0.0002219151046942198
YFR024CA	0	0.0002849122309426732	0.0003230774395981724	0.0003418594797094067	1.36338869922264e-7	0.0001001940686216193	0.0006189687607392543
YFR025C	0	0.00004657937433465283	0.00007817097352095232	0.00009314917878617633	1.301448579539522e-8	1.973713882210329e-6	0.0002219262004518835
YFR026C	0	0.	0.00003267040804198937	0.00004713185337960051	4.442595209196807e-9	0	0.0002219262004518835
YFR027W	0	0.0000465776319689199	0.0000781680494128657	0.00009314569438610253	1.301351215475084e-8	1.973640053905014e-6	0.0002219178989062037
YFR028C	0	0.00009315432573087633	0.000124540587900112	0.0001397099180256822	2.601961701036374e-8	0.00001413991212965502	0.0002980917767159794
YFR029W	0	0.	0.0000322825529786203	0.00004657231450481209	4.337738155277086e-9	0	0.0002980917767159794
YFR030W	0	0.	0.00003385922040510014	0.00004884689267495718	4.771793418556513e-9	0	0.0002980917767159794
YFR031C	0	0.00004657703814008115	0.00007816705282559518	0.00009314450684145037	1.30131803292665e-8	1.973614892018325e-6	0.0002219150695914273
YFR032C	0	0.00005698311381838075	0.00009563084272960135	0.0001139544950552352	1.947743783359478e-8	2.414554021514776e-6	0.0002714944574931063
YFR032CA	0	0.000390818331271301	0.0004234691481761966	0.0004396255794423056	2.147341672690208e-7	0.000177001674850739	0.0007315250285592609
YFR032CB	0	0.	0.00003385922040510014	0.00004884689267495718	4.771793418556513e-9	0	0.0007315250285592609
YFR033C	0	0.000244260718155362	0.0002769805758145458	0.0002930828330583309	1.00208671796412e-7	0.00008589823597562557	0.0005306542615024188
YFR034C	0	0.	0.00003238049965429318	0.00004671361721338181	4.3640999604121e-9	0	0.0005306542615024188
YFR034WA	0	0.	0.00003385922040510014	0.00004884689267495718	4.771793418556513e-9	0	0.0005306542615024188
YFR035C	0	0.	0.00003385922040510014	0.00004884689267495718	4.771793418556513e-9	0	0.0005306542615024188
YFR036W	0	0.	0.00003949506127468279	0.00005697741437886719	6.492517303036806e-9	0	0.0005306542615024188
YFR036WA	0	0.	0.00003385922040510014	0.00004884689267495718	4.771793418556513e-9	0	0.0005306542615024188
YFR037C	0	0.00009343717586244084	0.0001249187399397395	0.0001401341309007571	2.617786825920357e-8	0.00001418284551359975	0.0002989969012020227
YFR038W	0	0.	0.00003228406858012515	0.0000465745009787233	4.338145461293575e-9	0	0.0002989969012020227
YFR039C	0	0.00009322623186525798	0.0001246367216813312	0.0001398177613912683	2.605980215014316e-8	0.00001415082664942805	0.0002983218774038542
YFR040W	0	0.	0.00003228278238718392	0.00004657264546802804	4.337799807338513e-9	0	0.0002983218774038542
YFR041C	0	0.	0.00003238049965429318	0.00004671361721338181	4.3640999604121e-9	0	0.0002983218774038542
YFR042W	0	0.00004885194666409087	0.00008198489132043861	0.00009769388379722609	1.431540910715335e-8	2.070008659067444e-6	0.0002327539036060079
YFR043C	0	0.00009770399179671674	0.0001306231863575106	0.0001465334044356556	2.862330400409395e-8	0.00001483050048018283	0.0003126507402019688
YFR044C	0	0.	0.00003228286090991756	0.00004657275875182081	4.337820910023191e-9	0	0.0003126507402019688
YFR045W	0	0.00004713677113272554	0.00007910641891047115	0.00009426386591089575	1.332783063178758e-8	1.997332167362419e-6	0.0002245819300208307
YFR046C	0	0.00005698311381838075	0.00009563084272960135	0.0001139544950552352	1.947743783359478e-8	2.414554021514776e-6	0.0002714944574931063
YFR047C	0	0.	0.00003238049965429318	0.00004671361721338181	4.3640999604121e-9	0	0.0002714944574931063
YFR048W	0	0.	0.00003228286090991756	0.00004657275875182081	4.337820910023191e-9	0	0.0002714944574931063
YFR049W	0	0.	0.00006965741469608172	0.0001004896159440465	2.019483620760227e-8	0	0.0002714944574931063
YFR050C	0	0.0002335942340199593	0.0002648852211827033	0.0002802842914282633	9.164779170406241e-8	0.00008214722361147703	0.0005074811852240647
YFR051C	0	0.	0.0000322825529786203	0.00004657231450481209	4.337738155277086e-9	0	0.0005074811852240647
YFR052W	0	0.0002828230150829519	0.0003143662528791324	0.0003299263166880123	1.243951867442509e-7	0.0001107996486928145	0.0005779014352126959
YFR053C	0	0.000326294889460061	0.0003574664524763682	0.0003728701394279904	1.564031255151265e-7	0.0001386434313549518	0.000635286864049718
YFR054C	0	0.	0.00003267040804198937	0.00004713185337960051	4.442595209196807e-9	0	0.000635286864049718
YFR055W	0	0.0001397334266996567	0.0001710247976835311	0.0001862920438157125	4.337863060059685e-8	0.00003319144347333383	0.0003701525551954826
YGL001C	0	0.00009427370145230764	0.0001260371194025465	0.0001413887344959349	2.664870179767722e-8	0.00001430982051148726	0.0003016737935756997
YGL002W	0	0.00004713677113272554	0.00007910641891047115	0.00009426386591089575	1.332783063178758e-8	1.997332167362419e-6	0.0002245819300208307
YGL003C	0	0.	0.00003228286090991756	0.00004657275875182081	4.337820910023191e-9	0	0.0002245819300208307
YGL004C	0	0.00004658620839985945	0.00007818244272278656	0.00009316284561618074	1.301830504862263e-8	1.97400345825263e-6	0.0002219587615268887
YGL005C	0	0.	0.00003385922040510014	0.00004884689267495718	4.771793418556513e-9	0	0.0002219587615268887
YGL006W	0	0.0001397521447746728	0.0001710477075292041	0.0001863169988677673	4.339025311031412e-8	0.00003319588960612939	0.0003702021398111588
YGL007W	0	0.	0.00003267040804198937	0.00004713185337960051	4.442595209196807e-9	0	0.0003702021398111588
YGL008C	0	0.00009988966842424526	0.0001676333124869867	0.0001997504924227148	5.984606832545482e-8	4.233012146571658e-6	0.0004758935342595821
YGL009C	0	0.002235898236476195	0.002266816010091813	0.002282244973353395	5.314667953422211e-6	0.001661213405324013	0.00292957512567475
YGL010W	0	0.	0.00003230739441673644	0.0000466081519797435	4.34441653016511e-9	0	0.00292957512567475
YGL011C	0	0.001037045774296922	0.001068439388691087	0.001084072934212886	1.226247457789648e-6	0.0006607847913949227	0.001534410394089851
YGL012W	0	0.0004192000416228191	0.0004503163884480091	0.0004657299759274337	2.385825970554609e-7	0.0001999482013343351	0.0007592234723434258
YGL013C	0	0.	0.00003228244933369717	0.00004657216497034403	4.33771030003434e-9	0	0.0007592234723434258
YGL014CA	0	0.	0.00003949506127468279	0.00005697741437886719	6.492517303036806e-9	0	0.0007592234723434258
YGL014W	0	0.00004657704550681927	0.00007816706518861077	0.00009314452157345288	1.301318444567736e-8	1.973615204026168e-6	0.0002219151046942198
YGL015C	0	0.	0.00003385922040510014	0.00004884689267495718	4.771793418556513e-9	0	0.0002219151046942198
YGL016W	0	0.	0.00003228406858012515	0.0000465745009787233	4.338145461293575e-9	0	0.0002219151046942198
YGL017W	0	0.	0.00003238049965429318	0.00004671361721338181	4.3640999604121e-9	0	0.0002219151046942198
YGL018C	0	0.	0.00003259598944594529	0.00004702449343447734	4.422378971783857e-9	0	0.0002219151046942198
YGL019W	0	0.0001414107909830757	0.0001730777944369146	0.0001885283152998911	4.442632762397415e-8	0.00003358987054567367	0.0003745959296086155
YGL021W	0	0.	0.00003228245442935317	0.00004657217233645604	4.337711672189551e-9	0	0.0003745959296086155
YGL022W	0	0.00004657703626160394	0.00007816704967294074	0.00009314450308479794	1.30131792795835e-8	1.97361481230862e-6	0.0002219150606440901
YGL023C	0	0.	0.00003238049965429318	0.00004671361721338181	4.3640999604121e-9	0	0.0002219150606440901
YGL025C	0	0.	0.0000322825529786203	0.00004657231450481209	4.337738155277086e-9	0	0.0002219150606440901
YGL026C	0	0.0001863092437749232	0.0002175434378680201	0.0002328626305975018	6.506666316924221e-8	0.00005622483650224126	0.0004391570684370617
YGL027C	0	0.00009315432573087633	0.000124540587900112	0.0001397099180256822	2.601961701036374e-8	0.00001413991212965502	0.0002980917767159794
YGL028C	0	0.	0.00003267040804198937	0.00004713185337960051	4.442595209196807e-9	0	0.0002980917767159794
YGL029W	0	0.0002828230150829519	0.0003143662528791324	0.0003299263166880123	1.243951867442509e-7	0.0001107996486928145	0.0005779014352126959
YGL035C	0	0.0001401560226404229	0.0001715420307416911	0.0001868554512565625	4.364140989839477e-8	0.00003329182333654209	0.0003712720215301735
YGL036W	0	0.	0.00003257101587956628	0.00004698846533008072	4.415605090339128e-9	0	0.0003712720215301735
YGL037C	0	0.0006267958865461355	0.0006648344811527747	0.0006837069369170401	5.063837078493654e-7	0.000323749980711241	0.001077203908156983
YGL038C	0	0.	0.0000322825529786203	0.00004657231450481209	4.337738155277086e-9	0	0.001077203908156983
YGL039W	0	0.	0.00003949506127468279	0.00005697741437886719	6.492517303036806e-9	0	0.001077203908156983
YGL040C	0	0.0002705051256080924	0.0003067405322724497	0.0003245728777316036	1.228991797001659e-7	0.00009512751404659751	0.0005876699479485024
YGL041C	0	0.	0.00003267040804198937	0.00004713185337960051	4.442595209196807e-9	0	0.0005876699479485024
YGL041CB	0	0.	0.00003949506127468279	0.00005697741437886719	6.492517303036806e-9	0	0.0005876699479485024
YGL041WA	0	0.00004713677113272554	0.00007910641891047115	0.00009426386591089575	1.332783063178758e-8	1.997332167362419e-6	0.0002245819300208307
YGL042C	0	0.	0.00003267040804198937	0.00004713185337960051	4.442595209196807e-9	0	0.0002245819300208307
YGL043W	0	0.00009315455230867029	0.0001245408908197942	0.0001397102578425348	2.601974358593818e-8	0.00001413994652148172	0.0002980925017686093
YGL044C	0	0.0002849122309426732	0.0003230774395981724	0.0003418594797094067	1.36338869922264e-7	0.0001001940686216193	0.0006189687607392543
YGL045W	0	0.	0.0000322888053681909	0.00004658133449911778	4.339418562921827e-9	0	0.0006189687607392543
YGL047W	0	0.000170948340112843	0.0002092298289365511	0.0002279075907554454	6.492392321063497e-8	0.00004060606007966359	0.000452840410182693
YGL048C	0	0.0006267958865461355	0.0006648344811527747	0.0006837069369170401	5.063837078493654e-7	0.000323749980711241	0.001077203908156983
YGL049C	0	0.	0.00003228406858012515	0.0000465745009787233	4.338145461293575e-9	0	0.001077203908156983
YGL050W	0	0.	0.00003267040804198937	0.00004713185337960051	4.442595209196807e-9	0	0.001077203908156983
YGL051W	0	0.	0.00006965741469608172	0.0001004896159440465	2.019483620760227e-8	0	0.001077203908156983
YGL052W	0	0.	0.00003949506127468279	0.00005697741437886719	6.492517303036806e-9	0	0.001077203908156983
YGL053W	0	0.	0.00003267040804198937	0.00004713185337960051	4.442595209196807e-9	0	0.001077203908156983
YGL054C	0	0.0004396710661038673	0.0004723070225956472	0.0004884733586847326	2.624534004870888e-7	0.0002097122881776273	0.0007962995114875366
YGL055W	0	0.001225607848014265	0.001256982598506051	0.001272615974089667	1.679448612350643e-6	0.0008118958020608467	0.001760271362383866
YGL056C	0	0.00004713677113272554	0.00007910641891047115	0.00009426386591089575	1.332783063178758e-8	1.997332167362419e-6	0.0002245819300208307
YGL057C	0	0.	0.00003238049965429318	0.00004671361721338181	4.3640999604121e-9	0	0.0002245819300208307
YGL058W	0	0.00009343717586244084	0.0001249187399397395	0.0001401341309007571	2.617786825920357e-8	0.00001418284551359975	0.0002989969012020227
YGL059W	0	0.	0.00003228286090991756	0.00004657275875182081	4.337820910023191e-9	0	0.0002989969012020227
YGL060W	0	0.	0.0000322888053681909	0.00004658133449911778	4.339418562921827e-9	0	0.0002989969012020227
YGL061C	0	0.00009427370145230764	0.0001260371194025465	0.0001413887344959349	2.664870179767722e-8	0.00001430982051148726	0.0003016737935756997
YGL062W	0	0.0001078232794974223	0.0001441519403009803	0.0001617099912135685	3.48594220931167e-8	0.00001636650925323572	0.0003450322313175764
YGL063CA	0	0.	0.00003949506127468279	0.00005697741437886719	6.492517303036806e-9	0	0.0003450322313175764
YGL063W	0	0.	0.00003236182640984453	0.0000466866782696641	4.359067998895481e-9	0	0.0003450322313175764
YGL064C	0	0.	0.00003228406858012515	0.0000465745009787233	4.338145461293575e-9	0	0.0003450322313175764
YGL065C	0	0.	0.00003749764672424636	0.000054095858196226	5.852423803617585e-9	0	0.0003450322313175764
YGL066W	0	0.00004657937433465283	0.00007817097352095232	0.00009314917878617633	1.301448579539522e-8	1.973713882210329e-6	0.0002219262004518835
YGL067W	0	0.00009322623186525798	0.0001246367216813312	0.0001398177613912683	2.605980215014316e-8	0.00001415082664942805	0.0002983218774038542
YGL068W	0	0.00004713677113272554	0.00007910641891047115	0.00009426386591089575	1.332783063178758e-8	1.997332167362419e-6	0.0002245819300208307
YGL069C	0	0.	0.00003385922040510014	0.00004884689267495718	4.771793418556513e-9	0	0.0002245819300208307
YGL070C	0	0.	0.00003238049965429318	0.00004671361721338181	4.3640999604121e-9	0	0.0002245819300208307
YGL071W	0	0.0001397320938934376	0.0001710231664058382	0.0001862902669103884	4.337780308808472e-8	0.00003319112688968711	0.000370149024561816
YGL072C	0	0.	0.00003949506127468279	0.00005697741437886719	6.492517303036806e-9	0	0.000370149024561816
YGL073W	0	0.	0.00003228406858012515	0.0000465745009787233	4.338145461293575e-9	0	0.000370149024561816
YGL074C	0	0.	0.00003949506127468279	0.00005697741437886719	6.492517303036806e-9	0	0.000370149024561816
YGL075C	0	0.	0.0000322888053681909	0.00004658133449911778	4.339418562921827e-9	0	0.000370149024561816
YGL076C	0	0.002848745824566849	0.002886553159347083	0.002905421594205741	8.606550727242361e-6	0.002129981373206182	0.003713006685820872
YGL077C	0	0.	0.00003228286090991756	0.00004657275875182081	4.337820910023191e-9	0	0.003713006685820872
YGL078C	0	0.0001465561354127138	0.0001793753912568686	0.0001953881062806588	4.771814264755541e-8	0.0000348120553595663	0.0003882260230119646
YGL079W	0	0.	0.00003385922040510014	0.00004884689267495718	4.771793418556513e-9	0	0.0003882260230119646
YGL080W	0	0.	0.00003949506127468279	0.00005697741437886719	6.492517303036806e-9	0	0.0003882260230119646
YGL081W	0	0.	0.00003230739441673644	0.0000466081519797435	4.34441653016511e-9	0	0.0003882260230119646
YGL082W	0	0.	0.00003228406858012515	0.0000465745009787233	4.338145461293575e-9	0	0.0003882260230119646
YGL083W	0	0.	0.00003228247445150035	0.0000465722012231819	4.337717053195694e-9	0	0.0003882260230119646
YGL085W	0	0.	0.00003267040804198937	0.00004713185337960051	4.442595209196807e-9	0	0.0003882260230119646
YGL086W	0	0.00004713677113272554	0.00007910641891047115	0.00009426386591089575	1.332783063178758e-8	1.997332167362419e-6	0.0002245819300208307
YGL087C	0	0.	0.00003230739441673644	0.0000466081519797435	4.34441653016511e-9	0	0.0002245819300208307
YGL088W	0	0.00004671850165769254	0.00007840446255054924	0.00009342740693528544	1.309234822953626e-8	1.979609048507061e-6	0.00022258907597449
YGL089C	0	0.	0.00003949506127468279	0.00005697741437886719	6.492517303036806e-9	0	0.00022258907597449
YGL090W	0	0.00004885194666409087	0.00008198489132043861	0.00009769388379722609	1.431540910715335e-8	2.070008659067444e-6	0.0002327539036060079
[truncated: 4,097 more rows]
