# Supplementary material for: Modeling SAGE tag formation and its effects on data interpretation within a Bayesian framework
Source: BMC Bioinformatics. 2007 Oct 18;8:403. doi: 10.1186/1471-2105-8-403 (PMC2217564; doi:10.1186/1471-2105-8-403)
Supplement: Additional file 8 — Tag information for L experiment. Table of total AE sites, unique AE sites, tag counts, φ and joint mode values for log growth experimental data in [9]. [file 1471-2105-8-403-S8.tsv]

ORF	RE Sites	Infor. RE Sites	Phi	Tags	Joint Mode
YAL001C	10	10	0.999918595939148	0	0
YAL002W	8	8	0.999464799073952	0	0
YAL003W	2	2	0.8478999999999999	43	0.003326108021243767
YAL004W	2	2	0.8478999999999999	2	0.0001547026986625007
YAL005C	4	3	0.7389655899999999	0	0
YAL007C	3	3	0.9406809999999999	6	0.0004183323088143624
YAL008W	3	3	0.9406809999999999	2	0.0001394441029381208
YAL009W	2	2	0.8478999999999999	0	0
YAL010C	3	3	0.9406809999999999	0	0
YAL011W	3	3	0.9406809999999999	0	0
YAL012W	3	3	0.9406809999999999	9	0.0006274984632215435
YAL013W	1	1	0.6099999999999999	0	0
YAL014C	5	5	0.9909775801	0	0
YAL015C	3	3	0.9406809999999999	0	0
YAL016C-A	2	2	0.8478999999999999	0	0
YAL016W	4	4	0.9768655899999999	3	0.0002014183213208498
YAL017W	12	12	0.9999876184423439	1	0.00006558702116745127
YAL018C	2	2	0.8478999999999999	0	0
YAL019W	10	10	0.999918595939148	2	0.000131183097032748
YAL019W-A	3	3	0.9406809999999999	0	0
YAL020C	6	6	0.9964812562389999	1	0.00006581780508898679
YAL021C	15	15	0.999999265538381	1	0.00006558625726855589
YAL022C	11	11	0.9999682524162679	3	0.0001967648741032177
YAL023C	17	17	0.999999888288388	2	0.0001311724328494183
YAL024C	12	12	0.9999876184423439	0	0
YAL025C	3	3	0.9406809999999999	1	0.00006972205146906039
YAL026C	18	17	0.999999888288388	0	0
YAL026C-A	1	1	0.6099999999999999	0	0
YAL027W	2	2	0.8478999999999999	0	0
YAL028W	4	4	0.9768655899999999	0	0
YAL029C	19	17	0.907169326531544	0	0
YAL030W	2	2	0.8478999999999999	1	0.00007735134933125039
YAL031C	3	3	0.9406809999999999	0	0
YAL031W-A	1	1	0.6099999999999999	0	0
YAL032C	2	2	0.8478999999999999	0	0
YAL033W	1	1	0.6099999999999999	0	0
YAL034C	7	7	0.99862768993321	2	0.0001313526747938538
YAL034C-B	3	3	0.9406809999999999	0	0
YAL034W-A	2	2	0.8478999999999999	0	0
YAL035W	10	8	0.999464799073952	3	0.0001968639890831644
YAL036C	2	2	0.8478999999999999	5	0.0003867567466562519
YAL037C-A	2	1	0.2379	0	0
YAL037C-B	5	4	0.9768655899999999	3	0.0002014183213208498
YAL038W	6	6	0.9964812562389999	82	0.005397060017296916
YAL039C	4	4	0.9768655899999999	1	0.00006713944044028329
YAL040C	5	5	0.9909775801	0	0
YAL041W	10	9	0.762018595939148	0	0
YAL042C-A	3	3	0.9406809999999999	0	0
YAL042W	6	6	0.9964812562389999	2	0.0001316356101779735
YAL043C	6	6	0.9964812562389999	0	0
YAL044W-A	2	2	0.8478999999999999	0	0
YAL045C	2	2	0.8478999999999999	0	0
YAL046C	5	5	0.9909775801	0	0
YAL047C	4	4	0.9768655899999999	0	0
YAL047W-A	1	1	0.6099999999999999	0	0
YAL048C	6	6	0.9964812562389999	0	0
YAL049C	2	2	0.8478999999999999	2	0.0001547026986625007
YAL051W	12	12	0.9999876184423439	0	0
YAL053W	6	6	0.9964812562389999	3	0.0001974534152669603
YAL054C	9	9	0.9997912716388409	0	0
YAL055W	3	3	0.9406809999999999	0	0
YAL056C-A	4	4	0.9768655899999999	0	0
YAL056W	17	17	0.999999888288388	0	0
YAL058W	9	9	0.9997912716388409	0	0
YAL059C-A	2	1	0.6099999999999999	0	0
YAL059W	2	2	0.8478999999999999	0	0
YAL060W	6	6	0.9964812562389999	2	0.0001316356101779735
YAL061W	9	9	0.9997912716388409	2	0.0001311998033158649
YAL062W	6	6	0.9964812562389999	0	0
YAL063C	29	28	0.389999999998617	0	0
YAL063C-A	3	3	0.9406809999999999	0	0
YAL064C-A	1	1	0.6099999999999999	0	0
YAL064W	1	1	0.6099999999999999	0	0
YAL064W-B	4	4	0.9768655899999999	0	0
YAL065C	2	2	0.8478999999999999	0	0
YAL066W	5	5	0.9909775801	0	0
YAL067C	8	8	0.999464799073952	4	0.0002624853187775525
YAL068C	3	2	0.330681	0	0
YAL068W-A	2	2	0.8478999999999999	0	0
YAL069W	3	3	0.9406809999999999	0	0
YAR002C-A	2	2	0.8478999999999999	16	0.001237621589300006
YAR002W	2	2	0.8478999999999999	0	0
YAR003W	6	6	0.9964812562389999	1	0.00006581780508898679
YAR007C	1	1	0.6099999999999999	1	0.000107518375570438
YAR008W	1	1	0.6099999999999999	0	0
YAR009C	15	4	0.09324234961536609	0	0
YAR010C	6	1	0.01411199009999999	0	0
YAR014C	8	8	0.999464799073952	1	0.00006562132969438813
YAR015W	2	2	0.8478999999999999	5	0.0003867567466562519
YAR018C	2	2	0.8478999999999999	1	0.00007735134933125039
YAR019C	8	8	0.999464799073952	0	0
YAR019W-A	1	1	0.6099999999999999	0	0
YAR020C	1	1	0.6099999999999999	0	0
YAR023C	3	3	0.9406809999999999	1	0.00006972205146906039
YAR027W	4	4	0.9768655899999999	1	0.00006713944044028329
YAR028W	7	7	0.99862768993321	1	0.00006567633739692689
YAR030C	1	1	0.6099999999999999	0	0
YAR031W	5	5	0.9909775801	2	0.0001323666860179598
YAR033W	3	2	0.330681	0	0
YAR035W	6	6	0.9964812562389999	0	0
YAR042W	10	10	0.999918595939148	0	0
YAR047C	1	1	0.6099999999999999	0	0
YAR050W	31	30	0.38999999999979	0	0
YAR053W	1	1	0.6099999999999999	0	0
YAR061W	2	2	0.8478999999999999	0	0
YAR062W	3	3	0.9406809999999999	0	0
YAR068W	2	1	0.2379	0	0
YAR069C	2	2	0.8478999999999999	0	0
YAR070C	2	2	0.8478999999999999	0	0
YAR071W	7	6	0.38862768993321	0	0
YAR073W	6	4	0.3809775800999999	0	0
YAR075W	2	1	0.2379	0	0
YBL001C	2	2	0.8478999999999999	10	0.0007735134933125038
YBL002W	2	2	0.8478999999999999	5	0.0003867567466562519
YBL004W	26	25	0.994496323837683	0	0
YBL005W	13	13	0.999995171192514	0	0
YBL005W-A	6	3	0.1430775800999999	0	0
YBL005W-B	20	9	0.706110650874613	0	0
YBL006C	5	5	0.9909775801	4	0.0002647333720359197
YBL006W-A	1	1	0.6099999999999999	0	0
YBL007C	12	11	0.3899876184423439	0	0
YBL008W	11	11	0.9999682524162679	0	0
YBL008W-A	2	2	0.8478999999999999	0	0
YBL009W	6	6	0.9964812562389999	0	0
YBL010C	1	1	0.6099999999999999	2	0.000215036751140876
YBL011W	7	7	0.99862768993321	0	0
YBL012C	2	2	0.8478999999999999	1	0.00007735134933125039
YBL013W	6	6	0.9964812562389999	0	0
YBL014C	8	8	0.999464799073952	0	0
YBL015W	13	13	0.999995171192514	0	0
YBL016W	4	4	0.9768655899999999	2	0.0001342788808805665
YBL017C	25	25	0.999999999940212	0	0
YBL018C	4	4	0.9768655899999999	0	0
YBL019W	6	5	0.3864812562389999	0	0
YBL020W	3	3	0.9406809999999999	0	0
YBL021C	3	3	0.9406809999999999	0	0
YBL022C	7	7	0.99862768993321	0	0
YBL023C	4	4	0.9768655899999999	0	0
YBL024W	10	10	0.999918595939148	1	0.000065591548516374
YBL025W	4	4	0.9768655899999999	0	0
YBL026W	3	3	0.9406809999999999	1	0.00006972205146906039
YBL027W	1	1	0.6099999999999999	50	0.005375918778521901
YBL028C	2	2	0.8478999999999999	1	0.00007735134933125039
YBL029C-A	1	1	0.6099999999999999	3	0.000322555126711314
YBL029W	3	3	0.9406809999999999	2	0.0001394441029381208
YBL030C	3	2	0.7027809999999999	4	0.0003732952888479751
YBL031W	4	4	0.9768655899999999	2	0.0001342788808805665
YBL032W	3	3	0.9406809999999999	1	0.00006972205146906039
YBL033C	5	5	0.9909775801	0	0
YBL034C	16	16	0.9999997135599689	0	0
YBL035C	4	4	0.9768655899999999	0	0
YBL036C	5	5	0.9909775801	0	0
YBL037W	7	7	0.99862768993321	0	0
YBL038W	3	3	0.9406809999999999	0	0
YBL039C	11	11	0.9999682524162679	2	0.0001311765827354784
YBL039C-A	2	2	0.8478999999999999	0	0
YBL039W-B	2	1	0.2379	1	0.0002756881424883026
YBL040C	4	4	0.9768655899999999	6	0.0004028366426416997
YBL041W	2	2	0.8478999999999999	10	0.0007735134933125038
YBL042C	10	10	0.999918595939148	0	0
YBL043W	1	1	0.6099999999999999	0	0
YBL044W	3	3	0.9406809999999999	0	0
YBL045C	7	7	0.99862768993321	3	0.0001970290121907807
YBL046W	7	7	0.99862768993321	0	0
YBL047C	9	8	0.9070102716388409	1	0.00007231032673914714
YBL048W	1	1	0.6099999999999999	0	0
YBL050W	3	3	0.9406809999999999	4	0.0002788882058762416
YBL051C	8	8	0.999464799073952	4	0.0002624853187775525
YBL052C	6	6	0.9964812562389999	0	0
YBL053W	2	2	0.8478999999999999	0	0
YBL054W	7	6	0.9845156998332099	0	0
YBL055C	7	7	0.99862768993321	3	0.0001970290121907807
YBL056W	10	9	0.762018595939148	2	0.0001721380802187265
YBL057C	4	4	0.9768655899999999	0	0
YBL058W	5	5	0.9909775801	5	0.0003309167150448997
YBL059C-A	1	1	0.6099999999999999	0	0
YBL059W	6	6	0.9964812562389999	1	0.00006581780508898679
YBL060W	10	10	0.999918595939148	1	0.000065591548516374
YBL061C	10	10	0.999918595939148	1	0.000065591548516374
YBL062W	2	2	0.8478999999999999	0	0
YBL063W	13	13	0.999995171192514	0	0
YBL064C	1	1	0.6099999999999999	3	0.000322555126711314
YBL065W	5	5	0.9909775801	0	0
YBL066C	13	11	0.999661145877455	0	0
YBL067C	4	3	0.7389655899999999	1	0.00008875407730144405
YBL068W	7	7	0.99862768993321	1	0.00006567633739692689
YBL068W-A	2	2	0.8478999999999999	0	0
YBL069W	4	4	0.9768655899999999	1	0.00006713944044028329
YBL070C	2	2	0.8478999999999999	0	0
YBL071C	2	2	0.8478999999999999	0	0
YBL071C-B	1	1	0.6099999999999999	0	0
YBL071W-A	2	2	0.8478999999999999	0	0
YBL073W	5	4	0.9768655899999999	0	0
YBL074C	7	7	0.99862768993321	0	0
YBL075C	3	3	0.9406809999999999	0	0
YBL076C	10	10	0.999918595939148	1	0.000065591548516374
YBL077W	3	3	0.9406809999999999	1	0.00006972205146906039
YBL078C	1	1	0.6099999999999999	1	0.000107518375570438
YBL079W	16	16	0.9999997135599689	0	0
YBL080C	7	6	0.38862768993321	0	0
YBL081W	6	6	0.9964812562389999	0	0
YBL082C	4	4	0.9768655899999999	1	0.00006713944044028329
YBL084C	12	12	0.9999876184423439	1	0.00006558702116745127
YBL085W	6	6	0.9964812562389999	0	0
YBL086C	2	2	0.8478999999999999	0	0
YBL088C	25	24	0.9999970543676459	2	0.0001311728045827915
YBL089W	3	3	0.9406809999999999	1	0.00006972205146906039
YBL090W	3	3	0.9406809999999999	0	0
YBL091C	2	2	0.8478999999999999	3	0.0002320540479937511
YBL091C-A	1	1	0.6099999999999999	0	0
YBL092W	2	2	0.8478999999999999	86	0.006652216042487534
YBL093C	4	4	0.9768655899999999	0	0
YBL094C	1	1	0.6099999999999999	4	0.0004300735022817521
YBL095W	5	5	0.9909775801	1	0.00006618334300897994
YBL096C	1	1	0.6099999999999999	0	0
YBL097W	9	8	0.3897912716388409	0	0
YBL098W	6	6	0.9964812562389999	0	0
YBL099W	3	3	0.9406809999999999	0	0
YBL100W-A	9	4	0.2804253752797419	0	0
YBL100W-B	26	10	0.09543847111346649	0	0
YBL101C	13	13	0.999995171192514	0	0
YBL102W	5	5	0.9909775801	3	0.0001985500290269398
YBL103C	8	8	0.999464799073952	0	0
YBL104C	17	17	0.999999888288388	0	0
YBL105C	16	16	0.9999997135599689	0	0
YBL106C	14	14	0.9999981167650799	1	0.00006558633261243904
YBL107C	1	1	0.6099999999999999	0	0
YBL108C-A	2	1	0.2379	0	0
YBL108W	3	3	0.9406809999999999	0	0
YBL109W	2	2	0.8478999999999999	0	0
YBL111C	9	6	0.3527695724980989	0	0
YBL112C	4	3	0.8840845899999999	0	0
YBL113C	7	5	0.3524430999332099	0	0
YBL113W-A	3	2	0.7027809999999999	0	0
YBR001C	9	7	0.9627695724981	2	0.0001362448730650897
YBR002C	6	6	0.9964812562389999	1	0.00006581780508898679
YBR003W	5	5	0.9909775801	2	0.0001323666860179598
YBR004C	5	5	0.9909775801	5	0.0003309167150448997
YBR005W	5	5	0.9909775801	16	0.001058933488143679
YBR006W	10	10	0.999918595939148	0	0
YBR007C	7	7	0.99862768993321	0	0
YBR008C	9	9	0.9997912716388409	1	0.00006559990165793246
YBR011C	4	3	0.9406809999999999	1	0.00006972205146906039
YBR012C	2	2	0.8478999999999999	0	0
YBR012W-A	6	2	0.2520119901	0	0
YBR012W-B	21	7	0.00344507754345213	0	0
YBR013C	2	2	0.8478999999999999	0	0
YBR014C	2	2	0.8478999999999999	3	0.0002320540479937511
YBR015C	7	7	0.99862768993321	1	0.00006567633739692689
YBR016W	3	3	0.9406809999999999	2	0.0001394441029381208
YBR017C	11	11	0.9999682524162679	2	0.0001311765827354784
YBR018C	5	5	0.9909775801	7	0.0004632834010628596
YBR019C	3	3	0.9406809999999999	0	0
YBR020W	5	5	0.9909775801	0	0
YBR021W	6	6	0.9964812562389999	1	0.00006581780508898679
YBR022W	2	2	0.8478999999999999	2	0.0001547026986625007
YBR023C	7	7	0.99862768993321	0	0
YBR024W	1	1	0.6099999999999999	0	0
YBR025C	5	5	0.9909775801	1	0.00006618334300897994
YBR026C	2	2	0.8478999999999999	0	0
YBR027C	2	2	0.8478999999999999	0	0
YBR028C	3	3	0.9406809999999999	0	0
YBR029C	8	8	0.999464799073952	2	0.0001312426593887762
YBR030W	10	9	0.9995921233742589	2	0.0001312259421904447
YBR032W	1	1	0.6099999999999999	0	0
YBR033W	10	10	0.999918595939148	0	0
YBR034C	4	3	0.36686559	0	0
YBR035C	7	7	0.99862768993321	2	0.0001313526747938538
YBR036C	6	6	0.9964812562389999	3	0.0001974534152669603
YBR037C	3	3	0.9406809999999999	0	0
YBR038W	13	13	0.999995171192514	0	0
YBR039W	3	2	0.330681	0	0
YBR040W	4	4	0.9768655899999999	0	0
YBR041W	5	5	0.9909775801	2	0.0001323666860179598
YBR042C	1	1	0.6099999999999999	0	0
YBR043C	6	6	0.9964812562389999	2	0.0001316356101779735
YBR044C	8	7	0.3894647990739519	0	0
YBR045C	3	3	0.9406809999999999	0	0
YBR046C	1	1	0.6099999999999999	0	0
YBR047W	2	2	0.8478999999999999	0	0
YBR049C	7	7	0.99862768993321	0	0
YBR050C	2	2	0.8478999999999999	0	0
YBR051W	3	3	0.9406809999999999	0	0
YBR052C	3	3	0.9406809999999999	1	0.00006972205146906039
YBR053C	3	3	0.9406809999999999	1	0.00006972205146906039
YBR054W	9	7	0.3842875954998409	0	0
YBR055C	4	4	0.9768655899999999	0	0
YBR056C-B	2	2	0.8478999999999999	2	0.0001547026986625007
YBR056W	11	11	0.9999682524162679	3	0.0001967648741032177
YBR056W-A	2	2	0.8478999999999999	7	0.0005414594453187527
YBR057C	6	5	0.3864812562389999	0	0
YBR058C	6	6	0.9964812562389999	0	0
YBR058C-A	2	2	0.8478999999999999	4	0.0003094053973250015
YBR059C	10	10	0.999918595939148	0	0
YBR060C	8	8	0.999464799073952	0	0
YBR061C	4	4	0.9768655899999999	0	0
YBR062C	2	1	0.2379	0	0
YBR063C	2	2	0.8478999999999999	0	0
YBR064W	1	1	0.6099999999999999	0	0
YBR065C	2	2	0.8478999999999999	0	0
YBR066C	3	3	0.9406809999999999	0	0
YBR067C	2	2	0.8478999999999999	8	0.0006188107946500031
YBR068C	8	8	0.999464799073952	16	0.00104994127511021
YBR069C	10	9	0.389918595939148	0	0
YBR070C	3	3	0.9406809999999999	1	0.00006972205146906039
YBR071W	4	4	0.9768655899999999	2	0.0001342788808805665
YBR072W	2	2	0.8478999999999999	2	0.0001547026986625007
YBR073W	8	8	0.999464799073952	1	0.00006562132969438813
YBR074W	14	13	0.7620981167650799	0	0
YBR076C-A	1	1	0.6099999999999999	1	0.000107518375570438
YBR076W	4	4	0.9768655899999999	0	0
YBR077C	1	1	0.6099999999999999	2	0.000215036751140876
YBR078W	4	4	0.9768655899999999	52	0.003491250902894731
YBR079C	9	9	0.9997912716388409	5	0.0003279995082896623
YBR080C	7	7	0.99862768993321	0	0
YBR081C	11	11	0.9999682524162679	1	0.00006558829136773924
YBR082C	3	3	0.9406809999999999	22	0.001533885132319328
YBR083W	5	5	0.9909775801	0	0
YBR084C-A	2	2	0.8478999999999999	29	0.002243189130606261
YBR084W	16	16	0.9999997135599689	2	0.0001311724557689767
YBR085C-A	3	3	0.9406809999999999	0	0
YBR085W	3	3	0.9406809999999999	0	0
YBR086C	10	8	0.9969350531041959	4	0.0002631513814014216
YBR087W	3	3	0.9406809999999999	1	0.00006972205146906039
YBR088C	1	1	0.6099999999999999	5	0.0005375918778521901
YBR089W	1	1	0.6099999999999999	0	0
YBR091C	1	1	0.6099999999999999	2	0.000215036751140876
YBR092C	9	9	0.9997912716388409	9	0.0005903991149213922
YBR093C	8	8	0.999464799073952	0	0
YBR094W	5	5	0.9909775801	0	0
YBR095C	2	2	0.8478999999999999	0	0
YBR096W	2	2	0.8478999999999999	6	0.0004641080959875023
YBR097W	18	17	0.7620999564324709	0	0
YBR098W	7	7	0.99862768993321	0	0
YBR099C	3	3	0.9406809999999999	0	0
YBR101C	2	2	0.8478999999999999	1	0.00007735134933125039
YBR102C	6	6	0.9964812562389999	1	0.00006581780508898679
YBR103C-A	1	1	0.6099999999999999	0	0
YBR103W	8	8	0.999464799073952	2	0.0001312426593887762
YBR104W	3	3	0.9406809999999999	0	0
YBR105C	4	4	0.9768655899999999	0	0
YBR106W	9	9	0.9997912716388409	10	0.0006559990165793246
YBR107C	3	3	0.9406809999999999	0	0
YBR108W	10	10	0.999918595939148	0	0
YBR109W-A	1	1	0.6099999999999999	0	0
YBR110W	2	2	0.8478999999999999	0	0
YBR111W-A	2	2	0.8478999999999999	0	0
YBR112C	8	8	0.999464799073952	0	0
YBR114W	10	10	0.999918595939148	0	0
YBR115C	11	11	0.9999682524162679	1	0.00006558829136773924
YBR116C	2	2	0.8478999999999999	0	0
YBR117C	10	9	0.985806605839148	0	0
YBR118W	6	3	0.134469266139	0	0
YBR119W	2	2	0.8478999999999999	0	0
YBR121C	4	4	0.9768655899999999	17	0.001141370487484816
YBR123C	5	5	0.9909775801	2	0.0001323666860179598
YBR124W	2	2	0.8478999999999999	0	0
YBR125C	4	4	0.9768655899999999	1	0.00006713944044028329
YBR126C	4	4	0.9768655899999999	3	0.0002014183213208498
YBR127C	8	8	0.999464799073952	13	0.0008530772860270458
YBR128C	11	11	0.9999682524162679	0	0
YBR129C	1	1	0.6099999999999999	0	0
YBR130C	1	1	0.6099999999999999	1	0.000107518375570438
YBR131C-A	1	1	0.6099999999999999	0	0
YBR131W	4	4	0.9768655899999999	0	0
YBR132C	11	11	0.9999682524162679	1	0.00006558829136773924
YBR133C	5	5	0.9909775801	1	0.00006618334300897994
YBR134W	1	1	0.6099999999999999	0	0
YBR135W	3	3	0.9406809999999999	1	0.00006972205146906039
YBR136W	22	22	0.99999999899209	1	0.00006558620916407219
YBR137W	1	1	0.6099999999999999	10	0.00107518375570438
YBR138C	2	2	0.8478999999999999	1	0.00007735134933125039
YBR139W	6	6	0.9964812562389999	1	0.00006581780508898679
YBR140C	24	23	0.99987267554639	0	0
YBR141C	4	4	0.9768655899999999	0	0
YBR141W-A	1	1	0.6099999999999999	0	0
YBR143C	4	4	0.9768655899999999	6	0.0004028366426416997
YBR144C	4	4	0.9768655899999999	0	0
YBR145W	6	6	0.9964812562389999	2	0.0001316356101779735
YBR146W	5	5	0.9909775801	1	0.00006618334300897994
YBR147W	7	7	0.99862768993321	2	0.0001313526747938538
YBR148W	5	4	0.3809775800999999	0	0
YBR149W	2	2	0.8478999999999999	9	0.0006961621439812535
YBR150C	14	14	0.9999981167650799	1	0.00006558633261243904
YBR151W	5	5	0.9909775801	3	0.0001985500290269398
YBR152W	1	1	0.6099999999999999	0	0
YBR153W	2	2	0.8478999999999999	0	0
YBR154C	2	2	0.8478999999999999	3	0.0002320540479937511
YBR155W	3	2	0.330681	0	0
YBR156C	6	6	0.9964812562389999	1	0.00006581780508898679
YBR157C	3	3	0.9406809999999999	2	0.0001394441029381208
YBR158W	6	6	0.9964812562389999	0	0
YBR159W	3	3	0.9406809999999999	0	0
YBR160W	3	3	0.9406809999999999	4	0.0002788882058762416
YBR161W	2	2	0.8478999999999999	0	0
YBR162C	5	5	0.9909775801	6	0.0003971000580538796
YBR163W	5	5	0.9909775801	1	0.00006618334300897994
YBR165W	6	6	0.9964812562389999	0	0
YBR166C	7	7	0.99862768993321	1	0.00006567633739692689
YBR167C	1	1	0.6099999999999999	1	0.000107518375570438
YBR168W	7	7	0.99862768993321	0	0
YBR169C	3	3	0.9406809999999999	0	0
YBR170C	12	11	0.9999682524162679	2	0.0001311765827354784
YBR171W	1	1	0.6099999999999999	3	0.000322555126711314
YBR172C	6	5	0.7585812562389999	0	0
YBR173C	1	1	0.6099999999999999	3	0.000322555126711314
YBR174C	3	3	0.9406809999999999	0	0
YBR175W	3	3	0.9406809999999999	0	0
YBR176W	6	6	0.9964812562389999	0	0
YBR177C	3	3	0.9406809999999999	1	0.00006972205146906039
YBR178W	1	1	0.6099999999999999	0	0
YBR179C	8	8	0.999464799073952	0	0
YBR180W	6	6	0.9964812562389999	0	0
YBR182C	4	4	0.9768655899999999	1	0.00006713944044028329
YBR182C-A	2	2	0.8478999999999999	0	0
YBR183W	5	5	0.9909775801	1	0.00006618334300897994
YBR184W	7	7	0.99862768993321	0	0
YBR185C	2	2	0.8478999999999999	0	0
YBR186W	4	4	0.9768655899999999	0	0
YBR187W	3	3	0.9406809999999999	1	0.00006972205146906039
YBR189W	1	1	0.6099999999999999	35.5	0.003816902332750549
YBR190W	3	3	0.9406809999999999	0	0
YBR191W	2	2	0.8478999999999999	39	0.003016702623918765
YBR192W	2	2	0.8478999999999999	0	0
YBR193C	2	2	0.8478999999999999	0	0
YBR194W	1	1	0.6099999999999999	1	0.000107518375570438
YBR195C	9	9	0.9997912716388409	0	0
YBR196C	4	4	0.9768655899999999	16	0.001074231047044532
YBR196C-B	2	2	0.8478999999999999	0	0
YBR197C	4	4	0.9768655899999999	0	0
YBR198C	10	10	0.999918595939148	0	0
YBR199W	3	3	0.9406809999999999	1	0.00006972205146906039
YBR200W	3	3	0.9406809999999999	0	0
YBR201C-A	1	1	0.6099999999999999	0.5	0.00005375918778521901
YBR201W	6	6	0.9964812562389999	0	0
YBR202W	8	8	0.999464799073952	1	0.00006562132969438813
YBR203W	8	8	0.999464799073952	2	0.0001312426593887762
YBR204C	6	6	0.9964812562389999	1	0.00006581780508898679
YBR205W	5	4	0.8981965801	3	0.0002190596486929349
YBR206W	1	1	0.6099999999999999	1	0.000107518375570438
YBR207W	4	3	0.9406809999999999	0	0
YBR208C	19	19	0.999999983008664	0	0
YBR209W	1	1	0.6099999999999999	0	0
YBR211C	4	4	0.9768655899999999	0	0
YBR212W	12	12	0.9999876184423439	0	0
YBR213W	5	5	0.9909775801	1	0.00006618334300897994
YBR214W	9	9	0.9997912716388409	3	0.0001967997049737973
YBR215W	1	1	0.6099999999999999	0	0
YBR216C	6	6	0.9964812562389999	0	0
YBR217W	3	3	0.9406809999999999	2	0.0001394441029381208
YBR218C	14	13	0.389998116765081	1	0.000168170578981215
YBR219C	3	2	0.330681	0	0
YBR220C	12	11	0.3899876184423439	0	0
YBR221C	5	5	0.9909775801	3	0.0001985500290269398
YBR221W-A	3	3	0.9406809999999999	0	0
YBR222C	6	6	0.9964812562389999	0	0
YBR223C	5	5	0.9909775801	0	0
YBR223W-A	3	3	0.9406809999999999	0	0
YBR224W	1	1	0.6099999999999999	0	0
YBR225W	5	5	0.9909775801	0	0
YBR226C	2	2	0.8478999999999999	0	0
YBR227C	3	3	0.9406809999999999	1	0.00006972205146906039
YBR228W	6	6	0.9964812562389999	0	0
YBR229C	12	12	0.9999876184423439	0	0
YBR230W-A	3	3	0.9406809999999999	0	0
YBR231C	3	3	0.9406809999999999	3	0.0002091661544071812
YBR233W	3	3	0.9406809999999999	0	0
YBR234C	8	8	0.999464799073952	2	0.0001312426593887762
YBR235W	14	13	0.9944944406260799	0	0
YBR236C	4	4	0.9768655899999999	1	0.00006713944044028329
YBR237W	12	12	0.9999876184423439	0	0
YBR238C	8	8	0.999464799073952	0	0
YBR239C	12	12	0.9999876184423439	0	0
YBR240C	9	9	0.9997912716388409	0	0
YBR241C	9	9	0.9997912716388409	1	0.00006559990165793246
YBR242W	3	3	0.9406809999999999	4	0.0002788882058762416
YBR243C	5	5	0.9909775801	1	0.00006618334300897994
YBR244W	3	3	0.9406809999999999	4	0.0002788882058762416
YBR245C	10	10	0.999918595939148	2	0.000131183097032748
YBR246W	10	10	0.999918595939148	1	0.000065591548516374
YBR247C	3	3	0.9406809999999999	1	0.00006972205146906039
YBR248C	2	2	0.8478999999999999	0	0
YBR249C	5	5	0.9909775801	4	0.0002647333720359197
YBR250W	4	4	0.9768655899999999	0	0
YBR251W	3	3	0.9406809999999999	2	0.0001394441029381208
YBR253W	1	1	0.6099999999999999	0	0
YBR254C	2	2	0.8478999999999999	3	0.0002320540479937511
YBR255C-A	3	3	0.9406809999999999	0	0
YBR255W	11	11	0.9999682524162679	1	0.00006558829136773924
YBR256C	3	3	0.9406809999999999	5	0.0003486102573453019
YBR257W	1	1	0.6099999999999999	1	0.000107518375570438
YBR258C	1	1	0.6099999999999999	0	0
YBR259W	7	7	0.99862768993321	0	0
YBR260C	4	4	0.9768655899999999	0	0
YBR261C	2	2	0.8478999999999999	1	0.00007735134933125039
YBR262C	5	5	0.9909775801	2	0.0001323666860179598
YBR263W	3	3	0.9406809999999999	5	0.0003486102573453019
YBR264C	2	2	0.8478999999999999	0	0
YBR265W	7	6	0.76072768993321	1	0.00008621509373968693
YBR266C	4	4	0.9768655899999999	0	0
YBR267W	6	6	0.9964812562389999	1	0.00006581780508898679
YBR268W	1	1	0.6099999999999999	1	0.000107518375570438
YBR270C	5	5	0.9909775801	0	0
YBR271W	10	10	0.999918595939148	0	0
YBR272C	3	3	0.9406809999999999	1	0.00006972205146906039
YBR273C	3	3	0.9406809999999999	0	0
YBR274W	4	4	0.9768655899999999	2	0.0001342788808805665
YBR275C	18	18	0.9999999564324709	0	0
YBR276C	8	8	0.999464799073952	0	0
YBR277C	3	3	0.9406809999999999	0	0
YBR278W	2	2	0.8478999999999999	1	0.00007735134933125039
YBR279W	5	5	0.9909775801	0	0
YBR280C	9	9	0.9997912716388409	1	0.00006559990165793246
YBR281C	10	10	0.999918595939148	0	0
YBR282W	1	1	0.6099999999999999	1	0.000107518375570438
YBR284W	7	7	0.99862768993321	1	0.00006567633739692689
YBR285W	1	1	0.6099999999999999	0	0
YBR286W	8	8	0.999464799073952	18	0.001181183934498986
YBR287W	5	4	0.7530775801	4	0.0003483636259056237
YBR288C	8	6	0.387318365379742	0	0
YBR289W	7	7	0.99862768993321	0	0
YBR290W	3	2	0.330681	0	0
YBR291C	4	4	0.9768655899999999	1	0.00006713944044028329
YBR292C	1	1	0.6099999999999999	0	0
YBR293W	4	4	0.9768655899999999	0	0
YBR294W	8	7	0.9939611229349519	0	0
YBR295W	12	12	0.9999876184423439	1	0.00006558702116745127
YBR296C	8	8	0.999464799073952	1	0.00006562132969438813
YBR297W	5	4	0.9768655899999999	0	0
YBR298C	9	9	0.9997912716388409	0	0
YBR298C-A	1	1	0.6099999999999999	0	0
YBR299W	7	6	0.38862768993321	0	0
YBR301W	2	1	0.2379	0	0
YBR302C	5	3	0.2881965800999999	0	0
YCL001W-B	2	2	0.8478999999999999	0	0
YCL002C	2	2	0.8478999999999999	1	0.00007735134933125039
YCL004W	4	4	0.9768655899999999	0	0
YCL005W	6	6	0.9964812562389999	0	0
YCL005W-A	2	2	0.8478999999999999	8	0.0006188107946500031
YCL007C	2	2	0.8478999999999999	1	0.00007735134933125039
YCL008C	8	8	0.999464799073952	1	0.00006562132969438813
YCL009C	4	4	0.9768655899999999	7	0.000469976083081983
YCL010C	3	3	0.9406809999999999	0	0
YCL011C	3	3	0.9406809999999999	5	0.0003486102573453019
YCL014W	7	7	0.99862768993321	3	0.0001970290121907807
YCL016C	10	10	0.999918595939148	0	0
YCL017C	4	4	0.9768655899999999	0	0
YCL018W	6	5	0.7585812562389999	43	0.003717738828922566
YCL019W	24	8	0.095400675334063	0	0
YCL020W	8	3	0.2749216991407419	0	0
YCL021W-A	1	1	0.6099999999999999	0	0
YCL022C	2	2	0.8478999999999999	0	0
YCL023C	4	4	0.9768655899999999	0	0
YCL024W	6	5	0.7585812562389999	0	0
YCL025C	10	10	0.999918595939148	1	0.000065591548516374
YCL026C-A	2	2	0.8478999999999999	0	0
YCL026C-B	1	1	0.6099999999999999	0	0
YCL027W	4	4	0.9768655899999999	0	0
YCL028W	6	6	0.9964812562389999	1	0.00006581780508898679
YCL029C	6	6	0.9964812562389999	0	0
YCL030C	5	4	0.3809775800999999	0	0
YCL031C	7	7	0.99862768993321	0	0
YCL032W	3	3	0.9406809999999999	0	0
YCL033C	1	1	0.6099999999999999	1	0.000107518375570438
YCL034W	5	5	0.9909775801	1	0.00006618334300897994
YCL035C	3	3	0.9406809999999999	0	0
YCL036W	11	10	0.997821818722058	0	0
YCL037C	3	3	0.9406809999999999	0	0
YCL038C	4	4	0.9768655899999999	0	0
YCL039W	8	8	0.999464799073952	0	0
YCL040W	6	6	0.9964812562389999	13	0.0008556314661568283
YCL041C	2	1	0.2379	0	0
YCL043C	11	10	0.99984092811596	20	0.00131193287359328
YCL044C	7	7	0.99862768993321	0	0
YCL045C	5	5	0.9909775801	0	0
YCL047C	5	5	0.9909775801	1	0.00006618334300897994
YCL048W	8	7	0.9973183653797419	2	0.0001315251205125344
YCL048W-A	1	1	0.6099999999999999	1	0.000107518375570438
YCL049C	2	1	0.2379	0	0
YCL050C	4	4	0.9768655899999999	1	0.00006713944044028329
YCL051W	6	6	0.9964812562389999	0	0
YCL052C	4	4	0.9768655899999999	0	0
YCL054W	12	12	0.9999876184423439	0	0
YCL055W	2	2	0.8478999999999999	0	0
YCL057C-A	3	3	0.9406809999999999	7	0.0004880543602834228
YCL057W	8	8	0.999464799073952	1	0.00006562132969438813
YCL058C	2	2	0.8478999999999999	0	0
YCL058W-A	2	2	0.8478999999999999	2	0.0001547026986625007
YCL059C	4	4	0.9768655899999999	3	0.0002014183213208498
YCL061C	8	7	0.9939611229349519	0	0
YCL063W	4	4	0.9768655899999999	0	0
YCL064C	7	7	0.99862768993321	0	0
YCL066W	1	1	0.6099999999999999	0	0
YCL068C	4	4	0.9768655899999999	0	0
YCL069W	6	4	0.350296666239	0	0
YCL073C	9	9	0.9997912716388409	0	0
YCL074W	5	5	0.9909775801	0	0
YCL075W	3	3	0.9406809999999999	0	0
YCL076W	2	2	0.8478999999999999	0	0
YCR001W	3	3	0.9406809999999999	0	0
YCR002C	1	1	0.6099999999999999	3	0.000322555126711314
YCR003W	1	1	0.6099999999999999	1	0.000107518375570438
YCR004C	2	2	0.8478999999999999	7	0.0005414594453187527
YCR005C	9	9	0.9997912716388409	3	0.0001967997049737973
YCR006C	2	2	0.8478999999999999	0	0
YCR007C	2	2	0.8478999999999999	0	0
YCR008W	8	8	0.999464799073952	0	0
YCR009C	1	1	0.6099999999999999	2	0.000215036751140876
YCR010C	4	4	0.9768655899999999	0	0
YCR011C	9	9	0.9997912716388409	3	0.0001967997049737973
YCR012W	1	1	0.6099999999999999	221	0.0237615610010668
YCR013C	1	1	0.6099999999999999	60	0.006451102534226281
YCR014C	4	4	0.9768655899999999	0	0
YCR015C	2	2	0.8478999999999999	0	0
YCR017C	16	16	0.9999997135599689	0	0
YCR018C	2	2	0.8478999999999999	2	0.0001547026986625007
YCR018C-A	1	1	0.6099999999999999	1	0.000107518375570438
YCR019W	6	6	0.9964812562389999	2	0.0001316356101779735
YCR020C	3	3	0.9406809999999999	0	0
YCR020C-A	2	2	0.8478999999999999	2	0.0001547026986625007
YCR021C	5	5	0.9909775801	3	0.0001985500290269398
YCR022C	1	1	0.6099999999999999	0	0
YCR023C	7	7	0.99862768993321	0	0
YCR024C	5	5	0.9909775801	0	0
YCR026C	6	6	0.9964812562389999	0	0
YCR027C	1	1	0.6099999999999999	0	0
YCR028C	12	12	0.9999876184423439	1	0.00006558702116745127
YCR028C-A	2	2	0.8478999999999999	6	0.0004641080959875023
YCR030C	6	6	0.9964812562389999	1	0.00006581780508898679
YCR031C	3	2	0.7027809999999999	47	0.004386219643963707
YCR032W	16	16	0.9999997135599689	0	0
YCR033W	13	13	0.999995171192514	1	0.00006558652580267396
YCR034W	4	4	0.9768655899999999	0	0
YCR035C	1	1	0.6099999999999999	0	0
YCR036W	5	5	0.9909775801	3	0.0001985500290269398
YCR037C	9	9	0.9997912716388409	1	0.00006559990165793246
YCR038C	6	6	0.9964812562389999	0	0
YCR038W-A	1	1	0.6099999999999999	1	0.000107518375570438
YCR040W	1	1	0.6099999999999999	0	0
YCR042C	18	18	0.9999999564324709	3	0.0001967586358661891
YCR043C	3	3	0.9406809999999999	2	0.0001394441029381208
YCR044C	12	11	0.3899876184423439	0	0
YCR045C	6	6	0.9964812562389999	0	0
YCR045W-A	2	2	0.8478999999999999	0	0
YCR046C	2	2	0.8478999999999999	1	0.00007735134933125039
YCR047C	4	4	0.9768655899999999	0	0
YCR047W-A	2	2	0.8478999999999999	1	0.00007735134933125039
YCR048W	15	13	0.9999723467621349	0	0
YCR049C	3	3	0.9406809999999999	0	0
YCR050C	3	3	0.9406809999999999	0	0
YCR051W	6	5	0.3864812562389999	0	0
YCR052W	4	2	0.7027809999999999	0	0
YCR053W	1	1	0.6099999999999999	1	0.000107518375570438
YCR054C	9	9	0.9997912716388409	0	0
YCR057C	10	10	0.999918595939148	1	0.000065591548516374
YCR059C	10	10	0.999918595939148	5	0.00032795774258187
YCR060W	3	3	0.9406809999999999	1	0.00006972205146906039
YCR061W	18	18	0.9999999564324709	1	0.00006558621195539639
YCR063W	3	3	0.9406809999999999	0	0
YCR064C	1	1	0.6099999999999999	0	0
YCR065W	5	5	0.9909775801	0	0
YCR066W	6	6	0.9964812562389999	1	0.00006581780508898679
YCR067C	7	7	0.99862768993321	1	0.00006567633739692689
YCR068W	8	8	0.999464799073952	0	0
YCR069W	7	6	0.90584668993321	3	0.0002172096332420324
YCR071C	2	2	0.8478999999999999	0	0
YCR072C	7	7	0.99862768993321	0	0
YCR073C	10	8	0.1520185959391479	0	0
YCR073W-A	6	6	0.9964812562389999	0	0
YCR075C	6	6	0.9964812562389999	0	0
YCR076C	5	5	0.9909775801	0	0
YCR077C	6	5	0.960296666239	0	0
YCR079W	1	1	0.6099999999999999	0	0
YCR081C-A	2	2	0.8478999999999999	0	0
YCR081W	16	16	0.9999997135599689	0	0
YCR083W	1	1	0.6099999999999999	0	0
YCR087C-A	2	1	0.2379	0	0
YCR087W	2	2	0.8478999999999999	0	0
YCR088W	2	2	0.8478999999999999	1	0.00007735134933125039
YCR089W	7	7	0.99862768993321	0	0
YCR090C	2	2	0.8478999999999999	5	0.0003867567466562519
YCR091W	14	14	0.9999981167650799	0	0
YCR092C	9	9	0.9997912716388409	0	0
YCR093W	16	15	0.3899997135599689	0	0
YCR094W	5	5	0.9909775801	0	0
YCR095C	1	1	0.6099999999999999	3	0.000322555126711314
YCR095W-A	2	2	0.8478999999999999	0	0
YCR097W	1	1	0.6099999999999999	0	0
YCR098C	4	4	0.9768655899999999	0	0
YCR099C	6	6	0.9964812562389999	0	0
YCR100C	4	4	0.9768655899999999	0	0
YCR101C	3	3	0.9406809999999999	0	0
YCR102C	3	2	0.330681	0	0
YCR102W-A	1	1	0.6099999999999999	1	0.000107518375570438
YCR104W	2	2	0.8478999999999999	0	0
YCR105W	6	6	0.9964812562389999	0	0
YCR106W	8	8	0.999464799073952	0	0
YCR107W	5	4	0.7530775801	0	0
YCR108C	2	2	0.8478999999999999	0	0
YDL001W	9	9	0.9997912716388409	1	0.00006559990165793246
YDL003W	3	3	0.9406809999999999	0	0
YDL004W	1	1	0.6099999999999999	2	0.000215036751140876
YDL005C	1	1	0.6099999999999999	1	0.000107518375570438
YDL006W	3	3	0.9406809999999999	0	0
YDL007W	5	5	0.9909775801	2	0.0001323666860179598
YDL008W	3	3	0.9406809999999999	2	0.0001394441029381208
YDL009C	1	1	0.6099999999999999	0	0
YDL010W	3	3	0.9406809999999999	4	0.0002788882058762416
YDL012C	1	1	0.6099999999999999	2	0.000215036751140876
YDL013W	3	3	0.9406809999999999	0	0
YDL014W	3	3	0.9406809999999999	7	0.0004880543602834228
YDL015C	4	4	0.9768655899999999	0	0
YDL016C	1	1	0.6099999999999999	3	0.000322555126711314
YDL017W	6	6	0.9964812562389999	0	0
YDL018C	1	1	0.6099999999999999	0	0
YDL019C	10	10	0.999918595939148	0	0
YDL020C	5	5	0.9909775801	2	0.0001323666860179598
YDL021W	9	9	0.9997912716388409	4	0.0002623996066317298
YDL022C-A	2	2	0.8478999999999999	0	0
YDL022W	4	4	0.9768655899999999	1	0.00006713944044028329
YDL023C	1	1	0.6099999999999999	0	0
YDL024C	7	7	0.99862768993321	0	0
YDL025C	3	2	0.330681	0	0
YDL026W	1	1	0.6099999999999999	0	0
YDL027C	3	3	0.9406809999999999	1	0.00006972205146906039
YDL028C	9	9	0.9997912716388409	1	0.00006559990165793246
YDL029W	2	2	0.8478999999999999	3	0.0002320540479937511
YDL030W	4	4	0.9768655899999999	0	0
YDL031W	6	5	0.3864812562389999	0	0
YDL032W	1	1	0.6099999999999999	0	0
YDL033C	6	6	0.9964812562389999	0	0
YDL034W	2	2	0.8478999999999999	0	0
YDL035C	9	9	0.9997912716388409	0	0
YDL036C	4	4	0.9768655899999999	0	0
YDL037C	3	3	0.9406809999999999	0	0
YDL038C	1	1	0.6099999999999999	1	0.000107518375570438
YDL039C	2	2	0.8478999999999999	1	0.00007735134933125039
YDL040C	9	9	0.9997912716388409	3	0.0001967997049737973
YDL041W	1	1	0.6099999999999999	0	0
YDL042C	3	3	0.9406809999999999	0	0
YDL043C	4	4	0.9768655899999999	0	0
YDL044C	4	4	0.9768655899999999	0	0
YDL045C	3	3	0.9406809999999999	0	0
YDL045W-A	2	2	0.8478999999999999	3	0.0002320540479937511
YDL046W	2	2	0.8478999999999999	1	0.00007735134933125039
YDL047W	4	4	0.9768655899999999	3	0.0002014183213208498
YDL048C	5	5	0.9909775801	0	0
YDL049C	3	3	0.9406809999999999	0	0
YDL051W	1	1	0.6099999999999999	7	0.0007526286289930661
YDL054C	9	9	0.9997912716388409	0	0
YDL055C	3	2	0.330681	2	0.0003966735863141045
YDL056W	13	13	0.999995171192514	1	0.00006558652580267396
YDL057W	4	4	0.9768655899999999	0	0
YDL058W	13	13	0.999995171192514	1	0.00006558652580267396
YDL059C	2	2	0.8478999999999999	1	0.00007735134933125039
YDL060W	10	10	0.999918595939148	2	0.000131183097032748
YDL063C	5	5	0.9909775801	1	0.00006618334300897994
YDL064W	2	2	0.8478999999999999	1	0.00007735134933125039
YDL066W	6	6	0.9964812562389999	0	0
YDL067C	4	3	0.36686559	0	0
YDL068W	1	1	0.6099999999999999	0	0
YDL069C	3	3	0.9406809999999999	0	0
YDL070W	2	2	0.8478999999999999	3	0.0002320540479937511
YDL071C	1	1	0.6099999999999999	0	0
YDL072C	3	3	0.9406809999999999	4	0.0002788882058762416
YDL073W	12	11	0.999860294142038	0	0
YDL074C	7	7	0.99862768993321	1	0.00006567633739692689
YDL075W	1	1	0.6099999999999999	58	0.006236065783085405
YDL076C	2	2	0.8478999999999999	0	0
YDL077C	9	9	0.9997912716388409	0	0
YDL078C	2	2	0.8478999999999999	6	0.0004641080959875023
YDL079C	7	7	0.99862768993321	0	0
YDL080C	9	9	0.9997912716388409	1	0.00006559990165793246
YDL083C	1	1	0.6099999999999999	32	0.003440588018254016
YDL084W	4	4	0.9768655899999999	2	0.0001342788808805665
YDL085C-A	1	1	0.6099999999999999	4	0.0004300735022817521
YDL085W	4	4	0.9768655899999999	0	0
YDL086C-A	2	2	0.8478999999999999	0	0
YDL086W	3	3	0.9406809999999999	11	0.0007669425661596643
YDL088C	6	5	0.3864812562389999	0	0
YDL089W	4	4	0.9768655899999999	0	0
YDL090C	3	3	0.9406809999999999	0	0
YDL091C	5	5	0.9909775801	0	0
YDL092W	2	2	0.8478999999999999	0	0
YDL093W	15	15	0.999999265538381	2	0.0001311725145371117
YDL094C	1	1	0.6099999999999999	0	0
YDL095W	17	17	0.999999888288388	1	0.00006558621642470916
YDL096C	5	5	0.9909775801	0	0
YDL097C	6	6	0.9964812562389999	0	0
YDL098C	1	1	0.6099999999999999	0	0
YDL099W	1	1	0.6099999999999999	3	0.000322555126711314
YDL100C	7	7	0.99862768993321	7	0.0004597343617784883
YDL101C	6	6	0.9964812562389999	4	0.0002632712203559471
YDL102W	9	8	0.3897912716388409	0	0
YDL103C	6	6	0.9964812562389999	2	0.0001316356101779735
YDL104C	3	3	0.9406809999999999	0	0
YDL105W	4	4	0.9768655899999999	0	0
YDL106C	6	5	0.9037002562389999	0	0
YDL107W	6	6	0.9964812562389999	0	0
YDL108W	2	2	0.8478999999999999	1	0.00007735134933125039
YDL109C	8	8	0.999464799073952	0	0
YDL110C	4	4	0.9768655899999999	4	0.0002685577617611331
YDL111C	3	3	0.9406809999999999	1	0.00006972205146906039
YDL112W	12	12	0.9999876184423439	0	0
YDL113C	9	9	0.9997912716388409	2	0.0001311998033158649
YDL114W	2	2	0.8478999999999999	0	0
YDL115C	2	2	0.8478999999999999	2	0.0001547026986625007
YDL116W	1	1	0.6099999999999999	1	0.000107518375570438
YDL117W	6	5	0.9909775801	0	0
YDL118W	2	2	0.8478999999999999	0	0
YDL119C	6	6	0.9964812562389999	0	0
YDL120W	2	2	0.8478999999999999	5	0.0003867567466562519
YDL121C	2	2	0.8478999999999999	4	0.0003094053973250015
YDL122W	4	4	0.9768655899999999	1	0.00006713944044028329
YDL123W	3	3	0.9406809999999999	0	0
YDL124W	3	3	0.9406809999999999	11	0.0007669425661596643
YDL125C	4	4	0.9768655899999999	0	0
YDL126C	8	8	0.999464799073952	3	0.0001968639890831644
YDL127W	2	2	0.8478999999999999	0	0
YDL128W	6	6	0.9964812562389999	1	0.00006581780508898679
YDL129W	3	2	0.8478999999999999	0	0
YDL130W-A	2	2	0.8478999999999999	7	0.0005414594453187527
YDL131W	7	6	0.90584668993321	5	0.0003620160554033873
YDL132W	9	9	0.9997912716388409	0	0
YDL133W	2	2	0.8478999999999999	1	0.00007735134933125039
YDL134C	7	7	0.99862768993321	1	0.00006567633739692689
YDL135C	1	1	0.6099999999999999	1	0.000107518375570438
YDL137W	4	3	0.8840845899999999	16	0.00118696712671745
YDL138W	4	4	0.9768655899999999	0	0
YDL139C	4	4	0.9768655899999999	1	0.00006713944044028329
YDL140C	15	14	0.9858872754383809	1	0.00006652505893110739
YDL141W	7	7	0.99862768993321	0	0
YDL142C	4	4	0.9768655899999999	0	0
YDL143W	5	5	0.9909775801	2	0.0001323666860179598
YDL144C	5	5	0.9909775801	0	0
YDL145C	6	5	0.960296666239	2	0.0001365957238086339
YDL146W	3	3	0.9406809999999999	0	0
YDL147W	3	3	0.9406809999999999	7	0.0004880543602834228
YDL148C	7	7	0.99862768993321	2	0.0001313526747938538
YDL149W	14	14	0.9999981167650799	1	0.00006558633261243904
YDL150W	3	2	0.7027809999999999	2	0.0001866476444239875
YDL151C	1	1	0.6099999999999999	0	0
YDL152W	1	1	0.6099999999999999	1	0.000107518375570438
YDL153C	5	4	0.3809775800999999	2	0.0003443048227706835
YDL155W	7	7	0.99862768993321	2	0.0001313526747938538
YDL156W	3	3	0.9406809999999999	0	0
YDL157C	1	1	0.6099999999999999	2	0.000215036751140876
YDL158C	3	3	0.9406809999999999	0	0
YDL159C-B	2	2	0.8478999999999999	0	0
YDL159W	7	7	0.99862768993321	0	0
YDL160C	7	7	0.99862768993321	2	0.0001313526747938538
YDL160C-A	2	2	0.8478999999999999	1	0.00007735134933125039
YDL161W	3	3	0.9406809999999999	1	0.00006972205146906039
YDL162C	2	2	0.8478999999999999	0	0
YDL163W	3	3	0.9406809999999999	0	0
YDL164C	10	10	0.999918595939148	0	0
YDL165W	2	2	0.8478999999999999	0	0
YDL166C	4	4	0.9768655899999999	1	0.00006713944044028329
YDL167C	10	9	0.9944149198001479	0	0
YDL168W	3	3	0.9406809999999999	6	0.0004183323088143624
YDL169C	4	4	0.9768655899999999	0	0
YDL170W	9	9	0.9997912716388409	0	0
YDL171C	25	25	0.999999999940212	1	0.00006558620910188846
YDL172C	1	1	0.6099999999999999	0	0
YDL173W	2	2	0.8478999999999999	4	0.0003094053973250015
YDL174C	11	11	0.9999682524162679	0	0
YDL175C	3	3	0.9406809999999999	1	0.00006972205146906039
YDL176W	9	9	0.9997912716388409	0	0
YDL177C	4	3	0.8840845899999999	0	0
YDL178W	7	6	0.38862768993321	0	0
YDL179W	2	2	0.8478999999999999	0	0
YDL180W	8	8	0.999464799073952	0	0
YDL181W	1	1	0.6099999999999999	0	0
YDL182W	3	2	0.330681	0	0
YDL183C	4	4	0.9768655899999999	0	0
YDL184C	1	1	0.6099999999999999	247	0.02655703876589819
YDL185C-A	1	1	0.6099999999999999	0	0
YDL185W	13	13	0.999995171192514	14	0.0009182113612374355
YDL186W	1	1	0.6099999999999999	0	0
YDL188C	7	7	0.99862768993321	0	0
YDL189W	4	4	0.9768655899999999	0	0
YDL190C	7	6	0.38862768993321	0	0
YDL192W	3	2	0.8478999999999999	18	0.001392324287962507
YDL193W	2	2	0.8478999999999999	3	0.0002320540479937511
YDL194W	4	4	0.9768655899999999	1	0.00006713944044028329
YDL195W	13	13	0.999995171192514	1	0.00006558652580267396
YDL197C	4	4	0.9768655899999999	1	0.00006713944044028329
YDL198C	1	1	0.6099999999999999	0	0
YDL199C	6	6	0.9964812562389999	2	0.0001316356101779735
YDL200C	1	1	0.6099999999999999	2	0.000215036751140876
YDL201W	3	3	0.9406809999999999	0	0
YDL202W	2	2	0.8478999999999999	0	0
YDL203C	7	6	0.38862768993321	0	0
YDL204W	5	4	0.3809775800999999	0	0
YDL205C	7	7	0.99862768993321	1	0.00006567633739692689
YDL206W	7	7	0.99862768993321	0	0
YDL207W	3	3	0.9406809999999999	0	0
YDL208W	1	1	0.6099999999999999	0	0
YDL209C	2	2	0.8478999999999999	0	0
YDL210W	8	8	0.999464799073952	0	0
YDL211C	2	2	0.8478999999999999	0	0
YDL212W	3	3	0.9406809999999999	8	0.0005577764117524831
YDL213C	3	3	0.9406809999999999	0	0
YDL214C	6	6	0.9964812562389999	0	0
YDL215C	15	15	0.999999265538381	2	0.0001311725145371117
YDL216C	9	9	0.9997912716388409	1	0.00006559990165793246
YDL217C	5	5	0.9909775801	0	0
YDL218W	1	1	0.6099999999999999	0	0
YDL219W	2	2	0.8478999999999999	1	0.00007735134933125039
YDL220C	7	6	0.76072768993321	1	0.00008621509373968693
YDL221W	1	1	0.6099999999999999	0	0
YDL222C	3	3	0.9406809999999999	0	0
YDL223C	16	16	0.9999997135599689	0	0
YDL224C	10	10	0.999918595939148	1	0.000065591548516374
YDL225W	6	6	0.9964812562389999	0	0
YDL226C	2	2	0.8478999999999999	1	0.00007735134933125039
YDL227C	2	2	0.8478999999999999	0	0
YDL228C	3	3	0.9406809999999999	1	0.00006972205146906039
YDL229W	5	5	0.9909775801	44	0.002912067092395117
YDL230W	4	4	0.9768655899999999	0	0
YDL231C	8	7	0.3894647990739519	0	0
YDL232W	2	2	0.8478999999999999	0	0
YDL233W	7	7	0.99862768993321	3	0.0001970290121907807
YDL234C	11	9	0.152068252416268	3	0.001293883661892156
YDL235C	1	1	0.6099999999999999	2	0.000215036751140876
YDL236W	2	2	0.8478999999999999	5	0.0003867567466562519
YDL237W	2	2	0.8478999999999999	3	0.0002320540479937511
YDL238C	4	4	0.9768655899999999	0	0
YDL239C	6	6	0.9964812562389999	0	0
YDL240W	7	7	0.99862768993321	0	0
YDL241W	3	3	0.9406809999999999	3	0.0002091661544071812
YDL242W	2	2	0.8478999999999999	0	0
YDL243C	7	6	0.38862768993321	0	0
YDL244W	2	2	0.8478999999999999	0	0
YDL245C	13	13	0.999995171192514	0	0
YDL246C	4	3	0.36686559	0	0
YDL247W	9	9	0.9997912716388409	0	0
YDL247W-A	1	1	0.6099999999999999	0	0
YDL248W	3	1	0.092781	0	0
YDR001C	3	3	0.9406809999999999	7	0.0004880543602834228
YDR002W	1	1	0.6099999999999999	18	0.001935330760267884
YDR003W	2	2	0.8478999999999999	0.5	0.00003867567466562519
YDR003W-A	1	1	0.6099999999999999	0.5	0.00005375918778521901
YDR004W	3	3	0.9406809999999999	0	0
YDR005C	2	2	0.8478999999999999	0	0
YDR006C	7	7	0.99862768993321	1	0.00006567633739692689
YDR007W	1	1	0.6099999999999999	0	0
YDR009W	7	7	0.99862768993321	0	0
YDR010C	1	1	0.6099999999999999	0	0
YDR011W	12	10	0.999918595939148	0	0
YDR013W	4	4	0.9768655899999999	0	0
YDR014W	4	4	0.9768655899999999	0	0
YDR014W-A	1	1	0.6099999999999999	0	0
YDR017C	12	11	0.7620876184423439	1	0.00008606124481069645
YDR018C	6	6	0.9964812562389999	0	0
YDR019C	5	5	0.9909775801	1	0.00006618334300897994
YDR020C	4	4	0.9768655899999999	0	0
YDR021W	7	7	0.99862768993321	0	0
YDR022C	1	1	0.6099999999999999	0	0
YDR023W	5	4	0.3809775800999999	3	0.0005164572341560253
YDR024W	3	2	0.8478999999999999	8	0.0006188107946500031
YDR026C	5	5	0.9909775801	1	0.00006618334300897994
YDR027C	14	13	0.389998116765081	0	0
YDR028C	17	17	0.999999888288388	2	0.0001311724328494183
YDR030C	4	4	0.9768655899999999	0	0
YDR031W	3	3	0.9406809999999999	0	0
YDR032C	2	2	0.8478999999999999	32	0.002475243178600012
YDR033W	6	5	0.7585812562389999	13	0.001123967552930078
YDR034C	6	6	0.9964812562389999	0	0
YDR034C-A	1	1	0.6099999999999999	0	0
YDR034C-C	8	3	0.2749216991407419	0	0
YDR034C-D	25	9	0.095438470498642	0	0
YDR035W	4	4	0.9768655899999999	2	0.0001342788808805665
YDR036C	9	8	0.3897912716388409	0	0
YDR037W	10	10	0.999918595939148	10	0.0006559154851637401
YDR038C	11	9	0.9944149198001479	0	0
YDR039C	12	10	0.997821818722058	0	0
YDR040C	16	15	0.99785327986576	0	0
YDR042C	1	1	0.6099999999999999	0	0
YDR043C	2	2	0.8478999999999999	0	0
YDR044W	3	3	0.9406809999999999	0	0
YDR045C	3	3	0.9406809999999999	5	0.0003486102573453019
YDR046C	7	7	0.99862768993321	3	0.0001970290121907807
YDR047W	7	7	0.99862768993321	2	0.0001313526747938538
YDR048C	1	1	0.6099999999999999	0	0
YDR049W	4	4	0.9768655899999999	0	0
YDR051C	9	9	0.9997912716388409	1	0.00006559990165793246
YDR052C	8	7	0.3894647990739519	0	0
YDR053W	1	1	0.6099999999999999	0	0
YDR054C	3	3	0.9406809999999999	6	0.0004183323088143624
YDR055W	5	5	0.9909775801	8	0.0005294667440718395
YDR056C	3	3	0.9406809999999999	4	0.0002788882058762416
YDR057W	8	8	0.999464799073952	0	0
YDR058C	3	3	0.9406809999999999	0	0
YDR059C	1	1	0.6099999999999999	3	0.000322555126711314
YDR060W	6	6	0.9964812562389999	1	0.00006581780508898679
YDR061W	5	5	0.9909775801	0	0
YDR062W	9	9	0.9997912716388409	4	0.0002623996066317298
YDR063W	2	2	0.8478999999999999	1	0.00007735134933125039
YDR064W	1	1	0.6099999999999999	30	0.00322555126711314
YDR065W	4	4	0.9768655899999999	0	0
YDR066C	2	2	0.8478999999999999	0	0
YDR067C	2	2	0.8478999999999999	2	0.0001547026986625007
YDR068W	3	3	0.9406809999999999	1	0.00006972205146906039
YDR069C	10	8	0.7616921233742589	0	0
YDR070C	1	1	0.6099999999999999	1	0.000107518375570438
YDR071C	2	2	0.8478999999999999	6	0.0004641080959875023
YDR072C	9	9	0.9997912716388409	3	0.0001967997049737973
YDR073W	2	1	0.6099999999999999	0	0
YDR074W	14	14	0.9999981167650799	2	0.0001311726652248781
YDR075W	4	4	0.9768655899999999	0	0
YDR076W	3	3	0.9406809999999999	0	0
YDR077W	3	3	0.9406809999999999	42	0.002928326161700536
YDR078C	3	3	0.9406809999999999	0	0
YDR079C-A	4	4	0.9768655899999999	3	0.0002014183213208498
YDR079W	1	1	0.6099999999999999	2	0.000215036751140876
YDR080W	11	11	0.9999682524162679	2	0.0001311765827354784
YDR081C	8	8	0.999464799073952	0	0
YDR082W	8	7	0.3894647990739519	0	0
YDR083W	3	3	0.9406809999999999	1	0.00006972205146906039
YDR084C	2	2	0.8478999999999999	0	0
YDR085C	8	8	0.999464799073952	0	0
YDR087C	2	2	0.8478999999999999	2	0.0001547026986625007
YDR088C	3	3	0.9406809999999999	1	0.00006972205146906039
YDR089W	13	12	0.9999876184423439	0	0
YDR090C	4	4	0.9768655899999999	0	0
YDR091C	3	3	0.9406809999999999	0	0
YDR092W	1	1	0.6099999999999999	2	0.000215036751140876
YDR093W	18	18	0.9999999564324709	0	0
YDR094W	1	1	0.6099999999999999	0	0
YDR095C	1	1	0.6099999999999999	0	0
YDR096W	9	9	0.9997912716388409	0	0
YDR097C	10	10	0.999918595939148	0	0
YDR098C	3	3	0.9406809999999999	2	0.0001394441029381208
YDR098C-A	6	1	0.01411199009999999	0	0
YDR098C-B	22	5	0.0929609303922317	0	0
YDR099W	3	3	0.9406809999999999	1	0.00006972205146906039
YDR100W	3	3	0.9406809999999999	3	0.0002091661544071812
YDR101C	4	4	0.9768655899999999	3	0.0002014183213208498
YDR102C	2	2	0.8478999999999999	0	0
YDR103W	3	3	0.9406809999999999	1	0.00006972205146906039
YDR104C	11	10	0.9071872524162679	1	0.00007229621990749997
YDR105C	9	9	0.9997912716388409	0	0
YDR106W	3	3	0.9406809999999999	0	0
YDR107C	4	4	0.9768655899999999	1	0.00006713944044028329
YDR108W	7	7	0.99862768993321	0	0
YDR109C	6	6	0.9964812562389999	0	0
YDR110W	5	5	0.9909775801	0	0
YDR111C	8	8	0.999464799073952	0	0
YDR112W	1	1	0.6099999999999999	0	0
YDR113C	2	2	0.8478999999999999	0	0
YDR114C	2	2	0.8478999999999999	0	0
YDR115W	1	1	0.6099999999999999	1	0.000107518375570438
YDR116C	2	2	0.8478999999999999	0	0
YDR117C	3	3	0.9406809999999999	0	0
YDR118W	7	7	0.99862768993321	0	0
YDR118W-A	1	1	0.6099999999999999	0	0
YDR119W	10	10	0.999918595939148	0	0
YDR119W-A	2	2	0.8478999999999999	0	0
YDR120C	6	6	0.9964812562389999	0	0
YDR121W	1	1	0.6099999999999999	0	0
YDR122W	12	12	0.9999876184423439	0	0
YDR123C	8	8	0.999464799073952	0	0
YDR124W	5	5	0.9909775801	0	0
YDR125C	4	4	0.9768655899999999	0	0
YDR126W	9	8	0.3897912716388409	1	0.0001682598197292004
YDR127W	17	17	0.999999888288388	6	0.0003935172985482549
YDR128W	13	13	0.999995171192514	0	0
YDR129C	4	4	0.9768655899999999	2	0.0001342788808805665
YDR130C	3	3	0.9406809999999999	2	0.0001394441029381208
YDR131C	6	6	0.9964812562389999	0	0
YDR132C	5	5	0.9909775801	0	0
YDR135C	19	18	0.9944963068696639	3	0.0001978475193268749
YDR136C	3	3	0.9406809999999999	0	0
YDR137W	5	4	0.8981965801	1	0.00007301988289764498
YDR138W	4	4	0.9768655899999999	0	0
YDR140W	3	3	0.9406809999999999	0	0
YDR141C	12	12	0.9999876184423439	0	0
YDR142C	7	7	0.99862768993321	0	0
YDR144C	4	4	0.9768655899999999	3	0.0002014183213208498
YDR146C	3	3	0.9406809999999999	0	0
YDR147W	7	7	0.99862768993321	0	0
YDR148C	6	6	0.9964812562389999	1	0.00006581780508898679
YDR149C	3	3	0.9406809999999999	0	0
YDR150W	25	25	0.999999999940212	0	0
YDR151C	2	2	0.8478999999999999	0	0
YDR152W	6	6	0.9964812562389999	3	0.0001974534152669603
YDR153C	3	3	0.9406809999999999	1	0.00006972205146906039
YDR154C	4	1	0.092781	0	0
YDR155C	6	3	0.112396666239	0	0
YDR156W	3	3	0.9406809999999999	3	0.0002091661544071812
YDR157W	1	1	0.6099999999999999	0	0
YDR158W	3	3	0.9406809999999999	9	0.0006274984632215435
YDR159W	7	7	0.99862768993321	0	0
YDR160W	5	5	0.9909775801	1	0.00006618334300897994
YDR161W	3	3	0.9406809999999999	5	0.0003486102573453019
YDR162C	1	1	0.6099999999999999	1	0.000107518375570438
YDR163W	4	4	0.9768655899999999	0	0
YDR164C	8	8	0.999464799073952	1	0.00006562132969438813
YDR165W	2	2	0.8478999999999999	2	0.0001547026986625007
YDR166C	2	2	0.8478999999999999	0	0
YDR167W	2	2	0.8478999999999999	0	0
YDR168W	5	5	0.9909775801	2	0.0001323666860179598
YDR169C	3	3	0.9406809999999999	1	0.00006972205146906039
YDR169C-A	1	1	0.6099999999999999	0	0
YDR170C	17	17	0.999999888288388	4	0.0002623448656988366
YDR170W-A	5	2	0.1289655899999999	0	0
YDR171W	1	1	0.6099999999999999	4	0.0004300735022817521
YDR172W	8	8	0.999464799073952	3	0.0001968639890831644
YDR173C	4	4	0.9768655899999999	1	0.00006713944044028329
YDR174W	3	3	0.9406809999999999	6	0.0004183323088143624
YDR175C	3	3	0.9406809999999999	1	0.00006972205146906039
YDR176W	5	5	0.9909775801	1	0.00006618334300897994
YDR177W	1	1	0.6099999999999999	12	0.001290220506845256
YDR178W	6	6	0.9964812562389999	1	0.00006581780508898679
YDR179C	8	8	0.999464799073952	0	0
YDR179W-A	3	3	0.9406809999999999	0	0
YDR180W	13	12	0.762095171192514	0	0
YDR181C	5	5	0.9909775801	0	0
YDR182W	5	5	0.9909775801	1	0.00006618334300897994
YDR182W-A	1	1	0.6099999999999999	0	0
YDR183C-A	2	2	0.8478999999999999	0	0
YDR183W	3	3	0.9406809999999999	0	0
YDR184C	2	2	0.8478999999999999	0	0
YDR185C	2	2	0.8478999999999999	1	0.00007735134933125039
YDR186C	7	7	0.99862768993321	2	0.0001313526747938538
YDR187C	2	2	0.8478999999999999	0	0
YDR188W	9	9	0.9997912716388409	3	0.0001967997049737973
YDR189W	5	5	0.9909775801	1	0.00006618334300897994
YDR190C	4	4	0.9768655899999999	3	0.0002014183213208498
YDR191W	5	5	0.9909775801	0	0
YDR192C	1	1	0.6099999999999999	0	0
YDR193W	1	1	0.6099999999999999	0	0
YDR194C	4	3	0.36686559	0	0
YDR195W	3	3	0.9406809999999999	0	0
YDR196C	4	4	0.9768655899999999	2	0.0001342788808805665
YDR197W	6	6	0.9964812562389999	1	0.00006581780508898679
YDR198C	6	6	0.9964812562389999	0	0
YDR199W	2	2	0.8478999999999999	0	0
YDR200C	6	6	0.9964812562389999	0	0
YDR201W	2	2	0.8478999999999999	1	0.00007735134933125039
YDR202C	2	1	0.2379	0	0
YDR204W	6	6	0.9964812562389999	1	0.00006581780508898679
YDR205W	15	15	0.999999265538381	0	0
YDR206W	8	7	0.9939611229349519	0	0
YDR207C	11	11	0.9999682524162679	0	0
YDR208W	11	11	0.9999682524162679	2	0.0001311765827354784
YDR209C	1	1	0.6099999999999999	0	0
YDR210C-C	6	1	0.01411199009999999	0	0
YDR210C-D	21	6	0.094079469120823	0	0
YDR210W-A	8	3	0.2749216991407419	0	0
YDR210W-B	25	9	0.0993063495192845	0	0
YDR211W	7	7	0.99862768993321	0	0
YDR212W	4	4	0.9768655899999999	2	0.0001342788808805665
YDR214W	6	6	0.9964812562389999	1	0.00006581780508898679
YDR215C	5	5	0.9909775801	0	0
YDR216W	8	8	0.999464799073952	0	0
YDR217C	10	9	0.963734005939148	1	0.00006805426465578971
YDR218C	1	1	0.6099999999999999	0	0
YDR219C	2	2	0.8478999999999999	0	0
YDR220C	1	1	0.6099999999999999	0	0
YDR221W	5	5	0.9909775801	0	0
YDR222W	6	6	0.9964812562389999	0	0
YDR223W	3	3	0.9406809999999999	0	0
YDR224C	2	2	0.8478999999999999	34	0.002629945877262513
YDR226W	5	5	0.9909775801	11	0.0007280167730987793
YDR227W	7	6	0.38862768993321	1	0.0001687636027922738
YDR228C	3	3	0.9406809999999999	1	0.00006972205146906039
YDR229W	4	4	0.9768655899999999	1	0.00006713944044028329
YDR230W	3	3	0.9406809999999999	1	0.00006972205146906039
YDR231C	3	3	0.9406809999999999	0	0
YDR232W	12	12	0.9999876184423439	0	0
YDR234W	5	5	0.9909775801	0	0
YDR235W	2	2	0.8478999999999999	0	0
YDR236C	2	1	0.2379	0	0
YDR237W	6	5	0.3864812562389999	0	0
YDR238C	11	10	0.3899682524162679	1	0.0001681834577342922
YDR239C	6	6	0.9964812562389999	5	0.0003290890254449339
YDR240C	6	6	0.9964812562389999	0	0
YDR241W	4	4	0.9768655899999999	1	0.00006713944044028329
YDR242W	6	6	0.9964812562389999	0	0
YDR243C	5	5	0.9909775801	0	0
YDR244W	11	11	0.9999682524162679	1	0.00006558829136773924
YDR245W	4	4	0.9768655899999999	4	0.0002685577617611331
YDR246W	3	3	0.9406809999999999	1	0.00006972205146906039
YDR247W	7	7	0.99862768993321	0	0
YDR248C	3	3	0.9406809999999999	2	0.0001394441029381208
YDR249C	8	7	0.906683799073952	0	0
YDR250C	2	2	0.8478999999999999	0	0
YDR251W	9	9	0.9997912716388409	2	0.0001311998033158649
YDR252W	1	1	0.6099999999999999	0	0
YDR253C	3	3	0.9406809999999999	0	0
YDR254W	7	7	0.99862768993321	1	0.00006567633739692689
YDR255C	5	5	0.9909775801	0	0
YDR256C	7	7	0.99862768993321	0	0
YDR257C	2	1	0.2379	0	0
YDR258C	8	7	0.9973183653797419	0	0
YDR259C	7	7	0.99862768993321	1	0.00006567633739692689
YDR260C	2	2	0.8478999999999999	0	0
YDR261C	3	3	0.9406809999999999	0	0
YDR261C-C	6	1	0.01411199009999999	0	0
YDR261C-D	21	5	0.238361359980081	0	0
YDR261W-A	8	3	0.2749216991407419	0	0
YDR261W-B	22	8	0.244617432063895	0	0
YDR262W	2	2	0.8478999999999999	2	0.0001547026986625007
YDR263C	2	2	0.8478999999999999	1	0.00007735134933125039
YDR264C	9	9	0.9997912716388409	2	0.0001311998033158649
YDR265W	6	6	0.9964812562389999	2	0.0001316356101779735
YDR266C	7	6	0.99312401379421	2	0.0001320806025974469
YDR267C	5	5	0.9909775801	0	0
YDR268W	3	3	0.9406809999999999	1	0.00006972205146906039
YDR269C	3	3	0.9406809999999999	0	0
YDR270W	13	13	0.999995171192514	0	0
YDR271C	2	2	0.8478999999999999	0	0
YDR272W	4	4	0.9768655899999999	2	0.0001342788808805665
YDR273W	3	3	0.9406809999999999	0	0
YDR274C	2	2	0.8478999999999999	0	0
YDR275W	5	5	0.9909775801	2	0.0001323666860179598
YDR276C	1	1	0.6099999999999999	69	0.007418767914360223
YDR277C	7	7	0.99862768993321	1	0.00006567633739692689
YDR278C	1	1	0.6099999999999999	0	0
YDR279W	5	5	0.9909775801	1	0.00006618334300897994
YDR280W	3	3	0.9406809999999999	0	0
YDR281C	1	1	0.6099999999999999	0	0
YDR282C	3	3	0.9406809999999999	0	0
YDR283C	12	12	0.9999876184423439	0	0
YDR284C	3	3	0.9406809999999999	3	0.0002091661544071812
YDR285W	7	6	0.9624430999332099	0	0
YDR286C	2	2	0.8478999999999999	0	0
YDR287W	3	3	0.9406809999999999	1	0.00006972205146906039
YDR288W	4	4	0.9768655899999999	1	0.00006713944044028329
YDR289C	5	5	0.9909775801	1	0.00006618334300897994
YDR290W	2	2	0.8478999999999999	0	0
YDR291W	12	12	0.9999876184423439	0	0
YDR292C	4	3	0.36686559	0	0
YDR293C	14	14	0.9999981167650799	1	0.00006558633261243904
YDR294C	12	11	0.9999682524162679	0	0
YDR295C	4	4	0.9768655899999999	1	0.00006713944044028329
YDR296W	4	4	0.9768655899999999	2	0.0001342788808805665
YDR297W	8	8	0.999464799073952	1	0.00006562132969438813
YDR298C	1	1	0.6099999999999999	3	0.000322555126711314
YDR299W	2	2	0.8478999999999999	1	0.00007735134933125039
YDR300C	6	6	0.9964812562389999	0	0
YDR301W	15	14	0.9638146755383809	1	0.00006804856863310484
YDR302W	1	1	0.6099999999999999	1	0.000107518375570438
YDR303C	6	5	0.982369266139	1	0.00006676329498350481
YDR304C	4	3	0.36686559	0	0
YDR305C	3	3	0.9406809999999999	0	0
YDR306C	8	8	0.999464799073952	1	0.00006562132969438813
YDR307W	8	8	0.999464799073952	0	0
YDR308C	2	2	0.8478999999999999	1	0.00007735134933125039
YDR309C	3	3	0.9406809999999999	0	0
YDR310C	7	7	0.99862768993321	1	0.00006567633739692689
YDR311W	6	6	0.9964812562389999	0	0
YDR312W	8	7	0.761564799073952	2	0.0001722406528708226
YDR313C	5	5	0.9909775801	0	0
YDR314C	8	8	0.999464799073952	0	0
YDR315C	5	5	0.9909775801	1	0.00006618334300897994
YDR316W	4	4	0.9768655899999999	1	0.00006713944044028329
YDR316W-A	6	1	0.01411199009999999	0	0
YDR316W-B	22	5	0.0929609303922317	0	0
YDR317W	3	3	0.9406809999999999	0	0
YDR318W	3	3	0.9406809999999999	0	0
YDR319C	3	3	0.9406809999999999	1	0.00006972205146906039
YDR320C	7	6	0.9845156998332099	0	0
YDR320C-A	3	3	0.9406809999999999	1	0.00006972205146906039
YDR320W-B	3	3	0.9406809999999999	1	0.00006972205146906039
YDR321W	6	6	0.9964812562389999	1	0.00006581780508898679
YDR322W	2	2	0.8478999999999999	1	0.00007735134933125039
YDR323C	7	7	0.99862768993321	1	0.00006567633739692689
YDR324C	4	4	0.9768655899999999	0	0
YDR325W	6	6	0.9964812562389999	0	0
YDR326C	7	7	0.99862768993321	1	0.00006567633739692689
YDR327W	3	3	0.9406809999999999	0	0
YDR328C	3	3	0.9406809999999999	0	0
YDR329C	2	2	0.8478999999999999	1	0.00007735134933125039
YDR330W	4	4	0.9768655899999999	1	0.00006713944044028329
YDR331W	5	5	0.9909775801	0	0
YDR332W	5	5	0.9909775801	0	0
YDR333C	7	6	0.38862768993321	0	0
YDR334W	13	12	0.9998678468922069	3	0.0001967846329947177
YDR335W	14	14	0.9999981167650799	0	0
YDR336W	3	3	0.9406809999999999	0	0
YDR337W	3	3	0.9406809999999999	2	0.0001394441029381208
YDR338C	9	9	0.9997912716388409	0	0
YDR339C	1	1	0.6099999999999999	0	0
YDR340W	1	1	0.6099999999999999	0	0
YDR341C	6	6	0.9964812562389999	2	0.0001316356101779735
YDR342C	10	6	0.3839611229349519	0	0
YDR343C	10	6	0.3839611229349519	0	0
YDR344C	4	4	0.9768655899999999	0	0
YDR345C	9	9	0.9997912716388409	14	0.0009183986232110544
YDR346C	6	6	0.9964812562389999	5	0.0003290890254449339
YDR347W	7	7	0.99862768993321	3	0.0001970290121907807
YDR348C	4	4	0.9768655899999999	0	0
YDR349C	3	3	0.9406809999999999	2	0.0001394441029381208
YDR350C	3	3	0.9406809999999999	0	0
YDR351W	7	7	0.99862768993321	1	0.00006567633739692689
YDR352W	4	4	0.9768655899999999	0	0
YDR353W	1	1	0.6099999999999999	4	0.0004300735022817521
YDR354C-A	3	3	0.9406809999999999	2	0.0001394441029381208
YDR354W	5	5	0.9909775801	1	0.00006618334300897994
YDR355C	2	2	0.8478999999999999	0	0
YDR356W	7	7	0.99862768993321	0	0
YDR357C	1	1	0.6099999999999999	0	0
YDR358W	2	2	0.8478999999999999	0	0
YDR359C	7	7	0.99862768993321	0	0
YDR361C	5	5	0.9909775801	1	0.00006618334300897994
YDR362C	8	8	0.999464799073952	2	0.0001312426593887762
YDR363W	8	8	0.999464799073952	0	0
YDR363W-A	1	1	0.6099999999999999	10	0.00107518375570438
YDR364C	7	6	0.99312401379421	0	0
YDR365C	2	2	0.8478999999999999	2	0.0001547026986625007
YDR365W-A	6	1	0.01411199009999999	0	0
YDR365W-B	22	5	0.0929609303922317	0	0
YDR367W	1	1	0.6099999999999999	1	0.000107518375570438
YDR368W	2	2	0.8478999999999999	1	0.00007735134933125039
YDR369C	3	3	0.9406809999999999	0	0
YDR370C	4	4	0.9768655899999999	0	0
YDR371C-A	1	1	0.6099999999999999	0	0
YDR371W	4	4	0.9768655899999999	0	0
YDR372C	5	5	0.9909775801	0	0
YDR373W	2	1	0.2379	0	0
YDR374C	2	2	0.8478999999999999	0	0
YDR374W-A	2	2	0.8478999999999999	5	0.0003867567466562519
YDR375C	5	5	0.9909775801	0	0
YDR376W	3	3	0.9406809999999999	1	0.00006972205146906039
YDR377W	2	2	0.8478999999999999	4	0.0003094053973250015
YDR378C	1	1	0.6099999999999999	4	0.0004300735022817521
YDR379C-A	2	2	0.8478999999999999	0	0
YDR379W	8	8	0.999464799073952	0	0
YDR380W	9	9	0.9997912716388409	1	0.00006559990165793246
YDR382W	1	1	0.6099999999999999	139	0.01494505420429088
YDR383C	5	5	0.9909775801	1	0.00006618334300897994
YDR384C	2	2	0.8478999999999999	6	0.0004641080959875023
YDR385W	10	7	0.2949911622449379	0	0
YDR386W	7	7	0.99862768993321	0	0
YDR387C	9	9	0.9997912716388409	2	0.0001311998033158649
YDR388W	6	5	0.3864812562389999	0	0
YDR389W	4	3	0.7389655899999999	0	0
YDR390C	3	3	0.9406809999999999	1	0.00006972205146906039
YDR391C	5	5	0.9909775801	3	0.0001985500290269398
YDR392W	9	8	0.999464799073952	2	0.0001312426593887762
YDR393W	3	3	0.9406809999999999	0	0
YDR394W	2	2	0.8478999999999999	3	0.0002320540479937511
YDR395W	15	15	0.999999265538381	1	0.00006558625726855589
YDR396W	3	3	0.9406809999999999	1	0.00006972205146906039
YDR397C	3	3	0.9406809999999999	0	0
YDR398W	3	3	0.9406809999999999	1	0.00006972205146906039
YDR400W	4	4	0.9768655899999999	1	0.00006713944044028329
YDR401W	4	3	0.9406809999999999	0	0
YDR402C	5	5	0.9909775801	0	0
YDR403W	4	4	0.9768655899999999	0	0
YDR404C	1	1	0.6099999999999999	0	0
YDR405W	2	2	0.8478999999999999	0	0
YDR406W	12	12	0.9999876184423439	0	0
YDR407C	13	13	0.999995171192514	1	0.00006558652580267396
YDR408C	4	4	0.9768655899999999	0	0
YDR409W	7	7	0.99862768993321	0	0
YDR410C	6	6	0.9964812562389999	1	0.00006581780508898679
YDR411C	6	6	0.9964812562389999	1	0.00006581780508898679
YDR414C	3	3	0.9406809999999999	0	0
YDR415C	7	7	0.99862768993321	0	0
YDR416W	11	11	0.9999682524162679	0	0
YDR418W	1	1	0.6099999999999999	48	0.005160882027381024
YDR419W	4	4	0.9768655899999999	0	0
YDR420W	9	9	0.9997912716388409	2	0.0001311998033158649
YDR421W	5	5	0.9909775801	1	0.00006618334300897994
YDR422C	10	10	0.999918595939148	0	0
YDR423C	6	6	0.9964812562389999	0	0
YDR424C	1	1	0.6099999999999999	0	0
YDR425W	7	7	0.99862768993321	0	0
YDR426C	2	2	0.8478999999999999	0	0
YDR427W	5	5	0.9909775801	3	0.0001985500290269398
YDR428C	2	2	0.8478999999999999	0	0
YDR429C	1	1	0.6099999999999999	11	0.001182702131274818
YDR430C	8	6	0.9832063752797419	0	0
YDR431W	2	2	0.8478999999999999	0	0
YDR432W	3	3	0.9406809999999999	1	0.00006972205146906039
YDR434W	9	9	0.9997912716388409	0	0
YDR435C	5	5	0.9909775801	0	0
YDR436W	9	9	0.9997912716388409	0	0
YDR437W	1	1	0.6099999999999999	0	0
YDR438W	2	2	0.8478999999999999	0	0
YDR439W	1	1	0.6099999999999999	0	0
YDR440W	7	7	0.99862768993321	1	0.00006567633739692689
YDR441C	2	2	0.8478999999999999	2	0.0001547026986625007
YDR442W	3	3	0.9406809999999999	0	0
YDR443C	15	15	0.999999265538381	1	0.00006558625726855589
YDR444W	7	6	0.99312401379421	2	0.0001320806025974469
YDR445C	4	4	0.9768655899999999	0	0
YDR447C	2	2	0.8478999999999999	85	0.006574864693156283
YDR448W	7	7	0.99862768993321	1	0.00006567633739692689
YDR449C	4	4	0.9768655899999999	0	0
YDR450W	1	1	0.6099999999999999	0	0
YDR451C	2	2	0.8478999999999999	0	0
YDR452W	8	8	0.999464799073952	7	0.0004593493078607169
YDR453C	3	3	0.9406809999999999	1	0.00006972205146906039
YDR454C	1	1	0.6099999999999999	9	0.0009676653801339422
YDR455C	1	1	0.6099999999999999	0	0
YDR456W	4	4	0.9768655899999999	1	0.00006713944044028329
YDR457W	34	34	0.999999999999988	1.5	0.00009837931364695198
YDR458C	7	7	0.99862768993321	2	0.0001313526747938538
YDR459C	6	6	0.9964812562389999	0	0
YDR460W	2	2	0.8478999999999999	1	0.00007735134933125039
YDR461C-A	2	2	0.8478999999999999	1	0.00007735134933125039
YDR461W	3	2	0.7027809999999999	0	0
YDR462W	1	1	0.6099999999999999	0	0
YDR463W	3	3	0.9406809999999999	0	0
YDR464W	11	11	0.9999682524162679	2	0.0001311765827354784
YDR465C	2	2	0.8478999999999999	1	0.00007735134933125039
YDR466W	9	9	0.9997912716388409	0	0
YDR467C	2	1	0.6099999999999999	0	0
YDR468C	2	1	0.2379	0	0
YDR469W	5	5	0.9909775801	0	0
YDR470C	5	4	0.3809775800999999	0	0
YDR471W	1	1	0.6099999999999999	5	0.0005375918778521901
YDR472W	3	3	0.9406809999999999	1	0.00006972205146906039
YDR473C	9	8	0.9070102716388409	1	0.00007231032673914714
YDR475C	6	6	0.9964812562389999	0	0
YDR476C	1	1	0.6099999999999999	0	0
YDR477W	9	9	0.9997912716388409	2	0.0001311998033158649
YDR478W	2	2	0.8478999999999999	0	0
YDR479C	5	5	0.9909775801	2	0.0001323666860179598
YDR480W	5	5	0.9909775801	0	0
YDR481C	15	15	0.999999265538381	1	0.00006558625726855589
YDR482C	3	3	0.9406809999999999	1	0.00006972205146906039
YDR484W	4	4	0.9768655899999999	1	0.00006713944044028329
YDR485C	2	2	0.8478999999999999	0	0
YDR486C	5	5	0.9909775801	2	0.0001323666860179598
YDR487C	3	3	0.9406809999999999	0	0
YDR488C	8	8	0.999464799073952	0	0
YDR489W	7	7	0.99862768993321	1	0.00006567633739692689
YDR490C	7	7	0.99862768993321	0	0
YDR491C	4	3	0.9406809999999999	0	0
YDR492W	5	5	0.9909775801	0	0
YDR493W	2	2	0.8478999999999999	0	0
YDR494W	3	3	0.9406809999999999	0	0
YDR495C	8	7	0.99862768993321	2	0.0001313526747938538
YDR496C	6	5	0.9909775801	2	0.0001323666860179598
YDR497C	11	11	0.9999682524162679	2	0.0001311765827354784
YDR498C	2	2	0.8478999999999999	0	0
YDR499W	6	6	0.9964812562389999	1	0.00006581780508898679
YDR501W	8	7	0.9632802090739519	0	0
YDR502C	8	7	0.3894647990739519	0	0
YDR503C	6	6	0.9964812562389999	0	0
YDR504C	2	2	0.8478999999999999	1	0.00007735134933125039
YDR505C	4	4	0.9768655899999999	1	0.00006713944044028329
YDR506C	11	11	0.9999682524162679	0	0
YDR507C	7	7	0.99862768993321	0	0
YDR508C	5	5	0.9909775801	3	0.0001985500290269398
YDR509W	3	3	0.9406809999999999	0	0
YDR510C-A	1	1	0.6099999999999999	0	0
YDR510W	1	1	0.6099999999999999	11	0.001182702131274818
YDR511W	3	3	0.9406809999999999	3	0.0002091661544071812
YDR512C	4	4	0.9768655899999999	0	0
YDR513W	1	1	0.6099999999999999	1	0.000107518375570438
YDR514C	6	6	0.9964812562389999	0	0
YDR515W	4	3	0.36686559	0	0
YDR516C	6	6	0.9964812562389999	5	0.0003290890254449339
YDR517W	1	1	0.6099999999999999	2	0.000215036751140876
YDR518W	7	6	0.38862768993321	0	0
YDR519W	3	3	0.9406809999999999	5	0.0003486102573453019
YDR520C	6	6	0.9964812562389999	1	0.00006581780508898679
YDR522C	1	1	0.6099999999999999	0	0
YDR523C	7	7	0.99862768993321	0	0
YDR524C	2	1	0.6099999999999999	0	0
YDR524C-A	1	1	0.6099999999999999	0	0
YDR524W-C	1	1	0.6099999999999999	19	0.002042849135838322
YDR525W	1	1	0.6099999999999999	0	0
YDR525W-A	2	2	0.8478999999999999	3	0.0002320540479937511
YDR527W	2	1	0.2379	0	0
YDR528W	1	1	0.6099999999999999	0	0
YDR529C	1	1	0.6099999999999999	7	0.0007526286289930661
YDR530C	4	4	0.9768655899999999	1	0.00006713944044028329
YDR531W	7	6	0.38862768993321	0	0
YDR532C	1	1	0.6099999999999999	1	0.000107518375570438
YDR534C	5	5	0.9909775801	0	0
YDR535C	2	2	0.8478999999999999	0	0
YDR536W	10	10	0.999918595939148	0	0
YDR537C	5	5	0.9909775801	0	0
YDR538W	6	6	0.9964812562389999	0	0
YDR539W	5	5	0.9909775801	0	0
YDR540C	1	1	0.6099999999999999	0	0
YDR541C	4	4	0.9768655899999999	0	0
YDR542W	3	2	0.330681	0	0
YDR543C	3	3	0.9406809999999999	0	0
YDR544C	2	2	0.8478999999999999	0	0
YDR545C-A	3	2	0.7027809999999999	0	0
YDR545W	23	19	0.3529782988897	0	0
YEL001C	5	5	0.9909775801	6	0.0003971000580538796
YEL002C	4	4	0.9768655899999999	4	0.0002685577617611331
YEL003W	2	1	0.2379	1	0.0002756881424883026
YEL004W	3	3	0.9406809999999999	0	0
YEL005C	4	4	0.9768655899999999	1	0.00006713944044028329
YEL006W	3	3	0.9406809999999999	1	0.00006972205146906039
YEL007W	4	4	0.9768655899999999	0	0
YEL008C-A	3	3	0.9406809999999999	0	0
YEL008W	4	4	0.9768655899999999	0	0
YEL009C	1	1	0.6099999999999999	6	0.0006451102534226281
YEL009C-A	2	2	0.8478999999999999	0	0
YEL010W	1	1	0.6099999999999999	1	0.000107518375570438
YEL011W	13	13	0.999995171192514	5	0.0003279326290133697
YEL012W	4	4	0.9768655899999999	0	0
YEL013W	4	4	0.9768655899999999	2	0.0001342788808805665
YEL015W	10	10	0.999918595939148	0	0
YEL016C	7	7	0.99862768993321	0	0
YEL017W	1	1	0.6099999999999999	0	0
YEL018C-A	4	4	0.9768655899999999	0	0
YEL018W	6	6	0.9964812562389999	0	0
YEL019C	2	2	0.8478999999999999	0	0
YEL020C	6	4	0.2937002562389999	0	0
YEL020C-B	4	3	0.7389655899999999	0	0
YEL020W-A	4	4	0.9768655899999999	0	0
YEL021W	8	7	0.9939611229349519	0	0
YEL022W	8	8	0.999464799073952	1	0.00006562132969438813
YEL023C	8	8	0.999464799073952	0	0
YEL024W	4	4	0.9768655899999999	1	0.00006713944044028329
YEL025C	12	12	0.9999876184423439	0	0
YEL028W	3	3	0.9406809999999999	0	0
YEL029C	2	2	0.8478999999999999	0	0
YEL030C-A	3	3	0.9406809999999999	0	0
YEL030W	2	1	0.2379	0	0
YEL031W	11	11	0.9999682524162679	4	0.0002623531654709569
YEL032W	9	9	0.9997912716388409	0	0
YEL033W	4	2	0.6461845899999999	0	0
YEL034C-A	7	6	0.9964812562389999	2	0.0001316356101779735
YEL034W	7	5	0.15072768993321	0	0
YEL035C	1	1	0.6099999999999999	0	0
YEL036C	9	9	0.9997912716388409	4	0.0002623996066317298
YEL037C	6	6	0.9964812562389999	2	0.0001316356101779735
YEL038W	1	1	0.6099999999999999	1	0.000107518375570438
YEL039C	3	3	0.9406809999999999	4	0.0002788882058762416
YEL040W	9	9	0.9997912716388409	3	0.0001967997049737973
YEL041W	5	5	0.9909775801	2	0.0001323666860179598
YEL042W	9	9	0.9997912716388409	1	0.00006559990165793246
YEL043W	9	9	0.9997912716388409	0	0
YEL045C	3	3	0.9406809999999999	1	0.00006972205146906039
YEL046C	3	3	0.9406809999999999	1	0.00006972205146906039
YEL047C	6	6	0.9964812562389999	15	0.0009872670763348019
YEL049W	2	1	0.2379	0	0
YEL050C	3	3	0.9406809999999999	1	0.00006972205146906039
YEL050W-A	2	2	0.8478999999999999	0	0
YEL052W	3	3	0.9406809999999999	0	0
YEL053C	5	5	0.9909775801	0	0
YEL054C	2	2	0.8478999999999999	18	0.001392324287962507
YEL055C	9	8	0.9989541624980999	0	0
YEL056W	5	5	0.9909775801	0	0
YEL057C	2	2	0.8478999999999999	0	0
YEL058W	7	7	0.99862768993321	9	0.000591087036572342
YEL059C-A	1	1	0.6099999999999999	5	0.0005375918778521901
YEL059W	3	3	0.9406809999999999	0	0
YEL060C	8	8	0.999464799073952	1	0.00006562132969438813
YEL061C	9	9	0.9997912716388409	0	0
YEL062W	5	5	0.9909775801	0	0
YEL063C	5	4	0.7530775801	0	0
YEL064C	11	11	0.9999682524162679	0	0
YEL065W	10	10	0.999918595939148	3	0.000196774645549122
YEL066W	3	3	0.9406809999999999	1	0.00006972205146906039
YEL067C	3	3	0.9406809999999999	0	0
YEL068C	1	1	0.6099999999999999	1	0.000107518375570438
YEL069C	11	11	0.9999682524162679	0	0
YEL070W	10	9	0.389918595939148	0	0
YEL071W	6	6	0.9964812562389999	1	0.00006581780508898679
YEL072W	7	7	0.99862768993321	0	0
YEL073C	2	2	0.8478999999999999	0	0
YEL074W	3	3	0.9406809999999999	0	0
YEL075C	1	1	0.6099999999999999	0	0
YEL075W-A	3	2	0.7027809999999999	0	0
YEL076C	2	2	0.8478999999999999	0	0
YEL076C-A	2	2	0.8478999999999999	0	0
YEL077C	16	12	0.3529283579421069	0	0
YEL077W-A	3	2	0.7027809999999999	0	0
YER001W	5	5	0.9909775801	1	0.00006618334300897994
YER003C	5	5	0.9909775801	2	0.0001323666860179598
YER004W	2	2	0.8478999999999999	1	0.00007735134933125039
YER005W	11	11	0.9999682524162679	1	0.00006558829136773924
YER006C-A	1	1	0.6099999999999999	0	0
YER006W	3	3	0.9406809999999999	0	0
YER007C-A	1	1	0.6099999999999999	3	0.000322555126711314
YER007W	3	3	0.9406809999999999	1	0.00006972205146906039
YER008C	13	12	0.3899951711925139	0	0
YER009W	2	1	0.6099999999999999	15	0.00161277563355657
YER011W	2	2	0.8478999999999999	1	0.00007735134933125039
YER012W	1	1	0.6099999999999999	4	0.0004300735022817521
YER013W	11	11	0.9999682524162679	1	0.00006558829136773924
YER014C-A	2	2	0.8478999999999999	0	0
YER014W	3	3	0.9406809999999999	0	0
YER015W	7	7	0.99862768993321	0	0
YER016W	6	6	0.9964812562389999	0	0
YER017C	10	10	0.999918595939148	0	0
YER018C	2	2	0.8478999999999999	0	0
YER019W	8	8	0.999464799073952	1	0.00006562132969438813
YER020W	4	4	0.9768655899999999	2	0.0001342788808805665
YER021W	7	7	0.99862768993321	1	0.00006567633739692689
YER022W	6	6	0.9964812562389999	2	0.0001316356101779735
YER023C-A	2	2	0.8478999999999999	0	0
YER023W	4	4	0.9768655899999999	2	0.0001342788808805665
YER024W	12	11	0.9072066184423439	0	0
YER025W	4	3	0.36686559	1	0.0001787744909463087
YER026C	4	4	0.9768655899999999	4	0.0002685577617611331
YER027C	7	7	0.99862768993321	0	0
YER028C	6	6	0.9964812562389999	0	0
YER029C	1	1	0.6099999999999999	0	0
YER030W	1	1	0.6099999999999999	0	0
YER031C	1	1	0.6099999999999999	5	0.0005375918778521901
YER032W	14	14	0.9999981167650799	0	0
YER033C	9	9	0.9997912716388409	0	0
YER034W	2	2	0.8478999999999999	0	0
YER035W	3	3	0.9406809999999999	0	0
YER036C	3	3	0.9406809999999999	1	0.00006972205146906039
YER037W	6	6	0.9964812562389999	2	0.0001316356101779735
YER038W-A	1	1	0.6099999999999999	0	0
YER039C	1	1	0.6099999999999999	1	0.000107518375570438
YER039C-A	2	2	0.8478999999999999	0	0
YER040W	7	7	0.99862768993321	0	0
YER041W	8	6	0.387318365379742	0	0
YER042W	4	4	0.9768655899999999	0	0
YER043C	9	9	0.9997912716388409	15	0.0009839985248689868
YER044C	2	2	0.8478999999999999	6	0.0004641080959875023
YER044C-A	4	4	0.9768655899999999	0	0
YER045C	7	7	0.99862768993321	1	0.00006567633739692689
YER046W-A	2	2	0.8478999999999999	0	0
YER047C	8	8	0.999464799073952	0	0
YER048C	5	5	0.9909775801	1	0.00006618334300897994
YER048W-A	2	2	0.8478999999999999	0	0
YER049W	6	5	0.3864812562389999	0	0
YER050C	1	1	0.6099999999999999	3	0.000322555126711314
YER051W	4	4	0.9768655899999999	2	0.0001342788808805665
YER052C	8	8	0.999464799073952	1	0.00006562132969438813
YER053C	5	5	0.9909775801	4	0.0002647333720359197
YER054C	7	7	0.99862768993321	0	0
YER055C	5	5	0.9909775801	3	0.0001985500290269398
YER056C	9	9	0.9997912716388409	2	0.0001311998033158649
YER056C-A	1	1	0.6099999999999999	31	0.003333069642683578
YER057C	4	3	0.36686559	0	0
YER058W	1	1	0.6099999999999999	1	0.000107518375570438
YER059W	3	3	0.9406809999999999	0	0
YER060W	5	5	0.9909775801	0	0
YER060W-A	5	5	0.9909775801	0	0
YER061C	6	6	0.9964812562389999	0	0
YER062C	1	1	0.6099999999999999	1	0.000107518375570438
YER064C	1	1	0.6099999999999999	0	0
YER065C	8	8	0.999464799073952	0	0
YER066W	2	1	0.2379	0	0
YER067C-A	2	2	0.8478999999999999	0	0
YER067W	2	1	0.2379	0	0
YER068C-A	1	1	0.6099999999999999	0	0
YER068W	6	6	0.9964812562389999	0	0
YER069W	10	10	0.999918595939148	0	0
YER070W	18	18	0.9999999564324709	1	0.00006558621195539639
YER072W	2	2	0.8478999999999999	10	0.0007735134933125038
YER073W	2	2	0.8478999999999999	15	0.001160270239968755
YER075C	15	15	0.999999265538381	2	0.0001311725145371117
YER076C	3	3	0.9406809999999999	0	0
YER076W-A	1	1	0.6099999999999999	0	0
YER077C	6	6	0.9964812562389999	1	0.00006581780508898679
YER078C	6	6	0.9964812562389999	0	0
YER079C-A	2	2	0.8478999999999999	0	0
YER079W	3	3	0.9406809999999999	1	0.00006972205146906039
YER080W	9	8	0.9989541624980999	1	0.00006565487342677943
YER081W	9	7	0.6691102716388409	4	0.0003920801211873669
YER082C	5	5	0.9909775801	0	0
YER083C	5	5	0.9909775801	0	0
YER084W	2	2	0.8478999999999999	0	0
YER084W-A	3	3	0.9406809999999999	0	0
YER085C	3	3	0.9406809999999999	0	0
YER086W	8	8	0.999464799073952	0	0
YER087C-A	6	6	0.9964812562389999	1	0.00006581780508898679
YER087C-B	1	1	0.6099999999999999	0	0
YER087W	10	10	0.999918595939148	2	0.000131183097032748
YER088C	5	5	0.9909775801	0	0
YER088C-A	3	2	0.7027809999999999	0	0
YER088W-B	2	2	0.8478999999999999	0	0
YER089C	6	5	0.3864812562389999	0	0
YER090W	4	4	0.9768655899999999	0	0
YER091C-A	1	1	0.6099999999999999	0	0
YER092W	2	2	0.8478999999999999	1	0.00007735134933125039
YER093C	9	9	0.9997912716388409	3	0.0001967997049737973
YER093C-A	4	4	0.9768655899999999	1	0.00006713944044028329
YER094C	3	3	0.9406809999999999	7	0.0004880543602834228
YER095W	1	1	0.6099999999999999	0	0
YER096W	4	4	0.9768655899999999	0	0
YER098W	4	3	0.9406809999999999	0	0
YER099C	6	5	0.7585812562389999	1	0.00008645904253308295
YER100W	1	1	0.6099999999999999	7	0.0007526286289930661
YER101C	5	4	0.9768655899999999	0	0
YER102W	1	1	0.6099999999999999	50	0.005375918778521901
YER103W	2	1	0.6099999999999999	0	0
YER104W	4	4	0.9768655899999999	0	0
YER105C	6	6	0.9964812562389999	1	0.00006581780508898679
YER107C	4	4	0.9768655899999999	0	0
YER107W-A	1	1	0.6099999999999999	0	0
YER109C	4	4	0.9768655899999999	0	0
YER110C	7	6	0.38862768993321	0	0
YER111C	6	6	0.9964812562389999	0	0
YER113C	13	13	0.999995171192514	0	0
YER114C	10	10	0.999918595939148	0	0
YER115C	4	4	0.9768655899999999	0	0
YER116C	5	4	0.7530775801	0	0
YER118C	1	1	0.6099999999999999	1	0.000107518375570438
YER119C	8	7	0.906683799073952	0	0
YER120W	2	1	0.6099999999999999	2	0.000215036751140876
YER121W	2	2	0.8478999999999999	0	0
YER122C	4	4	0.9768655899999999	1	0.00006713944044028329
YER123W	6	6	0.9964812562389999	0	0
YER124C	7	7	0.99862768993321	0	0
YER125W	7	6	0.90584668993321	1	0.00007240321108067747
YER126C	3	3	0.9406809999999999	4	0.0002788882058762416
YER127W	4	4	0.9768655899999999	0	0
YER128W	6	6	0.9964812562389999	0	0
YER129W	18	17	0.999997010859905	0	0
YER130C	6	5	0.3864812562389999	0	0
YER132C	12	11	0.999937961965225	0	0
YER133W	3	3	0.9406809999999999	8	0.0005577764117524831
YER135C	3	3	0.9406809999999999	0	0
YER136W	6	6	0.9964812562389999	1	0.00006581780508898679
YER137C	4	4	0.9768655899999999	1	0.00006713944044028329
YER137C-A	6	1	0.01411199009999999	0	0
YER137W-A	3	3	0.9406809999999999	0	0
YER138C	23	5	0.0928511728529703	0	0
YER139C	2	2	0.8478999999999999	0	0
YER140W	8	8	0.999464799073952	0	0
YER141W	6	6	0.9964812562389999	0	0
YER142C	4	4	0.9768655899999999	1	0.00006713944044028329
YER143W	3	3	0.9406809999999999	0	0
YER144C	11	11	0.9999682524162679	1	0.00006558829136773924
YER145C	4	4	0.9768655899999999	3	0.0002014183213208498
YER145C-A	1	1	0.6099999999999999	1	0.000107518375570438
YER146W	1	1	0.6099999999999999	8	0.0008601470045635042
YER147C	13	13	0.999995171192514	3	0.0001967595774080218
YER147C-A	2	2	0.8478999999999999	0	0
YER148W	3	3	0.9406809999999999	2	0.0001394441029381208
YER148W-A	1	1	0.6099999999999999	0	0
YER149C	1	1	0.6099999999999999	1	0.000107518375570438
YER150W	2	2	0.8478999999999999	0	0
YER151C	11	11	0.9999682524162679	1	0.00006558829136773924
YER152C	8	8	0.999464799073952	2	0.0001312426593887762
YER152W-A	1	1	0.6099999999999999	0	0
YER153C	5	5	0.9909775801	0	0
YER154W	7	6	0.9845156998332099	0	0
YER155C	25	25	0.999999999940212	0	0
YER156C	4	4	0.9768655899999999	2	0.0001342788808805665
YER157W	5	5	0.9909775801	1	0.00006618334300897994
YER158C	8	8	0.999464799073952	0	0
YER159C	3	3	0.9406809999999999	3	0.0002091661544071812
YER159C-A	6	1	0.01411199009999999	0	0
YER160C	20	4	0.00118297430790045	0	0
YER161C	2	2	0.8478999999999999	1	0.00007735134933125039
YER162C	7	7	0.99862768993321	0	0
YER163C	4	4	0.9768655899999999	2	0.0001342788808805665
YER164W	10	10	0.999918595939148	1	0.000065591548516374
YER165C-A	3	3	0.9406809999999999	0	0
YER165W	5	5	0.9909775801	5	0.0003309167150448997
YER166W	12	12	0.9999876184423439	1	0.00006558702116745127
YER167W	10	10	0.999918595939148	1	0.000065591548516374
YER168C	5	5	0.9909775801	1	0.00006618334300897994
YER169W	9	9	0.9997912716388409	0	0
YER170W	2	2	0.8478999999999999	0	0
YER171W	6	6	0.9964812562389999	0	0
YER172C	22	22	0.99999999899209	3	0.0001967586274922165
YER172C-A	1	1	0.6099999999999999	0	0
YER173W	6	6	0.9964812562389999	0	0
YER174C	2	2	0.8478999999999999	2	0.0001547026986625007
YER175C	6	6	0.9964812562389999	0	0
YER175W-A	1	1	0.6099999999999999	0	0
YER176W	7	7	0.99862768993321	2	0.0001313526747938538
YER177W	3	3	0.9406809999999999	43	0.002998048213169597
YER178W	5	5	0.9909775801	6	0.0003971000580538796
YER179W	2	2	0.8478999999999999	0	0
YER181C	1	1	0.6099999999999999	0	0
YER182W	2	2	0.8478999999999999	1	0.00007735134933125039
YER183C	5	5	0.9909775801	1	0.00006618334300897994
YER184C	7	7	0.99862768993321	0	0
YER185W	3	3	0.9406809999999999	0	0
YER186C	2	2	0.8478999999999999	0	0
YER187W	3	3	0.9406809999999999	0	0
YER188C-A	2	2	0.8478999999999999	0	0
YER188W	6	6	0.9964812562389999	0	0
YER189W	1	1	0.6099999999999999	0	0
YER190C-A	2	2	0.8478999999999999	0	0
YER190C-B	3	2	0.7027809999999999	0	0
YER190W	21	18	0.3529782982748759	0	0
YFL001W	4	4	0.9768655899999999	3	0.0002014183213208498
YFL002C	7	7	0.99862768993321	0	0
YFL002W-A	24	8	0.095400675334063	0	0
YFL002W-B	8	3	0.2749216991407419	0	0
YFL003C	5	5	0.9909775801	0	0
YFL004W	7	6	0.9964812562389999	2	0.0001316356101779735
YFL005W	3	3	0.9406809999999999	7	0.0004880543602834228
YFL007W	26	26	0.9999999999766829	2	0.0001311724181989929
YFL008W	8	7	0.3894647990739519	2	0.0003368017302406507
YFL009W	11	10	0.7620682524162679	1	0.00008606343183830961
YFL010C	2	2	0.8478999999999999	0	0
YFL010W-A	2	2	0.8478999999999999	0	0
YFL011W	4	3	0.9406809999999999	0	0
YFL012W	1	1	0.6099999999999999	0	0
YFL012W-A	2	2	0.8478999999999999	0	0
YFL013C	8	8	0.999464799073952	1	0.00006562132969438813
YFL013W-A	5	4	0.7530775801	0	0
YFL014W	2	2	0.8478999999999999	4	0.0003094053973250015
YFL016C	10	10	0.999918595939148	3	0.000196774645549122
YFL017C	3	3	0.9406809999999999	1	0.00006972205146906039
YFL018C	7	7	0.99862768993321	7	0.0004597343617784883
YFL020C	2	2	0.8478999999999999	0	0
YFL021C-A	4	4	0.9768655899999999	0	0
YFL021W	7	7	0.99862768993321	3	0.0001970290121907807
YFL022C	6	6	0.9964812562389999	1	0.00006581780508898679
YFL023W	6	6	0.9964812562389999	0	0
YFL024C	6	5	0.7585812562389999	0	0
YFL025C	9	9	0.9997912716388409	1.5	0.00009839985248689869
YFL026W	5	5	0.9909775801	1	0.00006618334300897994
YFL027C	10	10	0.999918595939148	0	0
YFL028C	2	2	0.8478999999999999	0	0
YFL029C	7	7	0.99862768993321	1	0.00006567633739692689
YFL030W	5	5	0.9909775801	0	0
YFL031C-A	1	1	0.6099999999999999	1	0.000107518375570438
YFL031W	2	2	0.8478999999999999	9	0.0006961621439812535
YFL032W	1	1	0.6099999999999999	0	0
YFL033C	16	14	0.759953279865759	0	0
YFL034C-A	1	1	0.6099999999999999	3	0.000322555126711314
YFL034C-B	3	3	0.9406809999999999	0	0
YFL034W	14	14	0.9999981167650799	0	0
YFL036W	12	12	0.9999876184423439	1	0.00006558702116745127
YFL037W	6	5	0.960296666239	7	0.0004780850333302189
YFL038C	2	2	0.8478999999999999	11	0.0008508648426437543
YFL039C	4	4	0.9768655899999999	39	0.002618438177171048
YFL040W	6	6	0.9964812562389999	0	0
YFL041W	11	11	0.9999682524162679	0	0
YFL042C	10	10	0.999918595939148	0	0
YFL044C	3	3	0.9406809999999999	1	0.00006972205146906039
YFL046W	2	2	0.8478999999999999	2	0.0001547026986625007
YFL047W	4	4	0.9768655899999999	1	0.00006713944044028329
YFL048C	4	4	0.9768655899999999	3	0.0002014183213208498
YFL049W	6	6	0.9964812562389999	0	0
YFL050C	11	11	0.9999682524162679	0	0
YFL051C	2	2	0.8478999999999999	0	0
YFL052W	4	4	0.9768655899999999	1	0.00006713944044028329
YFL053W	5	5	0.9909775801	1	0.00006618334300897994
YFL054C	8	8	0.999464799073952	5	0.0003281066484719406
YFL055W	3	3	0.9406809999999999	0	0
YFL056C	4	4	0.9768655899999999	0	0
YFL057C	3	3	0.9406809999999999	0	0
YFL058W	3	3	0.9406809999999999	0	0
YFL059W	3	3	0.9406809999999999	0	0
YFL060C	3	2	0.330681	0	0
YFL061W	5	4	0.3809775800999999	0	0
YFL062W	5	3	0.2881965800999999	0	0
YFL063W	5	5	0.9909775801	0	0
YFL064C	2	2	0.8478999999999999	0	0
YFL065C	1	1	0.6099999999999999	0	0
YFL066C	8	6	0.9011801229349519	0	0
YFL067W	2	2	0.8478999999999999	0	0
YFL068W	3	2	0.7027809999999999	0	0
YFR002W	7	6	0.9964812562389999	0	0
YFR003C	1	1	0.6099999999999999	3	0.000322555126711314
YFR004W	4	4	0.9768655899999999	5	0.0003356972022014164
YFR005C	6	6	0.9964812562389999	1	0.00006581780508898679
YFR006W	7	7	0.99862768993321	1	0.00006567633739692689
YFR007W	2	2	0.8478999999999999	0	0
YFR008W	3	3	0.9406809999999999	2	0.0001394441029381208
YFR009W	5	5	0.9909775801	2	0.0001323666860179598
YFR010W	4	4	0.9768655899999999	3	0.0002014183213208498
YFR010W-A	1	1	0.6099999999999999	0	0
YFR011C	2	2	0.8478999999999999	0	0
YFR012W	3	3	0.9406809999999999	0	0
YFR012W-A	2	2	0.8478999999999999	0	0
YFR013W	9	8	0.963606681638841	2	0.0001361265137481661
YFR014C	4	4	0.9768655899999999	2	0.0001342788808805665
YFR015C	16	16	0.9999997135599689	1	0.00006558622788448835
YFR016C	11	11	0.9999682524162679	1	0.00006558829136773924
YFR017C	4	4	0.9768655899999999	1	0.00006713944044028329
YFR018C	4	4	0.9768655899999999	3	0.0002014183213208498
YFR019W	27	26	0.999999999954435	0	0
YFR020W	5	5	0.9909775801	0	0
YFR021W	6	6	0.9964812562389999	0	0
YFR022W	8	8	0.999464799073952	1	0.00006562132969438813
YFR023W	9	9	0.9997912716388409	0	0
YFR024C-A	1	1	0.6099999999999999	3	0.000322555126711314
YFR025C	7	7	0.99862768993321	0	0
YFR026C	3	3	0.9406809999999999	0	0
YFR027W	8	8	0.999464799073952	0	0
YFR028C	10	10	0.999918595939148	3	0.000196774645549122
YFR029W	9	9	0.9997912716388409	0	0
YFR030W	3	2	0.8478999999999999	0	0
YFR031C	12	12	0.9999876184423439	1	0.00006558702116745127
YFR032C	1	1	0.6099999999999999	0	0
YFR032C-A	2	2	0.8478999999999999	43	0.003326108021243767
YFR032C-B	2	2	0.8478999999999999	0	0
YFR033C	2	2	0.8478999999999999	2	0.0001547026986625007
YFR034C	4	4	0.9768655899999999	0	0
YFR034W-A	2	2	0.8478999999999999	0	0
YFR035C	2	2	0.8478999999999999	0	0
YFR036W	1	1	0.6099999999999999	1	0.000107518375570438
YFR036W-A	2	2	0.8478999999999999	0	0
YFR037C	4	4	0.9768655899999999	2	0.0001342788808805665
YFR038W	7	7	0.99862768993321	2	0.0001313526747938538
YFR039C	5	5	0.9909775801	0	0
YFR040W	10	9	0.9995921233742589	1	0.00006561297109522236
YFR041C	4	4	0.9768655899999999	0	0
YFR042W	2	2	0.8478999999999999	2	0.0001547026986625007
YFR043C	3	2	0.8478999999999999	0	0
YFR044C	8	8	0.999464799073952	1	0.00006562132969438813
YFR045W	3	3	0.9406809999999999	0	0
YFR046C	1	1	0.6099999999999999	0	0
YFR047C	4	4	0.9768655899999999	1	0.00006713944044028329
YFR048W	8	8	0.999464799073952	1	0.00006562132969438813
YFR049W	4	3	0.36686559	0	0
YFR050C	4	4	0.9768655899999999	4	0.0002685577617611331
YFR051C	9	9	0.9997912716388409	2	0.0001311998033158649
YFR052W	3	3	0.9406809999999999	4	0.0002788882058762416
YFR053C	5	5	0.9909775801	5	0.0003309167150448997
YFR054C	3	3	0.9406809999999999	0	0
YFR055W	8	8	0.999464799073952	5	0.0003281066484719406
YGL001C	3	3	0.9406809999999999	1	0.00006972205146906039
YGL002W	3	3	0.9406809999999999	1	0.00006972205146906039
YGL003C	8	8	0.999464799073952	0	0
YGL004C	6	6	0.9964812562389999	1	0.00006581780508898679
YGL005C	2	2	0.8478999999999999	0	0
YGL006W	12	11	0.9978411847481339	4	0.0002629124157248405
YGL007W	3	3	0.9406809999999999	0	0
YGL008C	6	5	0.3864812562389999	6	0.00101820527706123
YGL009C	11	11	0.9999682524162679	23	0.001508530701458002
YGL010W	5	5	0.9909775801	0	0
YGL011C	3	3	0.9406809999999999	11	0.0007669425661596643
YGL012W	10	10	0.999918595939148	13	0.0008526901307128621
YGL013C	12	12	0.9999876184423439	1	0.00006558702116745127
YGL014C-A	1	1	0.6099999999999999	0	0
YGL014W	11	11	0.9999682524162679	0	0
YGL015C	2	2	0.8478999999999999	0	0
YGL016W	7	7	0.99862768993321	0	0
YGL017W	4	4	0.9768655899999999	2	0.0001342788808805665
YGL018C	5	4	0.9547929900999999	0	0
YGL019W	3	3	0.9406809999999999	4	0.0002788882058762416
YGL021W	11	11	0.9999682524162679	0	0
YGL022W	13	13	0.999995171192514	5	0.0003279326290133697
YGL023C	4	4	0.9768655899999999	2	0.0001342788808805665
YGL025C	9	9	0.9997912716388409	1	0.00006559990165793246
YGL026C	11	11	0.9999682524162679	5	0.0003279414568386962
YGL027C	10	10	0.999918595939148	1	0.000065591548516374
YGL028C	3	3	0.9406809999999999	0	0
YGL029W	3	3	0.9406809999999999	4	0.0002788882058762416
YGL035C	4	4	0.9768655899999999	0	0
YGL036W	8	7	0.9632802090739519	0	0
YGL037C	1	1	0.6099999999999999	14	0.001505257257986132
YGL038C	9	9	0.9997912716388409	0	0
YGL039W	1	1	0.6099999999999999	1	0.000107518375570438
YGL040C	4	3	0.7389655899999999	4	0.0003550163092057762
YGL041C	3	3	0.9406809999999999	0	0
YGL041C-B	1	1	0.6099999999999999	0	0
YGL041W-A	3	3	0.9406809999999999	0	0
YGL042C	3	3	0.9406809999999999	0	0
YGL043W	9	9	0.9997912716388409	1	0.00006559990165793246
YGL044C	1	1	0.6099999999999999	1	0.000107518375570438
YGL045W	6	6	0.9964812562389999	0	0
YGL047W	1	1	0.6099999999999999	2	0.000215036751140876
YGL048C	1	1	0.6099999999999999	5	0.0005375918778521901
YGL049C	7	7	0.99862768993321	3	0.0001970290121907807
YGL050W	3	3	0.9406809999999999	1	0.00006972205146906039
YGL051W	4	3	0.36686559	0	0
YGL052W	1	1	0.6099999999999999	0	0
YGL053W	3	3	0.9406809999999999	1	0.00006972205146906039
YGL054C	2	2	0.8478999999999999	4	0.0003094053973250015
YGL055W	3	3	0.9406809999999999	24	0.001673329235257449
YGL056C	3	3	0.9406809999999999	1	0.00006972205146906039
YGL057C	4	4	0.9768655899999999	0	0
YGL058W	4	4	0.9768655899999999	1	0.00006713944044028329
YGL059W	8	8	0.999464799073952	1	0.00006562132969438813
YGL060W	6	6	0.9964812562389999	0	0
YGL061C	3	3	0.9406809999999999	3	0.0002091661544071812
YGL062W	15	14	0.762099265538381	0	0
YGL063C-A	1	1	0.6099999999999999	0	0
YGL063W	6	5	0.982369266139	0	0
YGL064C	7	7	0.99862768993321	0	0
YGL065C	4	3	0.7389655899999999	2	0.0001775081546028881
YGL066W	7	7	0.99862768993321	0	0
YGL067W	5	5	0.9909775801	4	0.0002647333720359197
YGL068W	3	3	0.9406809999999999	1	0.00006972205146906039
YGL069C	2	2	0.8478999999999999	0	0
YGL070C	4	4	0.9768655899999999	0	0
YGL071W	9	9	0.9997912716388409	0	0
YGL072C	1	1	0.6099999999999999	0	0
YGL073W	7	7	0.99862768993321	0	0
YGL074C	1	1	0.6099999999999999	0	0
YGL075C	6	6	0.9964812562389999	0	0
YGL076C	1	1	0.6099999999999999	28	0.003010514515972264
YGL077C	8	8	0.999464799073952	2	0.0001312426593887762
YGL078C	2	2	0.8478999999999999	0	0
YGL079W	2	2	0.8478999999999999	2	0.0001547026986625007
YGL080W	1	1	0.6099999999999999	0	0
YGL081W	5	5	0.9909775801	0	0
YGL082W	7	7	0.99862768993321	0	0
YGL083W	10	10	0.999918595939148	1	0.000065591548516374
YGL085W	3	3	0.9406809999999999	0	0
YGL086W	3	3	0.9406809999999999	2	0.0001394441029381208
YGL087C	5	5	0.9909775801	2	0.0001323666860179598
YGL088W	4	4	0.9768655899999999	3	0.0002014183213208498
YGL089C	1	1	0.6099999999999999	0	0
YGL090W	2	2	0.8478999999999999	0	0
[truncated: 4,097 more rows]
