# Supplementary material for: Modeling SAGE tag formation and its effects on data interpretation within a Bayesian framework
Source: BMC Bioinformatics. 2007 Oct 18;8:403. doi: 10.1186/1471-2105-8-403 (PMC2217564; doi:10.1186/1471-2105-8-403)
Supplement: Additional file 9 — Tag information for G2M experiment. Table of total AE sites, unique AE sites, tag counts, φ and joint mode values for G2M growth experimental data in [9]. [file 1471-2105-8-403-S9.tsv]

ORF	RE Sites	Infor. RE Sites	Phi	Tags	Joint Mode
YAL001C	10	10	0.99999883747633	0	0
YAL002W	8	8	0.999982121896652	0	0
YAL003W	2	2	0.934975	49	0.003408450487920869
YAL004W	2	2	0.934975	0	0
YAL005C	4	3	0.805796749375	0	0
YAL007C	3	3	0.9834186249999999	9	0.0005952028314409044
YAL008W	3	3	0.9834186249999999	0	0
YAL009W	2	2	0.934975	0	0
YAL010C	3	3	0.9834186249999999	0	0
YAL011W	3	3	0.9834186249999999	0	0
YAL012W	3	3	0.9834186249999999	4	0.0002645345917515131
YAL013W	1	1	0.745	0	0
YAL014C	5	5	0.998921796090625	0	0
YAL015C	3	3	0.9834186249999999	0	0
YAL016C-A	2	2	0.934975	0	0
YAL016W	4	4	0.995771749375	6	0.0003918793307529949
YAL017W	12	12	0.999999924406898	0	0
YAL018C	2	2	0.934975	0	0
YAL019W	10	10	0.99999883747633	2	0.0001300742734570264
YAL019W-A	3	3	0.9834186249999999	0	0
YAL020C	6	6	0.9997250580031099	1	0.00006505494745846413
YAL021C	15	15	0.9999999987465619	0	0
YAL022C	11	11	0.9999997035564639	2	0.0001300741608022488
YAL023C	17	17	0.9999999999184949	1	0.00006503706112660319
YAL024C	12	12	0.999999924406898	0	0
YAL025C	3	3	0.9834186249999999	2	0.0001322672958757565
YAL026C	18	17	0.9999999999184949	1	0.00006503706112660319
YAL026C-A	1	1	0.745	0	0
YAL027W	2	2	0.934975	0	0
YAL028W	4	4	0.995771749375	0	0
YAL029C	19	17	0.9515555089145659	1	0.00006834815259016233
YAL030W	2	2	0.934975	0	0
YAL031C	3	3	0.9834186249999999	0	0
YAL031W-A	1	1	0.745	0	0
YAL032C	2	2	0.934975	0	0
YAL033W	1	1	0.745	4	0.000349192274476791
YAL034C	7	7	0.999929889790793	2	0.000130083242405944
YAL034C-B	3	3	0.9834186249999999	0	0
YAL034W-A	2	2	0.934975	0	0
YAL035W	10	8	0.999982121896652	3	0.0001951146716441713
YAL036C	2	2	0.934975	7	0.0004869214982744098
YAL037C-A	2	1	0.189975	0	0
YAL037C-B	5	4	0.995771749375	0	0
YAL038W	6	6	0.9997250580031099	66	0.004293626532258633
YAL039C	4	4	0.995771749375	2	0.0001306264435843316
YAL040C	5	5	0.998921796090625	3	0.0001953217800707654
YAL041W	10	9	0.81002383747633	1	0.00008029030518895415
YAL042C-A	3	3	0.9834186249999999	0	0
YAL042W	6	6	0.9997250580031099	1	0.00006505494745846413
YAL043C	6	6	0.9997250580031099	0	0
YAL044W-A	2	2	0.934975	0	0
YAL045C	2	2	0.934975	0	0
YAL046C	5	5	0.998921796090625	1	0.00006510726002358846
YAL047C	4	4	0.995771749375	0	0
YAL047W-A	1	1	0.745	0	0
YAL048C	6	6	0.9997250580031099	0	0
YAL049C	2	2	0.934975	0	0
YAL051W	12	12	0.999999924406898	0	0
YAL053W	6	6	0.9997250580031099	0	0
YAL054C	9	9	0.999995441083646	0	0
YAL055W	3	3	0.9834186249999999	4	0.0002645345917515131
YAL056C-A	4	4	0.995771749375	0	0
YAL056W	17	17	0.9999999999184949	0	0
YAL058W	9	9	0.999995441083646	0	0
YAL059C-A	2	1	0.745	0	0
YAL059W	2	2	0.934975	0	0
YAL060W	6	6	0.9997250580031099	4	0.0002602197898338565
YAL061W	9	9	0.999995441083646	0	0
YAL062W	6	6	0.9997250580031099	0	0
YAL063C	29	28	0.255	0	0
YAL063C-A	3	3	0.9834186249999999	0	0
YAL064C-A	1	1	0.745	0	0
YAL064W	1	1	0.745	0.5	0.00004364903430959888
YAL064W-B	4	4	0.995771749375	0	0
YAL065C	2	2	0.934975	0	0
YAL066W	5	5	0.998921796090625	0	0
YAL067C	8	8	0.999982121896652	0	0
YAL068C	3	2	0.238418625	0	0
YAL068W-A	2	2	0.934975	0	0
YAL069W	3	3	0.9834186249999999	0	0
YAR002C-A	2	2	0.934975	8	0.0005564817123136112
YAR002W	2	2	0.934975	1	0.0000695602140392014
YAR003W	6	6	0.9997250580031099	0	0
YAR007C	1	1	0.745	0	0
YAR008W	1	1	0.745	0	0
YAR009C	15	4	0.0484603968965384	0	0
YAR010C	6	1	0.003150046715624999	0	0
YAR014C	8	8	0.999982121896652	1	0.00006503822388139046
YAR015W	2	2	0.934975	3	0.0002086806421176042
YAR018C	2	2	0.934975	2	0.0001391204280784028
YAR019C	8	8	0.999982121896652	0	0
YAR019W-A	1	1	0.745	0	0
YAR020C	1	1	0.745	0	0
YAR023C	3	3	0.9834186249999999	2	0.0001322672958757565
YAR027W	4	4	0.995771749375	2	0.0001306264435843316
YAR028W	7	7	0.999929889790793	0	0
YAR030C	1	1	0.745	0	0
YAR031W	5	5	0.998921796090625	0	0
YAR033W	3	2	0.238418625	0	0
YAR035W	6	6	0.9997250580031099	0	0
YAR042W	10	10	0.99999883747633	0	0
YAR047C	1	1	0.745	0	0
YAR050W	31	30	0.255	0	0
YAR053W	1	1	0.745	0	0
YAR061W	2	2	0.934975	0	0
YAR062W	3	3	0.9834186249999999	0	0
YAR068W	2	1	0.189975	0	0
YAR069C	2	2	0.934975	0	0
YAR070C	2	2	0.934975	0	0
YAR071W	7	6	0.254929889790793	0	0
YAR073W	6	4	0.2539217960906249	0	0
YAR075W	2	1	0.189975	0	0
YBL001C	2	2	0.934975	8	0.0005564817123136112
YBL002W	2	2	0.934975	0	0
YBL004W	26	25	0.9991967380875149	0	0
YBL005W	13	13	0.9999999807237589	0	0
YBL005W-A	6	3	0.06394679609062499	0	0
YBL005W-B	20	9	0.793714229245298	1	0.0000819401476311477
YBL006C	5	5	0.998921796090625	1	0.00006510726002358846
YBL006W-A	1	1	0.745	0	0
YBL007C	12	11	0.254999924406898	0	0
YBL008W	11	11	0.9999997035564639	2	0.0001300741608022488
YBL008W-A	2	2	0.934975	0	0
YBL009W	6	6	0.9997250580031099	1	0.00006505494745846413
YBL010C	1	1	0.745	0	0
YBL011W	7	7	0.999929889790793	0	0
YBL012C	2	2	0.934975	0	0
YBL013W	6	6	0.9997250580031099	0	0
YBL014C	8	8	0.999982121896652	1	0.00006503822388139046
YBL015W	13	13	0.9999999807237589	2	0.0001300741247499448
YBL016W	4	4	0.995771749375	2	0.0001306264435843316
YBL017C	25	25	0.999999999999999	4	0.0002601482444852096
YBL018C	4	4	0.995771749375	0	0
YBL019W	6	5	0.254725058003109	0	0
YBL020W	3	3	0.9834186249999999	0	0
YBL021C	3	3	0.9834186249999999	0	0
YBL022C	7	7	0.999929889790793	0	0
YBL023C	4	4	0.995771749375	0	0
YBL024W	10	10	0.99999883747633	2	0.0001300742734570264
YBL025W	4	4	0.995771749375	1	0.00006531322179216581
YBL026W	3	3	0.9834186249999999	3	0.0001984009438136348
YBL027W	1	1	0.745	97	0.008467912656062183
YBL028C	2	2	0.934975	10	0.000695602140392014
YBL029C-A	1	1	0.745	0	0
YBL029W	3	3	0.9834186249999999	0	0
YBL030C	3	2	0.7934436249999999	6	0.0004918085600950087
YBL031W	4	4	0.995771749375	1	0.00006531322179216581
YBL032W	3	3	0.9834186249999999	0	0
YBL033C	5	5	0.998921796090625	0	0
YBL034C	16	16	0.999999999680373	2	0.0001300741222841798
YBL035C	4	4	0.995771749375	0	0
YBL036C	5	5	0.998921796090625	4	0.0002604290400943538
YBL037W	7	7	0.999929889790793	0	0
YBL038W	3	3	0.9834186249999999	0	0
YBL039C	11	11	0.9999997035564639	0	0
YBL039C-A	2	2	0.934975	0	0
YBL039W-B	2	1	0.189975	0	0
YBL040C	4	4	0.995771749375	6	0.0003918793307529949
YBL041W	2	2	0.934975	8	0.0005564817123136112
YBL042C	10	10	0.99999883747633	0	0
YBL043W	1	1	0.745	0	0
YBL044W	3	3	0.9834186249999999	0	0
YBL045C	7	7	0.999929889790793	0	0
YBL046W	7	7	0.999929889790793	1	0.00006504162120297204
YBL047C	9	8	0.951551816083646	1	0.00006834841783916607
YBL048W	1	1	0.745	0	0
YBL050W	3	3	0.9834186249999999	6	0.0003968018876272696
YBL051C	8	8	0.999982121896652	4	0.0002601528955255618
YBL052C	6	6	0.9997250580031099	0	0
YBL053W	2	2	0.934975	0	0
YBL054W	7	6	0.9967798430751679	0	0
YBL055C	7	7	0.999929889790793	2	0.000130083242405944
YBL056W	10	9	0.81002383747633	1	0.00008029030518895415
YBL057C	4	4	0.995771749375	6	0.0003918793307529949
YBL058W	5	5	0.998921796090625	1	0.00006510726002358846
YBL059C-A	1	1	0.745	0	0
YBL059W	6	6	0.9997250580031099	1	0.00006505494745846413
YBL060W	10	10	0.99999883747633	0	0
YBL061C	10	10	0.99999883747633	2	0.0001300742734570264
YBL062W	2	2	0.934975	0	0
YBL063W	13	13	0.9999999807237589	2	0.0001300741247499448
YBL064C	1	1	0.745	1	0.00008729806861919777
YBL065W	5	5	0.998921796090625	0	0
YBL066C	13	11	0.999986605219904	0	0
YBL067C	4	3	0.805796749375	1	0.00008071149600907054
YBL068W	7	7	0.999929889790793	1	0.00006504162120297204
YBL068W-A	2	2	0.934975	0	0
YBL069W	4	4	0.995771749375	0	0
YBL070C	2	2	0.934975	0	0
YBL071C	2	2	0.934975	0	0
YBL071C-B	1	1	0.745	0	0
YBL071W-A	2	2	0.934975	0	0
YBL073W	5	4	0.995771749375	0	0
YBL074C	7	7	0.999929889790793	0	0
YBL075C	3	3	0.9834186249999999	0	0
YBL076C	10	10	0.99999883747633	3	0.0001951114101855396
YBL077W	3	3	0.9834186249999999	1	0.00006613364793787827
YBL078C	1	1	0.745	1	0.00008729806861919777
YBL079W	16	16	0.999999999680373	1	0.00006503706114208993
YBL080C	7	6	0.254929889790793	1	0.0002551174410135849
YBL081W	6	6	0.9997250580031099	0	0
YBL082C	4	4	0.995771749375	2	0.0001306264435843316
YBL084C	12	12	0.999999924406898	2	0.0001300741320753118
YBL085W	6	6	0.9997250580031099	1	0.00006505494745846413
YBL086C	2	2	0.934975	0	0
YBL088C	25	24	0.9999999856392	1	0.00006503706205528657
YBL089W	3	3	0.9834186249999999	0	0
YBL090W	3	3	0.9834186249999999	4	0.0002645345917515131
YBL091C	2	2	0.934975	6	0.0004173612842352084
YBL091C-A	1	1	0.745	0	0
YBL092W	2	2	0.934975	87	0.006051738621410522
YBL093C	4	4	0.995771749375	0	0
YBL094C	1	1	0.745	0	0
YBL095W	5	5	0.998921796090625	0	0
YBL096C	1	1	0.745	0	0
YBL097W	9	8	0.254995441083646	0	0
YBL098W	6	6	0.9997250580031099	1	0.00006505494745846413
YBL099W	3	3	0.9834186249999999	2	0.0001322672958757565
YBL100W-A	9	4	0.203183618393344	0	0
YBL100W-B	26	10	0.0486660947809166	0	0
YBL101C	13	13	0.9999999807237589	0	0
YBL102W	5	5	0.998921796090625	0	0
YBL103C	8	8	0.999982121896652	0	0
YBL104C	17	17	0.9999999999184949	0	0
YBL105C	16	16	0.999999999680373	1	0.00006503706114208993
YBL106C	14	14	0.9999999950845589	0	0
YBL107C	1	1	0.745	3	0.0002618942058575933
YBL108C-A	2	1	0.189975	0	0
YBL108W	3	3	0.9834186249999999	0	0
YBL109W	2	2	0.934975	0	0
YBL111C	9	6	0.242590084602787	0	0
YBL112C	4	3	0.947328124375	0	0
YBL113C	7	5	0.242576765415793	0	0
YBL113W-A	3	2	0.7934436249999999	0	0
YBR001C	9	7	0.9875900846027869	2	0.0001317086150119875
YBR002C	6	6	0.9997250580031099	1	0.00006505494745846413
YBR003W	5	5	0.998921796090625	2	0.0001302145200471769
YBR004C	5	5	0.998921796090625	3	0.0001953217800707654
YBR005W	5	5	0.998921796090625	5	0.0003255363001179422
YBR006W	10	10	0.99999883747633	0	0
YBR007C	7	7	0.999929889790793	0	0
YBR008C	9	9	0.999995441083646	0	0
YBR011C	4	3	0.9834186249999999	0	0
YBR012C	2	2	0.934975	0	0
YBR012W-A	6	2	0.193125046715625	0	0
YBR012W-B	21	7	0.000273836032151354	0	0
YBR013C	2	2	0.934975	0	0
YBR014C	2	2	0.934975	0	0
YBR015C	7	7	0.999929889790793	1	0.00006504162120297204
YBR016W	3	3	0.9834186249999999	2	0.0001322672958757565
YBR017C	11	11	0.9999997035564639	1	0.00006503708040112443
YBR018C	5	5	0.998921796090625	1	0.00006510726002358846
YBR019C	3	3	0.9834186249999999	0	0
YBR020W	5	5	0.998921796090625	0	0
YBR021W	6	6	0.9997250580031099	0	0
YBR022W	2	2	0.934975	1	0.0000695602140392014
YBR023C	7	7	0.999929889790793	2	0.000130083242405944
YBR024W	1	1	0.745	0	0
YBR025C	5	5	0.998921796090625	0	0
YBR026C	2	2	0.934975	2	0.0001391204280784028
YBR027C	2	2	0.934975	0	0
YBR028C	3	3	0.9834186249999999	0	0
YBR029C	8	8	0.999982121896652	0	0
YBR030W	10	9	0.999985518289336	3	0.000195114008948531
YBR032W	1	1	0.745	0	0
YBR033W	10	10	0.99999883747633	1	0.00006503713672851321
YBR034C	4	3	0.250771749375	0	0
YBR035C	7	7	0.999929889790793	8	0.0005203329696237763
YBR036C	6	6	0.9997250580031099	2	0.0001301098949169282
YBR037C	3	3	0.9834186249999999	0	0
YBR038W	13	13	0.9999999807237589	0	0
YBR039W	3	2	0.238418625	0	0
YBR040W	4	4	0.995771749375	0	0
YBR041W	5	5	0.998921796090625	1	0.00006510726002358846
YBR042C	1	1	0.745	2	0.0001745961372383955
YBR043C	6	6	0.9997250580031099	0	0
YBR044C	8	7	0.2549821218966519	0	0
YBR045C	3	3	0.9834186249999999	0	0
YBR046C	1	1	0.745	0	0
YBR047W	2	2	0.934975	0	0
YBR049C	7	7	0.999929889790793	0	0
YBR050C	2	2	0.934975	0	0
YBR051W	3	3	0.9834186249999999	0	0
YBR052C	3	3	0.9834186249999999	4	0.0002645345917515131
YBR053C	3	3	0.9834186249999999	0	0
YBR054W	9	7	0.2541921791711619	0	0
YBR055C	4	4	0.995771749375	4	0.0002612528871686632
YBR056C-B	2	2	0.934975	0	0
YBR056W	11	11	0.9999997035564639	6	0.0003902224824067465
YBR056W-A	2	2	0.934975	4	0.0002782408561568056
YBR057C	6	5	0.254725058003109	0	0
YBR058C	6	6	0.9997250580031099	2	0.0001301098949169282
YBR058C-A	2	2	0.934975	5	0.000347801070196007
YBR059C	10	10	0.99999883747633	2	0.0001300742734570264
YBR060C	8	8	0.999982121896652	1	0.00006503822388139046
YBR061C	4	4	0.995771749375	1	0.00006531322179216581
YBR062C	2	1	0.189975	0	0
YBR063C	2	2	0.934975	0	0
YBR064W	1	1	0.745	0	0
YBR065C	2	2	0.934975	0	0
YBR066C	3	3	0.9834186249999999	5	0.0003306682396893913
YBR067C	2	2	0.934975	12	0.0008347225684704168
YBR068C	8	8	0.999982121896652	12	0.0007804586865766855
YBR069C	10	9	0.25499883747633	0	0
YBR070C	3	3	0.9834186249999999	1	0.00006613364793787827
YBR071W	4	4	0.995771749375	0	0
YBR072W	2	2	0.934975	2	0.0001391204280784028
YBR073W	8	8	0.999982121896652	1	0.00006503822388139046
YBR074W	14	13	0.810024995084559	0	0
YBR076C-A	1	1	0.745	1	0.00008729806861919777
YBR076W	4	4	0.995771749375	0	0
YBR077C	1	1	0.745	0	0
YBR078W	4	4	0.995771749375	33	0.002155336319141471
YBR079C	9	9	0.999995441083646	3	0.0001951120728635269
YBR080C	7	7	0.999929889790793	0	0
YBR081C	11	11	0.9999997035564639	0	0
YBR082C	3	3	0.9834186249999999	40	0.002645345917515131
YBR083W	5	5	0.998921796090625	0	0
YBR084C-A	2	2	0.934975	21	0.001460764494823229
YBR084W	16	16	0.999999999680373	3	0.0001951111834262698
YBR085C-A	3	3	0.9834186249999999	0	0
YBR085W	3	3	0.9834186249999999	0	0
YBR086C	10	8	0.999741773582787	1	0.00006505385974643053
YBR087W	3	3	0.9834186249999999	1	0.00006613364793787827
YBR088C	1	1	0.745	3	0.0002618942058575933
YBR089W	1	1	0.745	0	0
YBR091C	1	1	0.745	2	0.0001745961372383955
YBR092C	9	9	0.999995441083646	1	0.00006503735762117562
YBR093C	8	8	0.999982121896652	4	0.0002601528955255618
YBR094W	5	5	0.998921796090625	2	0.0001302145200471769
YBR095C	2	2	0.934975	3	0.0002086806421176042
YBR096W	2	2	0.934975	3	0.0002086806421176042
YBR097W	18	17	0.8100249999792159	0	0
YBR098W	7	7	0.999929889790793	0	0
YBR099C	3	3	0.9834186249999999	0	0
YBR101C	2	2	0.934975	1	0.0000695602140392014
YBR102C	6	6	0.9997250580031099	0	0
YBR103C-A	1	1	0.745	0	0
YBR103W	8	8	0.999982121896652	0	0
YBR104W	3	3	0.9834186249999999	0	0
YBR105C	4	4	0.995771749375	1	0.00006531322179216581
YBR106W	9	9	0.999995441083646	18	0.001170672437181161
YBR107C	3	3	0.9834186249999999	0	0
YBR108W	10	10	0.99999883747633	1	0.00006503713672851321
YBR109W-A	1	1	0.745	0	0
YBR110W	2	2	0.934975	0	0
YBR111W-A	2	2	0.934975	0	0
YBR112C	8	8	0.999982121896652	0	0
YBR114W	10	10	0.99999883747633	0	0
YBR115C	11	11	0.9999997035564639	0	0
YBR116C	2	2	0.934975	0	0
YBR117C	10	9	0.9968487907607049	0	0
YBR118W	6	3	0.0616000112874844	0	0
YBR119W	2	2	0.934975	1	0.0000695602140392014
YBR121C	4	4	0.995771749375	9	0.0005878189961294923
YBR123C	5	5	0.998921796090625	0	0
YBR124W	2	2	0.934975	0	0
YBR125C	4	4	0.995771749375	0	0
YBR126C	4	4	0.995771749375	0	0
YBR127C	8	8	0.999982121896652	7	0.0004552675671697332
YBR128C	11	11	0.9999997035564639	1	0.00006503708040112443
YBR129C	1	1	0.745	0	0
YBR130C	1	1	0.745	3	0.0002618942058575933
YBR131C-A	1	1	0.745	0	0
YBR131W	4	4	0.995771749375	1	0.00006531322179216581
YBR132C	11	11	0.9999997035564639	1	0.00006503708040112443
YBR133C	5	5	0.998921796090625	1	0.00006510726002358846
YBR134W	1	1	0.745	0	0
YBR135W	3	3	0.9834186249999999	0	0
YBR136W	22	22	0.9999999999999119	0	0
YBR137W	1	1	0.745	6	0.0005237884117151866
YBR138C	2	2	0.934975	0	0
YBR139W	6	6	0.9997250580031099	2	0.0001301098949169282
YBR140C	24	23	0.99999660360731	1	0.00006503728201345153
YBR141C	4	4	0.995771749375	1	0.00006531322179216581
YBR141W-A	1	1	0.745	0	0
YBR143C	4	4	0.995771749375	10	0.0006531322179216581
YBR144C	4	4	0.995771749375	0	0
YBR145W	6	6	0.9997250580031099	0	0
YBR146W	5	5	0.998921796090625	0	0
YBR147W	7	7	0.999929889790793	0	0
YBR148W	5	4	0.2539217960906249	0	0
YBR149W	2	2	0.934975	10	0.000695602140392014
YBR150C	14	14	0.9999999950845589	0	0
YBR151W	5	5	0.998921796090625	1	0.00006510726002358846
YBR152W	1	1	0.745	1	0.00008729806861919777
YBR153W	2	2	0.934975	0	0
YBR154C	2	2	0.934975	9	0.0006260419263528126
YBR155W	3	2	0.238418625	1	0.0002727851530949075
YBR156C	6	6	0.9997250580031099	0	0
YBR157C	3	3	0.9834186249999999	0	0
YBR158W	6	6	0.9997250580031099	0	0
YBR159W	3	3	0.9834186249999999	0	0
YBR160W	3	3	0.9834186249999999	3	0.0001984009438136348
YBR161W	2	2	0.934975	0	0
YBR162C	5	5	0.998921796090625	15	0.0009766089003538269
YBR163W	5	5	0.998921796090625	0	0
YBR165W	6	6	0.9997250580031099	0	0
YBR166C	7	7	0.999929889790793	0	0
YBR167C	1	1	0.745	5	0.0004364903430959888
YBR168W	7	7	0.999929889790793	0.5	0.00003252081060148602
YBR169C	3	3	0.9834186249999999	2	0.0001322672958757565
YBR170C	12	11	0.9999997035564639	2	0.0001300741608022488
YBR171W	1	1	0.745	3	0.0002618942058575933
YBR172C	6	5	0.8097500580031099	0	0
YBR173C	1	1	0.745	7	0.0006110864803343844
YBR174C	3	3	0.9834186249999999	0	0
YBR175W	3	3	0.9834186249999999	0	0
YBR176W	6	6	0.9997250580031099	0	0
YBR177C	3	3	0.9834186249999999	0	0
YBR178W	1	1	0.745	0	0
YBR179C	8	8	0.999982121896652	0	0
YBR180W	6	6	0.9997250580031099	0	0
YBR182C	4	4	0.995771749375	0	0
YBR182C-A	2	2	0.934975	0	0
YBR183W	5	5	0.998921796090625	2	0.0001302145200471769
YBR184W	7	7	0.999929889790793	0	0
YBR185C	2	2	0.934975	2	0.0001391204280784028
YBR186W	4	4	0.995771749375	1	0.00006531322179216581
YBR187W	3	3	0.9834186249999999	4	0.0002645345917515131
YBR189W	1	1	0.745	39	0.003404624676148713
YBR190W	3	3	0.9834186249999999	0	0
YBR191W	2	2	0.934975	146	0.0101557912497234
YBR192W	2	2	0.934975	0	0
YBR193C	2	2	0.934975	2	0.0001391204280784028
YBR194W	1	1	0.745	0	0
YBR195C	9	9	0.999995441083646	0	0
YBR196C	4	4	0.995771749375	10	0.0006531322179216581
YBR196C-B	2	2	0.934975	0	0
YBR197C	4	4	0.995771749375	0	0
YBR198C	10	10	0.99999883747633	0	0
YBR199W	3	3	0.9834186249999999	2	0.0001322672958757565
YBR200W	3	3	0.9834186249999999	1	0.00006613364793787827
YBR201C-A	1	1	0.745	0	0
YBR201W	6	6	0.9997250580031099	0	0
YBR202W	8	8	0.999982121896652	0	0
YBR203W	8	8	0.999982121896652	0	0
YBR204C	6	6	0.9997250580031099	1	0.00006505494745846413
YBR205W	5	4	0.950478171090625	0	0
YBR206W	1	1	0.745	0	0
YBR207W	4	3	0.9834186249999999	0	0
YBR208C	19	19	0.9999999999947	1	0.00006503706112164703
YBR209W	1	1	0.745	0	0
YBR211C	4	4	0.995771749375	1	0.00006531322179216581
YBR212W	12	12	0.999999924406898	2	0.0001300741320753118
YBR213W	5	5	0.998921796090625	0	0
YBR214W	9	9	0.999995441083646	0	0
YBR215W	1	1	0.745	0	0
YBR216C	6	6	0.9997250580031099	1	0.00006505494745846413
YBR217W	3	3	0.9834186249999999	0	0
YBR218C	14	13	0.254999995084559	0	0
YBR219C	3	2	0.238418625	0	0
YBR220C	12	11	0.254999924406898	0	0
YBR221C	5	5	0.998921796090625	8	0.0005208580801887076
YBR221W-A	3	3	0.9834186249999999	0	0
YBR222C	6	6	0.9997250580031099	0	0
YBR223C	5	5	0.998921796090625	0	0
YBR223W-A	3	3	0.9834186249999999	0	0
YBR224W	1	1	0.745	0	0
YBR225W	5	5	0.998921796090625	1	0.00006510726002358846
YBR226C	2	2	0.934975	0	0
YBR227C	3	3	0.9834186249999999	1	0.00006613364793787827
YBR228W	6	6	0.9997250580031099	0	0
YBR229C	12	12	0.999999924406898	0	0
YBR230W-A	3	3	0.9834186249999999	0	0
YBR231C	3	3	0.9834186249999999	0	0
YBR233W	3	3	0.9834186249999999	0	0
YBR234C	8	8	0.999982121896652	8	0.0005203057910511236
YBR235W	14	13	0.999196733172074	0	0
YBR236C	4	4	0.995771749375	2	0.0001306264435843316
YBR237W	12	12	0.999999924406898	2	0.0001300741320753118
YBR238C	8	8	0.999982121896652	0	0
YBR239C	12	12	0.999999924406898	1	0.0000650370660376559
YBR240C	9	9	0.999995441083646	0	0
YBR241C	9	9	0.999995441083646	0	0
YBR242W	3	3	0.9834186249999999	4	0.0002645345917515131
YBR243C	5	5	0.998921796090625	0	0
YBR244W	3	3	0.9834186249999999	1	0.00006613364793787827
YBR245C	10	10	0.99999883747633	0	0
YBR246W	10	10	0.99999883747633	3	0.0001951114101855396
YBR247C	3	3	0.9834186249999999	1	0.00006613364793787827
YBR248C	2	2	0.934975	0	0
YBR249C	5	5	0.998921796090625	6	0.0003906435601415307
YBR250W	4	4	0.995771749375	0	0
YBR251W	3	3	0.9834186249999999	0	0
YBR253W	1	1	0.745	0	0
YBR254C	2	2	0.934975	3	0.0002086806421176042
YBR255C-A	3	3	0.9834186249999999	0	0
YBR255W	11	11	0.9999997035564639	1	0.00006503708040112443
YBR256C	3	3	0.9834186249999999	2	0.0001322672958757565
YBR257W	1	1	0.745	4	0.000349192274476791
YBR258C	1	1	0.745	0	0
YBR259W	7	7	0.999929889790793	0	0
YBR260C	4	4	0.995771749375	1	0.00006531322179216581
YBR261C	2	2	0.934975	0	0
YBR262C	5	5	0.998921796090625	0	0
YBR263W	3	3	0.9834186249999999	1	0.00006613364793787827
YBR264C	2	2	0.934975	0	0
YBR265W	7	6	0.809954889790793	0	0
YBR266C	4	4	0.995771749375	0	0
YBR267W	6	6	0.9997250580031099	0	0
YBR268W	1	1	0.745	2	0.0001745961372383955
YBR270C	5	5	0.998921796090625	0	0
YBR271W	10	10	0.99999883747633	2	0.0001300742734570264
YBR272C	3	3	0.9834186249999999	0	0
YBR273C	3	3	0.9834186249999999	0	0
YBR274W	4	4	0.995771749375	2	0.0001306264435843316
YBR275C	18	18	0.9999999999792159	1	0.00006503706112265406
YBR276C	8	8	0.999982121896652	0	0
YBR277C	3	3	0.9834186249999999	0	0
YBR278W	2	2	0.934975	4	0.0002782408561568056
YBR279W	5	5	0.998921796090625	1	0.00006510726002358846
YBR280C	9	9	0.999995441083646	0	0
YBR281C	10	10	0.99999883747633	1	0.00006503713672851321
YBR282W	1	1	0.745	1	0.00008729806861919777
YBR284W	7	7	0.999929889790793	0	0
YBR285W	1	1	0.745	0	0
YBR286W	8	8	0.999982121896652	10	0.0006503822388139045
YBR287W	5	4	0.808946796090625	3	0.0002411916139687003
YBR288C	8	6	0.2547772901089689	0	0
YBR289W	7	7	0.999929889790793	0	0
YBR290W	3	2	0.238418625	0	0
YBR291C	4	4	0.995771749375	2	0.0001306264435843316
YBR292C	1	1	0.745	0	0
YBR293W	4	4	0.995771749375	2	0.0001306264435843316
YBR294W	8	7	0.999178859984168	0	0
YBR295W	12	12	0.999999924406898	0	0
YBR296C	8	8	0.999982121896652	5	0.0003251911194069522
YBR297W	5	4	0.995771749375	2	0.0001306264435843316
YBR298C	9	9	0.999995441083646	3	0.0001951120728635269
YBR298C-A	1	1	0.745	0	0
YBR299W	7	6	0.254929889790793	0	0
YBR301W	2	1	0.189975	0	0
YBR302C	5	3	0.2054781710906249	0	0
YCL001W-B	2	2	0.934975	0	0
YCL002C	2	2	0.934975	0	0
YCL004W	4	4	0.995771749375	3	0.0001959396653764974
YCL005W	6	6	0.9997250580031099	0	0
YCL005W-A	2	2	0.934975	12	0.0008347225684704168
YCL007C	2	2	0.934975	0	0
YCL008C	8	8	0.999982121896652	0	0
YCL009C	4	4	0.995771749375	1	0.00006531322179216581
YCL010C	3	3	0.9834186249999999	0	0
YCL011C	3	3	0.9834186249999999	3	0.0001984009438136348
YCL014W	7	7	0.999929889790793	0	0
YCL016C	10	10	0.99999883747633	0	0
YCL017C	4	4	0.995771749375	0	0
YCL018W	6	5	0.8097500580031099	53	0.004256824936733484
YCL019W	24	8	0.04866539328248149	0	0
YCL020W	8	3	0.202380356480859	0	0
YCL021W-A	1	1	0.745	0	0
YCL022C	2	2	0.934975	0	0
YCL023C	4	4	0.995771749375	0	0
YCL024W	6	5	0.8097500580031099	0	0
YCL025C	10	10	0.99999883747633	0	0
YCL026C-A	2	2	0.934975	0	0
YCL026C-B	1	1	0.745	0	0
YCL027W	4	4	0.995771749375	0	0
YCL028W	6	6	0.9997250580031099	1	0.00006505494745846413
YCL029C	6	6	0.9997250580031099	0	0
YCL030C	5	4	0.2539217960906249	0	0
YCL031C	7	7	0.999929889790793	1	0.00006504162120297204
YCL032W	3	3	0.9834186249999999	0	0
YCL033C	1	1	0.745	0	0
YCL034W	5	5	0.998921796090625	3	0.0001953217800707654
YCL035C	3	3	0.9834186249999999	0	0
YCL036W	11	10	0.99979487176878	0	0
YCL037C	3	3	0.9834186249999999	1	0.00006613364793787827
YCL038C	4	4	0.995771749375	1	0.00006531322179216581
YCL039W	8	8	0.999982121896652	0	0
YCL040W	6	6	0.9997250580031099	1	0.00006505494745846413
YCL041C	2	1	0.189975	0	0
YCL043C	11	10	0.9999963071637799	11	0.0007154103142274463
YCL044C	7	7	0.999929889790793	0	0
YCL045C	5	5	0.998921796090625	1	0.00006510726002358846
YCL047C	5	5	0.998921796090625	0	0
YCL048W	8	7	0.9997772901089689	0	0
YCL048W-A	1	1	0.745	1	0.00008729806861919777
YCL049C	2	1	0.189975	0	0
YCL050C	4	4	0.995771749375	0	0
YCL051W	6	6	0.9997250580031099	0	0
YCL052C	4	4	0.995771749375	1	0.00006531322179216581
YCL054W	12	12	0.999999924406898	0	0
YCL055W	2	2	0.934975	0	0
YCL057C-A	3	3	0.9834186249999999	3	0.0001984009438136348
YCL057W	8	8	0.999982121896652	2	0.0001300764477627809
YCL058C	2	2	0.934975	0	0
YCL058W-A	2	2	0.934975	2	0.0001391204280784028
YCL059C	4	4	0.995771749375	3	0.0001959396653764974
YCL061C	8	7	0.999178859984168	0	0
YCL063W	4	4	0.995771749375	1	0.00006531322179216581
YCL064C	7	7	0.999929889790793	2	0.000130083242405944
YCL066W	1	1	0.745	0	0
YCL068C	4	4	0.995771749375	0	0
YCL069W	6	4	0.2423719336281089	0	0
YCL073C	9	9	0.999995441083646	0	0
YCL074W	5	5	0.998921796090625	0	0
YCL075W	3	3	0.9834186249999999	0	0
YCL076W	2	2	0.934975	0	0
YCR001W	3	3	0.9834186249999999	0	0
YCR002C	1	1	0.745	1	0.00008729806861919777
YCR003W	1	1	0.745	1	0.00008729806861919777
YCR004C	2	2	0.934975	3	0.0002086806421176042
YCR005C	9	9	0.999995441083646	1	0.00006503735762117562
YCR006C	2	2	0.934975	0	0
YCR007C	2	2	0.934975	0	0
YCR008W	8	8	0.999982121896652	3	0.0001951146716441713
YCR009C	1	1	0.745	3	0.0002618942058575933
YCR010C	4	4	0.995771749375	0	0
YCR011C	9	9	0.999995441083646	1	0.00006503735762117562
YCR012W	1	1	0.745	119	0.01038847016568453
YCR013C	1	1	0.745	17	0.001484067166526362
YCR014C	4	4	0.995771749375	0	0
YCR015C	2	2	0.934975	1	0.0000695602140392014
YCR017C	16	16	0.999999999680373	0	0
YCR018C	2	2	0.934975	2	0.0001391204280784028
YCR018C-A	1	1	0.745	0	0
YCR019W	6	6	0.9997250580031099	0	0
YCR020C	3	3	0.9834186249999999	1	0.00006613364793787827
YCR020C-A	2	2	0.934975	2	0.0001391204280784028
YCR021C	5	5	0.998921796090625	0	0
YCR022C	1	1	0.745	0	0
YCR023C	7	7	0.999929889790793	0	0
YCR024C	5	5	0.998921796090625	0	0
YCR026C	6	6	0.9997250580031099	0	0
YCR027C	1	1	0.745	1	0.00008729806861919777
YCR028C	12	12	0.999999924406898	0	0
YCR028C-A	2	2	0.934975	9	0.0006260419263528126
YCR030C	6	6	0.9997250580031099	1	0.00006505494745846413
YCR031C	3	2	0.7934436249999999	16	0.001311489493586689
YCR032W	16	16	0.999999999680373	0	0
YCR033W	13	13	0.9999999807237589	1	0.00006503706237497242
YCR034W	4	4	0.995771749375	2	0.0001306264435843316
YCR035C	1	1	0.745	1	0.00008729806861919777
YCR036W	5	5	0.998921796090625	1	0.00006510726002358846
YCR037C	9	9	0.999995441083646	0	0
YCR038C	6	6	0.9997250580031099	0	0
YCR038W-A	1	1	0.745	0	0
YCR040W	1	1	0.745	0	0
YCR042C	18	18	0.9999999999792159	1	0.00006503706112265406
YCR043C	3	3	0.9834186249999999	1	0.00006613364793787827
YCR044C	12	11	0.254999924406898	0	0
YCR045C	6	6	0.9997250580031099	0	0
YCR045W-A	2	2	0.934975	0	0
YCR046C	2	2	0.934975	0	0
YCR047C	4	4	0.995771749375	0	0
YCR047W-A	2	2	0.934975	0	0
YCR048W	15	13	0.9999997215792669	0	0
YCR049C	3	3	0.9834186249999999	0	0
YCR050C	3	3	0.9834186249999999	0	0
YCR051W	6	5	0.254725058003109	0	0
YCR052W	4	2	0.7934436249999999	1	0.00008196809334916811
YCR053W	1	1	0.745	0	0
YCR054C	9	9	0.999995441083646	0	0
YCR057C	10	10	0.99999883747633	1	0.00006503713672851321
YCR059C	10	10	0.99999883747633	1	0.00006503713672851321
YCR060W	3	3	0.9834186249999999	1	0.00006613364793787827
YCR061W	18	18	0.9999999999792159	0	0
YCR063W	3	3	0.9834186249999999	0	0
YCR064C	1	1	0.745	0	0
YCR065W	5	5	0.998921796090625	0	0
YCR066W	6	6	0.9997250580031099	0	0
YCR067C	7	7	0.999929889790793	0	0
YCR068W	8	8	0.999982121896652	0	0
YCR069W	7	6	0.951486264790793	0	0
YCR071C	2	2	0.934975	0	0
YCR072C	7	7	0.999929889790793	0	0
YCR073C	10	8	0.06502383747632979	0	0
YCR073W-A	6	6	0.9997250580031099	0	0
YCR075C	6	6	0.9997250580031099	0	0
YCR076C	5	5	0.998921796090625	0	0
YCR077C	6	5	0.98737193362811	0	0
YCR079W	1	1	0.745	0	0
YCR081C-A	2	2	0.934975	0	0
YCR081W	16	16	0.999999999680373	0	0
YCR083W	1	1	0.745	0	0
YCR087C-A	2	1	0.189975	0	0
YCR087W	2	2	0.934975	0	0
YCR088W	2	2	0.934975	0	0
YCR089W	7	7	0.999929889790793	0	0
YCR090C	2	2	0.934975	6	0.0004173612842352084
YCR091W	14	14	0.9999999950845589	0	0
YCR092C	9	9	0.999995441083646	1	0.00006503735762117562
YCR093W	16	15	0.254999999680373	1	0.0002550472988345974
YCR094W	5	5	0.998921796090625	0	0
YCR095C	1	1	0.745	0	0
YCR095W-A	2	2	0.934975	0	0
YCR097W	1	1	0.745	0	0
YCR098C	4	4	0.995771749375	0	0
YCR099C	6	6	0.9997250580031099	0	0
YCR100C	4	4	0.995771749375	0	0
YCR101C	3	3	0.9834186249999999	0	0
YCR102C	3	2	0.238418625	0	0
YCR102W-A	1	1	0.745	0	0
YCR104W	2	2	0.934975	0	0
YCR105W	6	6	0.9997250580031099	0	0
YCR106W	8	8	0.999982121896652	0	0
YCR107W	5	4	0.808946796090625	0	0
YCR108C	2	2	0.934975	0	0
YDL001W	9	9	0.999995441083646	0	0
YDL003W	3	3	0.9834186249999999	0	0
YDL004W	1	1	0.745	3	0.0002618942058575933
YDL005C	1	1	0.745	0	0
YDL006W	3	3	0.9834186249999999	0	0
YDL007W	5	5	0.998921796090625	0	0
YDL008W	3	3	0.9834186249999999	2	0.0001322672958757565
YDL009C	1	1	0.745	0	0
YDL010W	3	3	0.9834186249999999	3	0.0001984009438136348
YDL012C	1	1	0.745	0	0
YDL013W	3	3	0.9834186249999999	0	0
YDL014W	3	3	0.9834186249999999	16	0.001058138367006052
YDL015C	4	4	0.995771749375	1	0.00006531322179216581
YDL016C	1	1	0.745	5	0.0004364903430959888
YDL017W	6	6	0.9997250580031099	1	0.00006505494745846413
YDL018C	1	1	0.745	0	0
YDL019C	10	10	0.99999883747633	0	0
YDL020C	5	5	0.998921796090625	2	0.0001302145200471769
YDL021W	9	9	0.999995441083646	0	0
YDL022C-A	2	2	0.934975	0	0
YDL022W	4	4	0.995771749375	3	0.0001959396653764974
YDL023C	1	1	0.745	0	0
YDL024C	7	7	0.999929889790793	1	0.00006504162120297204
YDL025C	3	2	0.238418625	0	0
YDL026W	1	1	0.745	0	0
YDL027C	3	3	0.9834186249999999	0	0
YDL028C	9	9	0.999995441083646	0	0
YDL029W	2	2	0.934975	4	0.0002782408561568056
YDL030W	4	4	0.995771749375	0	0
YDL031W	6	5	0.254725058003109	0	0
YDL032W	1	1	0.745	0	0
YDL033C	6	6	0.9997250580031099	0	0
YDL034W	2	2	0.934975	0	0
YDL035C	9	9	0.999995441083646	0	0
YDL036C	4	4	0.995771749375	1	0.00006531322179216581
YDL037C	3	3	0.9834186249999999	0	0
YDL038C	1	1	0.745	0	0
YDL039C	2	2	0.934975	1	0.0000695602140392014
YDL040C	9	9	0.999995441083646	3	0.0001951120728635269
YDL041W	1	1	0.745	0	0
YDL042C	3	3	0.9834186249999999	0	0
YDL043C	4	4	0.995771749375	0	0
YDL044C	4	4	0.995771749375	3	0.0001959396653764974
YDL045C	3	3	0.9834186249999999	0	0
YDL045W-A	2	2	0.934975	2	0.0001391204280784028
YDL046W	2	2	0.934975	0	0
YDL047W	4	4	0.995771749375	3	0.0001959396653764974
YDL048C	5	5	0.998921796090625	1	0.00006510726002358846
YDL049C	3	3	0.9834186249999999	0	0
YDL051W	1	1	0.745	12	0.001047576823430373
YDL054C	9	9	0.999995441083646	0	0
YDL055C	3	2	0.238418625	0	0
YDL056W	13	13	0.9999999807237589	0	0
YDL057W	4	4	0.995771749375	0	0
YDL058W	13	13	0.9999999807237589	2	0.0001300741247499448
YDL059C	2	2	0.934975	0	0
YDL060W	10	10	0.99999883747633	3	0.0001951114101855396
YDL063C	5	5	0.998921796090625	1	0.00006510726002358846
YDL064W	2	2	0.934975	2	0.0001391204280784028
YDL066W	6	6	0.9997250580031099	2	0.0001301098949169282
YDL067C	4	3	0.250771749375	0	0
YDL068W	1	1	0.745	0	0
YDL069C	3	3	0.9834186249999999	1	0.00006613364793787827
YDL070W	2	2	0.934975	1	0.0000695602140392014
YDL071C	1	1	0.745	0	0
YDL072C	3	3	0.9834186249999999	0	0
YDL073W	12	11	0.999996528014215	1	0.00006503728692983805
YDL074C	7	7	0.999929889790793	2	0.000130083242405944
YDL075W	1	1	0.745	143	0.01248362381254528
YDL076C	2	2	0.934975	0	0
YDL077C	9	9	0.999995441083646	0	0
YDL078C	2	2	0.934975	7	0.0004869214982744098
YDL079C	7	7	0.999929889790793	0	0
YDL080C	9	9	0.999995441083646	0	0
YDL083C	1	1	0.745	48	0.004190307293721493
YDL084W	4	4	0.995771749375	5	0.000326566108960829
YDL085C-A	1	1	0.745	4	0.000349192274476791
YDL085W	4	4	0.995771749375	0	0
YDL086C-A	2	2	0.934975	0	0
YDL086W	3	3	0.9834186249999999	6	0.0003968018876272696
YDL088C	6	5	0.254725058003109	0	0
YDL089W	4	4	0.995771749375	0	0
YDL090C	3	3	0.9834186249999999	0	0
YDL091C	5	5	0.998921796090625	2	0.0001302145200471769
YDL092W	2	2	0.934975	1	0.0000695602140392014
YDL093W	15	15	0.9999999987465619	1	0.00006503706120282226
YDL094C	1	1	0.745	0	0
YDL095W	17	17	0.9999999999184949	2	0.0001300741222532063
YDL096C	5	5	0.998921796090625	0	0
YDL097C	6	6	0.9997250580031099	2	0.0001301098949169282
YDL098C	1	1	0.745	1	0.00008729806861919777
YDL099W	1	1	0.745	3	0.0002618942058575933
YDL100C	7	7	0.999929889790793	6	0.0003902497272178322
YDL101C	6	6	0.9997250580031099	2	0.0001301098949169282
YDL102W	9	8	0.254995441083646	1	0.0002550518583583941
YDL103C	6	6	0.9997250580031099	0	0
YDL104C	3	3	0.9834186249999999	0	0
YDL105W	4	4	0.995771749375	0	0
YDL106C	6	5	0.9512814330031099	0	0
YDL107W	6	6	0.9997250580031099	0	0
YDL108W	2	2	0.934975	1	0.0000695602140392014
YDL109C	8	8	0.999982121896652	0	0
YDL110C	4	4	0.995771749375	4	0.0002612528871686632
YDL111C	3	3	0.9834186249999999	0	0
YDL112W	12	12	0.999999924406898	1	0.0000650370660376559
YDL113C	9	9	0.999995441083646	0	0
YDL114W	2	2	0.934975	0	0
YDL115C	2	2	0.934975	0	0
YDL116W	1	1	0.745	0	0
YDL117W	6	5	0.998921796090625	0	0
YDL118W	2	2	0.934975	0	0
YDL119C	6	6	0.9997250580031099	0	0
YDL120W	2	2	0.934975	1	0.0000695602140392014
YDL121C	2	2	0.934975	11	0.0007651623544312155
YDL122W	4	4	0.995771749375	1	0.00006531322179216581
YDL123W	3	3	0.9834186249999999	0	0
YDL124W	3	3	0.9834186249999999	6	0.0003968018876272696
YDL125C	4	4	0.995771749375	0	0
YDL126C	8	8	0.999982121896652	3	0.0001951146716441713
YDL127W	2	2	0.934975	0	0
YDL128W	6	6	0.9997250580031099	2	0.0001301098949169282
YDL129W	3	2	0.934975	0	0
YDL130W-A	2	2	0.934975	5	0.000347801070196007
YDL131W	7	6	0.951486264790793	5	0.0003417656330309838
YDL132W	9	9	0.999995441083646	1	0.00006503735762117562
YDL133W	2	2	0.934975	0	0
YDL134C	7	7	0.999929889790793	4	0.0002601664848118881
YDL135C	1	1	0.745	2	0.0001745961372383955
YDL137W	4	3	0.947328124375	15	0.001029797270574182
YDL138W	4	4	0.995771749375	1	0.00006531322179216581
YDL139C	4	4	0.995771749375	0	0
YDL140C	15	14	0.9968499520309369	1	0.00006524257837280202
YDL141W	7	7	0.999929889790793	0	0
YDL142C	4	4	0.995771749375	1	0.00006531322179216581
YDL143W	5	5	0.998921796090625	3	0.0001953217800707654
YDL144C	5	5	0.998921796090625	1	0.00006510726002358846
YDL145C	6	5	0.98737193362811	6	0.0003952131445482122
YDL146W	3	3	0.9834186249999999	0	0
YDL147W	3	3	0.9834186249999999	19	0.001256539310819687
YDL148C	7	7	0.999929889790793	7	0.0004552913484208042
YDL149W	14	14	0.9999999950845589	0	0
YDL150W	3	2	0.7934436249999999	2	0.0001639361866983362
YDL151C	1	1	0.745	0	0
YDL152W	1	1	0.745	0	0
YDL153C	5	4	0.2539217960906249	0	0
YDL155W	7	7	0.999929889790793	0	0
YDL156W	3	3	0.9834186249999999	0	0
YDL157C	1	1	0.745	3	0.0002618942058575933
YDL158C	3	3	0.9834186249999999	3	0.0001984009438136348
YDL159C-B	2	2	0.934975	0	0
YDL159W	7	7	0.999929889790793	0	0
YDL160C	7	7	0.999929889790793	1	0.00006504162120297204
YDL160C-A	2	2	0.934975	0	0
YDL161W	3	3	0.9834186249999999	1	0.00006613364793787827
YDL162C	2	2	0.934975	0	0
YDL163W	3	3	0.9834186249999999	0	0
YDL164C	10	10	0.99999883747633	2	0.0001300742734570264
YDL165W	2	2	0.934975	1	0.0000695602140392014
YDL166C	4	4	0.995771749375	2	0.0001306264435843316
YDL167C	10	9	0.9991955755638449	2	0.0001301788412836035
YDL168W	3	3	0.9834186249999999	2	0.0001322672958757565
YDL169C	4	4	0.995771749375	0	0
YDL170W	9	9	0.999995441083646	0	0
YDL171C	25	25	0.999999999999999	1	0.0000650370611213024
YDL172C	1	1	0.745	0	0
YDL173W	2	2	0.934975	5	0.000347801070196007
YDL174C	11	11	0.9999997035564639	0	0
YDL175C	3	3	0.9834186249999999	0	0
YDL176W	9	9	0.999995441083646	0	0
YDL177C	4	3	0.947328124375	1	0.00006865315137161219
YDL178W	7	6	0.254929889790793	0	0
YDL179W	2	2	0.934975	0	0
YDL180W	8	8	0.999982121896652	2	0.0001300764477627809
YDL181W	1	1	0.745	2	0.0001745961372383955
YDL182W	3	2	0.238418625	0	0
YDL183C	4	4	0.995771749375	0	0
YDL184C	1	1	0.745	127	0.01108685471463811
YDL185C-A	1	1	0.745	0	0
YDL185W	13	13	0.9999999807237589	13	0.0008454818108746414
YDL186W	1	1	0.745	0	0
YDL188C	7	7	0.999929889790793	0	0
YDL189W	4	4	0.995771749375	1	0.00006531322179216581
YDL190C	7	6	0.254929889790793	0	0
YDL192W	3	2	0.934975	17	0.001182523638666424
YDL193W	2	2	0.934975	2	0.0001391204280784028
YDL194W	4	4	0.995771749375	0	0
YDL195W	13	13	0.9999999807237589	2	0.0001300741247499448
YDL197C	4	4	0.995771749375	0	0
YDL198C	1	1	0.745	0	0
YDL199C	6	6	0.9997250580031099	1	0.00006505494745846413
YDL200C	1	1	0.745	0	0
YDL201W	3	3	0.9834186249999999	4	0.0002645345917515131
YDL202W	2	2	0.934975	1	0.0000695602140392014
YDL203C	7	6	0.254929889790793	0	0
YDL204W	5	4	0.2539217960906249	0	0
YDL205C	7	7	0.999929889790793	0	0
YDL206W	7	7	0.999929889790793	1	0.00006504162120297204
YDL207W	3	3	0.9834186249999999	0	0
YDL208W	1	1	0.745	0	0
YDL209C	2	2	0.934975	1	0.0000695602140392014
YDL210W	8	8	0.999982121896652	0	0
YDL211C	2	2	0.934975	0	0
YDL212W	3	3	0.9834186249999999	7	0.0004629355355651479
YDL213C	3	3	0.9834186249999999	5	0.0003306682396893913
YDL214C	6	6	0.9997250580031099	1	0.00006505494745846413
YDL215C	15	15	0.9999999987465619	0	0
YDL216C	9	9	0.999995441083646	2	0.0001300747152423512
YDL217C	5	5	0.998921796090625	2	0.0001302145200471769
YDL218W	1	1	0.745	0	0
YDL219W	2	2	0.934975	2	0.0001391204280784028
YDL220C	7	6	0.809954889790793	0	0
YDL221W	1	1	0.745	0	0
YDL222C	3	3	0.9834186249999999	0	0
YDL223C	16	16	0.999999999680373	0	0
YDL224C	10	10	0.99999883747633	2	0.0001300742734570264
YDL225W	6	6	0.9997250580031099	2	0.0001301098949169282
YDL226C	2	2	0.934975	2	0.0001391204280784028
YDL227C	2	2	0.934975	0	0
YDL228C	3	3	0.9834186249999999	0	0
YDL229W	5	5	0.998921796090625	37	0.002408968620872772
YDL230W	4	4	0.995771749375	0	0
YDL231C	8	7	0.2549821218966519	0	0
YDL232W	2	2	0.934975	7	0.0004869214982744098
YDL233W	7	7	0.999929889790793	2	0.000130083242405944
YDL234C	11	9	0.0650247035564641	2	0.002000380088309899
YDL235C	1	1	0.745	0	0
YDL236W	2	2	0.934975	4	0.0002782408561568056
YDL237W	2	2	0.934975	7	0.0004869214982744098
YDL238C	4	4	0.995771749375	0	0
YDL239C	6	6	0.9997250580031099	0	0
YDL240W	7	7	0.999929889790793	0	0
YDL241W	3	3	0.9834186249999999	0	0
YDL242W	2	2	0.934975	0	0
YDL243C	7	6	0.254929889790793	0	0
YDL244W	2	2	0.934975	0	0
YDL245C	13	13	0.9999999807237589	0	0
YDL246C	4	3	0.250771749375	0	0
YDL247W	9	9	0.999995441083646	0	0
YDL247W-A	1	1	0.745	2	0.0001745961372383955
YDL248W	3	1	0.04844362499999999	0	0
YDR001C	3	3	0.9834186249999999	5	0.0003306682396893913
YDR002W	1	1	0.745	22	0.00192055750962235
YDR003W	2	2	0.934975	1	0.0000695602140392014
YDR003W-A	1	1	0.745	1	0.00008729806861919777
YDR004W	3	3	0.9834186249999999	0	0
YDR005C	2	2	0.934975	2	0.0001391204280784028
YDR006C	7	7	0.999929889790793	0	0
YDR007W	1	1	0.745	0	0
YDR009W	7	7	0.999929889790793	0	0
YDR010C	1	1	0.745	0	0
YDR011W	12	10	0.99999883747633	0	0
YDR013W	4	4	0.995771749375	1	0.00006531322179216581
YDR014W	4	4	0.995771749375	1	0.00006531322179216581
YDR014W-A	1	1	0.745	0	0
YDR017C	12	11	0.8100249244068979	0	0
YDR018C	6	6	0.9997250580031099	1	0.00006505494745846413
YDR019C	5	5	0.998921796090625	0	0
YDR020C	4	4	0.995771749375	0	0
YDR021W	7	7	0.999929889790793	0	0
YDR022C	1	1	0.745	0	0
YDR023W	5	4	0.2539217960906249	2	0.0005122605630758104
YDR024W	3	2	0.934975	7	0.0004869214982744098
YDR026C	5	5	0.998921796090625	1	0.00006510726002358846
YDR027C	14	13	0.254999995084559	0	0
YDR028C	17	17	0.9999999999184949	1	0.00006503706112660319
YDR030C	4	4	0.995771749375	0	0
YDR031W	3	3	0.9834186249999999	2	0.0001322672958757565
YDR032C	2	2	0.934975	23	0.001599884922901632
YDR033W	6	5	0.8097500580031099	8	0.0006425396130918467
YDR034C	6	6	0.9997250580031099	1	0.00006505494745846413
YDR034C-A	1	1	0.745	0	0
YDR034C-C	8	3	0.202380356480859	0	0
YDR034C-D	25	9	0.04866609478085109	0	0
YDR035W	4	4	0.995771749375	4	0.0002612528871686632
YDR036C	9	8	0.254995441083646	0	0
YDR037W	10	10	0.99999883747633	14	0.000910519914199185
YDR038C	11	9	0.9991955755638449	0	0
YDR039C	12	10	0.99979487176878	0	0
YDR040C	16	15	0.9997951678926899	0	0
YDR042C	1	1	0.745	1	0.00008729806861919777
YDR043C	2	2	0.934975	0	0
YDR044W	3	3	0.9834186249999999	1	0.00006613364793787827
YDR045C	3	3	0.9834186249999999	0	0
YDR046C	7	7	0.999929889790793	2	0.000130083242405944
YDR047W	7	7	0.999929889790793	4	0.0002601664848118881
YDR048C	1	1	0.745	0	0
YDR049W	4	4	0.995771749375	0	0
YDR051C	9	9	0.999995441083646	0	0
YDR052C	8	7	0.2549821218966519	1	0.0002550651811881258
YDR053W	1	1	0.745	0	0
YDR054C	3	3	0.9834186249999999	1	0.00006613364793787827
YDR055W	5	5	0.998921796090625	0	0
YDR056C	3	3	0.9834186249999999	3	0.0001984009438136348
YDR057W	8	8	0.999982121896652	1	0.00006503822388139046
YDR058C	3	3	0.9834186249999999	0	0
YDR059C	1	1	0.745	3	0.0002618942058575933
YDR060W	6	6	0.9997250580031099	2	0.0001301098949169282
YDR061W	5	5	0.998921796090625	0	0
YDR062W	9	9	0.999995441083646	6	0.0003902241457270537
YDR063W	2	2	0.934975	0	0
YDR064W	1	1	0.745	73	0.006372759009201436
YDR065W	4	4	0.995771749375	1	0.00006531322179216581
YDR066C	2	2	0.934975	1	0.0000695602140392014
YDR067C	2	2	0.934975	0	0
YDR068W	3	3	0.9834186249999999	1	0.00006613364793787827
YDR069C	10	8	0.810010518289336	0	0
YDR070C	1	1	0.745	0	0
YDR071C	2	2	0.934975	11	0.0007651623544312155
YDR072C	9	9	0.999995441083646	4	0.0002601494304847025
YDR073W	2	1	0.745	0	0
YDR074W	14	14	0.9999999950845589	2	0.0001300741228819763
YDR075W	4	4	0.995771749375	0	0
YDR076W	3	3	0.9834186249999999	0	0
YDR077W	3	3	0.9834186249999999	21	0.001388806606695443
YDR078C	3	3	0.9834186249999999	0	0
YDR079C-A	4	4	0.995771749375	1	0.00006531322179216581
YDR079W	1	1	0.745	0	0
YDR080W	11	11	0.9999997035564639	3	0.0001951112412033732
YDR081C	8	8	0.999982121896652	0	0
YDR082W	8	7	0.2549821218966519	0	0
YDR083W	3	3	0.9834186249999999	1	0.00006613364793787827
YDR084C	2	2	0.934975	3	0.0002086806421176042
YDR085C	8	8	0.999982121896652	1	0.00006503822388139046
YDR087C	2	2	0.934975	7	0.0004869214982744098
YDR088C	3	3	0.9834186249999999	0	0
YDR089W	13	12	0.999999924406898	0	0
YDR090C	4	4	0.995771749375	0	0
YDR091C	3	3	0.9834186249999999	1	0.00006613364793787827
YDR092W	1	1	0.745	6	0.0005237884117151866
YDR093W	18	18	0.9999999999792159	0	0
YDR094W	1	1	0.745	0	0
YDR095C	1	1	0.745	0	0
YDR096W	9	9	0.999995441083646	0	0
YDR097C	10	10	0.99999883747633	1	0.00006503713672851321
YDR098C	3	3	0.9834186249999999	1	0.00006613364793787827
YDR098C-A	6	1	0.003150046715624999	0	0
YDR098C-B	22	5	0.0484479018346241	0	0
YDR099W	3	3	0.9834186249999999	1	0.00006613364793787827
YDR100W	3	3	0.9834186249999999	4	0.0002645345917515131
YDR101C	4	4	0.995771749375	3	0.0001959396653764974
YDR102C	2	2	0.934975	0	0
YDR103W	3	3	0.9834186249999999	0	0
YDR104C	11	10	0.9515560785564639	0	0
YDR105C	9	9	0.999995441083646	1	0.00006503735762117562
YDR106W	3	3	0.9834186249999999	0	0
YDR107C	4	4	0.995771749375	0	0
YDR108W	7	7	0.999929889790793	0	0
YDR109C	6	6	0.9997250580031099	0	0
YDR110W	5	5	0.998921796090625	3	0.0001953217800707654
YDR111C	8	8	0.999982121896652	0	0
YDR112W	1	1	0.745	0	0
YDR113C	2	2	0.934975	1	0.0000695602140392014
YDR114C	2	2	0.934975	0	0
YDR115W	1	1	0.745	0	0
YDR116C	2	2	0.934975	0	0
YDR117C	3	3	0.9834186249999999	0	0
YDR118W	7	7	0.999929889790793	0.5	0.00003252081060148602
YDR118W-A	1	1	0.745	0.5	0.00004364903430959888
YDR119W	10	10	0.99999883747633	1	0.00006503713672851321
YDR119W-A	2	2	0.934975	3	0.0002086806421176042
YDR120C	6	6	0.9997250580031099	6	0.0003903296847507848
YDR121W	1	1	0.745	2	0.0001745961372383955
YDR122W	12	12	0.999999924406898	0	0
YDR123C	8	8	0.999982121896652	0	0
YDR124W	5	5	0.998921796090625	0	0
YDR125C	4	4	0.995771749375	1	0.00006531322179216581
YDR126W	9	8	0.254995441083646	0	0
YDR127W	17	17	0.9999999999184949	0	0
YDR128W	13	13	0.9999999807237589	0	0
YDR129C	4	4	0.995771749375	2	0.0001306264435843316
YDR130C	3	3	0.9834186249999999	0	0
YDR131C	6	6	0.9997250580031099	0	0
YDR132C	5	5	0.998921796090625	0	0
YDR135C	19	18	0.9991967380822159	2	0.0001301786898266494
YDR136C	3	3	0.9834186249999999	0	0
YDR137W	5	4	0.950478171090625	0	0
YDR138W	4	4	0.995771749375	0	0
YDR140W	3	3	0.9834186249999999	0	0
YDR141C	12	12	0.999999924406898	0	0
YDR142C	7	7	0.999929889790793	1	0.00006504162120297204
YDR144C	4	4	0.995771749375	1	0.00006531322179216581
YDR146C	3	3	0.9834186249999999	0	0
YDR147W	7	7	0.999929889790793	0	0
YDR148C	6	6	0.9997250580031099	0	0
YDR149C	3	3	0.9834186249999999	0	0
YDR150W	25	25	0.999999999999999	0	0
YDR151C	2	2	0.934975	0	0
YDR152W	6	6	0.9997250580031099	2	0.0001301098949169282
YDR153C	3	3	0.9834186249999999	1	0.00006613364793787827
YDR154C	4	1	0.04844362499999999	0	0
YDR155C	6	3	0.05239693362810939	1	0.001241237924014925
YDR156W	3	3	0.9834186249999999	1	0.00006613364793787827
YDR157W	1	1	0.745	0	0
YDR158W	3	3	0.9834186249999999	19	0.001256539310819687
YDR159W	7	7	0.999929889790793	0	0
YDR160W	5	5	0.998921796090625	2	0.0001302145200471769
YDR161W	3	3	0.9834186249999999	3	0.0001984009438136348
YDR162C	1	1	0.745	2	0.0001745961372383955
YDR163W	4	4	0.995771749375	0	0
YDR164C	8	8	0.999982121896652	0	0
YDR165W	2	2	0.934975	5	0.000347801070196007
YDR166C	2	2	0.934975	0	0
YDR167W	2	2	0.934975	3	0.0002086806421176042
YDR168W	5	5	0.998921796090625	1	0.00006510726002358846
YDR169C	3	3	0.9834186249999999	0	0
YDR169C-A	1	1	0.745	0	0
YDR170C	17	17	0.9999999999184949	0	0
YDR170W-A	5	2	0.060796749375	0	0
YDR171W	1	1	0.745	5	0.0004364903430959888
YDR172W	8	8	0.999982121896652	0	0
YDR173C	4	4	0.995771749375	0	0
YDR174W	3	3	0.9834186249999999	11	0.000727470127316661
YDR175C	3	3	0.9834186249999999	1	0.00006613364793787827
YDR176W	5	5	0.998921796090625	0	0
YDR177W	1	1	0.745	7	0.0006110864803343844
YDR178W	6	6	0.9997250580031099	2	0.0001301098949169282
YDR179C	8	8	0.999982121896652	0	0
YDR179W-A	3	3	0.9834186249999999	0	0
YDR180W	13	12	0.8100249807237589	0	0
YDR181C	5	5	0.998921796090625	0	0
YDR182W	5	5	0.998921796090625	2	0.0001302145200471769
YDR182W-A	1	1	0.745	0	0
YDR183C-A	2	2	0.934975	0	0
YDR183W	3	3	0.9834186249999999	0	0
YDR184C	2	2	0.934975	0	0
YDR185C	2	2	0.934975	4	0.0002782408561568056
YDR186C	7	7	0.999929889790793	0	0
YDR187C	2	2	0.934975	0	0
YDR188W	9	9	0.999995441083646	5	0.0003251867881058781
YDR189W	5	5	0.998921796090625	0	0
YDR190C	4	4	0.995771749375	2	0.0001306264435843316
YDR191W	5	5	0.998921796090625	0	0
YDR192C	1	1	0.745	0	0
YDR193W	1	1	0.745	0	0
YDR194C	4	3	0.250771749375	0	0
YDR195W	3	3	0.9834186249999999	0	0
YDR196C	4	4	0.995771749375	0	0
YDR197W	6	6	0.9997250580031099	1	0.00006505494745846413
YDR198C	6	6	0.9997250580031099	0	0
YDR199W	2	2	0.934975	0	0
YDR200C	6	6	0.9997250580031099	1	0.00006505494745846413
YDR201W	2	2	0.934975	1	0.0000695602140392014
YDR202C	2	1	0.189975	0	0
YDR204W	6	6	0.9997250580031099	0	0
YDR205W	15	15	0.9999999987465619	0	0
YDR206W	8	7	0.999178859984168	0	0
YDR207C	11	11	0.9999997035564639	0	0
YDR208W	11	11	0.9999997035564639	0	0
YDR209C	1	1	0.745	0	0
YDR210C-C	6	1	0.003150046715624999	0	0
YDR210C-D	21	6	0.048512629006346	0	0
YDR210W-A	8	3	0.202380356480859	0	0
YDR210W-B	25	9	0.0493034378245172	0	0
YDR211W	7	7	0.999929889790793	0	0
YDR212W	4	4	0.995771749375	1	0.00006531322179216581
YDR214W	6	6	0.9997250580031099	0	0
YDR215C	5	5	0.998921796090625	0	0
YDR216W	8	8	0.999982121896652	0	0
YDR217C	10	9	0.9876457131013299	1	0.00006585059830521403
YDR218C	1	1	0.745	0	0
YDR219C	2	2	0.934975	0	0
YDR220C	1	1	0.745	0	0
YDR221W	5	5	0.998921796090625	0	0
YDR222W	6	6	0.9997250580031099	0	0
YDR223W	3	3	0.9834186249999999	0	0
YDR224C	2	2	0.934975	39	0.002712848347528855
YDR226W	5	5	0.998921796090625	18	0.001171930680424592
YDR227W	7	6	0.254929889790793	0	0
YDR228C	3	3	0.9834186249999999	0	0
YDR229W	4	4	0.995771749375	1	0.00006531322179216581
YDR230W	3	3	0.9834186249999999	0	0
YDR231C	3	3	0.9834186249999999	0	0
YDR232W	12	12	0.999999924406898	1	0.0000650370660376559
YDR234W	5	5	0.998921796090625	1	0.00006510726002358846
YDR235W	2	2	0.934975	0	0
YDR236C	2	1	0.189975	0	0
YDR237W	6	5	0.254725058003109	0	0
YDR238C	11	10	0.254999703556464	1	0.0002550475950137774
YDR239C	6	6	0.9997250580031099	1	0.00006505494745846413
YDR240C	6	6	0.9997250580031099	0	0
YDR241W	4	4	0.995771749375	0	0
YDR242W	6	6	0.9997250580031099	0	0
YDR243C	5	5	0.998921796090625	1	0.00006510726002358846
YDR244W	11	11	0.9999997035564639	0	0
YDR245W	4	4	0.995771749375	3	0.0001959396653764974
YDR246W	3	3	0.9834186249999999	2	0.0001322672958757565
YDR247W	7	7	0.999929889790793	0	0
YDR248C	3	3	0.9834186249999999	1	0.00006613364793787827
YDR249C	8	7	0.951538496896652	0	0
YDR250C	2	2	0.934975	0	0
YDR251W	9	9	0.999995441083646	0	0
YDR252W	1	1	0.745	0	0
YDR253C	3	3	0.9834186249999999	0	0
YDR254W	7	7	0.999929889790793	1	0.00006504162120297204
YDR255C	5	5	0.998921796090625	1	0.00006510726002358846
YDR256C	7	7	0.999929889790793	0	0
YDR257C	2	1	0.189975	0	0
YDR258C	8	7	0.9997772901089689	1	0.00006505154874463465
YDR259C	7	7	0.999929889790793	0	0
YDR260C	2	2	0.934975	0	0
YDR261C	3	3	0.9834186249999999	0	0
YDR261C-C	6	1	0.003150046715624999	0	0
YDR261C-D	21	5	0.1899917719004869	0	0
YDR261W-A	8	3	0.202380356480859	0	0
YDR261W-B	22	8	0.190844680280261	1	0.0003407852973726776
YDR262W	2	2	0.934975	1	0.0000695602140392014
YDR263C	2	2	0.934975	0	0
YDR264C	9	9	0.999995441083646	5	0.0003251867881058781
YDR265W	6	6	0.9997250580031099	0	0
YDR266C	7	6	0.9991266278783089	0	0
YDR267C	5	5	0.998921796090625	1	0.00006510726002358846
YDR268W	3	3	0.9834186249999999	1	0.00006613364793787827
YDR269C	3	3	0.9834186249999999	0	0
YDR270W	13	13	0.9999999807237589	0	0
YDR271C	2	2	0.934975	0	0
YDR272W	4	4	0.995771749375	2	0.0001306264435843316
YDR273W	3	3	0.9834186249999999	0	0
YDR274C	2	2	0.934975	0	0
YDR275W	5	5	0.998921796090625	0	0
YDR276C	1	1	0.745	87	0.007594931969870205
YDR277C	7	7	0.999929889790793	1	0.00006504162120297204
YDR278C	1	1	0.745	0	0
YDR279W	5	5	0.998921796090625	0	0
YDR280W	3	3	0.9834186249999999	0	0
YDR281C	1	1	0.745	0	0
YDR282C	3	3	0.9834186249999999	0	0
YDR283C	12	12	0.999999924406898	1	0.0000650370660376559
YDR284C	3	3	0.9834186249999999	0	0
YDR285W	7	6	0.9875767654157929	0	0
YDR286C	2	2	0.934975	2	0.0001391204280784028
YDR287W	3	3	0.9834186249999999	1	0.00006613364793787827
YDR288W	4	4	0.995771749375	1	0.00006531322179216581
YDR289C	5	5	0.998921796090625	1	0.00006510726002358846
YDR290W	2	2	0.934975	0	0
YDR291W	12	12	0.999999924406898	0	0
YDR292C	4	3	0.250771749375	0	0
YDR293C	14	14	0.9999999950845589	2	0.0001300741228819763
YDR294C	12	11	0.9999997035564639	2	0.0001300741608022488
YDR295C	4	4	0.995771749375	1	0.00006531322179216581
YDR296W	4	4	0.995771749375	3	0.0001959396653764974
YDR297W	8	8	0.999982121896652	2	0.0001300764477627809
YDR298C	1	1	0.745	0	0
YDR299W	2	2	0.934975	0	0
YDR300C	6	6	0.9997250580031099	0	0
YDR301W	15	14	0.9876468743715619	0	0
YDR302W	1	1	0.745	1	0.00008729806861919777
YDR303C	6	5	0.996575011287484	0	0
YDR304C	4	3	0.250771749375	0	0
YDR305C	3	3	0.9834186249999999	0	0
YDR306C	8	8	0.999982121896652	2	0.0001300764477627809
YDR307W	8	8	0.999982121896652	4	0.0002601528955255618
YDR308C	2	2	0.934975	1	0.0000695602140392014
YDR309C	3	3	0.9834186249999999	1	0.00006613364793787827
YDR310C	7	7	0.999929889790793	0	0
YDR311W	6	6	0.9997250580031099	0	0
YDR312W	8	7	0.810007121896652	0	0
YDR313C	5	5	0.998921796090625	0	0
YDR314C	8	8	0.999982121896652	0	0
YDR315C	5	5	0.998921796090625	0	0
YDR316W	4	4	0.995771749375	0	0
YDR316W-A	6	1	0.003150046715624999	0	0
YDR316W-B	22	5	0.0484479018346241	0	0
YDR317W	3	3	0.9834186249999999	3	0.0001984009438136348
YDR318W	3	3	0.9834186249999999	0	0
YDR319C	3	3	0.9834186249999999	1	0.00006613364793787827
YDR320C	7	6	0.9967798430751679	0	0
YDR320C-A	3	3	0.9834186249999999	6	0.0003968018876272696
YDR320W-B	3	3	0.9834186249999999	0	0
YDR321W	6	6	0.9997250580031099	1	0.00006505494745846413
YDR322W	2	2	0.934975	2	0.0001391204280784028
YDR323C	7	7	0.999929889790793	1	0.00006504162120297204
YDR324C	4	4	0.995771749375	5	0.000326566108960829
YDR325W	6	6	0.9997250580031099	1	0.00006505494745846413
YDR326C	7	7	0.999929889790793	0	0
YDR327W	3	3	0.9834186249999999	0	0
YDR328C	3	3	0.9834186249999999	0	0
YDR329C	2	2	0.934975	0	0
YDR330W	4	4	0.995771749375	0	0
YDR331W	5	5	0.998921796090625	0	0
YDR332W	5	5	0.998921796090625	0	0
YDR333C	7	6	0.254929889790793	0	0
YDR334W	13	12	0.9999965843310759	1	0.0000650372832671297
YDR335W	14	14	0.9999999950845589	2	0.0001300741228819763
YDR336W	3	3	0.9834186249999999	1	0.00006613364793787827
YDR337W	3	3	0.9834186249999999	2	0.0001322672958757565
YDR338C	9	9	0.999995441083646	0	0
YDR339C	1	1	0.745	0	0
YDR340W	1	1	0.745	0	0
YDR341C	6	6	0.9997250580031099	3	0.0001951648423753924
YDR342C	10	6	0.254178859984168	0	0
YDR343C	10	6	0.254178859984168	0	0
YDR344C	4	4	0.995771749375	0	0
YDR345C	9	9	0.999995441083646	10	0.0006503735762117562
YDR346C	6	6	0.9997250580031099	10	0.0006505494745846413
YDR347W	7	7	0.999929889790793	1	0.00006504162120297204
YDR348C	4	4	0.995771749375	2	0.0001306264435843316
YDR349C	3	3	0.9834186249999999	1	0.00006613364793787827
YDR350C	3	3	0.9834186249999999	0	0
YDR351W	7	7	0.999929889790793	2	0.000130083242405944
YDR352W	4	4	0.995771749375	1	0.00006531322179216581
YDR353W	1	1	0.745	1	0.00008729806861919777
YDR354C-A	3	3	0.9834186249999999	0	0
YDR354W	5	5	0.998921796090625	0	0
YDR355C	2	2	0.934975	0	0
YDR356W	7	7	0.999929889790793	1	0.00006504162120297204
YDR357C	1	1	0.745	0	0
YDR358W	2	2	0.934975	1	0.0000695602140392014
YDR359C	7	7	0.999929889790793	0	0
YDR361C	5	5	0.998921796090625	9	0.0005859653402122961
YDR362C	8	8	0.999982121896652	1	0.00006503822388139046
YDR363W	8	8	0.999982121896652	0	0
YDR363W-A	1	1	0.745	13	0.001134874892049571
YDR364C	7	6	0.9991266278783089	0	0
YDR365C	2	2	0.934975	3	0.0002086806421176042
YDR365W-A	6	1	0.003150046715624999	0	0
YDR365W-B	22	5	0.0484479018346241	0	0
YDR367W	1	1	0.745	1	0.00008729806861919777
YDR368W	2	2	0.934975	3	0.0002086806421176042
YDR369C	3	3	0.9834186249999999	0	0
YDR370C	4	4	0.995771749375	1	0.00006531322179216581
YDR371C-A	1	1	0.745	0	0
YDR371W	4	4	0.995771749375	1	0.00006531322179216581
YDR372C	5	5	0.998921796090625	5	0.0003255363001179422
YDR373W	2	1	0.189975	0	0
YDR374C	2	2	0.934975	0	0
YDR374W-A	2	2	0.934975	2	0.0001391204280784028
YDR375C	5	5	0.998921796090625	0	0
YDR376W	3	3	0.9834186249999999	5	0.0003306682396893913
YDR377W	2	2	0.934975	5	0.000347801070196007
YDR378C	1	1	0.745	0	0
YDR379C-A	2	2	0.934975	0	0
YDR379W	8	8	0.999982121896652	0	0
YDR380W	9	9	0.999995441083646	2	0.0001300747152423512
YDR382W	1	1	0.745	249	0.02173721908618024
YDR383C	5	5	0.998921796090625	3	0.0001953217800707654
YDR384C	2	2	0.934975	1	0.0000695602140392014
YDR385W	10	7	0.206350380688646	0	0
YDR386W	7	7	0.999929889790793	2	0.000130083242405944
YDR387C	9	9	0.999995441083646	0	0
YDR388W	6	5	0.254725058003109	0	0
YDR389W	4	3	0.805796749375	0	0
YDR390C	3	3	0.9834186249999999	1	0.00006613364793787827
YDR391C	5	5	0.998921796090625	1	0.00006510726002358846
YDR392W	9	8	0.999982121896652	2	0.0001300764477627809
YDR393W	3	3	0.9834186249999999	0	0
YDR394W	2	2	0.934975	10	0.000695602140392014
YDR395W	15	15	0.9999999987465619	4	0.000260148244811289
YDR396W	3	3	0.9834186249999999	1	0.00006613364793787827
YDR397C	3	3	0.9834186249999999	0	0
YDR398W	3	3	0.9834186249999999	4	0.0002645345917515131
YDR400W	4	4	0.995771749375	0	0
YDR401W	4	3	0.9834186249999999	0	0
YDR402C	5	5	0.998921796090625	0	0
YDR403W	4	4	0.995771749375	0	0
YDR404C	1	1	0.745	0	0
YDR405W	2	2	0.934975	1	0.0000695602140392014
YDR406W	12	12	0.999999924406898	0	0
YDR407C	13	13	0.9999999807237589	1	0.00006503706237497242
YDR408C	4	4	0.995771749375	1	0.00006531322179216581
YDR409W	7	7	0.999929889790793	0	0
YDR410C	6	6	0.9997250580031099	2	0.0001301098949169282
YDR411C	6	6	0.9997250580031099	1	0.00006505494745846413
YDR414C	3	3	0.9834186249999999	2	0.0001322672958757565
YDR415C	7	7	0.999929889790793	0	0
YDR416W	11	11	0.9999997035564639	2	0.0001300741608022488
YDR418W	1	1	0.745	64	0.005587076391628657
YDR419W	4	4	0.995771749375	0	0
YDR420W	9	9	0.999995441083646	1	0.00006503735762117562
YDR421W	5	5	0.998921796090625	0	0
YDR422C	10	10	0.99999883747633	2	0.0001300742734570264
YDR423C	6	6	0.9997250580031099	0	0
YDR424C	1	1	0.745	9	0.0007856826175727799
YDR425W	7	7	0.999929889790793	0	0
YDR426C	2	2	0.934975	0	0
YDR427W	5	5	0.998921796090625	8	0.0005208580801887076
YDR428C	2	2	0.934975	2	0.0001391204280784028
YDR429C	1	1	0.745	10	0.0008729806861919776
YDR430C	8	6	0.9966272433933439	0	0
YDR431W	2	2	0.934975	0	0
YDR432W	3	3	0.9834186249999999	0	0
YDR434W	9	9	0.999995441083646	0	0
YDR435C	5	5	0.998921796090625	1	0.00006510726002358846
YDR436W	9	9	0.999995441083646	0	0
YDR437W	1	1	0.745	0	0
YDR438W	2	2	0.934975	0	0
YDR439W	1	1	0.745	0	0
YDR440W	7	7	0.999929889790793	1	0.00006504162120297204
YDR441C	2	2	0.934975	2	0.0001391204280784028
YDR442W	3	3	0.9834186249999999	0	0
YDR443C	15	15	0.9999999987465619	0	0
YDR444W	7	6	0.9991266278783089	0	0
YDR445C	4	4	0.995771749375	1	0.00006531322179216581
YDR447C	2	2	0.934975	93	0.006469099905645731
YDR448W	7	7	0.999929889790793	0	0
YDR449C	4	4	0.995771749375	1	0.00006531322179216581
YDR450W	1	1	0.745	0	0
YDR451C	2	2	0.934975	0	0
YDR452W	8	8	0.999982121896652	3	0.0001951146716441713
YDR453C	3	3	0.9834186249999999	2	0.0001322672958757565
YDR454C	1	1	0.745	6	0.0005237884117151866
YDR455C	1	1	0.745	0	0
YDR456W	4	4	0.995771749375	2	0.0001306264435843316
YDR457W	34	34	1	1	0.00006503706112130233
YDR458C	7	7	0.999929889790793	1	0.00006504162120297204
YDR459C	6	6	0.9997250580031099	1	0.00006505494745846413
YDR460W	2	2	0.934975	1	0.0000695602140392014
YDR461C-A	2	2	0.934975	0	0
YDR461W	3	2	0.7934436249999999	1	0.00008196809334916811
YDR462W	1	1	0.745	0	0
YDR463W	3	3	0.9834186249999999	0	0
YDR464W	11	11	0.9999997035564639	0	0
YDR465C	2	2	0.934975	3	0.0002086806421176042
YDR466W	9	9	0.999995441083646	0	0
YDR467C	2	1	0.745	0	0
YDR468C	2	1	0.189975	0	0
YDR469W	5	5	0.998921796090625	1	0.00006510726002358846
YDR470C	5	4	0.2539217960906249	0	0
YDR471W	1	1	0.745	10	0.0008729806861919776
YDR472W	3	3	0.9834186249999999	1	0.00006613364793787827
YDR473C	9	8	0.951551816083646	0	0
YDR475C	6	6	0.9997250580031099	0	0
YDR476C	1	1	0.745	0	0
YDR477W	9	9	0.999995441083646	1	0.00006503735762117562
YDR478W	2	2	0.934975	0	0
YDR479C	5	5	0.998921796090625	2	0.0001302145200471769
YDR480W	5	5	0.998921796090625	1	0.00006510726002358846
YDR481C	15	15	0.9999999987465619	0	0
YDR482C	3	3	0.9834186249999999	1	0.00006613364793787827
YDR484W	4	4	0.995771749375	0	0
YDR485C	2	2	0.934975	0	0
YDR486C	5	5	0.998921796090625	3	0.0001953217800707654
YDR487C	3	3	0.9834186249999999	0	0
YDR488C	8	8	0.999982121896652	1	0.00006503822388139046
YDR489W	7	7	0.999929889790793	0	0
YDR490C	7	7	0.999929889790793	0	0
YDR491C	4	3	0.9834186249999999	0	0
YDR492W	5	5	0.998921796090625	1	0.00006510726002358846
YDR493W	2	2	0.934975	1	0.0000695602140392014
YDR494W	3	3	0.9834186249999999	2	0.0001322672958757565
YDR495C	8	7	0.999929889790793	0	0
YDR496C	6	5	0.998921796090625	1	0.00006510726002358846
YDR497C	11	11	0.9999997035564639	2	0.0001300741608022488
YDR498C	2	2	0.934975	1	0.0000695602140392014
YDR499W	6	6	0.9997250580031099	0	0
YDR501W	8	7	0.987628997521652	1	0.00006585171282384964
YDR502C	8	7	0.2549821218966519	0	0
YDR503C	6	6	0.9997250580031099	0	0
YDR504C	2	2	0.934975	1	0.0000695602140392014
YDR505C	4	4	0.995771749375	0	0
YDR506C	11	11	0.9999997035564639	0	0
YDR507C	7	7	0.999929889790793	0	0
YDR508C	5	5	0.998921796090625	4	0.0002604290400943538
YDR509W	3	3	0.9834186249999999	0	0
YDR510C-A	1	1	0.745	0	0
YDR510W	1	1	0.745	7	0.0006110864803343844
YDR511W	3	3	0.9834186249999999	0	0
YDR512C	4	4	0.995771749375	0	0
YDR513W	1	1	0.745	1	0.00008729806861919777
YDR514C	6	6	0.9997250580031099	0	0
YDR515W	4	3	0.250771749375	0	0
YDR516C	6	6	0.9997250580031099	2	0.0001301098949169282
YDR517W	1	1	0.745	1	0.00008729806861919777
YDR518W	7	6	0.254929889790793	0	0
YDR519W	3	3	0.9834186249999999	1	0.00006613364793787827
YDR520C	6	6	0.9997250580031099	2	0.0001301098949169282
YDR522C	1	1	0.745	0	0
YDR523C	7	7	0.999929889790793	1	0.00006504162120297204
YDR524C	2	1	0.745	0	0
YDR524C-A	1	1	0.745	0	0
YDR524W-C	1	1	0.745	3	0.0002618942058575933
YDR525W	1	1	0.745	0	0
YDR525W-A	2	2	0.934975	2	0.0001391204280784028
YDR527W	2	1	0.189975	0	0
YDR528W	1	1	0.745	0	0
YDR529C	1	1	0.745	29	0.002531643989956735
YDR530C	4	4	0.995771749375	2	0.0001306264435843316
YDR531W	7	6	0.254929889790793	0	0
YDR532C	1	1	0.745	0	0
YDR534C	5	5	0.998921796090625	0	0
YDR535C	2	2	0.934975	0	0
YDR536W	10	10	0.99999883747633	1	0.00006503713672851321
YDR537C	5	5	0.998921796090625	0	0
YDR538W	6	6	0.9997250580031099	0	0
YDR539W	5	5	0.998921796090625	2	0.0001302145200471769
YDR540C	1	1	0.745	0	0
YDR541C	4	4	0.995771749375	0	0
YDR542W	3	2	0.238418625	0	0
YDR543C	3	3	0.9834186249999999	0	0
YDR544C	2	2	0.934975	0	0
YDR545C-A	3	2	0.7934436249999999	0	0
YDR545W	23	19	0.242594643518862	0	0
YEL001C	5	5	0.998921796090625	3	0.0001953217800707654
YEL002C	4	4	0.995771749375	5	0.000326566108960829
YEL003W	2	1	0.189975	0	0
YEL004W	3	3	0.9834186249999999	2	0.0001322672958757565
YEL005C	4	4	0.995771749375	0	0
YEL006W	3	3	0.9834186249999999	2	0.0001322672958757565
YEL007W	4	4	0.995771749375	0	0
YEL008C-A	3	3	0.9834186249999999	0	0
YEL008W	4	4	0.995771749375	0	0
YEL009C	1	1	0.745	22	0.00192055750962235
YEL009C-A	2	2	0.934975	1	0.0000695602140392014
YEL010W	1	1	0.745	0	0
YEL011W	13	13	0.9999999807237589	3	0.0001951111871249172
YEL012W	4	4	0.995771749375	1	0.00006531322179216581
YEL013W	4	4	0.995771749375	2	0.0001306264435843316
YEL015W	10	10	0.99999883747633	2	0.0001300742734570264
YEL016C	7	7	0.999929889790793	0	0
YEL017W	1	1	0.745	0	0
YEL018C-A	4	4	0.995771749375	0	0
YEL018W	6	6	0.9997250580031099	0	0
YEL019C	2	2	0.934975	0	0
YEL020C	6	4	0.206281433003109	0	0
YEL020C-B	4	3	0.805796749375	0	0
YEL020W-A	4	4	0.995771749375	1	0.00006531322179216581
YEL021W	8	7	0.999178859984168	0	0
YEL022W	8	8	0.999982121896652	1	0.00006503822388139046
YEL023C	8	8	0.999982121896652	0	0
YEL024W	4	4	0.995771749375	0	0
YEL025C	12	12	0.999999924406898	1	0.0000650370660376559
YEL028W	3	3	0.9834186249999999	0	0
YEL029C	2	2	0.934975	0	0
YEL030C-A	3	3	0.9834186249999999	0	0
YEL030W	2	1	0.189975	0	0
YEL031W	11	11	0.9999997035564639	2	0.0001300741608022488
YEL032W	9	9	0.999995441083646	1	0.00006503735762117562
YEL033W	4	2	0.757353124375	0	0
YEL034C-A	7	6	0.9997250580031099	1	0.00006505494745846413
YEL034W	7	5	0.0649548897907929	2	0.002002530104531747
YEL035C	1	1	0.745	0	0
YEL036C	9	9	0.999995441083646	2	0.0001300747152423512
YEL037C	6	6	0.9997250580031099	1	0.00006505494745846413
YEL038W	1	1	0.745	0	0
YEL039C	3	3	0.9834186249999999	3	0.0001984009438136348
YEL040W	9	9	0.999995441083646	3	0.0001951120728635269
YEL041W	5	5	0.998921796090625	1	0.00006510726002358846
YEL042W	9	9	0.999995441083646	0	0
YEL043W	9	9	0.999995441083646	0	0
YEL045C	3	3	0.9834186249999999	0	0
YEL046C	3	3	0.9834186249999999	1	0.00006613364793787827
YEL047C	6	6	0.9997250580031099	2	0.0001301098949169282
YEL049W	2	1	0.189975	0	0
YEL050C	3	3	0.9834186249999999	0	0
YEL050W-A	2	2	0.934975	0	0
YEL052W	3	3	0.9834186249999999	0	0
YEL053C	5	5	0.998921796090625	0	0
YEL054C	2	2	0.934975	3	0.0002086806421176042
YEL055C	9	8	0.9999432089777869	3	0.0001951222645567677
YEL056W	5	5	0.998921796090625	2	0.0001302145200471769
YEL057C	2	2	0.934975	0	0
YEL058W	7	7	0.999929889790793	8	0.0005203329696237763
YEL059C-A	1	1	0.745	5	0.0004364903430959888
YEL059W	3	3	0.9834186249999999	0	0
YEL060C	8	8	0.999982121896652	1	0.00006503822388139046
YEL061C	9	9	0.999995441083646	0	0
YEL062W	5	5	0.998921796090625	0	0
YEL063C	5	4	0.808946796090625	1	0.00008039720465623345
YEL064C	11	11	0.9999997035564639	0	0
YEL065W	10	10	0.99999883747633	0	0
YEL066W	3	3	0.9834186249999999	0	0
YEL067C	3	3	0.9834186249999999	0	0
YEL068C	1	1	0.745	0	0
YEL069C	11	11	0.9999997035564639	0	0
YEL070W	10	9	0.25499883747633	0	0
YEL071W	6	6	0.9997250580031099	12	0.0007806593695015695
YEL072W	7	7	0.999929889790793	1	0.00006504162120297204
YEL073C	2	2	0.934975	1	0.0000695602140392014
YEL074W	3	3	0.9834186249999999	0	0
YEL075C	1	1	0.745	0	0
YEL075W-A	3	2	0.7934436249999999	0	0
YEL076C	2	2	0.934975	0	0
YEL076C-A	2	2	0.934975	0	0
YEL077C	16	12	0.2425937771193799	0	0
YEL077W-A	3	2	0.7934436249999999	0	0
YER001W	5	5	0.998921796090625	2	0.0001302145200471769
YER003C	5	5	0.998921796090625	0	0
YER004W	2	2	0.934975	1	0.0000695602140392014
YER005W	11	11	0.9999997035564639	1	0.00006503708040112443
YER006C-A	1	1	0.745	0	0
YER006W	3	3	0.9834186249999999	3	0.0001984009438136348
YER007C-A	1	1	0.745	10	0.0008729806861919776
YER007W	3	3	0.9834186249999999	0	0
YER008C	13	12	0.254999980723759	0	0
YER009W	2	1	0.745	6	0.0005237884117151866
YER011W	2	2	0.934975	0	0
YER012W	1	1	0.745	11	0.0009602787548111754
YER013W	11	11	0.9999997035564639	1	0.00006503708040112443
YER014C-A	2	2	0.934975	0	0
YER014W	3	3	0.9834186249999999	1	0.00006613364793787827
YER015W	7	7	0.999929889790793	0	0
YER016W	6	6	0.9997250580031099	0	0
YER017C	10	10	0.99999883747633	0	0
YER018C	2	2	0.934975	1	0.0000695602140392014
YER019W	8	8	0.999982121896652	0	0
YER020W	4	4	0.995771749375	1	0.00006531322179216581
YER021W	7	7	0.999929889790793	2	0.000130083242405944
YER022W	6	6	0.9997250580031099	1	0.00006505494745846413
YER023C-A	2	2	0.934975	0	0
YER023W	4	4	0.995771749375	2	0.0001306264435843316
YER024W	12	11	0.951556299406898	1	0.00006834809581087291
YER025W	4	3	0.250771749375	1	0.0002593476389720716
YER026C	4	4	0.995771749375	2	0.0001306264435843316
YER027C	7	7	0.999929889790793	0	0
YER028C	6	6	0.9997250580031099	1	0.00006505494745846413
YER029C	1	1	0.745	1	0.00008729806861919777
YER030W	1	1	0.745	0	0
YER031C	1	1	0.745	5	0.0004364903430959888
YER032W	14	14	0.9999999950845589	3	0.0001951111843229645
YER033C	9	9	0.999995441083646	0	0
YER034W	2	2	0.934975	0	0
YER035W	3	3	0.9834186249999999	1	0.00006613364793787827
YER036C	3	3	0.9834186249999999	6	0.0003968018876272696
YER037W	6	6	0.9997250580031099	3	0.0001951648423753924
YER038W-A	1	1	0.745	0	0
YER039C	1	1	0.745	0	0
YER039C-A	2	2	0.934975	1	0.0000695602140392014
YER040W	7	7	0.999929889790793	0	0
YER041W	8	6	0.2547772901089689	0	0
YER042W	4	4	0.995771749375	0	0
YER043C	9	9	0.999995441083646	7	0.0004552615033482294
YER044C	2	2	0.934975	11	0.0007651623544312155
YER044C-A	4	4	0.995771749375	0	0
YER045C	7	7	0.999929889790793	1	0.00006504162120297204
YER046W-A	2	2	0.934975	0	0
YER047C	8	8	0.999982121896652	1	0.00006503822388139046
YER048C	5	5	0.998921796090625	1	0.00006510726002358846
YER048W-A	2	2	0.934975	0	0
YER049W	6	5	0.254725058003109	0	0
YER050C	1	1	0.745	1	0.00008729806861919777
YER051W	4	4	0.995771749375	1	0.00006531322179216581
YER052C	8	8	0.999982121896652	0	0
YER053C	5	5	0.998921796090625	7	0.0004557508201651192
YER054C	7	7	0.999929889790793	0	0
YER055C	5	5	0.998921796090625	4	0.0002604290400943538
YER056C	9	9	0.999995441083646	0	0
YER056C-A	1	1	0.745	39	0.003404624676148713
YER057C	4	3	0.250771749375	0	0
YER058W	1	1	0.745	0	0
YER059W	3	3	0.9834186249999999	0	0
YER060W	5	5	0.998921796090625	0	0
YER060W-A	5	5	0.998921796090625	0	0
YER061C	6	6	0.9997250580031099	0	0
YER062C	1	1	0.745	1	0.00008729806861919777
YER064C	1	1	0.745	0	0
YER065C	8	8	0.999982121896652	0	0
YER066W	2	1	0.189975	0	0
YER067C-A	2	2	0.934975	1	0.0000695602140392014
YER067W	2	1	0.189975	0	0
YER068C-A	1	1	0.745	0	0
YER068W	6	6	0.9997250580031099	0	0
YER069W	10	10	0.99999883747633	0	0
YER070W	18	18	0.9999999999792159	0	0
YER072W	2	2	0.934975	10	0.000695602140392014
YER073W	2	2	0.934975	11	0.0007651623544312155
YER075C	15	15	0.9999999987465619	0	0
YER076C	3	3	0.9834186249999999	0	0
YER076W-A	1	1	0.745	0	0
YER077C	6	6	0.9997250580031099	0	0
YER078C	6	6	0.9997250580031099	0	0
YER079C-A	2	2	0.934975	0	0
YER079W	3	3	0.9834186249999999	2	0.0001322672958757565
YER080W	9	8	0.9999432089777869	0	0
YER081W	9	7	0.761576816083646	1	0.00008539790044522461
YER082C	5	5	0.998921796090625	0	0
YER083C	5	5	0.998921796090625	1	0.00006510726002358846
YER084W	2	2	0.934975	0	0
YER084W-A	3	3	0.9834186249999999	0	0
YER085C	3	3	0.9834186249999999	0	0
YER086W	8	8	0.999982121896652	0	0
YER087C-A	6	6	0.9997250580031099	0	0
YER087C-B	1	1	0.745	2	0.0001745961372383955
YER087W	10	10	0.99999883747633	0	0
YER088C	5	5	0.998921796090625	0	0
YER088C-A	3	2	0.7934436249999999	0	0
YER088W-B	2	2	0.934975	0	0
YER089C	6	5	0.254725058003109	0	0
YER090W	4	4	0.995771749375	1	0.00006531322179216581
YER091C-A	1	1	0.745	1	0.00008729806861919777
YER092W	2	2	0.934975	5	0.000347801070196007
YER093C	9	9	0.999995441083646	0	0
YER093C-A	4	4	0.995771749375	0	0
YER094C	3	3	0.9834186249999999	7	0.0004629355355651479
YER095W	1	1	0.745	0	0
YER096W	4	4	0.995771749375	0	0
YER098W	4	3	0.9834186249999999	1	0.00006613364793787827
YER099C	6	5	0.8097500580031099	1	0.00008031745163648084
YER100W	1	1	0.745	2	0.0001745961372383955
YER101C	5	4	0.995771749375	1	0.00006531322179216581
YER102W	1	1	0.745	30	0.002618942058575933
YER103W	2	1	0.745	0	0
YER104W	4	4	0.995771749375	2	0.0001306264435843316
YER105C	6	6	0.9997250580031099	0	0
YER107C	4	4	0.995771749375	4	0.0002612528871686632
YER107W-A	1	1	0.745	0	0
YER109C	4	4	0.995771749375	0	0
YER110C	7	6	0.254929889790793	0	0
YER111C	6	6	0.9997250580031099	0	0
YER113C	13	13	0.9999999807237589	0	0
YER114C	10	10	0.99999883747633	0	0
YER115C	4	4	0.995771749375	1	0.00006531322179216581
YER116C	5	4	0.808946796090625	0	0
YER118C	1	1	0.745	3	0.0002618942058575933
YER119C	8	7	0.951538496896652	0	0
YER120W	2	1	0.745	2	0.0001745961372383955
YER121W	2	2	0.934975	0	0
YER122C	4	4	0.995771749375	2	0.0001306264435843316
YER123W	6	6	0.9997250580031099	1	0.00006505494745846413
YER124C	7	7	0.999929889790793	0	0
YER125W	7	6	0.951486264790793	1	0.00006835312660619677
YER126C	3	3	0.9834186249999999	5	0.0003306682396893913
YER127W	4	4	0.995771749375	2	0.0001306264435843316
YER128W	6	6	0.9997250580031099	0	0
YER129W	18	17	0.9999999856184169	0	0
YER130C	6	5	0.254725058003109	0	0
YER132C	12	11	0.9999990583267639	0	0
YER133W	3	3	0.9834186249999999	12	0.0007936037752545393
YER135C	3	3	0.9834186249999999	0	0
YER136W	6	6	0.9997250580031099	3	0.0001951648423753924
YER137C	4	4	0.995771749375	1	0.00006531322179216581
YER137C-A	6	1	0.003150046715624999	0	0
YER137W-A	3	3	0.9834186249999999	0	0
YER138C	23	5	0.04844471559282909	0	0
YER139C	2	2	0.934975	0	0
YER140W	8	8	0.999982121896652	0	0
YER141W	6	6	0.9997250580031099	0	0
YER142C	4	4	0.995771749375	3	0.0001959396653764974
YER143W	3	3	0.9834186249999999	0	0
YER144C	11	11	0.9999997035564639	2	0.0001300741608022488
YER145C	4	4	0.995771749375	1	0.00006531322179216581
YER145C-A	1	1	0.745	1	0.00008729806861919777
YER146W	1	1	0.745	8	0.0006983845489535821
YER147C	13	13	0.9999999807237589	0	0
YER147C-A	2	2	0.934975	1	0.0000695602140392014
YER148W	3	3	0.9834186249999999	2	0.0001322672958757565
YER148W-A	1	1	0.745	0	0
YER149C	1	1	0.745	2	0.0001745961372383955
YER150W	2	2	0.934975	0	0
YER151C	11	11	0.9999997035564639	0	0
YER152C	8	8	0.999982121896652	1	0.00006503822388139046
YER152W-A	1	1	0.745	0	0
YER153C	5	5	0.998921796090625	0	0
YER154W	7	6	0.9967798430751679	0	0
YER155C	25	25	0.999999999999999	2	0.0001300741222426048
YER156C	4	4	0.995771749375	3	0.0001959396653764974
YER157W	5	5	0.998921796090625	1	0.00006510726002358846
YER158C	8	8	0.999982121896652	0	0
YER159C	3	3	0.9834186249999999	3	0.0001984009438136348
YER159C-A	6	1	0.003150046715624999	0	0
YER160C	20	4	0.00006577215877153189	0	0
YER161C	2	2	0.934975	4	0.0002782408561568056
YER162C	7	7	0.999929889790793	0	0
YER163C	4	4	0.995771749375	0	0
YER164W	10	10	0.99999883747633	0	0
YER165C-A	3	3	0.9834186249999999	0	0
YER165W	5	5	0.998921796090625	6	0.0003906435601415307
YER166W	12	12	0.999999924406898	0	0
YER167W	10	10	0.99999883747633	1	0.00006503713672851321
YER168C	5	5	0.998921796090625	2	0.0001302145200471769
YER169W	9	9	0.999995441083646	1	0.00006503735762117562
YER170W	2	2	0.934975	0	0
YER171W	6	6	0.9997250580031099	0	0
YER172C	22	22	0.9999999999999119	2	0.0001300741222426161
YER172C-A	1	1	0.745	0	0
YER173W	6	6	0.9997250580031099	0	0
YER174C	2	2	0.934975	1	0.0000695602140392014
YER175C	6	6	0.9997250580031099	0	0
YER175W-A	1	1	0.745	0	0
YER176W	7	7	0.999929889790793	2	0.000130083242405944
YER177W	3	3	0.9834186249999999	51	0.003372816044831792
YER178W	5	5	0.998921796090625	6	0.0003906435601415307
YER179W	2	2	0.934975	0	0
YER181C	1	1	0.745	0	0
YER182W	2	2	0.934975	1	0.0000695602140392014
YER183C	5	5	0.998921796090625	2	0.0001302145200471769
YER184C	7	7	0.999929889790793	0	0
YER185W	3	3	0.9834186249999999	0	0
YER186C	2	2	0.934975	3	0.0002086806421176042
YER187W	3	3	0.9834186249999999	0	0
YER188C-A	2	2	0.934975	0	0
YER188W	6	6	0.9997250580031099	0	0
YER189W	1	1	0.745	0	0
YER190C-A	2	2	0.934975	0	0
YER190C-B	3	2	0.7934436249999999	0	0
YER190W	21	18	0.242594643518796	0	0
YFL001W	4	4	0.995771749375	0	0
YFL002C	7	7	0.999929889790793	1	0.00006504162120297204
YFL002W-A	24	8	0.04866539328248149	0	0
YFL002W-B	8	3	0.202380356480859	0	0
YFL003C	5	5	0.998921796090625	0	0
YFL004W	7	6	0.9997250580031099	0	0
YFL005W	3	3	0.9834186249999999	7	0.0004629355355651479
YFL007W	26	26	1	2	0.0001300741222426046
YFL008W	8	7	0.2549821218966519	0	0
YFL009W	11	10	0.810024703556464	1	0.00008029021934238926
YFL010C	2	2	0.934975	0	0
YFL010W-A	2	2	0.934975	0	0
YFL011W	4	3	0.9834186249999999	0	0
YFL012W	1	1	0.745	0	0
YFL012W-A	2	2	0.934975	0	0
YFL013C	8	8	0.999982121896652	0	0
YFL013W-A	5	4	0.808946796090625	0	0
YFL014W	2	2	0.934975	1	0.0000695602140392014
YFL016C	10	10	0.99999883747633	0	0
YFL017C	3	3	0.9834186249999999	0	0
YFL018C	7	7	0.999929889790793	6	0.0003902497272178322
YFL020C	2	2	0.934975	0	0
YFL021C-A	4	4	0.995771749375	0	0
YFL021W	7	7	0.999929889790793	2	0.000130083242405944
YFL022C	6	6	0.9997250580031099	0	0
YFL023W	6	6	0.9997250580031099	0	0
YFL024C	6	5	0.8097500580031099	2	0.0001606349032729616
YFL025C	9	9	0.999995441083646	2.5	0.000162593394052939
YFL026W	5	5	0.998921796090625	4	0.0002604290400943538
YFL027C	10	10	0.99999883747633	0	0
YFL028C	2	2	0.934975	3	0.0002086806421176042
YFL029C	7	7	0.999929889790793	0	0
YFL030W	5	5	0.998921796090625	0	0
YFL031C-A	1	1	0.745	1	0.00008729806861919777
YFL031W	2	2	0.934975	9	0.0006260419263528126
YFL032W	1	1	0.745	0	0
YFL033C	16	14	0.8098201678926899	0	0
YFL034C-A	1	1	0.745	1	0.00008729806861919777
YFL034C-B	3	3	0.9834186249999999	1	0.00006613364793787827
YFL034W	14	14	0.9999999950845589	0	0
YFL036W	12	12	0.999999924406898	0	0
YFL037W	6	5	0.98737193362811	8	0.0005269508593976163
YFL038C	2	2	0.934975	18	0.001252083852705625
YFL039C	4	4	0.995771749375	85	0.005551623852334094
YFL040W	6	6	0.9997250580031099	0	0
YFL041W	11	11	0.9999997035564639	1	0.00006503708040112443
YFL042C	10	10	0.99999883747633	0	0
YFL044C	3	3	0.9834186249999999	1	0.00006613364793787827
YFL046W	2	2	0.934975	2	0.0001391204280784028
YFL047W	4	4	0.995771749375	1	0.00006531322179216581
YFL048C	4	4	0.995771749375	0	0
YFL049W	6	6	0.9997250580031099	0	0
YFL050C	11	11	0.9999997035564639	0	0
YFL051C	2	2	0.934975	0	0
YFL052W	4	4	0.995771749375	0	0
YFL053W	5	5	0.998921796090625	0	0
YFL054C	8	8	0.999982121896652	0	0
YFL055W	3	3	0.9834186249999999	1	0.00006613364793787827
YFL056C	4	4	0.995771749375	0	0
YFL057C	3	3	0.9834186249999999	1	0.00006613364793787827
YFL058W	3	3	0.9834186249999999	0	0
YFL059W	3	3	0.9834186249999999	0	0
YFL060C	3	2	0.238418625	0	0
YFL061W	5	4	0.2539217960906249	0	0
YFL062W	5	3	0.2054781710906249	0	0
YFL063W	5	5	0.998921796090625	0	0
YFL064C	2	2	0.934975	0	0
YFL065C	1	1	0.745	0	0
YFL066C	8	6	0.950735234984168	0	0
YFL067W	2	2	0.934975	0	0
YFL068W	3	2	0.7934436249999999	0	0
YFR002W	7	6	0.9997250580031099	0	0
YFR003C	1	1	0.745	2	0.0001745961372383955
YFR004W	4	4	0.995771749375	1	0.00006531322179216581
YFR005C	6	6	0.9997250580031099	0	0
YFR006W	7	7	0.999929889790793	2	0.000130083242405944
YFR007W	2	2	0.934975	0	0
YFR008W	3	3	0.9834186249999999	0	0
YFR009W	5	5	0.998921796090625	1	0.00006510726002358846
YFR010W	4	4	0.995771749375	2	0.0001306264435843316
YFR010W-A	1	1	0.745	0	0
YFR011C	2	2	0.934975	0	0
YFR012W	3	3	0.9834186249999999	0	0
YFR012W-A	2	2	0.934975	0	0
YFR013W	9	8	0.987642316708646	3	0.0001975524742744135
YFR014C	4	4	0.995771749375	3	0.0001959396653764974
YFR015C	16	16	0.999999999680373	4	0.0002601482445683597
YFR016C	11	11	0.9999997035564639	1	0.00006503708040112443
YFR017C	4	4	0.995771749375	0	0
YFR018C	4	4	0.995771749375	0	0
YFR019W	27	26	0.999999999999999	0	0
YFR020W	5	5	0.998921796090625	0	0
YFR021W	6	6	0.9997250580031099	0	0
YFR022W	8	8	0.999982121896652	0	0
YFR023W	9	9	0.999995441083646	0	0
YFR024C-A	1	1	0.745	5	0.0004364903430959888
YFR025C	7	7	0.999929889790793	1	0.00006504162120297204
YFR026C	3	3	0.9834186249999999	0	0
YFR027W	8	8	0.999982121896652	1	0.00006503822388139046
YFR028C	10	10	0.99999883747633	2	0.0001300742734570264
YFR029W	9	9	0.999995441083646	0	0
YFR030W	3	2	0.934975	0	0
YFR031C	12	12	0.999999924406898	1	0.0000650370660376559
YFR032C	1	1	0.745	1	0.00008729806861919777
YFR032C-A	2	2	0.934975	8	0.0005564817123136112
YFR032C-B	2	2	0.934975	0	0
YFR033C	2	2	0.934975	5	0.000347801070196007
YFR034C	4	4	0.995771749375	0	0
YFR034W-A	2	2	0.934975	0	0
YFR035C	2	2	0.934975	0	0
YFR036W	1	1	0.745	0	0
YFR036W-A	2	2	0.934975	0	0
YFR037C	4	4	0.995771749375	2	0.0001306264435843316
YFR038W	7	7	0.999929889790793	0	0
YFR039C	5	5	0.998921796090625	2	0.0001302145200471769
YFR040W	10	9	0.999985518289336	0	0
YFR041C	4	4	0.995771749375	0	0
YFR042W	2	2	0.934975	1	0.0000695602140392014
YFR043C	3	2	0.934975	2	0.0001391204280784028
YFR044C	8	8	0.999982121896652	0	0
YFR045W	3	3	0.9834186249999999	1	0.00006613364793787827
YFR046C	1	1	0.745	1	0.00008729806861919777
YFR047C	4	4	0.995771749375	0	0
YFR048W	8	8	0.999982121896652	0	0
YFR049W	4	3	0.250771749375	0	0
YFR050C	4	4	0.995771749375	5	0.000326566108960829
YFR051C	9	9	0.999995441083646	0	0
YFR052W	3	3	0.9834186249999999	6	0.0003968018876272696
YFR053C	5	5	0.998921796090625	7	0.0004557508201651192
YFR054C	3	3	0.9834186249999999	0	0
YFR055W	8	8	0.999982121896652	3	0.0001951146716441713
YGL001C	3	3	0.9834186249999999	2	0.0001322672958757565
YGL002W	3	3	0.9834186249999999	1	0.00006613364793787827
YGL003C	8	8	0.999982121896652	0	0
YGL004C	6	6	0.9997250580031099	1	0.00006505494745846413
YGL005C	2	2	0.934975	0	0
YGL006W	12	11	0.9997950926192149	3	0.000195151171279271
YGL007W	3	3	0.9834186249999999	0	0
YGL008C	6	5	0.254725058003109	1	0.0002553225883277982
YGL009C	11	11	0.9999997035564639	48	0.003121779859253972
YGL010W	5	5	0.998921796090625	0	0
YGL011C	3	3	0.9834186249999999	22	0.001454940254633322
YGL012W	10	10	0.99999883747633	9	0.000585334230556619
YGL013C	12	12	0.999999924406898	0	0
YGL014C-A	1	1	0.745	0	0
YGL014W	11	11	0.9999997035564639	1	0.00006503708040112443
YGL015C	2	2	0.934975	0	0
YGL016W	7	7	0.999929889790793	0	0
YGL017W	4	4	0.995771749375	0	0
YGL018C	5	4	0.986568671715625	0	0
YGL019W	3	3	0.9834186249999999	3	0.0001984009438136348
YGL021W	11	11	0.9999997035564639	0	0
YGL022W	13	13	0.9999999807237589	1	0.00006503706237497242
YGL023C	4	4	0.995771749375	0	0
YGL025C	9	9	0.999995441083646	0	0
YGL026C	11	11	0.9999997035564639	4	0.0002601483216044977
YGL027C	10	10	0.99999883747633	2	0.0001300742734570264
YGL028C	3	3	0.9834186249999999	0	0
YGL029W	3	3	0.9834186249999999	6	0.0003968018876272696
YGL035C	4	4	0.995771749375	3	0.0001959396653764974
YGL036W	8	7	0.987628997521652	0	0
YGL037C	1	1	0.745	11	0.0009602787548111754
YGL038C	9	9	0.999995441083646	0	0
YGL039W	1	1	0.745	0	0
YGL040C	4	3	0.805796749375	5	0.0004035574800453527
YGL041C	3	3	0.9834186249999999	0	0
YGL041C-B	1	1	0.745	0	0
YGL041W-A	3	3	0.9834186249999999	1	0.00006613364793787827
YGL042C	3	3	0.9834186249999999	0	0
YGL043W	9	9	0.999995441083646	2	0.0001300747152423512
YGL044C	1	1	0.745	5	0.0004364903430959888
YGL045W	6	6	0.9997250580031099	0	0
YGL047W	1	1	0.745	3	0.0002618942058575933
YGL048C	1	1	0.745	11	0.0009602787548111754
YGL049C	7	7	0.999929889790793	0	0
YGL050W	3	3	0.9834186249999999	0	0
YGL051W	4	3	0.250771749375	0	0
YGL052W	1	1	0.745	0	0
YGL053W	3	3	0.9834186249999999	0	0
YGL054C	2	2	0.934975	9	0.0006260419263528126
YGL055W	3	3	0.9834186249999999	26	0.001719474846384835
YGL056C	3	3	0.9834186249999999	1	0.00006613364793787827
YGL057C	4	4	0.995771749375	0	0
YGL058W	4	4	0.995771749375	2	0.0001306264435843316
YGL059W	8	8	0.999982121896652	0	0
YGL060W	6	6	0.9997250580031099	0	0
YGL061C	3	3	0.9834186249999999	2	0.0001322672958757565
YGL062W	15	14	0.8100249987465619	2	0.0001605803801658988
YGL063C-A	1	1	0.745	0	0
YGL063W	6	5	0.996575011287484	0	0
YGL064C	7	7	0.999929889790793	0	0
YGL065C	4	3	0.805796749375	0	0
YGL066W	7	7	0.999929889790793	1	0.00006504162120297204
YGL067W	5	5	0.998921796090625	2	0.0001302145200471769
YGL068W	3	3	0.9834186249999999	1	0.00006613364793787827
YGL069C	2	2	0.934975	0	0
YGL070C	4	4	0.995771749375	0	0
YGL071W	9	9	0.999995441083646	3	0.0001951120728635269
YGL072C	1	1	0.745	0	0
YGL073W	7	7	0.999929889790793	0	0
YGL074C	1	1	0.745	0	0
YGL075C	6	6	0.9997250580031099	0	0
YGL076C	1	1	0.745	50	0.004364903430959888
YGL077C	8	8	0.999982121896652	0	0
YGL078C	2	2	0.934975	3	0.0002086806421176042
YGL079W	2	2	0.934975	0	0
YGL080W	1	1	0.745	0	0
YGL081W	5	5	0.998921796090625	0	0
YGL082W	7	7	0.999929889790793	0	0
YGL083W	10	10	0.99999883747633	0	0
YGL085W	3	3	0.9834186249999999	0	0
YGL086W	3	3	0.9834186249999999	1	0.00006613364793787827
YGL087C	5	5	0.998921796090625	0	0
YGL088W	4	4	0.995771749375	1	0.00006531322179216581
YGL089C	1	1	0.745	0	0
YGL090W	2	2	0.934975	1	0.0000695602140392014
[truncated: 4,097 more rows]
