# Supplementary material for: Modeling SAGE tag formation and its effects on data interpretation within a Bayesian framework
Source: BMC Bioinformatics. 2007 Oct 18;8:403. doi: 10.1186/1471-2105-8-403 (PMC2217564; doi:10.1186/1471-2105-8-403)
Supplement: Additional file 10 — Computer code. Tar archive of PERL scripts, R routines, and Mathematica routines used in this work. All code is released under GPL V2 and without warranty. [file 1471-2105-8-403-S10.gz]

Archive with 35 entries (24 files):
- Code
- Code/calc.marg.post
- Code/calc.marg.post/README~
- Code/calc.marg.post/README
- Code/calc.marg.post/calc.marginal.dist.routines.nb
- Code/README
- Code/sim.joint.post
- Code/sim.joint.post/README-MCMC.txt
- Code/sim.joint.post/input
- Code/sim.joint.post/input/sage.log.phase.data.csv
- Code/sim.joint.post/MCMC-Method2
- Code/est.cutting.efficency
- Code/est.cutting.efficency/README~
- Code/est.cutting.efficency/.RData
- Code/est.cutting.efficency/README
- Code/est.cutting.efficency/input
- Code/est.cutting.efficency/input/sage.tag.summary.tsv
- Code/est.cutting.efficency/input/sage.tag.summary.all.tsv
- Code/est.cutting.efficency/input/sage.tag.summary.short.tsv
- Code/est.cutting.efficency/output
- Code/est.cutting.efficency/output/cutting.efficiency.p.cds.L.tsv
- Code/est.cutting.efficency/calc.lik.cutting.efficiency.R~
- Code/est.cutting.efficency/calc.lik.cutting.efficiency.R
- Code/identify.tag.sites
- Code/identify.tag.sites/lib
- Code/identify.tag.sites/lib/FASTA.pm~
- Code/identify.tag.sites/lib/FASTA.pm
- Code/identify.tag.sites/README~
- Code/identify.tag.sites/expected_tags.pl~
- Code/identify.tag.sites/README
- Code/identify.tag.sites/input
- Code/identify.tag.sites/input/orf_coding_all.fasta
- Code/identify.tag.sites/output
- Code/identify.tag.sites/output/sage.summary.log.tsv
- Code/identify.tag.sites/expected_tags.pl
