# Supplementary material for: Modeling SAGE tag formation and its effects on data interpretation within a Bayesian framework
Source: BMC Bioinformatics. 2007 Oct 18;8:403. doi: 10.1186/1471-2105-8-403 (PMC2217564; doi:10.1186/1471-2105-8-403)
Supplement: Additional file 10 — Computer code. Tar archive of PERL scripts, R routines, and Mathematica routines used in this work. All code is released under GPL V2 and without warranty. [file 1471-2105-8-403-S10.gz › Code/calc.marg.post/README~]

Information:
---------------------------------------------------------------
The program expected_tags.pl reads in sequences in a FASTA file and outputs expected SAGE tags for each sequence. 

This program was developed for Gilchrist, Qin, and Zaretzki (2007) BMC-Bioinformatics and should be cited when used

Software is released under GPL v2 and without warranty

---------------------------------------------------------------
Author: Hong Qin, hongqin at alumni dot uchicago dot edu

Requirements:
---------------------------------------------------------------
Pearl 5.8 or higher
The FASTA.pm file in the lib directory included here must be in the perl library path which includes ./lib

Syntax:
---------------------------------------------------------------
To run the code in a unix environement use,
$./expected_tags.pl -i input.fasta -o output.csv

For example, to run with teh default values use
$./expected_tags.pl -i ./input/orf_coding_all.fasta -o ./output/sage.tag.list.tsv
