# Supplementary material for: Modeling SAGE tag formation and its effects on data interpretation within a Bayesian framework
Source: BMC Bioinformatics. 2007 Oct 18;8:403. doi: 10.1186/1471-2105-8-403 (PMC2217564; doi:10.1186/1471-2105-8-403)
Supplement: Additional file 10 — Computer code. Tar archive of PERL scripts, R routines, and Mathematica routines used in this work. All code is released under GPL V2 and without warranty. [file 1471-2105-8-403-S10.gz › Code/calc.marg.post/README]

Information:
---------------------------------------------------------------
The file calc marginal.dist.routines.nb is a notebook for Mathematica 5.2 that can be used to calculate the pdf, cdf, 95%PI, mode, etc for genes in a SAGE experiment.

This program was developed for Gilchrist, Qin, and Zaretzki (2007) BMC-Bioinformatics and should be cited when used

Software is released under GPL v2 and without warranty

---------------------------------------------------------------
Author: Michael A. Gilchrist mikeg <a t> utk <d o t> edu

Requirements:
---------------------------------------------------------------
Mathematica 5.2. SHould be compatable with later versions

Syntax:
---------------------------------------------------------------
See notebook
