# Supplementary material for: Modeling SAGE tag formation and its effects on data interpretation within a Bayesian framework
Source: BMC Bioinformatics. 2007 Oct 18;8:403. doi: 10.1186/1471-2105-8-403 (PMC2217564; doi:10.1186/1471-2105-8-403)
Supplement: Additional file 10 — Computer code. Tar archive of PERL scripts, R routines, and Mathematica routines used in this work. All code is released under GPL V2 and without warranty. [file 1471-2105-8-403-S10.gz › Code/calc.marg.post/calc.marginal.dist.routines.nb]

(************** Content-type: application/mathematica **************
                     CreatedBy='Mathematica 5.2'

                    Mathematica-Compatible Notebook

This notebook can be used with any Mathematica-compatible
application, such as Mathematica, MathReader or Publicon. The data
for the notebook starts with the line containing stars above.

To get the notebook into a Mathematica-compatible application, do
one of the following:

* Save the data starting with the line of stars above into a file
  with a name ending in .nb, then open the file inside the
  application;

* Copy the data starting with the line of stars above to the
  clipboard, then use the Paste menu command inside the application.

Data for notebooks contains only printable 7-bit ASCII and can be
sent directly in email or through ftp in text mode.  Newlines can be
CR, LF or CRLF (Unix, Macintosh or MS-DOS style).

NOTE: If you modify the data for this notebook not in a Mathematica-
compatible application, you must delete the line below containing
the word CacheID, otherwise Mathematica-compatible applications may
try to use invalid cache data.

For more information on notebooks and Mathematica-compatible 
applications, contact Wolfram Research:
  web: http://www.wolfram.com
  email: info@wolfram.com
  phone: +1-217-398-0700 (U.S.)

Notebook reader applications are available free of charge from 
Wolfram Research.
*******************************************************************)

(*CacheID: 232*)


(*NotebookFileLineBreakTest
NotebookFileLineBreakTest*)
(*NotebookOptionsPosition[     61651,       1134]*)
(*NotebookOutlinePosition[     62333,       1158]*)
(*  CellTagsIndexPosition[     62289,       1154]*)
(*WindowFrame->Normal*)


Notebook[{

Cell[CellGroupData[{
Cell["Information", "Section"],

Cell["\<\
Routines for estimating marginal posterior distributions of mRNA \
levels based on SAGE data after Gilchrist, Qin, and Zaretzki (2007). BMC \
Bioinformatics.  Code is released under the GPL 2.0 and without warranty.  \
Author is Michael A. Gilchrist (mikeg@utk.edu).\
\>", "Text"]
}, Open  ]],

Cell[CellGroupData[{

Cell["Routines", "Section",
  InitializationCell->True],

Cell[BoxData[
    \(\(\(\[IndentingNewLine]\)\(Clear[CalcPhiHat]\[IndentingNewLine]
    \(Options[
          CalcPhiHat] = {PrintPlot \[Rule] 
            False};\)\[IndentingNewLine]\[IndentingNewLine]
    \(CalcPhiHat::usage\  = \ "\<CalcPhiHat[\[Phi]vec, Tvec, \[Alpha]vec] \
finds the modal estimate of \[CapitalPhi]hat of Gilchrist, Qin and Zaretzki \
(2007) BMC-Bioinformatics.  \[Phi]vec, Tvec, and \[Alpha]vec represent lists \
of cutting efficiencies, tag counts, and prior weights for all of the genes \
in the analysis.\>";\)\[IndentingNewLine]\[IndentingNewLine]
    CalcPhiHat[\[Phi]vec_?ListQ, \ Tvec_?ListQ, \ \[Alpha]vec_?ListQ, \ 
        opts___?OptionQ] := 
      Module[{T0, \ \[Phi], \ 
          T, \ \[Alpha], \ \[CapitalPhi]0, \ \[CapitalPhi], \ msum, \ i, 
          lfunc, \ m, \ n, \ printplot, \ 
          poslist}, \[IndentingNewLine]{printplot}\  = \({PrintPlot} /. \
{opts}\) /. Options[CalcPhiHat]; \ \ \[IndentingNewLine]\[Phi][
            i_] := \[Phi]vec[\([i]\)]; \[IndentingNewLine]T[i_] := 
          Tvec[\([i]\)]; \[IndentingNewLine]\[Alpha][
            i_] := \[Alpha]vec[\([i]\)]; \[IndentingNewLine]n\  = \ 
          Length[\[Phi]vec]; \[IndentingNewLine]\[IndentingNewLine]If[
          Length[Tvec] \[NotEqual] \ n\  || \ 
            Length[\[Alpha]vec] \[NotEqual] \ 
              n, \[IndentingNewLine]Print["\<Error Vectors not of same \
Length.\nAborting\>"]; \[IndentingNewLine]Abort[]\[IndentingNewLine]]; \
\[IndentingNewLine]poslist\  = \ 
          Table[i, \ {i, \ n}]; \[IndentingNewLine]poslist\  = \ 
          Select[poslist, \ 
            T[#]\  + \ \[Alpha][#]\  - \ 1\  > \ 
                0\  &]; \[IndentingNewLine]\[IndentingNewLine]n\  = \ 
          Length[poslist]; \[IndentingNewLine]T0\  = \ 
          Plus @@ Part[Tvec, \ 
              poslist]; \[IndentingNewLine]\[CapitalPhi]0\  = \ 
          Mean[Part[\[Phi]vec, \ 
              poslist]]; \[IndentingNewLine]\[Alpha]0\  = \ 
          Plus @@ Part[\[Alpha]vec, 
              poslist]; \[IndentingNewLine]\[IndentingNewLine]lfunc[
            i_, \ \[CapitalPhi]_]\  := \(T[i]\  + \ \[Alpha][i]\  - \ \
1\)\/\(T0\ \[Phi][i]\/\[CapitalPhi]\  + \ \[Alpha]0\  - \ n\); \  \
(*was\ \ Min[Max[\((T[i]\  + \ \[Alpha][i]\  - \ 
                      1)\)/\((T0\ \[Phi][i]\/\[CapitalPhi]\  + \ \[Alpha]0\  \
- \ n)\), \ 0], \ 1]*) \[IndentingNewLine]msum[\[CapitalPhi]_] := \ 
          Plus @@ Map[lfunc[#, \ \[CapitalPhi]]\  &, \ 
              poslist]\ ; \[IndentingNewLine]\[IndentingNewLine]If[
          printplot, \[IndentingNewLine]calcphihatplot[\[Alpha][1]]\  = \ 
            Plot[Evaluate[msum[\[CapitalPhi]]]\  - \ 1, \ {\[CapitalPhi], \ 
                0, \ 1}, \[IndentingNewLine]PlotRange \[Rule] {{0, 
                    1}, {\(-1\), \ 
                    1}}, \[IndentingNewLine]PlotLabel \[Rule] \[Alpha][
                  1], \[IndentingNewLine]FrameLabel \[Rule] {"\<\[CapitalPhi]\
\>", \ "\<1-\[CapitalPhi]\>"}, \[IndentingNewLine]Epilog \[Rule] {Red, \ 
                  Line[{{0, 0}, \ {1, \ 
                        0}}]}\[IndentingNewLine]]\[IndentingNewLine]]; \
\[IndentingNewLine]\[IndentingNewLine]\[CapitalPhi] /. 
          FindRoot[
            Evaluate[msum[\[CapitalPhi]]]\  - \ 1 \[Equal] 
              0, \ {\[CapitalPhi], \ \[CapitalPhi]0, \ \[CapitalPhi]0\/10, 
              Min[1, \ \ \[CapitalPhi]0\ *\ 
                  2]}]\[IndentingNewLine]\[IndentingNewLine]]\)\)\)], "Input",\

  InitializationCell->True],

Cell[CellGroupData[{

Cell[BoxData[
    \(\(\(\[IndentingNewLine]\)\(Clear[
      CalcFixedPhiPosteriorStatistics]\[IndentingNewLine]\[IndentingNewLine]
    CalcFixedPhiPosteriorStatistics::usage\  = \ \
"\<CalcFixedPhiPosteriorStatistics[lnamevec, \[Phi]vec, Tvec, \[Alpha]vec] \
calculates\n\tFixedPhiEqualTailsPIM= 95% Pr Interval for m where the left and \
right side both have 2.5% of the pr mass\n\tFixedPhiEqualPDFsPIM = 95% Pr \
Inteval for m where the intevals are minimized (i.e. centered around the \
mass.  These values differ from  FixedPhiEqualTailsPIM only for genes with \
low estimates of m such that the pdf at m = 0  is greater than the pdf when \
the cdf of m = 0.95.\n\tFixedPhiMeanM = the expected value of m\n\t\
FixedPhiVarM = the variance of m\n\tFixedPhiMarginalModeM = the marginal mode \
of m\n\tFixedPhiPDFScalingFactor = integral of equation 12 from m = 0 to 1.  \
This ensures that the pdf integrates to 1\nUnder the assumption that \
\[CapitalPhi] is constant over the range of m values where it has significant \
probability mass.\n
The routine returns the information,
	{orf, mode, mean, var, equal pdf 95%PI, equal tail 95%PI} but can also be \
used to define FixedPhiPDF and FixedPhiCDF as interpolating functions by \
setting the ExportPDF and ExportCDF options to True.
See Gilchrist, Qin and Zaretzki (2007) BMC-Bioinformatics for more \
details.\>"\[IndentingNewLine]\[IndentingNewLine]
    \(Options[
          CalcFixedPhiPosteriorStatistics]\  = \ {GaussPoints \[Rule] 33, \ 
          PIValue \[Rule] 0.95, \ Goal \[Rule] 6, \ Print \[Rule] False, \ 
          PrintPlot \[Rule] False, \ Label \[Rule] \ "\<Flat\>", \ 
          MMax \[Rule] 0.25, \ IMin \[Rule] 1, \ IMax \[Rule] Automatic, 
          PhiHatValue \[Rule] Automatic, \ TestValue \[Rule] 10, \ 
          OutputLabel \[Rule] Automatic, \ ExportPDF \[Rule] False, \ 
          ExportCDF \[Rule] False, \ 
          CalcPIs \[Rule] True};\)\n\[IndentingNewLine]\[IndentingNewLine]
    \(CalcFixedPhiPosteriorStatistics[lnamevec_?ListQ, \ \[Phi]vec_?ListQ, \ 
          Tvec_?ListQ, \ \[Alpha]vec_?ListQ, \ opts___?OptionQ] := 
        Module[{ (*\(cdf\)\(,\)*) criticalchisq, denom, factor, goal, gp, 
            gp0, i, imax, imin, initiallpi, initialupi, int, j, k, label, 
            lik, likmmode, likmzero, lname, lpi, max, maxpdf, mhigh, mlow, 
            mmax, mmin, mmode, modecurve, modeslope, olddenom, pdf, pdfmlow, 
            pdfmzero, pivalue, print, printplot, T, T0, test, upi, 
            vals, \[Alpha], \[Beta], \[Phi], \[CapitalPhi], \ phihatvalue, \ 
            testvalue, \ exportpdf, \ calcpis, \ 
            exportcdf}, \[IndentingNewLine]\[IndentingNewLine]{\ gp0, 
              pivalue, \ goal, \ print, \ printplot, \ label, \ mmax, \ 
              imin, \ imax, \ phihatvalue, \ testvalue, \ exportpdf, \ 
              exportcdf, \ 
              calcpis}\  = \({GaussPoints, \ PIValue, \ Goal, \ Print, \ 
                  PrintPlot, \ Label, \ MMax, \ IMin, \ IMax, \ 
                  PhiHatValue, \ TestValue, \ ExportPDF, \ ExportCDF, \ 
                  CalcPIs} /. {opts}\) /. \ 
              Options[CalcFixedPhiPosteriorStatistics]; \
\[IndentingNewLine]criticalchisq\  = \ 
            Quantile[ChiSquareDistribution[1], \ 
              pivalue]; \[IndentingNewLine]\[IndentingNewLine]If[
            Not[NumberQ[imax]], \[IndentingNewLine]imax\  = \ 
              Length[lnamevec]\[IndentingNewLine]]; \[IndentingNewLine]\
\[IndentingNewLine]\[IndentingNewLine]If[
            NumberQ[phihatvalue], \[IndentingNewLine] (*use\ given\ phi\ \
value, \ but\ check\ to\ make\ sure\ it' s\ sensical*) \[IndentingNewLine]If[
              TrueQ[phihatvalue\  \[LessEqual] \ 1\  && \ 
                  phihatvalue\  > 0], \[IndentingNewLine]\[CapitalPhi] = 
                phihatvalue; \[IndentingNewLine]If[
                print, \[IndentingNewLine]Print[
                  StringForm["\<Using \[CapitalPhi] = ``\>"\ \ phihatvalue]\
\[IndentingNewLine]]\[IndentingNewLine]], \
\[IndentingNewLine]Print["\<Inappropriate \[CapitalPhi] value given\>"]; \
\[IndentingNewLine]Abort[]\[IndentingNewLine]], \[IndentingNewLine] \
(*calculating\ phi\ *) \[IndentingNewLine]If[
              print, \[IndentingNewLine]Print["\<Calculating \
\[CapitalPhi]\>"]\[IndentingNewLine]]; \[IndentingNewLine]Off[
              FindRoot::lstol]; \[IndentingNewLine]\[CapitalPhi]\  = \ 
              CalcPhiHat[\[Phi]vec, \ 
                Tvec, \ \[Alpha]vec]; \[IndentingNewLine]On[
              FindRoot::lstol];\n\[IndentingNewLine]]; \[IndentingNewLine]\
\[IndentingNewLine]If[
            print, \[IndentingNewLine]Print[
              StringForm["\<\t\[CapitalPhi] = ``\>", \ \[CapitalPhi]]\
\[IndentingNewLine]]\[IndentingNewLine]]; \[IndentingNewLine]\
\[IndentingNewLine]Table[\[IndentingNewLine]gp\  = \ 
              gp0; \[IndentingNewLine]lname\  = \ 
              lnamevec[\([i]\)]; \[IndentingNewLine]cdf\  =. ; \
\[IndentingNewLine]lik =. ; \[IndentingNewLine]pdf =. ; \
\[IndentingNewLine]test =. ; \[IndentingNewLine]\[IndentingNewLine] (*Set\ \
stuff\ to\ default\ values\ *) \[IndentingNewLine]FixedPhiMarginalModeM[
                i]\ \  = \ \(FixedPhiMarginalModeM[
                  lname]\  = \ "\<NA\>"\); \[IndentingNewLine]FixedPhiMeanM[
                i]\  = \ \(FixedPhiMeanM[
                  lname]\  = \ "\<NA\>"\); \[IndentingNewLine]FixedPhiVarM[
                i]\  = \(FixedPhiVarM[
                  lname] = \ "\<NA\>"\); \
\[IndentingNewLine]FixedPhiEqualTailsPIM[
                i]\  = \(FixedPhiEqualTailsPIM[
                  lname] = \ {"\<NA\>", \ "\<NA\>"}\); \
\[IndentingNewLine]FixedPhiEqualPDFsPIM[
                i] = \(FixedPhiEqualTailsPIM[
                  lname] = {"\<NA\>", "\<NA\>"}\); \[IndentingNewLine]\
\[IndentingNewLine]If[
              Mod[i, \ 500] \[Equal] 0, \[IndentingNewLine]Print[
                i]\[IndentingNewLine]]; \
\[IndentingNewLine]\[IndentingNewLine]If[
              print, \[IndentingNewLine]Print[
                StringForm["\<\n\nCalculating Mode analytically for  gene ``:\
\>", \ i, \ 
                  lname]]\[IndentingNewLine]]; \[IndentingNewLine]\
\[IndentingNewLine] (*set\ \[Alpha]vec\ by\ checking\ to\ see\ Length\ of\ \
element . \ \ An\ element\ of\ Length\ 2\ will\ have\ the\ \[Beta]\ directly\ \
defined\ *) \[IndentingNewLine]If[
              Length[\[Alpha]vec[\([i]\)]] \[Equal] 
                0, \[IndentingNewLine]\[Alpha]\  = \ \[Alpha]vec[\([i]\)]; \
\[IndentingNewLine]\[Beta]\  = \ 
                Plus @@ \[Alpha]vec\  - \ \[Alpha], \[IndentingNewLine]If[
                Length[\[Alpha]vec[\([i]\)]] \[Equal] 
                  2, \[IndentingNewLine]{\[Alpha], \ \[Beta]}\  = \ \
\[Alpha]vec[\([i]\)], \[IndentingNewLine]Print["\<Error, \[Alpha]vec not a \
scalar or list of two scalars. Exiting\>"]; \[IndentingNewLine]Abort[]\
\[IndentingNewLine]]\[IndentingNewLine]]; \[IndentingNewLine]\[Phi]\  = \ \
\[Phi]vec[\([i]\)]; \[IndentingNewLine]T0\  = \ 
              Plus @@ Tvec; \[IndentingNewLine]T = 
              Tvec[\([i]\)]; \[IndentingNewLine]\[IndentingNewLine]\
\[IndentingNewLine] (*use\ analytic\ approach\ for\ finding\ mmode*) ; \
\[IndentingNewLine]\[IndentingNewLine]If[
              print, \[IndentingNewLine]Print["\<Calc Analytic Mode\>"]\
\[IndentingNewLine]]; \[IndentingNewLine]\[IndentingNewLine]Off[
              Power::infy]; \[IndentingNewLine]mmode\  = \ \(1\/\(2\ \
\((\(-2\) + T0 + \[Alpha] + \[Beta])\)\ \[Phi]\)\) \((\(-\[Phi]\) + 
                    T0\ \[Phi] + \[Alpha]\ \[Phi] - 2\ \[CapitalPhi] + 
                    T\ \[CapitalPhi] + \[Alpha]\ \[CapitalPhi] + \[Beta]\ \
\[CapitalPhi] - \@\(\(\((\((\(-1\) + T0 + \[Alpha])\)\ \[Phi] + \((\(-2\) + T \
+ \[Alpha] + \[Beta])\)\ \[CapitalPhi])\)\^2\) \((1 - \(4\ \((\(-1\) + T + \
\[Alpha])\)\ \((\(-2\) + T0 + \[Alpha] + \[Beta])\)\ \[Phi]\ \
\[CapitalPhi]\)\/\((\((\(-1\) + T0 + \[Alpha])\)\ \[Phi] + \((\(-2\) + T + \
\[Alpha] + \[Beta])\)\ \[CapitalPhi])\)\^2)\)\))\); \[IndentingNewLine]\
\[IndentingNewLine]If[
              print, \[IndentingNewLine]Print["\<\t...Finished\>"]\
\[IndentingNewLine]]; \[IndentingNewLine]\[IndentingNewLine]\
\[IndentingNewLine]If[
              print, \[IndentingNewLine]Print[
                StringForm["\<``: Initial mmode = ``\>", \ i, \ 
                  mmode]]\[IndentingNewLine]]; \[IndentingNewLine]\
\[IndentingNewLine]lik[
                m_?NumberQ]\  = \ \ \((1 - m)\)\^\(\(-1\) + \[Beta]\)\ \
m\^\(\(-1\) + \[Alpha]\)\ \((\(m\ \[Phi]\)\/\[CapitalPhi])\)\^T\ \((1 - \(m\ \
\[Phi]\)\/\[CapitalPhi])\)\^\(\(-T\) + T0\); \[IndentingNewLine]\
\[IndentingNewLine]If[
              printplot, \[IndentingNewLine]LogLogPlot[
                lik[m], \ {m, \ $MachineEpsilon, \ 1}, 
                PlotRange \[Rule] 
                  All]\[IndentingNewLine]]; \[IndentingNewLine]\
\[IndentingNewLine]likmzero\  = \ 
              lik[0]; \[IndentingNewLine]\[IndentingNewLine]If[
              print, \[IndentingNewLine]Print[
                StringForm["\<\tlik[0]  = ``\>", \ \ likmzero]]\
\[IndentingNewLine]]; \[IndentingNewLine]\[IndentingNewLine]On[
              Power::infy]; \[IndentingNewLine]\[IndentingNewLine]If[
              mmode < 0\  || \ 
                Not[NumberQ[mmode]], \[IndentingNewLine]mmode\  = \ 
                0\[IndentingNewLine]]; \
\[IndentingNewLine]\[IndentingNewLine]If[
              Not[NumberQ[
                  likmzero]]\  (*\(||\)\(\ \)\(likmmode\  \[Equal] 
                    0\)\ *) , \[IndentingNewLine]mlow\  = \ $MachineEpsilon, \
\[IndentingNewLine]mlow\  = \ 
                0\[IndentingNewLine]]; \
\[IndentingNewLine]\[IndentingNewLine]If[
              mmode < \ mlow, \[IndentingNewLine]mmode\  = \ 
                mlow\[IndentingNewLine]]; \[IndentingNewLine]\
\[IndentingNewLine]FixedPhiMarginalModeM[
                i] = \(FixedPhiMarginalModeM[lname]\  = \ 
                mmode\); \[IndentingNewLine]\[IndentingNewLine]If[
              print, \[IndentingNewLine]Print[
                StringForm["\<\tWorking mmode = ``, mlow = ``\>", \ mmode, \ 
                  mlow]]\[IndentingNewLine]]; \[IndentingNewLine] (*rescale\ \
lik\ so\ that\ lik[mmode]\ is\ a\ ' 
                reasonable'\ number\ \((i . e . \  = \ 
                    1)\)*) \[IndentingNewLine]\[IndentingNewLine]likmmode\  = \
\ lik[mmode]; \[IndentingNewLine]If[
              print, \[IndentingNewLine]Print[
                StringForm["\<\tlik[mmode] = ``\>", \ 
                  likmmode]]\[IndentingNewLine]]; \[IndentingNewLine]\
\[IndentingNewLine]lik[m_?NumberQ]\  = \ 
              Re[\ \((1 - m)\)\^\(\(-1\) + \[Beta]\)\ m\^\(\(-1\) + \
\[Alpha]\)\ \((\(m\ \[Phi]\)\/\[CapitalPhi])\)\^T\ \((1 - \(m\ \[Phi]\)\/\
\[CapitalPhi])\)\^\(\(-T\) + T0\)/
                    likmmode]; \[IndentingNewLine]\[IndentingNewLine] (*find\ \
point\ where\ lik\ << \ lik[mmode]*) \[IndentingNewLine]mhigh\  = \ 
              Max[1.25*
                  mmode, \ $MachineEpsilon]; \[IndentingNewLine]factor\  = \ 
              If[mmode \[Equal] 0, \ 10, \ 
                1.25]; \[IndentingNewLine]\[IndentingNewLine]test = \((Log[
                    lik[mmode]]\  - \ 
                  Log[lik[
                      mhigh]\ ])\); \[IndentingNewLine]\[IndentingNewLine]k = 
              0; \[IndentingNewLine]\[IndentingNewLine]If[
              print, \[IndentingNewLine]Print[
                StringForm["\<``: mhigh = ``, lik = ``, test = ``\>", 
                  k, \ \ mhigh, \ lik[mhigh], \ 
                  test]]\[IndentingNewLine]]; \[IndentingNewLine]\
\[IndentingNewLine]While[
              Not[TrueQ[test\  > testvalue]]\  && \ mhigh < 1 && 
                k < 100, \[IndentingNewLine]mhigh *= 
                factor; \[IndentingNewLine]factor *= 
                1.5; \[IndentingNewLine]\(k++\); \[IndentingNewLine]test = \
\((Log[lik[mmode]]\  - \ 
                    Log[lik[
                        mhigh]\ ])\); \[IndentingNewLine] (*deal\ with\ fact\ \
that\ sometimes\ we\ get\ imaginary\ values\ *) \[IndentingNewLine]If[
                Im[test] \[NotEqual] 0, \[IndentingNewLine]If[
                  print, \ \[IndentingNewLine]Print[
                    StringForm["\<\tImaginary value at mhigh = ``, scaling \
back factor\>", \ mhigh]]\[IndentingNewLine]]; \[IndentingNewLine]mhigh\ \  /= 
                  factor; \  (*revert\ to\ previous\ mhigh\
*) \[IndentingNewLine]factor\  /= 
                  3; \  (*reduce\ the\ factor*) \[IndentingNewLine]test\  = \ 
                  0\[IndentingNewLine]]; \[IndentingNewLine]If[
                print, \[IndentingNewLine]Print[
                  StringForm["\<``: mhigh = ``, lik = ``, test = ``\>", k, \ 
                    mhigh, \ lik[mhigh], \ 
                    test]]\[IndentingNewLine]];\[IndentingNewLine]]; \
\[IndentingNewLine]\[IndentingNewLine]\[IndentingNewLine]mmax\  = \ 
              mhigh; \[IndentingNewLine]\[IndentingNewLine]olddenom = 
              1; \[IndentingNewLine]denom\  = \ "\<NA\>"; \
\[IndentingNewLine]k = 0; \[IndentingNewLine]While[
              k < 25\  && \ 
                StringQ[
                  denom], \[IndentingNewLine]\[IndentingNewLine]denom\  = \ \
\(-Check[NIntegrate[lik[m]\ , \ {m, \ mhigh, \ 
                        0}, \[IndentingNewLine]AccuracyGoal \[Rule] goal, \ 
                      PrecisionGoal \[Rule] goal, 
                      GaussPoints \[Rule] gp], \[IndentingNewLine]Print[
                      StringForm["\<Denom Calculation Error with Gene ``: ``. \
Increasing GaussPoints to ``\>", \ i, lname, \ 
                        If[NumberQ[gp], \ gp = Round[gp\ *\ 1.5], \ 
                          gp\  = \ 
                            33]]]; \ "\<NA\>"\[IndentingNewLine]]\); \
\[IndentingNewLine]\[IndentingNewLine]olddenom\  = \ 
                Check[NIntegrate[
                    lik[m]\ , \ {m, \ mlow, \ 
                      mhigh}, \[IndentingNewLine]AccuracyGoal \[Rule] goal, \ 
                    PrecisionGoal \[Rule] goal, 
                    GaussPoints \[Rule] gp], \[IndentingNewLine]Print[
                    StringForm["\<Denom Calculation Error with Gene ``: ``. \
Increasing GaussPoints to ``\>", \ i, lname, \ 
                      If[NumberQ[gp], \ gp = Round[gp\ *\ 1.5], \ 
                        gp\  = \ 
                          33]]]; \ "\<NA\>"\[IndentingNewLine]]; \
\[IndentingNewLine]\[IndentingNewLine]\(k++\); \[IndentingNewLine]If[
                print, \[IndentingNewLine]Print[
                  StringForm["\<{i, k, denom, olddenom} = ``\>", \ {i, \ k, \ 
                      denom, \ 
                      olddenom\ }]]\[IndentingNewLine]];\[IndentingNewLine]]; \
\[IndentingNewLine]\[IndentingNewLine]cdf[
                mhigh] = \((likmmode\ *\ 
                  denom)\); \[IndentingNewLine]\[IndentingNewLine]factor\  = 
              1; \[IndentingNewLine]k = 0; \[IndentingNewLine]If[
              print, \[IndentingNewLine]Print["\<Calculating \
InterpolatingFunction for CDF\>"]\[IndentingNewLine]]; \[IndentingNewLine]\
\[IndentingNewLine]While[\((Abs[\((cdf[mhigh]\  - \ 1)\)]\  > \ 
                      10\^\(-If[NumberQ[goal], \ goal, \ 6]\) && k < 50)\) || 
                k \[Equal] 0, \[IndentingNewLine]factor /= \ 
                cdf[mhigh]; \[IndentingNewLine]If[
                Accuracy[
                    factor]\  > \ $MachinePrecision, \
\[IndentingNewLine]factor\  = \ 
                  N[factor, \ $MachinePrecision]\[IndentingNewLine]]; \
\[IndentingNewLine]pdf[m_]\  = 
                Re[\ \((1 - m)\)\^\(\(-1\) + \[Beta]\)\ m\^\(\(-1\) + \
\[Alpha]\)\ \((\(m\ \[Phi]\)\/\[CapitalPhi])\)\^T\ \((1 - \(m\ \[Phi]\)\/\
\[CapitalPhi])\)\^\(\(-T\) + T0\)*
                    factor]; \[IndentingNewLine]cdf\  =. ; \
\[IndentingNewLine]\[IndentingNewLine]If[
                mlow \[Equal] 0, \[IndentingNewLine]cdfmlow\  = \ 
                  0, \[IndentingNewLine]cdfmlow\  = \ 
                  Check[\[IndentingNewLine]\((\(-NIntegrate[
                              lik[m]\ , \ {m, \ mhigh, 
                                0}, \[IndentingNewLine]AccuracyGoal \[Rule] 
                                goal, \ PrecisionGoal \[Rule] goal, 
                              GaussPoints \[Rule] 
                                gp, \[IndentingNewLine]MaxRecursion \[Rule] 
                                10]\)\ \[IndentingNewLine] - \ 
                          NIntegrate[
                            lik[m]\ , \ {m, \ mlow, \ 
                              mhigh}, \[IndentingNewLine]AccuracyGoal \[Rule] 
                              goal, \ PrecisionGoal \[Rule] goal, 
                            GaussPoints \[Rule] 
                              gp, \[IndentingNewLine]MaxRecursion \[Rule] 
                              10]\ )\)*factor\/likmmode, \ 
                    0\[IndentingNewLine]]; \[IndentingNewLine] (*check\ to\ \
make\ sure\ were\ not\ getting\ screwy\ results\ *) \[IndentingNewLine]If[
                  cdfmlow < \ 0, \ 
                  cdfmlow\  = \ 
                    0\[IndentingNewLine]]\[IndentingNewLine]]; \
\[IndentingNewLine]FixedPhiPDFScalingFactor[lname]\  = \ 
                factor; \[IndentingNewLine]\[IndentingNewLine]If[
                print, \ \[IndentingNewLine]Print[
                  StringForm["\<Generating CDF function with {mlow, mhigh} = \
`` and pdf at these points ``\>", \ {mlow, \ mhigh}, \ {pdf[mlow], \ 
                      pdf[mhigh]}]\[IndentingNewLine]]\[IndentingNewLine]]; \
\[IndentingNewLine]\[IndentingNewLine]cdf\  = \ 
                cdf /. \(NDSolve[{\[IndentingNewLine]\(cdf'\)[m] \[Equal] 
                          pdf[m], \[IndentingNewLine]cdf[mlow] \[Equal] 
                          cdfmlow}, 
                      cdf, \ {m, \ mhigh, \ mlow}, \[IndentingNewLine]\ 
                      PrecisionGoal \[Rule] 
                        goal, \ \[IndentingNewLine]AccuracyGoal \[Rule] 
                        goal, \[IndentingNewLine]MaxStepFraction \[Rule] 
                        1\/500, \[IndentingNewLine]MaxSteps \[Rule] 
                        Infinity, \
\[IndentingNewLine]\[IndentingNewLine]StartingStepSize \[Rule] 
                        Max[mmode, \ \(mhigh - mlow\)\/500 + 
                            mlow]\[IndentingNewLine]]\)[\([1]\)]; \
\[IndentingNewLine]\(k++\); \[IndentingNewLine]If[
                print, \ \[IndentingNewLine]Print[
                  StringForm["\<``: factor = ``, cdf[mhigh] = ``\>", \ k, \ 
                    factor, \ 
                    cdf[mhigh]]]\[IndentingNewLine]];\[IndentingNewLine]]; \
\[IndentingNewLine]\[IndentingNewLine]If[
              exportpdf, \[IndentingNewLine]\(FixedPhiPDFM[lname]\)[m_] = 
                Evaluate[\ \((1 - m)\)\^\(\(-1\) + \[Beta]\)\ m\^\(\(-1\) + \
\[Alpha]\)\ \((\(m\ \[Phi]\)\/\[CapitalPhi])\)\^T\ \((1 - \(m\ \[Phi]\)\/\
\[CapitalPhi])\)\^\(\(-T\) + T0\)*
                    factor]; \[IndentingNewLine]\(FixedPhiLogPDFM[lname]\)[
                  m_] = Evaluate[\((\(-1\) + \[Beta])\) 
                      Log[\ \((1 - m)\)] + \((\(-1\) + \[Alpha])\)\ Log[
                        m]\  + \ 
                    T\ Log[m\ \[Phi]] + \ \((\(-T\) + T0)\) 
                      Log[\((1 - \(m\ \[Phi]\)\/\[CapitalPhi])\)]\  + \ 
                    Log[factor]];\[IndentingNewLine]]; \[IndentingNewLine]\
\[IndentingNewLine]If[
              exportcdf, \[IndentingNewLine]\(FixedPhiCDFM[lname] = 
                  FunctionInterpolation[\(FixedPhiPDFM[lname]\)[m], \ {m, \ 
                      0, \ mhigh}, \ InterpolationOrder \[Rule] 3, 
                    AccuracyGoal \[Rule] goal, PrecisionGoal \[Rule] goal, 
                    InterpolationPoints \[Rule] 33, 
                    MaxRecursion \[Rule] 
                      20];\)\[IndentingNewLine]]; \[IndentingNewLine]\
\[IndentingNewLine] (*\(pdf[m_]\  = \ 
                  lik[m]/\((cdf[mhigh]*
                        likmmode)\);\)*) \[IndentingNewLine]\
\[IndentingNewLine]If[
              print, \[IndentingNewLine]Print[
                StringForm["\<cdf[``] = ``, cdf[mmmode] = ``, cdf[mhigh] = ``\
\>", \ mlow, \ cdf[mlow], \ cdf[mmode], \ 
                  cdf[mhigh]]]\[IndentingNewLine]]; \[IndentingNewLine]\
\[IndentingNewLine]\[IndentingNewLine]\[IndentingNewLine]If[
              calcpis, \[IndentingNewLine]If[
                print, \[IndentingNewLine]Print["\<Finding Equal Tails PI\>"]\
\[IndentingNewLine]]; \[IndentingNewLine]FixedPhiEqualTailsPIM[
                  i]\  = \(FixedPhiEqualTailsPIM[lname] = \ 
                  FindEqualTailsPI[cdf, \ mlow, \ mhigh, \ mmode, \ 
                    Goal \[Rule] goal]\); \[IndentingNewLine]If[
                print, \[IndentingNewLine]Print["\<Finding Equal PDFs PI\>"]\
\[IndentingNewLine]]; \[IndentingNewLine]FixedPhiEqualPDFsPIM[
                  i] = \(FixedPhiEqualPDFsPIM[lname] = \ 
                  FindEqualPDFsPI[cdf, \ mlow, \ mhigh, \ mmode, \ 
                    Goal \[Rule] goal]\); \[IndentingNewLine]{lpi, \ 
                  upi}\  = \ \ FixedPhiEqualTailsPIM[
                  i]; \[IndentingNewLine]\ \[IndentingNewLine]FixedPhiMedianM[
                  lname] = \(FixedPhiMedianM[i] = 
                  FindQuantile[cdf, \ 0.5, \ lpi, \ 
                    upi]\); \[IndentingNewLine]\[IndentingNewLine] (*find\ \
mean\ and\ variance\ *) \[IndentingNewLine]FixedPhiMeanM[
                  i] = \ \(FixedPhiMeanM[
                    lname]\  = \ \(-NIntegrate[
                      m\ *\ pdf[m], {m, mhigh, \ 0}, \ 
                      GaussPoints \[Rule] gp, \ AccuracyGoal \[Rule] goal, \ 
                      PrecisionGoal \[Rule] 
                        goal\ ]\)\); \[IndentingNewLine]FixedPhiVarM[
                  i]\  = \(FixedPhiVarM[
                    lname] = \ \(-NIntegrate[
                      m\^2\ *\ pdf[m], {m, \ mhigh, \ 0}, \ 
                      GaussPoints \[Rule] 
                        gp\ ]\)\); \[IndentingNewLine]\[IndentingNewLine]If[
                printplot, \[IndentingNewLine]mmax\  = \ 
                  FindQuantile[cdf, \ 0.9999, upi, 
                    Min[mhigh, \ \ 10*upi]]; \[IndentingNewLine]Plot[
                  pdf[m], \ {m, \ mlow, 
                    mhigh}, \[IndentingNewLine]PlotRange \[Rule] 
                    All]; \[IndentingNewLine]LogPlot[
                  1 - cdf[m], \ {m, \ mlow, 
                    mhigh}, \[IndentingNewLine]PlotRange \[Rule] 
                    All]\[IndentingNewLine]\[IndentingNewLine]]\
\[IndentingNewLine]]; \[IndentingNewLine]{lname, \ 
              FixedPhiMarginalModeM[lname], \ FixedPhiMeanM[lname], \ 
              FixedPhiVarM[lname], \ FixedPhiEqualPDFsPIM[lname], \ 
              FixedPhiEqualTailsPIM[lname]\ }, {i, \ imin, \ 
              imax}]\[IndentingNewLine]\[IndentingNewLine]\[IndentingNewLine]\
\[IndentingNewLine]];\)\)\)\)], "Input",
  InitializationCell->True],

Cell[BoxData[
    \("CalcFixedPhiPosteriorStatistics[lnamevec, \[Phi]vec, Tvec, \
\[Alpha]vec] calculates\n\tFixedPhiEqualTailsPIM= 95% Pr Interval for m where \
the left and right side both have 2.5% of the pr mass\n\tFixedPhiEqualPDFsPIM \
= 95% Pr Inteval for m where the intevals are minimized (i.e. centered around \
the mass.  These values differ from  FixedPhiEqualTailsPIM only for genes \
with low estimates of m such that the pdf at m = 0  is greater than the pdf \
when the cdf of m = 0.95.\n\tFixedPhiMeanM = the expected value of m\n\t\
FixedPhiVarM = the variance of m\n\tFixedPhiMarginalModeM = the marginal mode \
of m\n\tFixedPhiPDFScalingFactor = integral of equation 12 from m = 0 to 1.  \
This ensures that the pdf integrates to 1\nUnder the assumption that \
\[CapitalPhi] is constant over the range of m values where it has significant \
probability mass.\n The routine returns the information, {orf, mode, mean, \
var, equal pdf 95%PI, equal tail 95%PI} but can also be used to define \
FixedPhiPDF and FixedPhiCDF as interpolating functions by setting the \
ExportPDF and ExportCDF options to True. See Gilchrist, Qin and Zaretzki \
(2007) BMC-Bioinformatics for more details."\)], "Output",
  InitializationCell->True]
}, Open  ]],

Cell[BoxData[{
    \(\(Needs["\<DifferentialEquations`InterpolatingFunctionAnatomy`\>"];\)\
\[IndentingNewLine]\), "\[IndentingNewLine]", 
    \(InterpolatingFunctionQ[func_] := 
      TrueQ[Head[func] \[Equal] 
          InterpolatingFunction]\[IndentingNewLine]\), "\[IndentingNewLine]", \

    \(Clear[FindEqualTailsPI]\[IndentingNewLine]\), "\[IndentingNewLine]", 
    \(\(Options[FindEqualTailsPI]\  = \ {PIValue \[Rule] 0.95, \ 
          Goal \[Rule] Automatic, \ Print \[Rule] False, \ 
          PrintPlot \[Rule] 
            False};\)\[IndentingNewLine]\), "\[IndentingNewLine]", 
    \(FindEqualTailsPI[cdf_?InterpolatingFunctionQ, \ mlow_?NumberQ, \ 
        mhigh_?NumberQ, \ mmode_?NumberQ, \ opts___?OptionQ] := 
      Module[{lowpi, \ pivalue, \ highpi, \ goal, \ print, \ printplot, 
          ptail, \ coords, \ vals, cvs, scvs, \ lowval, \ 
          highval}, \[IndentingNewLine]\[IndentingNewLine]{\ pivalue, \ 
            goal, \ print, \ 
            plotprint}\  = \({\ PIValue, \ Goal, \ Print, \ 
                PrintPlot} /. {opts}\) /. \ 
            Options[FindEqualTailsPI]; \
\[IndentingNewLine]\[IndentingNewLine]coords\  = \ \
\(InterpolatingFunctionCoordinates[
              cdf]\)[\([1]\)]; \[IndentingNewLine]vals\  = \ 
          InterpolatingFunctionValuesOnGrid[
            cdf]; \[IndentingNewLine]ptail\  = \ \ \((1 - pivalue)\)/
            2; \[IndentingNewLine]\[IndentingNewLine]cvs\  = \ 
          Transpose[{coords, \ 
              vals}]; \[IndentingNewLine]\[IndentingNewLine]scvs\  = \ 
          Sort[Select[cvs, \ #[\([2]\)] < \ ptail &]]; \[IndentingNewLine]If[
          print, \[IndentingNewLine]Print[
            scvs]\[IndentingNewLine]]; \
\[IndentingNewLine]\[IndentingNewLine]lowval\  = \ 
          scvs[\([\(-1\), \ 1]\)]; \[IndentingNewLine]If[
          print, \[IndentingNewLine]Print[
            lowval]\[IndentingNewLine]]; \[IndentingNewLine]\
\[IndentingNewLine]pos\  = \ \(Position[coords, \ lowval]\)[\([1, \ 
              1]\)]; \[IndentingNewLine]highval\  = \ 
          coords[\([pos\  + \ 1]\)]; \[IndentingNewLine]\[IndentingNewLine]If[
          print, \[IndentingNewLine]Print[\[IndentingNewLine]StringForm["\<\
Finding low root with initial values: CDF[``]= ``, CDF[``] = ``\>", \ 
              lowval, \ cdf[lowval], \ \ highval, \ 
              cdf[highval]]\[IndentingNewLine]]\[IndentingNewLine]]; \
\[IndentingNewLine]\[IndentingNewLine]\[IndentingNewLine]lowpi\  = 
          FindQuantile[cdf, \ ptail, \ lowval, \ 
            highval]; \[IndentingNewLine]\[IndentingNewLine]scvs\  = \ 
          Sort[Select[
              cvs, \ #[\([2]\)] < \ \((1 - \ 
                      ptail)\) &]]; \[IndentingNewLine]lowval\  = \ 
          scvs[\([\(-1\), \ 1]\)]; \[IndentingNewLine]pos\  = \ \(Position[
              coords, \ lowval]\)[\([1, \ 
              1]\)]; \[IndentingNewLine]highval\  = \ 
          coords[\([pos\  + \ 
                1]\)]; \[IndentingNewLine]\[IndentingNewLine]highpi\  = 
          FindQuantile[cdf, \ \((1 - ptail)\), \ lowval, \ 
            highval]; \[IndentingNewLine]\[IndentingNewLine]If[
          print, \[IndentingNewLine]Print[{lowpi, \ 
              highpi}]\[IndentingNewLine]]; \[IndentingNewLine]{lowpi, \ 
          highpi}\[IndentingNewLine]]\[IndentingNewLine]\[IndentingNewLine]\),\
 "\[IndentingNewLine]", 
    \(\)}], "Input",
  InitializationCell->True],

Cell[BoxData[{
    \(\(\(Clear[FindEqualPDFsPI]\)\(\[IndentingNewLine]\)
    \)\), "\[IndentingNewLine]", 
    \(\(\(Options[FindEqualPDFsPI]\  = \ {PIValue \[Rule] 0.95, \ 
          Goal \[Rule] Automatic, \ Print \[Rule] False, \ 
          PrintPlot \[Rule] False};\)\(\[IndentingNewLine]\)
    \)\), "\[IndentingNewLine]", 
    \(FindEqualPDFsPI[cdf_?InterpolatingFunctionQ, \ mlow_?NumberQ, \ 
        mhigh_?NumberQ, \ mmode_?NumberQ, \ opts___?OptionQ] := 
      Module[{lowpiub, \ pivalue, \ highpilb, \ goal, \ print, \ printplot, 
          ptail, \ coords, \ vals, cvs, scvs, \ highstart, \ lowstart, \ 
          temp, \ pdf, \ lowm, \ 
          highm}, \[IndentingNewLine]\[IndentingNewLine]{\ pivalue, \ goal, \ 
            print, \ plotprint}\  = \({\ PIValue, \ Goal, \ Print, \ 
                PrintPlot} /. {opts}\) /. \ 
            Options[FindEqualPDFsPI]; \[IndentingNewLine]\[IndentingNewLine] \
(*use\ ' trick'\ from\ mathgroup\ for\ evaluating\ the\ derivative\ of\ an\ \
interpolating\ function\ *) \[IndentingNewLine]pdf[
            m_] = \ \(temp'\)[
              m] /. {temp \[Rule] 
                cdf}; \[IndentingNewLine]\[IndentingNewLine]coords\  = \ \
\(InterpolatingFunctionCoordinates[
              cdf]\)[\([1]\)]; \[IndentingNewLine]vals\  = \ 
          InterpolatingFunctionValuesOnGrid[
            cdf]; \[IndentingNewLine]ptail\  = \ \ \((1 - pivalue)\)/
            2; \[IndentingNewLine]cvs\  = \ 
          Transpose[{coords, \ 
              vals}]; \[IndentingNewLine]\[IndentingNewLine] (*check\ to\ see\
\ if\ CDF\ at\ full\ upper\ tail\ is\ \  < \ 
            CDF\ at\ lowest\ value\ \
*) \[IndentingNewLine]\[IndentingNewLine]scvs\  = \ 
          Sort[Select[
              cvs, \ #[\([2]\)] < \ \((pivalue)\) &]]; \
\[IndentingNewLine]lowval\  = \ 
          scvs[\([\(-1\), \ 1]\)]; \[IndentingNewLine]pos\  = \ \(Position[
              coords, \ lowval]\)[\([1, \ 
              1]\)]; \[IndentingNewLine]highval\  = \ 
          coords[\([pos\  + \ 1]\)]; \[IndentingNewLine]\[IndentingNewLine]If[
          print, \[IndentingNewLine]Print["\<Finding High pi lower \
boundary\>"]\[IndentingNewLine]]; \
\[IndentingNewLine]\[IndentingNewLine]highpilb\  = 
          FindQuantile[cdf, \ \((pivalue)\), \ lowval, \ 
            highval]; \  (*high\ pi\ lower\ boundary*) \[IndentingNewLine]\
\[IndentingNewLine]If[
          print, \[IndentingNewLine]Print["\<Finding low pi upper \
boundary\>"]\[IndentingNewLine]]; \[IndentingNewLine]\[IndentingNewLine]scvs\ \
 = \ Sort[Select[
              cvs, \ #[\([2]\)] < \ \((1 - 
                      pivalue)\) &]]; \[IndentingNewLine]lowval\  = \ 
          scvs[\([\(-1\), \ 1]\)]; \[IndentingNewLine]pos\  = \ \(Position[
              coords, \ lowval]\)[\([1, \ 
              1]\)]; \[IndentingNewLine]highval\  = \ 
          coords[\([pos\  + \ 1]\)]; \[IndentingNewLine]lowpiub\  = 
          FindQuantile[cdf, \ \((1 - pivalue)\), \ lowval, \ 
            highval]; \  (*low\ pi\ upper\ boundary*) \[IndentingNewLine]\
\[IndentingNewLine]\[IndentingNewLine]If[
          print, \[IndentingNewLine]Print[
            StringForm["\<pdf[``]= ``, pdf[``] = ``\>", \ mlow, \ 
              pdf[mlow], \ highval, \ 
              pdf[highval]\ ]\[IndentingNewLine]]]; \[IndentingNewLine]\
\[IndentingNewLine]If[\((pdf[highpilb]\  > \ 
                pdf[mlow])\)\  && \ \((mmode\  \[NotEqual] \ 
                mlow)\), \[IndentingNewLine] (*solution\ with\ equal\ PDFs\ \
should\ exist\ *) \[IndentingNewLine]\[IndentingNewLine]scvs\  = \ 
            Sort[Select[
                cvs, \ #[\([2]\)] < \ 
                    ptail &]]; \[IndentingNewLine]lowstart\  = \ 
            scvs[\([\(-1\), \ 1]\)]; \[IndentingNewLine]scvs\  = \ 
            Sort[Select[
                cvs, \ #[\([2]\)] < \ \((1 - \ 
                        ptail)\) &]]; \[IndentingNewLine]highstart\  = \ 
            scvs[\([\(-1\), \ 1]\)]; \[IndentingNewLine]\[IndentingNewLine]If[
            print, \[IndentingNewLine]Print[
              StringForm["\<pdf[``]= ``, pdf[``] = ``\>", \ lowstart, \ 
                pdf[lowstart], \ highstart, \ 
                pdf[highstart]\ ]\[IndentingNewLine]]]; \[IndentingNewLine]\
\[IndentingNewLine]\[IndentingNewLine]Off[
            FindRoot::lstol]; \[IndentingNewLine]{lowpi, \ 
              highpi}\  = \ \[IndentingNewLine]Check[{lowm, \ 
                  highm} /. \[IndentingNewLine]FindRoot[\[IndentingNewLine]{\
pdf[lowm]\  \[Equal] pdf[
                        highm], \[IndentingNewLine]\((cdf[highm]\  - \ 
                          cdf[lowm])\) \[Equal] \ 
                      pivalue}, \[IndentingNewLine]{{lowm, \ lowstart, 
                      mlow, \ lowpiub*1.1}, \ {highm, highstart, \ 
                      highpilb*0.9, \ 
                      mhigh}}, \[IndentingNewLine]PrecisionGoal \[Rule] 
                    goal, \[IndentingNewLine]AccuracyGoal \[Rule] 
                    goal], \ {"\<Calculation Error\>", \ "\<Calculation Error\
\>"}]; \[IndentingNewLine]On[
            FindRoot::lstol], \[IndentingNewLine]\[IndentingNewLine] (*If\ \
statement\ evaluates\ false*) \[IndentingNewLine]lowpi\  = \ 
            mlow\[IndentingNewLine]]; \[IndentingNewLine]\[IndentingNewLine]\
\[IndentingNewLine]If[
          print, \[IndentingNewLine]Print[{lowpi, \ 
              highpi}]\[IndentingNewLine]]; \[IndentingNewLine]{lowpi, \ 
          highpi}\[IndentingNewLine]]\), "\[IndentingNewLine]", 
    \(\)}], "Input",
  InitializationCell->True],

Cell[BoxData[{
    \(\(\(Clear[FindQuantile]\)\(\n\)
    \)\), "\[IndentingNewLine]", 
    \(\(Options[FindQuantile]\  = \ {Goal \[Rule] Automatic, \ 
          Print \[Rule] False, \ 
          StartingValue \[Rule] 
            Automatic};\)\n\[IndentingNewLine]\), "\[IndentingNewLine]", 
    \(FindQuantile[cdf_?InterpolatingFunctionQ, \ quantile_, \ 
        lowerm_?NumberQ, \ upperm_?NumberQ\ , \ opts___?OptionQ] := 
      Module[{m, \ goal, \ print, \ 
          sval}, \[IndentingNewLine]\[IndentingNewLine]{\ \ goal, \ print, \ 
            sval}\  = \({Goal, \ Print, StartingValue} /. {opts}\) /. \ 
            Options[FindQuantile]; \[IndentingNewLine]If[
          Not[NumberQ[
              sval]], \[IndentingNewLine]sval\  = \(lowerm + upperm\)\/2\
\[IndentingNewLine]]; \[IndentingNewLine]\ \[IndentingNewLine]\ 
        m /. FindRoot[
            cdf[m]\  - quantile \[Equal] 0, \ {m, \ sval, \ lowerm, \ 
              upperm}, \[IndentingNewLine]PrecisionGoal \[Rule] 
              goal, \ \[IndentingNewLine]AccuracyGoal \[Rule] 
              goal]\[IndentingNewLine]\[IndentingNewLine]]\), "\
\[IndentingNewLine]", 
    \(\)}], "Input",
  InitializationCell->True]
}, Closed]],

Cell[CellGroupData[{

Cell["Examples", "Section"],

Cell[CellGroupData[{

Cell["Load & Process Data", "Subsection"],

Cell[CellGroupData[{

Cell[BoxData[{
    \(\(Clear[OrfToPhi, \ 
        OrfToTags];\)\[IndentingNewLine]\[IndentingNewLine]\), "\
\[IndentingNewLine]", 
    \(\(sagedata\  = \ 
        Import["\<../Input.Data/sage.summary.log.tsv\>"];\)\), "\
\[IndentingNewLine]", 
    \(header\  = \ sagedata[\([1]\)]\), "\[IndentingNewLine]", 
    \(\(sagedata\  = \ 
        Drop[sagedata, \ 1];\)\[IndentingNewLine]\), "\[IndentingNewLine]", 
    \(\(orflist\  = \ \(Transpose[
            sagedata]\)[\([1]\)];\)\[IndentingNewLine]\), \
"\[IndentingNewLine]", 
    \(\(Map[\((OrfToPhi[#[\([1]\)]\ ]\  = \ #[\([4]\)])\) &, \ \ sagedata];\)\
\), "\[IndentingNewLine]", 
    \(\(Map[\((OrfToTags[#[\([1]\)]\ ]\  = \ #[\([5]\)])\) &, \ 
        sagedata];\)\[IndentingNewLine]\), "\[IndentingNewLine]", 
    \(\(orflist\  = \ Take[orflist, \ 100];\)\), "\[IndentingNewLine]", 
    \(\(norfs\  = \ 
        Length[orflist];\)\[IndentingNewLine]\), "\[IndentingNewLine]", 
    \(\(\[Phi]vec\  = Map[OrfToPhi, \ orflist];\)\), "\n", 
    \(\(Tvec\  = Map[OrfToTags, \ orflist];\)\), "\n", 
    \(\(\[Alpha]vec\  = \ 
        Table[1, \ {i, \ norfs}];\)\), "\[IndentingNewLine]", 
    \(\)}], "Input"],

Cell[BoxData[
    \({"orfs", "RE.expected", "RE.informative", "phi", "nTag"}\)], "Output"]
}, Open  ]]
}, Closed]],

Cell[CellGroupData[{

Cell["Process data", "Subsection"],

Cell[CellGroupData[{

Cell[BoxData[
    \(\(\( (*set\ some\ options\ for\ the\ CalcFixedPhiPosteriorStatistics\ \
routine*) \)\(\[IndentingNewLine]\)\(\(exportpdf\  = \ 
        False;\)\[IndentingNewLine]
    \(exportcdf = False;\)\[IndentingNewLine]
    \(calcpis\  = \ True;\)\[IndentingNewLine]
    \(calctheta\  = \ 
        False;\)\  (*determine\ whether\ to\ calc\ theta\ or\ mRNA\ estimates\
*) \[IndentingNewLine]\[IndentingNewLine]\[IndentingNewLine]
    CalcFixedPhiPosteriorStatistics[orflist, \ \[Phi]vec, \ 
      Tvec, \ \[Alpha]vec, \ Goal \[Rule] Automatic, \ IMin \[Rule] 1, \ 
      IMax \[Rule] Automatic, \ ExportPDF \[Rule] exportpdf, \ 
      ExportCDF \[Rule] exportcdf, \ CalcPIs \[Rule] calcpis, \ 
      PhiHatValue \[Rule] Automatic]\[IndentingNewLine]
    \)\)\)], "Input"],

Cell[BoxData[
    \({{"YAL001C", 0.0026767142829019854`, 0.005323452304987255`, 
        0.000042390035475427506`, {0.00011475624683446076`, 
          0.012653670768542336`}, {0.0006471937998543156`, 
          0.014776731769137862`}}, {"YAL002W", 0, 0.0026640192181053676`, 
        0.000014154369625883461`, {0, 
          0.012653670768542336`}, {0.00006763412594131738`, 
          0.009803970749766541`}}, {"YAL003W", 0.09980158764511686`, 
        0.10234110160030911`, 
        0.010760810021683326`, {0.07009520714810623`, 
          0.13601819136635437`}, {0.07160284580555591`, 
          0.13785585411062784`}}, {"YAL004W", 0.`, 0.003116191555271304`, 
        0.000019366855005440035`, {0, 
          0.13601819136635437`}, {0.00007911477906850535`, 
          0.011467917366799647`}}, {"YAL005C", 0.`, 0.0033729143950893743`, 
        0.00002268860074457967`, {0, 
          0.13601819136635437`}, {0.00008563520471283528`, 
          0.012412351825228308`}}, {"YAL007C", 0.011447307271079194`, 
        0.014229073443458166`, 
        0.00024228204382592102`, {0.0034809645285651634`, 
          0.026730188064057706`}, {0.0046486345895523805`, 
          0.028972380831982506`}}, {"YAL008W", 0.002861992422326694`, 
        0.005691958804240143`, 
        0.00004846201847313378`, {0.00012269834314835383`, 
          0.01352962378469741`}, {0.0006919925330558676`, 
          0.015799669821962244`}}, {"YAL009W", 0.`, 0.003116191555271304`, 
        0.000019366855005440035`, {0, 
          0.01352962378469741`}, {0.00007911477906850535`, 
          0.011467917366799647`}}, {"YAL010C", 0.`, 0.0028460336860089913`, 
        0.000016154622427293454`, {0, 
          0.01352962378469741`}, {0.00007225495899033293`, 
          0.010473828821433603`}}, {"YAL011W", 0.`, 0.0028460336860089913`, 
        0.000016154622427293454`, {0, 
          0.01352962378469741`}, {0.00007225495899033293`, 
          0.010473828821433603`}}, {"YAL012W", 0.034336452132266534`, 
        0.0369895344427065`, 
        0.0014693532962861825`, {0.018481005854575933`, 
          0.057036896397668416`}, {0.01989343264689121`, 
          0.059058616421986024`}}, {"YAL013W", 0.`, 0.003960131841599835`, 
        0.0000312719636817863`, {0, 
          0.057036896397668416`}, {0.00010055809580642212`, 
          0.014571573706205817`}}, {"YAL014C", 0.0027109819203741917`, 
        0.00539161584949691`, 
        0.00004348259070048938`, {0.00011622481637991215`, 
          0.012815705333338218`}, {0.0006554797126472212`, 
          0.014965960364429959`}}, {"YAL015C", 0.002861992422326694`, 
        0.005691958804240143`, 
        0.00004846201847313378`, {0.00012269834314835383`, 
          0.01352962378469741`}, {0.0006919925330558676`, 
          0.015799669821962244`}}, {"YAL016C-A", 0.`, 0.003116191555271304`, 
        0.000019366855005440035`, {0, 
          0.01352962378469741`}, {0.00007911477906850535`, 
          0.011467917366799647`}}, {"YAL016W", 0.013780008633146802`, 
        0.01644348615279937`, 
        0.00031457287545940267`, {0.004883514466221853`, 
          0.029642715851471876`}, {0.006075315830360024`, 
          0.031768675166989356`}}, {"YAL017W", 0.00535273230679657`, 
        0.007983846145815723`, 
        0.00008474199548279728`, {0.0008193349670346929`, 
          0.016985454523731413`}, {0.0016543521433361834`, 
          0.01913970621766701`}}, {"YAL018C", 0.`, 0.003116191555271304`, 
        0.000019366855005440035`, {0, 
          0.016985454523731413`}, {0.00007911477906850535`, 
          0.011467917366799647`}}, {"YAL019W", 0, 0.0026615944367521078`, 
        0.000014128613570587844`, {0, 
          0.016985454523731413`}, {0.00006757257155487603`, 
          0.009795046463440581`}}, {"YAL019W-A", 0.`, 0.0028460336860089913`, 
        0.000016154622427293454`, {0, 
          0.016985454523731413`}, {0.00007225495899033293`, 
          0.010473828821433603`}}, {"YAL020C", 0.`, 0.0026763317097175695`, 
        0.00001428551466094285`, {0, 
          0.016985454523731413`}, {0.00006794668670173867`, 
          0.009849286070712403`}}, {"YAL021C", 0, 0.0026610068176010923`, 
        0.000014122375400912497`, {0, 
          0.016985454523731413`}, {0.00006755765453945075`, 
          0.009792883758713775`}}, {"YAL022C", 0.0026763808185700853`, 
        0.00532278897841707`, 
        0.000042379471622031564`, {0.00011474195663335439`, 
          0.012652093930408106`}, {0.0006471131676195313`, 
          0.014774890282969957`}}, {"YAL023C", 0.0026761155817836887`, 
        0.005322261369734385`, 
        0.000042371070092446466`, {0.00011473059024896552`, 
          0.012650839716170538`}, {0.0006470490329116346`, 
          0.014773425568029476`}}, {"YAL024C", 0, 0.0026611147919070512`, 
        0.000014123521553810883`, {0, 
          0.012650839716170538`}, {0.0000675603955225205`, 
          0.009793281152897355`}}, {"YAL025C", 0.002861992422326694`, 
        0.005691958804240143`, 
        0.00004846201847313378`, {0.00012269834314835383`, 
          0.01352962378469741`}, {0.0006919925330558676`, 
          0.015799669821962244`}}, {"YAL026C", 0, 0.0026609984499188716`, 
        0.000014122286579468694`, {0, 
          0.01352962378469741`}, {0.00006755744212156373`, 
          0.009792852962096142`}}, {"YAL026C-A", 0.`, 0.003960131841599835`, 
        0.0000312719636817863`, {0, 
          0.01352962378469741`}, {0.00010055809580642212`, 
          0.014571573706205817`}}, {"YAL027W", 0.`, 0.003116191555271304`, 
        0.000019366855005440035`, {0, 
          0.01352962378469741`}, {0.00007911477906850535`, 
          0.011467917366799647`}}, {"YAL028W", 0.002755762494196864`, 
        0.0054806863816268`, 
        0.000044931183076086945`, {0.00011814415018739536`, 
          0.013027433964382376`}, {0.000666307469591017`, 
          0.015213220088704278`}}, {"YAL029C", 0.0029123804070382278`, 
        0.005792159064163303`, 
        0.00005018321928539235`, {0.00012485910634147014`, 
          0.013767785046208724`}, {0.0007041752432993451`, 
          0.016077783173600372`}}, {"YAL030W", 0.006265905738226098`, 
        0.009345670325600422`, 
        0.00011611553799783134`, {0.0009591471163905364`, 
          0.019882462190176795`}, {0.0019365767741861587`, 
          0.022403991742191154`}}, {"YAL031C", 0.`, 0.0028460336860089913`, 
        0.000016154622427293454`, {0, 
          0.019882462190176795`}, {0.00007225495899033293`, 
          0.010473828821433603`}}, {"YAL031W-A", 0.`, 0.003960131841599835`, 
        0.0000312719636817863`, {0, 
          0.019882462190176795`}, {0.00010055809580642212`, 
          0.014571573706205817`}}, {"YAL032C", 0.`, 0.003116191555271304`, 
        0.000019366855005440035`, {0, 
          0.019882462190176795`}, {0.00007911477906850535`, 
          0.011467917366799647`}}, {"YAL033W", 0.`, 0.003960131841599835`, 
        0.0000312719636817863`, {0, 
          0.019882462190176795`}, {0.00010055809580642212`, 
          0.014571573706205817`}}, {"YAL034C", 0.002682946989315462`, 
        0.005335850338331276`, 
        0.000042587723252592`, {0.00011502334422032945`, 
          0.012683142912462884`}, {0.0006487008766921126`, 
          0.014811150325803801`}}, {"YAL034C-B", 0.`, 0.0028460336860089913`, 
        0.000016154622427293454`, {0, 
          0.012683142912462884`}, {0.00007225495899033293`, 
          0.010473828821433603`}}, {"YAL034W-A", 0.`, 0.003116191555271304`, 
        0.000019366855005440035`, {0, 
          0.012683142912462884`}, {0.00007911477906850535`, 
          0.011467917366799647`}}, {"YAL035W", 0.00535856247919902`, 
        0.007992543845822642`, 
        0.00008492674304553079`, {0.0008202271107060334`, 
          0.017003960631552795`}, {0.001656154112459347`, 
          0.019160560619018736`}}, {"YAL036C", 0.009397561071048086`, 
        0.012459626587087876`, 
        0.00019350873073800318`, {0.002249602578793444`, 
          0.02467189395355055`}, {0.0034136088413747024`, 
          0.027164366208363804`}}, {"YAL037C-A", 0, 0.00597045758411457`, 
        0.00007099467412375483`, {0, 
          0.02467189395355055`}, {0.0001517867764547842`, 
          0.02194614287425941`}}, {"YAL037C-B", 0.002755762494196864`, 
        0.0054806863816268`, 
        0.000044931183076086945`, {0.00011814415018739536`, 
          0.013027433964382376`}, {0.000666307469591017`, 
          0.015213220088704278`}}, {"YAL038W", 0.383407707097727`, 
        0.38396250311582686`, 
        0.14805067458608004`, {0.335214252259119`, 
          0.4330194701200804`}, {0.3355771285767907`, 
          0.433393011648635`}}, {"YAL039C", 0.005511643594588285`, 
        0.008220904407991189`, 
        0.00008984925263370988`, {0.0008436538122449607`, 
          0.01748982978820403`}, {0.0017034674826417419`, 
          0.019708074690244215`}}, {"YAL040C", 0.0027109819203741917`, 
        0.00539161584949691`, 
        0.00004348259070048938`, {0.00011622481637991215`, 
          0.012815705333338218`}, {0.0006554797126472212`, 
          0.014965960364429959`}}, {"YAL041W", 0.006543508756274208`, 
        0.009759427089508946`, 
        0.00012662273384168957`, {0.0010016868154288014`, 
          0.020762382025727222`}, {0.002022364894881722`, 
          0.023395305789371677`}}, {"YAL042C-A", 0.`, 0.0028460336860089913`, 
        0.000016154622427293454`, {0, 
          0.020762382025727222`}, {0.00007225495899033293`, 
          0.010473828821433603`}}, {"YAL042W", 0.013460015919679007`, 
        0.01606159186092839`, 
        0.0003001303796955656`, {0.004770133310482243`, 
          0.028954199995063802`}, {0.005934241494706955`, 
          0.0310307412471983`}}, {"YAL043C", 0.`, 0.0026763317097175695`, 
        0.00001428551466094285`, {0, 
          0.028954199995063802`}, {0.00006794668670173867`, 
          0.009849286070712403`}}, {"YAL044C", 0.012401871866468303`, 
        0.015073030506369225`, 
        0.0002677555690479076`, {0.0041013051045031045`, 
          0.027706343713109014`}, {0.005262480943242108`, 
          0.029848691083274915`}}, {"YAL044W-A", 0.`, 0.003116191555271304`, 
        0.000019366855005440035`, {0, 
          0.027706343713109014`}, {0.00007911477906850535`, 
          0.011467917366799647`}}, {"YAL045C", 0.`, 0.003116191555271304`, 
        0.000019366855005440035`, {0, 
          0.027706343713109014`}, {0.00007911477906850535`, 
          0.011467917366799647`}}, {"YAL046C", 0.`, 0.00269570678017502`, 
        0.000014493109391689883`, {0, 
          0.027706343713109014`}, {0.0000684385408553213`, 
          0.009920594110192835`}}, {"YAL047C", 0.`, 0.0027402845640916553`, 
        0.000014976420225991044`, {0, 
          0.027706343713109014`}, {0.00006957021395186209`, 
          0.010084655183000798`}}, {"YAL047W-A", 0.`, 0.003960131841599835`, 
        0.0000312719636817863`, {0, 
          0.027706343713109014`}, {0.00010055809580642212`, 
          0.014571573706205817`}}, {"YAL048C", 0.`, 0.0026763317097175695`, 
        0.00001428551466094285`, {0, 
          0.027706343713109014`}, {0.00006794668670173867`, 
          0.009849286070712403`}}, {"YAL049C", 0.006265905738226098`, 
        0.009345670325600422`, 
        0.00011611553799783134`, {0.0009591471163905364`, 
          0.019882462190176795`}, {0.0019365767741861587`, 
          0.022403991742191154`}}, {"YAL051W", 0.002676232453627913`, 
        0.0053224938510829534`, 
        0.00004237477197394608`, {0.00011473559864174522`, 
          0.012651392363310324`}, {0.0006470772927240957`, 
          0.014774070968564904`}}, {"YAL053W", 0.002691518660799545`, 
        0.0053529008489829055`, 
        0.00004286034567835934`, {0.00011539068368799531`, 
          0.012723674584890826`}, {0.0006507735121207001`, 
          0.014858484465961818`}}, {"YAL054C", 0.0026774639439188317`, 
        0.0053249435280956145`, 
        0.00004241378885486421`, {0.00011478837267812187`, 
          0.01265721565406956`}, {0.0006473750691055484`, 
          0.014780871608529146`}}, {"YAL055W", 0.002861992422326694`, 
        0.005691958804240143`, 
        0.00004846201847313378`, {0.00012269834314835383`, 
          0.01352962378469741`}, {0.0006919925330558676`, 
          0.015799669821962244`}}, {"YAL056C-A", 0.`, 0.0027402845640916553`, 
        0.000014976420225991044`, {0, 
          0.01352962378469741`}, {0.00006957021395186209`, 
          0.010084655183000798`}}, {"YAL056W", 0.0026761155817836887`, 
        0.005322261369734385`, 
        0.000042371070092446466`, {0.00011473059024896552`, 
          0.012650839716170538`}, {0.0006470490329116346`, 
          0.014773425568029476`}}, {"YAL058W", 0, 0.002662340699146258`, 
        0.000014136537881979753`, {0, 
          0.012650839716170538`}, {0.00006759151581922927`, 
          0.009797793045989277`}}, {"YAL059C-A", 0.`, 0.003960131841599835`, 
        0.0000312719636817863`, {0, 
          0.012650839716170538`}, {0.00010055809580642212`, 
          0.014571573706205817`}}, {"YAL059W", 0.`, 0.003116191555271304`, 
        0.000019366855005440035`, {0, 
          0.012650839716170538`}, {0.00007911477906850535`, 
          0.011467917366799647`}}, {"YAL060W", 0.002691518660799545`, 
        0.0053529008489829055`, 
        0.00004286034567835934`, {0.00011539068368799531`, 
          0.012723674584890826`}, {0.0006507735121207001`, 
          0.014858484465961818`}}, {"YAL061W", 0, 0.002662340699146258`, 
        0.000014136537881979753`, {0, 
          0.012723674584890826`}, {0.00006759151581922927`, 
          0.009797793045989277`}}, {"YAL062W", 0.002691518660799545`, 
        0.0053529008489829055`, 
        0.00004286034567835934`, {0.00011539068368799531`, 
          0.012723674584890826`}, {0.0006507735121207001`, 
          0.014858484465961818`}}, {"YAL063C", 0.`, 0.004502396904554755`, 
        0.00004041382114467495`, {0, 
          0.012723674584890826`}, {0.00011435190576958788`, 
          0.01656384671475511`}}, {"YAL063C-A", 0.`, 0.0028460336860089913`, 
        0.000016154622427293454`, {0, 
          0.012723674584890826`}, {0.00007225495899033293`, 
          0.010473828821433603`}}, {"YAL064C-A", 0.`, 0.003960131841599835`, 
        0.0000312719636817863`, {0, 
          0.012723674584890826`}, {0.00010055809580642212`, 
          0.014571573706205817`}}, {"YAL064W", 0.`, 0.003960131841599835`, 
        0.0000312719636817863`, {0, 
          0.012723674584890826`}, {0.00010055809580642212`, 
          0.014571573706205817`}}, {"YAL064W-B", 0.`, 0.0027402845640916553`, 
        0.000014976420225991044`, {0, 
          0.012723674584890826`}, {0.00006957021395186209`, 
          0.010084655183000798`}}, {"YAL065C", 0.`, 0.003116191555271304`, 
        0.000019366855005440035`, {0, 
          0.012723674584890826`}, {0.00007911477906850535`, 
          0.011467917366799647`}}, {"YAL066W", 0.`, 0.00269570678017502`, 
        0.000014493109391689883`, {0, 
          0.012723674584890826`}, {0.0000684385408553213`, 
          0.009920594110192835`}}, {"YAL067C", 0, 0.0026640192181053676`, 
        0.000014154369625883461`, {0, 
          0.012723674584890826`}, {0.00006763412594131738`, 
          0.009803970749766541`}}, {"YAL068C", 0, 0.005056290434215637`, 
        0.0000509535112635331`, {0, 
          0.012723674584890826`}, {0.0001284583055706862`, 
          0.018596770324216385`}}, {"YAL068W-A", 0.`, 0.003116191555271304`, 
        0.000019366855005440035`, {0, 
          0.012723674584890826`}, {0.00007911477906850535`, 
          0.011467917366799647`}}, {"YAL069W", 0.`, 0.0028460336860089913`, 
        0.000016154622427293454`, {0, 
          0.012723674584890826`}, {0.00007225495899033293`, 
          0.010473828821433603`}}, {"YAR002C-A", 0.025042558944304228`, 
        0.028014445211247564`, 
        0.0008695651445155658`, {0.011438814183727405`, 
          0.0463516514305687`}, {0.01291717904257779`, 
          0.048667254752707584`}}, {"YAR002W", 0.003133382900796382`, 
        0.006231531695414268`, 
        0.00005808468788267257`, {0.0001343411979156878`, 
          0.01481200142685346`}, {0.0007576047419244085`, 
          0.017297102119212315`}}, {"YAR003W", 0.`, 0.0026763317097175695`, 
        0.00001428551466094285`, {0, 
          0.01481200142685346`}, {0.00006794668670173867`, 
          0.009849286070712403`}}, {"YAR007C", 0.`, 0.003960131841599835`, 
        0.0000312719636817863`, {0, 
          0.01481200142685346`}, {0.00010055809580642212`, 
          0.014571573706205817`}}, {"YAR008W", 0.`, 0.003960131841599835`, 
        0.0000312719636817863`, {0, 
          0.01481200142685346`}, {0.00010055809580642212`, 
          0.014571573706205817`}}, {"YAR009C", 0.`, 0.007678374499539192`, 
        0.00011719802998511733`, {0, 
          0.01481200142685346`}, {0.0001955777130003741`, 
          0.02817805067618378`}}, {"YAR010C", 0, 0.009443729765981315`, 
        0.00017678780651242542`, {0, 
          0.01481200142685346`}, {0.00024122152254419697`, 
          0.0345727865809393`}}, {"YAR014C", 0, 0.0026640192181053676`, 
        0.000014154369625883461`, {0, 
          0.01481200142685346`}, {0.00006763412594131738`, 
          0.009803970749766541`}}, {"YAR015W", 0.02191535564979265`, 
        0.02490527541482006`, 
        0.0006958503175678495`, {0.009388861435609018`, 
          0.0422102714832226`}, {0.010837042410089526`, 
          0.04455663689328569`}}, {"YAR018C", 0.`, 0.003116191555271304`, 
        0.000019366855005440035`, {0, 
          0.0422102714832226`}, {0.00007911477906850535`, 
          0.011467917366799647`}}, {"YAR019C", 0, 0.0026640192181053676`, 
        0.000014154369625883461`, {0, 
          0.0422102714832226`}, {0.00006763412594131738`, 
          0.009803970749766541`}}, {"YAR019W-A", 0.`, 0.003960131841599835`, 
        0.0000312719636817863`, {0, 
          0.0422102714832226`}, {0.00010055809580642212`, 
          0.014571573706205817`}}, {"YAR020C", 0.`, 0.003960131841599835`, 
        0.0000312719636817863`, {0, 
          0.0422102714832226`}, {0.00010055809580642212`, 
          0.014571573706205817`}}, {"YAR023C", 0.`, 0.0028460336860089913`, 
        0.000016154622427293454`, {0, 
          0.0422102714832226`}, {0.00007225495899033293`, 
          0.010473828821433603`}}, {"YAR027W", 0.008267644305450335`, 
        0.010961844285540794`, 
        0.00014978341585289174`, {0.0019790447106795214`, 
          0.021706436713540344`}, {0.0030031753191021617`, 
          0.023899540553733244`}}, {"YAR028W", 0.`, 0.0026677988888156668`, 
        0.000014194564065680957`, {0, 
          0.021706436713540344`}, {0.00006773007512015672`, 
          0.00981788161380704`}}, {"YAR030C", 0.`, 0.003960131841599835`, 
        0.0000312719636817863`, {0, 
          0.021706436713540344`}, {0.00010055809580642212`, 
          0.014571573706205817`}}, {"YAR031W", 0.0027109819203741917`, 
        0.00539161584949691`, 
        0.00004348259070048938`, {0.00011622481637991215`, 
          0.012815705333338218`}, {0.0006554797126472212`, 
          0.014965960364429959`}}, {"YAR033W", 0, 0.005056290434215637`, 
        0.0000509535112635331`, {0, 
          0.012815705333338218`}, {0.0001284583055706862`, 
          0.018596770324216385`}}}\)], "Output"]
}, Open  ]]
}, Open  ]]
}, Open  ]]
},
FrontEndVersion->"5.2 for X",
ScreenRectangle->{{0, 2560}, {0, 1600}},
AutoGeneratedPackage->None,
WindowSize->{1728, 1425},
WindowMargins->{{Automatic, 231}, {Automatic, 42}},
ShowSelection->True
]

(*******************************************************************
Cached data follows.  If you edit this Notebook file directly, not
using Mathematica, you must remove the line containing CacheID at
the top of  the file.  The cache data will then be recreated when
you save this file from within Mathematica.
*******************************************************************)

(*CellTagsOutline
CellTagsIndex->{}
*)

(*CellTagsIndex
CellTagsIndex->{}
*)

(*NotebookFileOutline
Notebook[{

Cell[CellGroupData[{
Cell[1776, 53, 30, 0, 73, "Section"],
Cell[1809, 55, 290, 5, 32, "Text"]
}, Open  ]],

Cell[CellGroupData[{
Cell[2136, 65, 55, 1, 73, "Section",
  InitializationCell->True],
Cell[2194, 68, 3491, 60, 728, "Input",
  InitializationCell->True],

Cell[CellGroupData[{
Cell[5710, 132, 22929, 385, 5236, "Input",
  InitializationCell->True],
Cell[28642, 519, 1243, 17, 187, "Output",
  InitializationCell->True]
}, Open  ]],
Cell[29900, 539, 3407, 61, 907, "Input",
  InitializationCell->True],
Cell[33310, 602, 5526, 98, 1291, "Input",
  InitializationCell->True],
Cell[38839, 702, 1191, 23, 334, "Input",
  InitializationCell->True]
}, Closed]],

Cell[CellGroupData[{
Cell[40067, 730, 27, 0, 43, "Section"],

Cell[CellGroupData[{
Cell[40119, 734, 41, 0, 38, "Subsection"],

Cell[CellGroupData[{
Cell[40185, 738, 1160, 24, 315, "Input"],
Cell[41348, 764, 90, 1, 27, "Output"]
}, Open  ]]
}, Closed]],

Cell[CellGroupData[{
Cell[41487, 771, 34, 0, 30, "Subsection"],

Cell[CellGroupData[{
Cell[41546, 775, 781, 14, 155, "Input"],
Cell[42330, 791, 19281, 338, 811, "Output"]
}, Open  ]]
}, Open  ]]
}, Open  ]]
}
]
*)


(*******************************************************************
End of Mathematica Notebook file.
*******************************************************************)
