# Supplementary material for: Modeling SAGE tag formation and its effects on data interpretation within a Bayesian framework
Source: BMC Bioinformatics. 2007 Oct 18;8:403. doi: 10.1186/1471-2105-8-403 (PMC2217564; doi:10.1186/1471-2105-8-403)
Supplement: Additional file 10 — Computer code. Tar archive of PERL scripts, R routines, and Mathematica routines used in this work. All code is released under GPL V2 and without warranty. [file 1471-2105-8-403-S10.gz › Code/sim.joint.post/README-MCMC.txt]

Information:
---------------------------------------------------------------
This is a set of R routines to used to produce estimates of the proportions of mRNA in the cell. 
The routine reads in
        ./input/sage.txt
and uses this information to calculate Markov Chain Monte Carlo estimates of the mRNA proportions
The data in the input file should be formatted as
        ORF  Phi  Tags

The program samples from the posterior distribution of  a heirarchical dirichlet - multinomial - binomial sampling scheme.  The prior
parameter "alpha" - controls the Dirichlet prior distribution.  "N.parm" controls the distribution of the total number of tags collected.

The program will generate two output files in .Rdata format. The first

        ./output/Gibbsdata.Rdata

contains the history of sampled values from the heirarchical multinomial dirchlet sampling scheme descibed above.  This tends to be a large file. 

A second output file,

    ./output/Gibbs2bcomp3.Rdata

contains several estimates of the mRNA proportions for the abundantly expressed genes.
Compared are unadjusted maximum likelihood estimators as well as adjusted mle's and posterior means for the samples.  95% highest posterior density regions are also reported.

This program was produced as part of work published in
        Gilchrist, Qin, and Zaretzki (2007) BMC-Bioinformatics
and should be cited when used and referred to for more details.

Software is released under GPL v2 and without warranty

---------------------------------------------------------------
AUTHOR: Russell Zaretzki,  rzaretzk < at > utk < dot > edu

Requirements:
---------------------------------------------------------------
Tested with R 2.4.1.  May run with earlier versions

Syntax:
---------------------------------------------------------------
See above
