# Supplementary material for: Modeling SAGE tag formation and its effects on data interpretation within a Bayesian framework
Source: BMC Bioinformatics. 2007 Oct 18;8:403. doi: 10.1186/1471-2105-8-403 (PMC2217564; doi:10.1186/1471-2105-8-403)
Supplement: Additional file 10 — Computer code. Tar archive of PERL scripts, R routines, and Mathematica routines used in this work. All code is released under GPL V2 and without warranty. [file 1471-2105-8-403-S10.gz › Code/sim.joint.post/input/sage.log.phase.data.csv]

ORF	Phi	Tags
YAL001C	0.9996954910163089	1
YAL002W	0.9984622699977729	0
YAL003W	0.8019749999999999	32
YAL004W	0.8019749999999999	0
YAL005C	0.7138110993749999	0
YAL007C	0.9118788749999999	4
YAL008W	0.9118788749999999	1
YAL009W	0.8019749999999999	0
YAL010C	0.9118788749999999	0
YAL011W	0.9118788749999999	0
YAL012W	0.9118788749999999	12
YAL013W	0.555	0
YAL014C	0.982549814221875	1
YAL015C	0.9118788749999999	1
YAL016CA	0.8019749999999999	0
YAL016W	0.960786099375	5
YAL017W	0.999939699608505	2
YAL018C	0.8019749999999999	0
YAL019W	0.9996954910163089	0
YAL019WA	0.9118788749999999	0
YAL020C	0.992234667328734	0
YAL021C	0.9999946862616629	0
YAL022C	0.999864493502257	1
YAL023C	0.9999989477469659	1
YAL024C	0.999939699608505	0
YAL025C	0.9118788749999999	1
YAL026C	0.9999989477469659	0
YAL026CA	0.555	0
YAL027W	0.8019749999999999	0
YAL028W	0.960786099375	1
YAL029C	0.889926914141644	1
YAL030W	0.8019749999999999	2
YAL031C	0.9118788749999999	0
YAL031WA	0.555	0
YAL032C	0.8019749999999999	0
YAL033W	0.555	0
YAL034C	0.9965444269612869	1
YAL034CB	0.9118788749999999	0
YAL034WA	0.8019749999999999	0
YAL035W	0.9984622699977729	2
YAL036C	0.8019749999999999	3
YAL037CA	0.246975	0
YAL037CB	0.960786099375	1
YAL038W	0.992234667328734	141
YAL039C	0.960786099375	2
YAL040C	0.982549814221875	1
YAL041W	0.752720491016309	2
YAL042CA	0.9118788749999999	0
YAL042W	0.992234667328734	5
YAL043C	0.992234667328734	0
YAL044WA	0.8019749999999999	0
YAL045C	0.8019749999999999	0
YAL046C	0.982549814221875	0
YAL047C	0.960786099375	0
YAL047WA	0.555	0
YAL048C	0.992234667328734	0
YAL049C	0.8019749999999999	2
YAL051W	0.999939699608505	1
YAL053W	0.992234667328734	1
YAL054C	0.999315710149009	1
YAL055W	0.9118788749999999	1
YAL056CA	0.960786099375	0
YAL056W	0.9999989477469659	1
YAL058W	0.999315710149009	0
YAL059CA	0.555	0
YAL059W	0.8019749999999999	0
YAL060W	0.992234667328734	1
YAL061W	0.999315710149009	0
YAL062W	0.992234667328734	1
YAL063C	0.4449999999365489	0
YAL063CA	0.9118788749999999	0
YAL064CA	0.555	0
YAL064W	0.555	0
YAL064WB	0.960786099375	0
YAL065C	0.8019749999999999	0
YAL066W	0.982549814221875	0
YAL067C	0.9984622699977729	0
YAL068C	0.3568788749999999	0
YAL068WA	0.8019749999999999	0
YAL069W	0.9118788749999999	0
YAR002CA	0.8019749999999999	8
YAR002W	0.8019749999999999	1
YAR003W	0.992234667328734	0
YAR007C	0.555	0
YAR008W	0.555	0
YAR009C	0.111170562735816	0
YAR010C	0.021763714846875	0
YAR014C	0.9984622699977729	0
YAR015W	0.8019749999999999	7
YAR018C	0.8019749999999999	0
YAR019C	0.9984622699977729	0
YAR019WA	0.555	0
YAR020C	0.555	0
YAR023C	0.9118788749999999	0
YAR027W	0.960786099375	3
YAR028W	0.9965444269612869	0
YAR030C	0.555	0
YAR031W	0.982549814221875	1
YAR033W	0.3568788749999999	0
YAR035W	0.992234667328734	0
YAR042W	0.9996954910163089	1
YAR047C	0.555	0
YAR050W	0.444999999987435	0
YAR053W	0.555	0
YAR061W	0.8019749999999999	0
YAR062W	0.9118788749999999	0
YAR068W	0.246975	0
YAR069C	0.8019749999999999	0
YAR070C	0.8019749999999999	0
YAR071W	0.4415444269612869	0
YAR073W	0.4275498142218749	0
YAR075W	0.246975	0
YBL001C	0.8019749999999999	1
YBL002W	0.8019749999999999	7
YBL004W	0.990315146173095	2
YBL005W	0.999973166325785	0
YBL005WA	0.1805748142218749	0
YBL005WB	0.672062280167674	0
YBL006C	0.982549814221875	3
YBL006WA	0.555	0
YBL007C	0.4449396996085049	0
YBL008W	0.999864493502257	1
YBL008WA	0.8019749999999999	0
YBL009W	0.992234667328734	0
YBL010C	0.555	0
YBL011W	0.9965444269612869	0
YBL012C	0.8019749999999999	0
YBL013W	0.992234667328734	0
YBL014C	0.9984622699977729	0
YBL015W	0.999973166325785	2
YBL016W	0.960786099375	1
YBL017C	0.999999998381919	3
YBL018C	0.960786099375	0
YBL019W	0.437234667328734	0
YBL020W	0.9118788749999999	2
YBL021C	0.9118788749999999	0
YBL022C	0.9965444269612869	0
YBL023C	0.960786099375	1
YBL024W	0.9996954910163089	0
YBL025W	0.960786099375	1
YBL026W	0.9118788749999999	4
YBL027W	0.555	42
YBL028C	0.8019749999999999	3
YBL029CA	0.555	1
YBL029W	0.9118788749999999	0
YBL030C	0.664903875	2
YBL031W	0.960786099375	0
YBL032W	0.9118788749999999	0
YBL033C	0.982549814221875	0
YBL034C	0.99999763538644	0
YBL035C	0.960786099375	0
YBL036C	0.982549814221875	0
YBL037W	0.9965444269612869	0
YBL038W	0.9118788749999999	1
YBL039C	0.999864493502257	1
YBL039CA	0.8019749999999999	0
YBL039WB	0.246975	0
YBL040C	0.960786099375	3
YBL041W	0.8019749999999999	4
YBL042C	0.9996954910163089	0
YBL043W	0.555	0
YBL044W	0.9118788749999999	0
YBL045C	0.9965444269612869	0
YBL046W	0.9965444269612869	0
YBL047C	0.889411835149009	5
YBL048W	0.555	1
YBL050W	0.9118788749999999	1
YBL051C	0.9984622699977729	2
YBL052C	0.992234667328734	0
YBL053W	0.8019749999999999	0
YBL054W	0.9747807121144119	0
YBL055C	0.9965444269612869	1
YBL056W	0.752720491016309	1
YBL057C	0.960786099375	1
YBL058W	0.982549814221875	4
YBL059CA	0.555	0
YBL059W	0.992234667328734	0
YBL060W	0.9996954910163089	1
YBL061C	0.9996954910163089	0
YBL062W	0.8019749999999999	0
YBL063W	0.999973166325785	0
YBL064C	0.555	3
YBL065W	0.982549814221875	0
YBL066C	0.999086259457268	0
YBL067C	0.7138110993749999	3
YBL068W	0.9965444269612869	2
YBL068WA	0.8019749999999999	0
YBL069W	0.960786099375	0
YBL070C	0.8019749999999999	0
YBL071C	0.8019749999999999	0
YBL071CB	0.555	0
YBL071WA	0.8019749999999999	0
YBL073W	0.960786099375	0
YBL074C	0.9965444269612869	0
YBL075C	0.9118788749999999	2
YBL076C	0.9996954910163089	1
YBL077W	0.9118788749999999	0
YBL078C	0.555	0
YBL079W	0.99999763538644	1
YBL080C	0.4415444269612869	0
YBL081W	0.992234667328734	0
YBL082C	0.960786099375	4
YBL084C	0.999939699608505	0
YBL085W	0.992234667328734	0
YBL086C	0.8019749999999999	0
YBL088C	0.99998510569273	2
YBL089W	0.9118788749999999	0
YBL090W	0.9118788749999999	0
YBL091C	0.8019749999999999	3
YBL091CA	0.555	0
YBL092W	0.8019749999999999	44
YBL093C	0.960786099375	0
YBL094C	0.555	1
YBL095W	0.982549814221875	0
YBL096C	0.555	0
YBL097W	0.444315710149009	0
YBL098W	0.992234667328734	0
YBL099W	0.9118788749999999	3
YBL100WA	0.3074849205183449	0
YBL100WB	0.1156496484062579	0
YBL101C	0.999973166325785	0
YBL102W	0.982549814221875	3
YBL103C	0.9984622699977729	0
YBL104C	0.9999989477469659	1
YBL105C	0.99999763538644	0
YBL106C	0.999988059014974	1
YBL107C	0.555	2
YBL108CA	0.246975	0
YBL108W	0.9118788749999999	0
YBL109W	0.8019749999999999	0
YBL111C	0.3934906427375229	0
YBL112C	0.850882224375	0
YBL113C	0.3926372025862869	0
YBL113WA	0.664903875	0
YBR001C	0.948490642737523	0
YBR002C	0.992234667328734	1
YBR003W	0.982549814221875	0
YBR004C	0.982549814221875	3
YBR005W	0.982549814221875	9
YBR006W	0.9996954910163089	0
YBR007C	0.9965444269612869	1
YBR008C	0.999315710149009	0
YBR011C	0.9118788749999999	1
YBR012C	0.8019749999999999	0
YBR012WA	0.268738714846875	0
YBR012WB	0.0074957184120661	0
YBR013C	0.8019749999999999	0
YBR014C	0.8019749999999999	0
YBR015C	0.9965444269612869	1
YBR016W	0.9118788749999999	2
YBR017C	0.999864493502257	3
YBR018C	0.982549814221875	7
YBR019C	0.9118788749999999	0
YBR020W	0.982549814221875	0
YBR021W	0.992234667328734	0
YBR022W	0.8019749999999999	0
YBR023C	0.9965444269612869	2
YBR024W	0.555	0
YBR025C	0.982549814221875	1
YBR026C	0.8019749999999999	0
YBR027C	0.8019749999999999	0
YBR028C	0.9118788749999999	0
YBR029C	0.9984622699977729	2
YBR030W	0.998842050865073	4
YBR032W	0.555	0
YBR033W	0.9996954910163089	2
YBR034C	0.4057860993749999	0
YBR035C	0.9965444269612869	2
YBR036C	0.992234667328734	3
YBR037C	0.9118788749999999	0
YBR038W	0.999973166325785	0
YBR039W	0.3568788749999999	0
YBR040W	0.960786099375	0
YBR041W	0.982549814221875	3
YBR042C	0.555	1
YBR043C	0.992234667328734	1
YBR044C	0.443462269997773	0
YBR045C	0.9118788749999999	0
YBR046C	0.555	0
YBR047W	0.8019749999999999	0
YBR049C	0.9965444269612869	0
YBR050C	0.8019749999999999	0
YBR051W	0.9118788749999999	0
YBR052C	0.9118788749999999	1
YBR053C	0.9118788749999999	2
YBR054W	0.4346308570421489	1
YBR055C	0.960786099375	3
YBR056CB	0.8019749999999999	0
YBR056W	0.999864493502257	6
YBR056WA	0.8019749999999999	2
YBR057C	0.437234667328734	0
YBR058C	0.992234667328734	0
YBR058CA	0.8019749999999999	3
YBR059C	0.9996954910163089	0
YBR060C	0.9984622699977729	0
YBR061C	0.960786099375	0
YBR062C	0.246975	0
YBR063C	0.8019749999999999	0
YBR064W	0.555	0
YBR065C	0.8019749999999999	0
YBR066C	0.9118788749999999	0
YBR067C	0.8019749999999999	6
YBR068C	0.9984622699977729	9
YBR069C	0.444695491016309	0
YBR070C	0.9118788749999999	0
YBR071W	0.960786099375	1
YBR072W	0.8019749999999999	0
YBR073W	0.9984622699977729	1
YBR074W	0.7530130590149739	0
YBR076CA	0.555	1
YBR076W	0.960786099375	0
YBR077C	0.555	1
YBR078W	0.960786099375	60
YBR079C	0.999315710149009	4
YBR080C	0.9965444269612869	0
YBR081C	0.999864493502257	0
YBR082C	0.9118788749999999	18
YBR083W	0.982549814221875	0
YBR084CA	0.8019749999999999	19
YBR084W	0.99999763538644	6
YBR085CA	0.9118788749999999	1
YBR085W	0.9118788749999999	1
YBR086C	0.9934678883472699	1
YBR087W	0.9118788749999999	2
YBR088C	0.555	0
YBR089W	0.555	0
YBR091C	0.555	2
YBR092C	0.999315710149009	0
YBR093C	0.9984622699977729	1
YBR094W	0.982549814221875	1
YBR095C	0.8019749999999999	1
YBR096W	0.8019749999999999	1
YBR097W	0.7530245317474	1
YBR098W	0.9965444269612869	0
YBR099C	0.9118788749999999	0
YBR101C	0.8019749999999999	0
YBR102C	0.992234667328734	1
YBR103CA	0.555	0
YBR103W	0.9984622699977729	3
YBR104W	0.9118788749999999	0
YBR105C	0.960786099375	0
YBR106W	0.999315710149009	5
YBR107C	0.9118788749999999	0
YBR108W	0.9996954910163089	0
YBR109WA	0.555	0
YBR110W	0.8019749999999999	0
YBR111WA	0.8019749999999999	0
YBR112C	0.9984622699977729	3
YBR114W	0.9996954910163089	0
YBR115C	0.999864493502257	0
YBR116C	0.8019749999999999	0
YBR117C	0.977931776169434	0
YBR118W	0.168495952481859	0
YBR119W	0.8019749999999999	1
YBR121C	0.960786099375	19
YBR123C	0.982549814221875	0
YBR124W	0.8019749999999999	0
YBR125C	0.960786099375	0
YBR126C	0.960786099375	2
YBR127C	0.9984622699977729	12
YBR128C	0.999864493502257	1
YBR129C	0.555	0
YBR130C	0.555	2
YBR131CA	0.555	0
YBR131W	0.960786099375	0
YBR132C	0.999864493502257	3
YBR133C	0.982549814221875	0
YBR134W	0.555	0
YBR135W	0.9118788749999999	0
YBR136W	0.9999999816379899	0
YBR137W	0.555	1
YBR138C	0.8019749999999999	0
YBR139W	0.992234667328734	1
YBR140C	0.9996202154965629	2
YBR141C	0.960786099375	0
YBR141WA	0.555	0
YBR143C	0.960786099375	16
YBR144C	0.960786099375	0
YBR145W	0.992234667328734	2
YBR146W	0.982549814221875	1
YBR147W	0.9965444269612869	0
YBR148W	0.4275498142218749	0
YBR149W	0.8019749999999999	8
YBR150C	0.999988059014974	0
YBR151W	0.982549814221875	2
YBR152W	0.555	0
YBR153W	0.8019749999999999	1
YBR154C	0.8019749999999999	6
YBR155W	0.3568788749999999	0
YBR156C	0.992234667328734	0
YBR157C	0.9118788749999999	0
YBR158W	0.992234667328734	1
YBR159W	0.9118788749999999	0
YBR160W	0.9118788749999999	1
YBR161W	0.8019749999999999	0
YBR162C	0.982549814221875	23
YBR163W	0.982549814221875	1
YBR165W	0.992234667328734	0
YBR166C	0.9965444269612869	0
YBR167C	0.555	1
YBR168W	0.9965444269612869	0
YBR169C	0.9118788749999999	1
YBR170C	0.999864493502257	1
YBR171W	0.555	3
YBR172C	0.745259667328734	1
YBR173C	0.555	4
YBR174C	0.9118788749999999	0
YBR175W	0.9118788749999999	1
YBR176W	0.992234667328734	0
YBR177C	0.9118788749999999	2
YBR178W	0.555	0
YBR179C	0.9984622699977729	0
YBR180W	0.992234667328734	0
YBR182C	0.960786099375	0
YBR182CA	0.8019749999999999	0
YBR183W	0.982549814221875	2
YBR184W	0.9965444269612869	1
YBR185C	0.8019749999999999	1
YBR186W	0.960786099375	0
YBR187W	0.9118788749999999	3
YBR189W	0.555	34
YBR190W	0.9118788749999999	0
YBR191W	0.8019749999999999	64
YBR192W	0.8019749999999999	1
YBR193C	0.8019749999999999	0
YBR194W	0.555	0
YBR195C	0.999315710149009	0
YBR196C	0.960786099375	27
YBR196CB	0.8019749999999999	1
YBR197C	0.960786099375	0
YBR198C	0.9996954910163089	2
YBR199W	0.9118788749999999	0
YBR200W	0.9118788749999999	0
YBR201CA	0.555	0
YBR201W	0.992234667328734	0
YBR202W	0.9984622699977729	0
YBR203W	0.9984622699977729	0
YBR204C	0.992234667328734	0
YBR205W	0.872645939221875	3
YBR206W	0.555	2
YBR207W	0.9118788749999999	0
YBR208C	0.999999791627593	1
YBR209W	0.555	0
YBR211C	0.960786099375	0
YBR212W	0.999939699608505	1
YBR213W	0.982549814221875	1
YBR214W	0.999315710149009	3
YBR215W	0.555	0
YBR216C	0.992234667328734	1
YBR217W	0.9118788749999999	1
YBR218C	0.444988059014974	1
YBR219C	0.3568788749999999	0
YBR220C	0.4449396996085049	0
YBR221C	0.982549814221875	8
YBR221WA	0.9118788749999999	0
YBR222C	0.992234667328734	0
YBR223C	0.982549814221875	0
YBR223WA	0.9118788749999999	0
YBR224W	0.555	0
YBR225W	0.982549814221875	0
YBR226C	0.8019749999999999	0
YBR227C	0.9118788749999999	1
YBR228W	0.992234667328734	0
YBR229C	0.999939699608505	1
YBR230WA	0.9118788749999999	0
YBR231C	0.9118788749999999	4
YBR233W	0.9118788749999999	0
YBR234C	0.9984622699977729	7
YBR235W	0.990303205908115	0
YBR236C	0.960786099375	1
YBR237W	0.999939699608505	0
YBR238C	0.9984622699977729	0
YBR239C	0.999939699608505	0
YBR240C	0.999315710149009	0
YBR241C	0.999315710149009	0
YBR242W	0.9118788749999999	2
YBR243C	0.982549814221875	2
YBR244W	0.9118788749999999	2
YBR245C	0.9996954910163089	2
YBR246W	0.9996954910163089	4
YBR247C	0.9118788749999999	0
YBR248C	0.8019749999999999	0
YBR249C	0.982549814221875	10
YBR250W	0.960786099375	0
YBR251W	0.9118788749999999	0
YBR253W	0.555	1
YBR254C	0.8019749999999999	1
YBR255CA	0.9118788749999999	0
YBR255W	0.999864493502257	0
YBR256C	0.9118788749999999	2
YBR257W	0.555	0
YBR258C	0.555	0
YBR259W	0.9965444269612869	1
YBR260C	0.960786099375	0
YBR261C	0.8019749999999999	0
YBR262C	0.982549814221875	0
YBR263W	0.9118788749999999	0
YBR264C	0.8019749999999999	0
YBR265W	0.749569426961287	1
YBR266C	0.960786099375	0
YBR267W	0.992234667328734	0
YBR268W	0.555	1
YBR270C	0.982549814221875	0
YBR271W	0.9996954910163089	0
YBR272C	0.9118788749999999	0
YBR273C	0.9118788749999999	2
YBR274W	0.960786099375	1
YBR275C	0.9999995317473999	2
YBR276C	0.9984622699977729	1
YBR277C	0.9118788749999999	0
YBR278W	0.8019749999999999	1
YBR279W	0.982549814221875	1
YBR280C	0.999315710149009	0
YBR281C	0.9996954910163089	2
YBR282W	0.555	2
YBR284W	0.9965444269612869	0
YBR285W	0.555	1
YBR286W	0.9984622699977729	12
YBR287W	0.7355748142218749	8
YBR288C	0.43915251036522	0
YBR289W	0.9965444269612869	0
YBR290W	0.3568788749999999	0
YBR291C	0.960786099375	5
YBR292C	0.555	0
YBR293W	0.960786099375	2
YBR294W	0.988777416890913	0
YBR295W	0.999939699608505	1
YBR296C	0.9984622699977729	2
YBR297W	0.960786099375	0
YBR298C	0.999315710149009	0
YBR298CA	0.555	0
YBR299W	0.4415444269612869	0
YBR301W	0.246975	0
YBR302C	0.317645939221875	0
YCL001WB	0.8019749999999999	0
YCL002C	0.8019749999999999	1
YCL004W	0.960786099375	0
YCL005W	0.992234667328734	1
YCL005WA	0.8019749999999999	6
YCL007C	0.8019749999999999	0
YCL008C	0.9984622699977729	1
YCL009C	0.960786099375	5
YCL010C	0.9118788749999999	0
YCL011C	0.9118788749999999	4
YCL014W	0.9965444269612869	0
YCL016C	0.9996954910163089	1
YCL017C	0.960786099375	1
YCL018W	0.745259667328734	74
YCL019W	0.115522765939413	0
YCL020W	0.297800067411486	0
YCL021WA	0.555	0
YCL022C	0.8019749999999999	0
YCL023C	0.960786099375	0
YCL024W	0.745259667328734	0
YCL025C	0.9996954910163089	3
YCL026CA	0.8019749999999999	0
YCL026CB	0.555	0
YCL027W	0.960786099375	0
YCL028W	0.992234667328734	4
YCL029C	0.992234667328734	0
YCL030C	0.4275498142218749	0
YCL031C	0.9965444269612869	0
YCL032W	0.9118788749999999	1
YCL033C	0.555	2
YCL034W	0.982549814221875	0
YCL035C	0.9118788749999999	0
YCL036W	0.995554733869705	0
YCL037C	0.9118788749999999	1
YCL038C	0.960786099375	0
YCL039W	0.9984622699977729	0
YCL040W	0.992234667328734	8
YCL041C	0.246975	0
YCL043C	0.9994847126349569	19
YCL044C	0.9965444269612869	0
YCL045C	0.982549814221875	2
YCL047C	0.982549814221875	0
YCL048W	0.99415251036522	1
YCL048WA	0.555	0
YCL049C	0.246975	0
YCL050C	0.960786099375	1
YCL051W	0.992234667328734	0
YCL052C	0.960786099375	0
YCL054W	0.999939699608505	0
YCL055W	0.8019749999999999	0
YCL057CA	0.9118788749999999	7
YCL057W	0.9984622699977729	2
YCL058C	0.8019749999999999	1
YCL058WA	0.8019749999999999	0
YCL059C	0.960786099375	4
YCL061C	0.988777416890913	0
YCL063W	0.960786099375	1
YCL064C	0.9965444269612869	0
YCL066W	0.555	0
YCL068C	0.960786099375	0
YCL069W	0.388327442953734	0
YCL073C	0.999315710149009	0
YCL074W	0.982549814221875	0
YCL075W	0.9118788749999999	0
YCL076W	0.8019749999999999	0
YCR001W	0.9118788749999999	0
YCR002C	0.555	1
YCR003W	0.555	1
YCR004C	0.8019749999999999	5
YCR005C	0.999315710149009	2
YCR006C	0.8019749999999999	0
YCR007C	0.8019749999999999	1
YCR008W	0.9984622699977729	1
YCR009C	0.555	1
YCR010C	0.960786099375	0
YCR011C	0.999315710149009	1
YCR012W	0.555	223
YCR013C	0.555	20
YCR014C	0.960786099375	1
YCR015C	0.8019749999999999	1
YCR017C	0.99999763538644	8
YCR018C	0.8019749999999999	0
YCR018CA	0.555	0
YCR019W	0.992234667328734	1
YCR020C	0.9118788749999999	0
YCR020CA	0.8019749999999999	5
YCR021C	0.982549814221875	12
YCR022C	0.555	0
YCR023C	0.9965444269612869	0
YCR024C	0.982549814221875	0
YCR026C	0.992234667328734	1
YCR027C	0.555	0
YCR028C	0.999939699608505	1
YCR028CA	0.8019749999999999	7
YCR030C	0.992234667328734	2
YCR031C	0.664903875	64
YCR032W	0.99999763538644	0
YCR033W	0.999973166325785	1
YCR034W	0.960786099375	1
YCR035C	0.555	0
YCR036W	0.982549814221875	2
YCR037C	0.999315710149009	0
YCR038C	0.992234667328734	0
YCR038WA	0.555	0
YCR040W	0.555	0
YCR042C	0.9999995317473999	3
YCR043C	0.9118788749999999	2
YCR044C	0.4449396996085049	0
YCR045C	0.992234667328734	0
YCR045WA	0.8019749999999999	0
YCR046C	0.8019749999999999	0
YCR047C	0.960786099375	0
YCR047WA	0.8019749999999999	0
YCR048W	0.9998860134381359	0
YCR049C	0.9118788749999999	0
YCR050C	0.9118788749999999	0
YCR051W	0.437234667328734	0
YCR052W	0.664903875	3
YCR053W	0.555	2
YCR054C	0.999315710149009	0
YCR057C	0.9996954910163089	0
YCR059C	0.9996954910163089	2
YCR060W	0.9118788749999999	1
YCR061W	0.9999995317473999	0
YCR063W	0.9118788749999999	0
YCR064C	0.555	0
YCR065W	0.982549814221875	0
YCR066W	0.992234667328734	1
YCR067C	0.9965444269612869	1
YCR068W	0.9984622699977729	0
YCR069W	0.8866405519612869	1
YCR071C	0.8019749999999999	0
YCR072C	0.9965444269612869	0
YCR073C	0.197720491016309	0
YCR073WA	0.992234667328734	0
YCR075C	0.992234667328734	0
YCR076C	0.982549814221875	1
YCR077C	0.943327442953734	0
YCR079W	0.555	0
YCR081CA	0.8019749999999999	0
YCR081W	0.99999763538644	0
YCR083W	0.555	0
YCR087CA	0.246975	0
YCR087W	0.8019749999999999	0
YCR088W	0.8019749999999999	0
YCR089W	0.9965444269612869	0
YCR090C	0.8019749999999999	4
YCR091W	0.999988059014974	0
YCR092C	0.999315710149009	0
YCR093W	0.4449976353864399	1
YCR094W	0.982549814221875	0
YCR095C	0.555	1
YCR095WA	0.8019749999999999	1
YCR097W	0.555	0
YCR098C	0.960786099375	0
YCR099C	0.992234667328734	0
YCR100C	0.960786099375	0
YCR101C	0.9118788749999999	0
YCR102C	0.3568788749999999	0
YCR102WA	0.555	0
YCR104W	0.8019749999999999	0
YCR105W	0.992234667328734	0
YCR106W	0.9984622699977729	0
YCR107W	0.7355748142218749	0
YCR108C	0.8019749999999999	0
YDL001W	0.999315710149009	0
YDL003W	0.9118788749999999	0
YDL004W	0.555	2
YDL005C	0.555	1
YDL006W	0.9118788749999999	0
YDL007W	0.982549814221875	2
YDL008W	0.9118788749999999	0
YDL009C	0.555	0
YDL010W	0.9118788749999999	2
YDL012C	0.555	0
YDL013W	0.9118788749999999	2
YDL014W	0.9118788749999999	13
YDL015C	0.960786099375	0
YDL016C	0.555	8
YDL017W	0.992234667328734	0
YDL018C	0.555	1
YDL019C	0.9996954910163089	1
YDL020C	0.982549814221875	1
YDL021W	0.999315710149009	0
YDL022CA	0.8019749999999999	0
YDL022W	0.960786099375	8
YDL023C	0.555	0
YDL024C	0.9965444269612869	1
YDL025C	0.3568788749999999	1
YDL026W	0.555	0
YDL027C	0.9118788749999999	0
YDL028C	0.999315710149009	0
YDL029W	0.8019749999999999	3
YDL030W	0.960786099375	0
YDL031W	0.437234667328734	0
YDL032W	0.555	0
YDL033C	0.992234667328734	0
YDL034W	0.8019749999999999	0
YDL035C	0.999315710149009	1
YDL036C	0.960786099375	1
YDL037C	0.9118788749999999	1
YDL038C	0.555	1
YDL039C	0.8019749999999999	0
YDL040C	0.999315710149009	3
YDL041W	0.555	0
YDL042C	0.9118788749999999	0
YDL043C	0.960786099375	0
YDL044C	0.960786099375	0
YDL045C	0.9118788749999999	1
YDL045WA	0.8019749999999999	0
YDL046W	0.8019749999999999	0
YDL047W	0.960786099375	1
YDL048C	0.982549814221875	1
YDL049C	0.9118788749999999	0
YDL051W	0.555	6
YDL054C	0.999315710149009	2
YDL055C	0.3568788749999999	2
YDL056W	0.999973166325785	1
YDL057W	0.960786099375	0
YDL058W	0.999973166325785	0
YDL059C	0.8019749999999999	0
YDL060W	0.9996954910163089	0
YDL063C	0.982549814221875	0
YDL064W	0.8019749999999999	0
YDL066W	0.992234667328734	0
YDL067C	0.4057860993749999	0
YDL068W	0.555	0
YDL069C	0.9118788749999999	2
YDL070W	0.8019749999999999	8
YDL071C	0.555	0
YDL072C	0.9118788749999999	3
YDL073W	0.9995599187412039	0
YDL074C	0.9965444269612869	2
YDL075W	0.555	70
YDL076C	0.8019749999999999	1
YDL077C	0.999315710149009	1
YDL078C	0.8019749999999999	4
YDL079C	0.9965444269612869	0
YDL080C	0.999315710149009	2
YDL083C	0.555	37
YDL084W	0.960786099375	9
YDL085CA	0.555	1
YDL085W	0.960786099375	0
YDL086CA	0.8019749999999999	0
YDL086W	0.9118788749999999	7
YDL088C	0.437234667328734	0
YDL089W	0.960786099375	0
YDL090C	0.9118788749999999	0
YDL091C	0.982549814221875	1
YDL092W	0.8019749999999999	2
YDL093W	0.9999946862616629	0
YDL094C	0.555	0
YDL095W	0.9999989477469659	1
YDL096C	0.982549814221875	0
YDL097C	0.992234667328734	2
YDL098C	0.555	0
YDL099W	0.555	1
YDL100C	0.9965444269612869	7
YDL101C	0.992234667328734	0
YDL102W	0.444315710149009	0
YDL103C	0.992234667328734	0
YDL104C	0.9118788749999999	1
YDL105W	0.960786099375	2
YDL106C	0.882330792328734	0
YDL107W	0.992234667328734	1
YDL108W	0.8019749999999999	0
YDL109C	0.9984622699977729	0
YDL110C	0.960786099375	3
YDL111C	0.9118788749999999	0
YDL112W	0.999939699608505	0
YDL113C	0.999315710149009	0
YDL114W	0.8019749999999999	0
YDL115C	0.8019749999999999	0
YDL116W	0.555	0
YDL117W	0.982549814221875	0
YDL118W	0.8019749999999999	0
YDL119C	0.992234667328734	0
YDL120W	0.8019749999999999	2
YDL121C	0.8019749999999999	2
YDL122W	0.960786099375	2
YDL123W	0.9118788749999999	0
YDL124W	0.9118788749999999	6
YDL125C	0.960786099375	1
YDL126C	0.9984622699977729	5
YDL127W	0.8019749999999999	0
YDL128W	0.992234667328734	2
YDL129W	0.8019749999999999	0
YDL130WA	0.8019749999999999	3
YDL131W	0.8866405519612869	0
YDL132W	0.999315710149009	1
YDL133W	0.8019749999999999	1
YDL134C	0.9965444269612869	2
YDL135C	0.555	1
YDL137W	0.850882224375	8
YDL138W	0.960786099375	0
YDL139C	0.960786099375	1
YDL140C	0.9782309714147889	0
YDL141W	0.9965444269612869	0
YDL142C	0.960786099375	0
YDL143W	0.982549814221875	8
YDL144C	0.982549814221875	0
YDL145C	0.943327442953734	6
YDL146W	0.9118788749999999	0
YDL147W	0.9118788749999999	6
YDL148C	0.9965444269612869	1
YDL149W	0.999988059014974	1
YDL150W	0.664903875	0
YDL151C	0.555	0
YDL152W	0.555	0
YDL153C	0.4275498142218749	3
YDL155W	0.9965444269612869	1
YDL156W	0.9118788749999999	0
YDL157C	0.555	0
YDL158C	0.9118788749999999	1
YDL159CB	0.8019749999999999	0
YDL159W	0.9965444269612869	0
YDL160C	0.9965444269612869	1
YDL160CA	0.8019749999999999	0
YDL161W	0.9118788749999999	0
YDL162C	0.8019749999999999	0
YDL163W	0.9118788749999999	0
YDL164C	0.9996954910163089	1
YDL165W	0.8019749999999999	0
YDL166C	0.960786099375	2
YDL167C	0.9900106379094499	0
YDL168W	0.9118788749999999	2
YDL169C	0.960786099375	0
YDL170W	0.999315710149009	1
YDL171C	0.999999998381919	1
YDL172C	0.555	0
YDL173W	0.8019749999999999	5
YDL174C	0.999864493502257	1
YDL175C	0.9118788749999999	0
YDL176W	0.999315710149009	0
YDL177C	0.850882224375	1
YDL178W	0.4415444269612869	0
YDL179W	0.8019749999999999	0
YDL180W	0.9984622699977729	1
YDL181W	0.555	3
YDL182W	0.3568788749999999	0
YDL183C	0.960786099375	0
YDL184C	0.555	205
YDL185CA	0.555	0
YDL185W	0.999973166325785	11
YDL186W	0.555	0
YDL188C	0.9965444269612869	1
YDL189W	0.960786099375	0
YDL190C	0.4415444269612869	0
YDL192W	0.8019749999999999	24
YDL193W	0.8019749999999999	0
YDL194W	0.960786099375	0
YDL195W	0.999973166325785	2
YDL197C	0.960786099375	1
YDL198C	0.555	1
YDL199C	0.992234667328734	0
YDL200C	0.555	2
YDL201W	0.9118788749999999	2
YDL202W	0.8019749999999999	0
YDL203C	0.4415444269612869	0
YDL204W	0.4275498142218749	0
YDL205C	0.9965444269612869	2
YDL206W	0.9965444269612869	1
YDL207W	0.9118788749999999	1
YDL208W	0.555	0
YDL209C	0.8019749999999999	0
YDL210W	0.9984622699977729	0
YDL211C	0.8019749999999999	0
YDL212W	0.9118788749999999	7
YDL213C	0.9118788749999999	4
YDL214C	0.992234667328734	0
YDL215C	0.9999946862616629	1
YDL216C	0.999315710149009	0
YDL217C	0.982549814221875	0
YDL218W	0.555	0
YDL219W	0.8019749999999999	0
YDL220C	0.749569426961287	0
YDL221W	0.555	0
YDL222C	0.9118788749999999	0
YDL223C	0.99999763538644	0
YDL224C	0.9996954910163089	2
YDL225W	0.992234667328734	2
YDL226C	0.8019749999999999	2
YDL227C	0.8019749999999999	0
YDL228C	0.9118788749999999	3
YDL229W	0.982549814221875	109
YDL230W	0.960786099375	0
YDL231C	0.443462269997773	0
YDL232W	0.8019749999999999	4
YDL233W	0.9965444269612869	1
YDL234C	0.197889493502257	0
YDL235C	0.555	0
YDL236W	0.8019749999999999	2
YDL237W	0.8019749999999999	1
YDL238C	0.960786099375	0
YDL239C	0.992234667328734	0
YDL240W	0.9965444269612869	0
YDL241W	0.9118788749999999	0
YDL242W	0.8019749999999999	0
YDL243C	0.4415444269612869	0
YDL244W	0.8019749999999999	0
YDL245C	0.999973166325785	0
YDL246C	0.4057860993749999	0
YDL247W	0.999315710149009	0
YDL247WA	0.555	0
YDL248W	0.109903875	0
YDR001C	0.9118788749999999	6
YDR002W	0.555	12
YDR003W	0.8019749999999999	1
YDR003WA	0.555	1
YDR004W	0.9118788749999999	0
YDR005C	0.8019749999999999	0
YDR006C	0.9965444269612869	2
YDR007W	0.555	0
YDR009W	0.9965444269612869	0
YDR010C	0.555	0
YDR011W	0.9996954910163089	0
YDR013W	0.960786099375	1
YDR014W	0.960786099375	0
YDR014WA	0.555	0
YDR017C	0.7529646996085049	0
YDR018C	0.992234667328734	0
YDR019C	0.982549814221875	2
YDR020C	0.960786099375	0
YDR021W	0.9965444269612869	0
YDR022C	0.555	0
YDR023W	0.4275498142218749	1
YDR024W	0.8019749999999999	10
YDR026C	0.982549814221875	0
YDR027C	0.444988059014974	1
YDR028C	0.9999989477469659	1
YDR030C	0.960786099375	1
YDR031W	0.9118788749999999	0
YDR032C	0.8019749999999999	9
YDR033W	0.745259667328734	22
YDR034C	0.992234667328734	1
YDR034CA	0.555	1
YDR034CC	0.297800067411486	0
YDR034CD	0.1156496382153419	0
YDR035W	0.960786099375	2
YDR036C	0.444315710149009	0
YDR037W	0.9996954910163089	8
YDR038C	0.9900106379094499	0
YDR039C	0.995554733869705	0
YDR040C	0.9956878757538879	0
YDR042C	0.555	0
YDR043C	0.8019749999999999	1
YDR044W	0.9118788749999999	0
YDR045C	0.9118788749999999	0
YDR046C	0.9965444269612869	1
YDR047W	0.9965444269612869	3
YDR048C	0.555	0
YDR049W	0.960786099375	0
YDR051C	0.999315710149009	1
YDR052C	0.443462269997773	0
YDR053W	0.555	0
YDR054C	0.9118788749999999	2
YDR055W	0.982549814221875	6
YDR056C	0.9118788749999999	0
YDR057W	0.9984622699977729	1
YDR058C	0.9118788749999999	1
YDR059C	0.555	2
YDR060W	0.992234667328734	1
YDR061W	0.982549814221875	0
YDR062W	0.999315710149009	4
YDR063W	0.8019749999999999	1
YDR064W	0.555	47
YDR065W	0.960786099375	0
YDR066C	0.8019749999999999	0
YDR067C	0.8019749999999999	2
YDR068W	0.9118788749999999	1
YDR069C	0.7518670508650729	2
YDR070C	0.555	0
YDR071C	0.8019749999999999	8
YDR072C	0.999315710149009	1
YDR073W	0.555	0
YDR074W	0.999988059014974	4
YDR075W	0.960786099375	0
YDR076W	0.9118788749999999	0
YDR077W	0.9118788749999999	38
YDR078C	0.9118788749999999	0
YDR079CA	0.960786099375	1
YDR079W	0.555	0
YDR080W	0.999864493502257	0
YDR081C	0.9984622699977729	0
YDR082W	0.443462269997773	0
YDR083W	0.9118788749999999	3
YDR084C	0.8019749999999999	1
YDR085C	0.9984622699977729	3
YDR087C	0.8019749999999999	0
YDR088C	0.9118788749999999	1
YDR089W	0.999939699608505	1
YDR090C	0.960786099375	0
YDR091C	0.9118788749999999	0
YDR092W	0.555	0
YDR093W	0.9999995317473999	1
YDR094W	0.555	1
YDR095C	0.555	0
YDR096W	0.999315710149009	0
YDR097C	0.9996954910163089	0
YDR098C	0.9118788749999999	0
YDR098CA	0.021763714846875	0
YDR098CB	0.1104676025052129	0
YDR099W	0.9118788749999999	0
YDR100W	0.9118788749999999	2
YDR101C	0.960786099375	3
YDR102C	0.8019749999999999	0
YDR103W	0.9118788749999999	1
YDR104C	0.889960618502257	0
YDR105C	0.999315710149009	0
YDR106W	0.9118788749999999	1
YDR107C	0.960786099375	1
YDR108W	0.9965444269612869	1
YDR109C	0.992234667328734	0
YDR110W	0.982549814221875	1
YDR111C	0.9984622699977729	0
YDR112W	0.555	0
YDR113C	0.8019749999999999	1
YDR114C	0.8019749999999999	0
YDR115W	0.555	1
YDR116C	0.8019749999999999	0
YDR117C	0.9118788749999999	2
YDR118W	0.9965444269612869	0
YDR118WA	0.555	0
YDR119W	0.9996954910163089	2
YDR119WA	0.8019749999999999	0
YDR120C	0.992234667328734	3
YDR121W	0.555	0
YDR122W	0.999939699608505	3
YDR123C	0.9984622699977729	0
YDR124W	0.982549814221875	0
YDR125C	0.960786099375	0
YDR126W	0.444315710149009	0
YDR127W	0.9999989477469659	5
YDR128W	0.999973166325785	1
YDR129C	0.960786099375	5
YDR130C	0.9118788749999999	0
YDR131C	0.992234667328734	0
YDR132C	0.982549814221875	0
YDR135C	0.990314938520734	4
YDR136C	0.9118788749999999	0
YDR137W	0.872645939221875	1
YDR138W	0.960786099375	0
YDR140W	0.9118788749999999	0
YDR141C	0.999939699608505	0
YDR142C	0.9965444269612869	0
YDR144C	0.960786099375	0
YDR146C	0.9118788749999999	1
YDR147W	0.9965444269612869	1
YDR148C	0.992234667328734	1
YDR149C	0.9118788749999999	0
YDR150W	0.999999998381919	1
YDR151C	0.8019749999999999	0
YDR152W	0.992234667328734	2
YDR153C	0.9118788749999999	0
YDR154C	0.109903875	0
YDR155C	0.141352442953734	1
YDR156W	0.9118788749999999	1
YDR157W	0.555	0
YDR158W	0.9118788749999999	6
YDR159W	0.9965444269612869	1
YDR160W	0.982549814221875	0
YDR161W	0.9118788749999999	0
YDR162C	0.555	0
YDR163W	0.960786099375	0
YDR164C	0.9984622699977729	0
YDR165W	0.8019749999999999	3
YDR166C	0.8019749999999999	0
YDR167W	0.8019749999999999	1
YDR168W	0.982549814221875	2
YDR169C	0.9118788749999999	1
YDR169CA	0.555	0
YDR170C	0.9999989477469659	2
YDR170WA	0.1588110993749999	0
YDR171W	0.555	2
YDR172W	0.9984622699977729	1
YDR173C	0.960786099375	0
YDR174W	0.9118788749999999	12
YDR175C	0.9118788749999999	1
YDR176W	0.982549814221875	0
YDR177W	0.555	4
YDR178W	0.992234667328734	4
YDR179C	0.9984622699977729	0
YDR179WA	0.9118788749999999	0
YDR180W	0.7529981663257849	1
YDR181C	0.982549814221875	0
YDR182W	0.982549814221875	1
YDR182WA	0.555	0
YDR183CA	0.8019749999999999	0
YDR183W	0.9118788749999999	0
YDR184C	0.8019749999999999	0
YDR185C	0.8019749999999999	0
YDR186C	0.9965444269612869	1
YDR187C	0.8019749999999999	0
YDR188W	0.999315710149009	6
YDR189W	0.982549814221875	0
YDR190C	0.960786099375	3
YDR191W	0.982549814221875	0
YDR192C	0.555	0
YDR193W	0.555	0
YDR194C	0.4057860993749999	0
YDR195W	0.9118788749999999	1
YDR196C	0.960786099375	1
YDR197W	0.992234667328734	0
YDR198C	0.992234667328734	1
YDR199W	0.8019749999999999	0
YDR200C	0.992234667328734	1
YDR201W	0.8019749999999999	0
YDR202C	0.246975	0
YDR204W	0.992234667328734	0
YDR205W	0.9999946862616629	0
YDR206W	0.988777416890913	0
YDR207C	0.999864493502257	0
YDR208W	0.999864493502257	0
YDR209C	0.555	0
YDR210CC	0.021763714846875	0
YDR210CD	0.1130885214189879	0
YDR210WA	0.297800067411486	0
YDR210WB	0.122089134574898	0
YDR211W	0.9965444269612869	0
YDR212W	0.960786099375	3
YDR214W	0.992234667328734	0
YDR215C	0.982549814221875	0
YDR216W	0.9984622699977729	1
YDR217C	0.950788266641309	1
YDR218C	0.555	0
YDR219C	0.8019749999999999	0
YDR220C	0.555	0
YDR221W	0.982549814221875	1
YDR222W	0.992234667328734	0
YDR223W	0.9118788749999999	0
YDR224C	0.8019749999999999	35
YDR226W	0.982549814221875	22
YDR227W	0.4415444269612869	1
YDR228C	0.9118788749999999	1
YDR229W	0.960786099375	0
YDR230W	0.9118788749999999	0
YDR231C	0.9118788749999999	0
YDR232W	0.999939699608505	1
YDR234W	0.982549814221875	0
YDR235W	0.8019749999999999	1
YDR236C	0.246975	0
YDR237W	0.437234667328734	0
YDR238C	0.4448644935022569	0
YDR239C	0.992234667328734	1
YDR240C	0.992234667328734	0
YDR241W	0.960786099375	0
YDR242W	0.992234667328734	1
YDR243C	0.982549814221875	1
YDR244W	0.999864493502257	1
YDR245W	0.960786099375	3
YDR246W	0.9118788749999999	1
YDR247W	0.9965444269612869	1
YDR248C	0.9118788749999999	0
YDR249C	0.888558394997773	0
YDR250C	0.8019749999999999	0
YDR251W	0.999315710149009	2
YDR252W	0.555	0
YDR253C	0.9118788749999999	1
YDR254W	0.9965444269612869	0
YDR255C	0.982549814221875	0
YDR256C	0.9965444269612869	0
YDR257C	0.246975	0
YDR258C	0.99415251036522	5
YDR259C	0.9965444269612869	3
YDR260C	0.8019749999999999	0
YDR261C	0.9118788749999999	0
YDR261CC	0.021763714846875	0
YDR261CD	0.248241803382502	0
YDR261WA	0.297800067411486	0
YDR261WB	0.259603694806676	0
YDR262W	0.8019749999999999	1
YDR263C	0.8019749999999999	0
YDR264C	0.999315710149009	1
YDR265W	0.992234667328734	0
YDR266C	0.986859573854427	0
YDR267C	0.982549814221875	0
YDR268W	0.9118788749999999	2
YDR269C	0.9118788749999999	0
YDR270W	0.999973166325785	0
YDR271C	0.8019749999999999	0
YDR272W	0.960786099375	2
YDR273W	0.9118788749999999	0
YDR274C	0.8019749999999999	0
YDR275W	0.982549814221875	1
YDR276C	0.555	71
YDR277C	0.9965444269612869	0
YDR278C	0.555	0
YDR279W	0.982549814221875	0
YDR280W	0.9118788749999999	1
YDR281C	0.555	0
YDR282C	0.9118788749999999	2
YDR283C	0.999939699608505	0
YDR284C	0.9118788749999999	0
YDR285W	0.947637202586287	0
YDR286C	0.8019749999999999	0
YDR287W	0.9118788749999999	1
YDR288W	0.960786099375	1
YDR289C	0.982549814221875	0
YDR290W	0.8019749999999999	0
YDR291W	0.999939699608505	0
YDR292C	0.4057860993749999	0
YDR293C	0.999988059014974	2
YDR294C	0.999864493502257	5
YDR295C	0.960786099375	2
YDR296W	0.960786099375	2
YDR297W	0.9984622699977729	4
YDR298C	0.555	2
YDR299W	0.8019749999999999	1
YDR300C	0.992234667328734	0
YDR301W	0.951087461886663	0
YDR302W	0.555	2
YDR303C	0.9704709524818599	5
YDR304C	0.4057860993749999	0
YDR305C	0.9118788749999999	1
YDR306C	0.9984622699977729	2
YDR307W	0.9984622699977729	1
YDR308C	0.8019749999999999	1
YDR309C	0.9118788749999999	1
YDR310C	0.9965444269612869	0
YDR311W	0.992234667328734	0
YDR312W	0.751487269997773	1
YDR313C	0.982549814221875	0
YDR314C	0.9984622699977729	0
YDR315C	0.982549814221875	0
YDR316W	0.960786099375	0
YDR316WA	0.021763714846875	0
YDR316WB	0.1104676025052129	0
YDR317W	0.9118788749999999	0
YDR318W	0.9118788749999999	0
YDR319C	0.9118788749999999	1
YDR320C	0.9747807121144119	0
YDR320CA	0.9118788749999999	2
YDR320WB	0.9118788749999999	0
YDR321W	0.992234667328734	1
YDR322W	0.8019749999999999	0
YDR323C	0.9965444269612869	0
YDR324C	0.960786099375	0
YDR325W	0.992234667328734	0
YDR326C	0.9965444269612869	1
YDR327W	0.9118788749999999	0
YDR328C	0.9118788749999999	0
YDR329C	0.8019749999999999	1
YDR330W	0.960786099375	0
YDR331W	0.982549814221875	0
YDR332W	0.982549814221875	0
YDR333C	0.4415444269612869	1
YDR334W	0.9995933854584839	0
YDR335W	0.999988059014974	0
YDR336W	0.9118788749999999	0
YDR337W	0.9118788749999999	1
YDR338C	0.999315710149009	0
YDR339C	0.555	0
YDR340W	0.555	0
YDR341C	0.992234667328734	2
YDR342C	0.4337774168909129	0
YDR343C	0.4337774168909129	0
YDR344C	0.960786099375	0
YDR345C	0.999315710149009	5
YDR346C	0.992234667328734	6
YDR347W	0.9965444269612869	1
YDR348C	0.960786099375	1
YDR349C	0.9118788749999999	1
YDR350C	0.9118788749999999	1
YDR351W	0.9965444269612869	0
YDR352W	0.960786099375	0
YDR353W	0.555	7
YDR354CA	0.9118788749999999	1
YDR354W	0.982549814221875	0
YDR355C	0.8019749999999999	0
YDR356W	0.9965444269612869	0
YDR357C	0.555	1
YDR358W	0.8019749999999999	0
YDR359C	0.9965444269612869	0
YDR361C	0.982549814221875	4
YDR362C	0.9984622699977729	1
YDR363W	0.9984622699977729	0
YDR363WA	0.555	9
YDR364C	0.986859573854427	0
YDR365C	0.8019749999999999	2
YDR365WA	0.021763714846875	0
YDR365WB	0.1104676025052129	0
YDR367W	0.555	1
YDR368W	0.8019749999999999	2
YDR369C	0.9118788749999999	0
YDR370C	0.960786099375	0
YDR371CA	0.555	0
YDR371W	0.960786099375	2
YDR372C	0.982549814221875	1
YDR373W	0.246975	0
YDR374C	0.8019749999999999	0
YDR374WA	0.8019749999999999	0
YDR375C	0.982549814221875	0
YDR376W	0.9118788749999999	4
YDR377W	0.8019749999999999	7
YDR378C	0.555	1
YDR379CA	0.8019749999999999	0
YDR379W	0.9984622699977729	2
YDR380W	0.999315710149009	4
YDR382W	0.555	169
YDR383C	0.982549814221875	3
YDR384C	0.8019749999999999	2
YDR385W	0.3304818563837559	0
YDR386W	0.9965444269612869	0
YDR387C	0.999315710149009	0
YDR388W	0.437234667328734	0
YDR389W	0.7138110993749999	0
YDR390C	0.9118788749999999	0
YDR391C	0.982549814221875	2
YDR392W	0.9984622699977729	1
YDR393W	0.9118788749999999	1
YDR394W	0.8019749999999999	10
YDR395W	0.9999946862616629	0
YDR396W	0.9118788749999999	0
YDR397C	0.9118788749999999	1
YDR398W	0.9118788749999999	1
YDR400W	0.960786099375	0
YDR401W	0.9118788749999999	0
YDR402C	0.982549814221875	0
YDR403W	0.960786099375	0
YDR404C	0.555	0
YDR405W	0.8019749999999999	0
YDR406W	0.999939699608505	0
YDR407C	0.999973166325785	1
YDR408C	0.960786099375	1
YDR409W	0.9965444269612869	1
YDR410C	0.992234667328734	2
YDR411C	0.992234667328734	3
YDR414C	0.9118788749999999	0
YDR415C	0.9965444269612869	1
YDR416W	0.999864493502257	0
YDR418W	0.555	42
YDR419W	0.960786099375	0
YDR420W	0.999315710149009	0
YDR421W	0.982549814221875	0
YDR422C	0.9996954910163089	0
YDR423C	0.992234667328734	0
YDR424C	0.555	1
YDR425W	0.9965444269612869	0
YDR426C	0.8019749999999999	0
YDR427W	0.982549814221875	8
YDR428C	0.8019749999999999	0
YDR429C	0.555	11
YDR430C	0.972388795518345	2
YDR431W	0.8019749999999999	0
YDR432W	0.9118788749999999	5
YDR434W	0.999315710149009	1
YDR435C	0.982549814221875	0
YDR436W	0.999315710149009	0
YDR437W	0.555	0
YDR438W	0.8019749999999999	1
YDR439W	0.555	0
YDR440W	0.9965444269612869	0
YDR441C	0.8019749999999999	0
YDR442W	0.9118788749999999	0
YDR443C	0.9999946862616629	0
YDR444W	0.986859573854427	0
YDR445C	0.960786099375	0
YDR447C	0.8019749999999999	48
YDR448W	0.9965444269612869	2
YDR449C	0.960786099375	0
YDR450W	0.555	0
YDR451C	0.8019749999999999	0
YDR452W	0.9984622699977729	8
YDR453C	0.9118788749999999	3
YDR454C	0.555	5
YDR455C	0.555	0
YDR456W	0.960786099375	3
YDR457W	0.999999999998893	1
YDR458C	0.9965444269612869	1
YDR459C	0.992234667328734	1
YDR460W	0.8019749999999999	1
YDR461CA	0.8019749999999999	0
YDR461W	0.664903875	1
YDR462W	0.555	0
YDR463W	0.9118788749999999	0
YDR464W	0.999864493502257	0
YDR465C	0.8019749999999999	1
YDR466W	0.999315710149009	0
YDR467C	0.555	0
YDR468C	0.246975	0
YDR469W	0.982549814221875	0
YDR470C	0.4275498142218749	0
YDR471W	0.555	8
YDR472W	0.9118788749999999	3
YDR473C	0.889411835149009	3
YDR475C	0.992234667328734	1
YDR476C	0.555	0
YDR477W	0.999315710149009	0
YDR478W	0.8019749999999999	0
YDR479C	0.982549814221875	2
YDR480W	0.982549814221875	0
YDR481C	0.9999946862616629	2
YDR482C	0.9118788749999999	0
YDR484W	0.960786099375	0
YDR485C	0.8019749999999999	0
YDR486C	0.982549814221875	1
YDR487C	0.9118788749999999	0
YDR488C	0.9984622699977729	1
YDR489W	0.9965444269612869	1
YDR490C	0.9965444269612869	0
YDR491C	0.9118788749999999	0
YDR492W	0.982549814221875	0
YDR493W	0.8019749999999999	0
YDR494W	0.9118788749999999	1
YDR495C	0.9965444269612869	0
YDR496C	0.982549814221875	1
YDR497C	0.999864493502257	7
YDR498C	0.8019749999999999	0
YDR499W	0.992234667328734	1
YDR501W	0.949555045622773	0
YDR502C	0.443462269997773	0
YDR503C	0.992234667328734	0
YDR504C	0.8019749999999999	0
YDR505C	0.960786099375	0
YDR506C	0.999864493502257	0
YDR507C	0.9965444269612869	0
YDR508C	0.982549814221875	1
YDR509W	0.9118788749999999	0
YDR510CA	0.555	0
YDR510W	0.555	8
YDR511W	0.9118788749999999	1
YDR512C	0.960786099375	0
YDR513W	0.555	1
YDR514C	0.992234667328734	1
YDR515W	0.4057860993749999	0
YDR516C	0.992234667328734	9
YDR517W	0.555	1
YDR518W	0.4415444269612869	0
YDR519W	0.9118788749999999	6
YDR520C	0.992234667328734	1
YDR522C	0.555	0
YDR523C	0.9965444269612869	0
YDR524C	0.555	0
YDR524CA	0.555	0
YDR524WC	0.555	5
YDR525W	0.555	0
YDR525WA	0.8019749999999999	1
YDR527W	0.246975	0
YDR528W	0.555	0
YDR529C	0.555	8
YDR530C	0.960786099375	3
YDR531W	0.4415444269612869	0
YDR532C	0.555	0
YDR534C	0.982549814221875	0
YDR535C	0.8019749999999999	0
YDR536W	0.9996954910163089	0
YDR537C	0.982549814221875	0
YDR538W	0.992234667328734	0
YDR539W	0.982549814221875	0
YDR540C	0.555	0
YDR541C	0.960786099375	1
YDR542W	0.3568788749999999	0
YDR543C	0.9118788749999999	0
YDR544C	0.8019749999999999	0
YDR545CA	0.664903875	0
YDR545W	0.3941749015164839	0
YEL001C	0.982549814221875	5
YEL002C	0.960786099375	2
YEL003W	0.246975	1
YEL004W	0.9118788749999999	0
YEL005C	0.960786099375	0
YEL006W	0.9118788749999999	2
YEL007W	0.960786099375	0
YEL008CA	0.9118788749999999	0
YEL008W	0.960786099375	0
YEL009C	0.555	18
YEL009CA	0.8019749999999999	0
YEL010W	0.555	0
YEL011W	0.999973166325785	4
YEL012W	0.960786099375	1
YEL013W	0.960786099375	1
YEL015W	0.9996954910163089	1
YEL016C	0.9965444269612869	0
YEL017W	0.555	0
YEL018CA	0.960786099375	0
YEL018W	0.992234667328734	1
YEL019C	0.8019749999999999	0
YEL020C	0.327330792328734	0
YEL020CB	0.7138110993749999	0
YEL020WA	0.960786099375	1
YEL021W	0.988777416890913	1
YEL022W	0.9984622699977729	1
YEL023C	0.9984622699977729	0
YEL024W	0.960786099375	2
YEL025C	0.999939699608505	0
YEL028W	0.9118788749999999	0
YEL029C	0.8019749999999999	1
YEL030CA	0.9118788749999999	0
YEL030W	0.246975	0
YEL031W	0.999864493502257	9
YEL032W	0.999315710149009	0
YEL033W	0.603907224375	0
YEL034CA	0.992234667328734	1
YEL034W	0.194569426961287	2
YEL035C	0.555	0
YEL036C	0.999315710149009	2
YEL037C	0.992234667328734	1
YEL038W	0.555	2
YEL039C	0.9118788749999999	3
YEL040W	0.999315710149009	7
YEL041W	0.982549814221875	0
YEL042W	0.999315710149009	2
YEL043W	0.999315710149009	1
YEL045C	0.9118788749999999	1
YEL046C	0.9118788749999999	1
YEL047C	0.992234667328734	2
YEL049W	0.246975	0
YEL050C	0.9118788749999999	0
YEL050WA	0.8019749999999999	0
YEL052W	0.9118788749999999	0
YEL053C	0.982549814221875	0
YEL054C	0.8019749999999999	10
YEL055C	0.9973978671125229	0
YEL056W	0.982549814221875	3
YEL057C	0.8019749999999999	0
YEL058W	0.9965444269612869	5
YEL059CA	0.555	0
YEL059W	0.9118788749999999	0
YEL060C	0.9984622699977729	2
YEL061C	0.999315710149009	0
YEL062W	0.982549814221875	0
YEL063C	0.7355748142218749	1
YEL064C	0.999864493502257	0
YEL065W	0.9996954910163089	1
YEL066W	0.9118788749999999	1
YEL067C	0.9118788749999999	0
YEL068C	0.555	0
YEL069C	0.999864493502257	0
YEL070W	0.444695491016309	0
YEL071W	0.992234667328734	4
YEL072W	0.9965444269612869	0
YEL073C	0.8019749999999999	1
YEL074W	0.9118788749999999	0
YEL075C	0.555	0
YEL075WA	0.664903875	0
YEL076C	0.8019749999999999	0
YEL076CA	0.8019749999999999	0
YEL077C	0.394003565489006	0
YEL077WA	0.664903875	0
YER001W	0.982549814221875	0
YER003C	0.982549814221875	1
YER004W	0.8019749999999999	0
YER005W	0.999864493502257	0
YER006CA	0.555	0
YER006W	0.9118788749999999	6
YER007CA	0.555	9
YER007W	0.9118788749999999	0
YER008C	0.4449731663257839	4
YER009W	0.555	9
YER011W	0.8019749999999999	1
YER012W	0.555	6
YER013W	0.999864493502257	0
YER014CA	0.8019749999999999	0
YER014W	0.9118788749999999	0
YER015W	0.9965444269612869	1
YER016W	0.992234667328734	0
YER017C	0.9996954910163089	0
YER018C	0.8019749999999999	0
YER019W	0.9984622699977729	0
YER020W	0.960786099375	2
YER021W	0.9965444269612869	3
YER022W	0.992234667328734	0
YER023CA	0.8019749999999999	0
YER023W	0.960786099375	3
YER024W	0.890035824608505	0
YER025W	0.4057860993749999	0
YER026C	0.960786099375	10
YER027C	0.9965444269612869	0
YER028C	0.992234667328734	0
YER029C	0.555	0
YER030W	0.555	0
YER031C	0.555	2
YER032W	0.999988059014974	1
YER033C	0.999315710149009	0
YER034W	0.8019749999999999	1
YER035W	0.9118788749999999	1
YER036C	0.9118788749999999	4
YER037W	0.992234667328734	4
YER038WA	0.555	0
YER039C	0.555	0
YER039CA	0.8019749999999999	0
YER040W	0.9965444269612869	0
YER041W	0.43915251036522	0
YER042W	0.960786099375	0
YER043C	0.999315710149009	31
YER044C	0.8019749999999999	10
YER044CA	0.960786099375	0
YER045C	0.9965444269612869	3
YER046WA	0.8019749999999999	0
YER047C	0.9984622699977729	0
YER048C	0.982549814221875	2
YER048WA	0.8019749999999999	0
YER049W	0.437234667328734	0
YER050C	0.555	1
YER051W	0.960786099375	0
YER052C	0.9984622699977729	4
YER053C	0.982549814221875	3
YER054C	0.9965444269612869	0
YER055C	0.982549814221875	6
YER056C	0.999315710149009	6
YER056CA	0.555	12
YER057C	0.4057860993749999	0
YER058W	0.555	0
YER059W	0.9118788749999999	1
YER060W	0.982549814221875	0
YER060WA	0.982549814221875	0
YER061C	0.992234667328734	0
YER062C	0.555	0
YER064C	0.555	1
YER065C	0.9984622699977729	0
YER066W	0.246975	0
YER067CA	0.8019749999999999	0
YER067W	0.246975	0
YER068CA	0.555	0
YER068W	0.992234667328734	1
YER069W	0.9996954910163089	0
YER070W	0.9999995317473999	0
YER072W	0.8019749999999999	15
YER073W	0.8019749999999999	2
YER075C	0.9999946862616629	1
YER076C	0.9118788749999999	0
YER076WA	0.555	0
YER077C	0.992234667328734	0
YER078C	0.992234667328734	1
YER079CA	0.8019749999999999	0
YER079W	0.9118788749999999	0
YER080W	0.9973978671125229	3
YER081W	0.6424368351490089	0
YER082C	0.982549814221875	0
YER083C	0.982549814221875	1
YER084W	0.8019749999999999	0
YER084WA	0.9118788749999999	0
YER085C	0.9118788749999999	0
YER086W	0.9984622699977729	0
YER087CA	0.992234667328734	0
YER087CB	0.555	1
YER087W	0.9996954910163089	0
YER088C	0.982549814221875	2
YER088CA	0.664903875	0
YER088WB	0.8019749999999999	0
YER089C	0.437234667328734	1
YER090W	0.960786099375	0
YER091CA	0.555	0
YER092W	0.8019749999999999	2
YER093C	0.999315710149009	2
YER093CA	0.960786099375	0
YER094C	0.9118788749999999	7
YER095W	0.555	1
YER096W	0.960786099375	0
YER098W	0.9118788749999999	1
YER099C	0.745259667328734	1
YER100W	0.555	2
YER101C	0.960786099375	0
YER102W	0.555	40
YER103W	0.555	0
YER104W	0.960786099375	0
YER105C	0.992234667328734	1
YER107C	0.960786099375	2
YER107WA	0.555	0
YER109C	0.960786099375	0
YER110C	0.4415444269612869	0
YER111C	0.992234667328734	1
YER113C	0.999973166325785	0
YER114C	0.9996954910163089	0
YER115C	0.960786099375	0
YER116C	0.7355748142218749	1
YER118C	0.555	1
YER119C	0.888558394997773	1
YER120W	0.555	0
YER121W	0.8019749999999999	0
YER122C	0.960786099375	0
YER123W	0.992234667328734	0
YER124C	0.9965444269612869	4
YER125W	0.8866405519612869	0
YER126C	0.9118788749999999	4
YER127W	0.960786099375	1
YER128W	0.992234667328734	0
YER129W	0.99998463905821	0
YER130C	0.437234667328734	0
YER132C	0.9997706971225559	1
YER133W	0.9118788749999999	8
YER135C	0.9118788749999999	1
YER136W	0.992234667328734	2
YER137C	0.960786099375	0
YER137CA	0.021763714846875	0
YER137WA	0.9118788749999999	0
YER138C	0.11015473373982	0
YER139C	0.8019749999999999	0
YER140W	0.9984622699977729	1
YER141W	0.992234667328734	0
YER142C	0.960786099375	1
YER143W	0.9118788749999999	0
YER144C	0.999864493502257	0
YER145C	0.960786099375	1
YER145CA	0.555	0
YER146W	0.555	2
YER147C	0.999973166325785	0
YER147CA	0.8019749999999999	0
YER148W	0.9118788749999999	2
YER148WA	0.555	0
YER149C	0.555	0
YER150W	0.8019749999999999	1
YER151C	0.999864493502257	0
YER152C	0.9984622699977729	2
YER152WA	0.555	0
YER153C	0.982549814221875	0
YER154W	0.9747807121144119	0
YER155C	0.999999998381919	3
YER156C	0.960786099375	5
YER157W	0.982549814221875	4
YER158C	0.9984622699977729	0
YER159C	0.9118788749999999	2
YER159CA	0.021763714846875	0
YER160C	0.00284674917416222	0
YER161C	0.8019749999999999	1
YER162C	0.9965444269612869	1
YER163C	0.960786099375	1
YER164W	0.9996954910163089	3
YER165CA	0.9118788749999999	0
YER165W	0.982549814221875	2
YER166W	0.999939699608505	0
YER167W	0.9996954910163089	0
YER168C	0.982549814221875	0
YER169W	0.999315710149009	0
YER170W	0.8019749999999999	0
YER171W	0.992234667328734	1
YER172C	0.9999999816379899	2
YER172CA	0.555	0
YER173W	0.992234667328734	2
YER174C	0.8019749999999999	0
YER175C	0.992234667328734	1
YER175WA	0.555	0
YER176W	0.9965444269612869	0
YER177W	0.9118788749999999	38
YER178W	0.982549814221875	14
YER179W	0.8019749999999999	0
YER181C	0.555	0
YER182W	0.8019749999999999	0
YER183C	0.982549814221875	0
YER184C	0.9965444269612869	1
YER185W	0.9118788749999999	0
YER186C	0.8019749999999999	1
YER187W	0.9118788749999999	0
YER188CA	0.8019749999999999	0
YER188W	0.992234667328734	0
YER189W	0.555	0
YER190CA	0.8019749999999999	0
YER190CB	0.664903875	0
YER190W	0.3941748913255679	0
YFL001W	0.960786099375	0
YFL002C	0.9965444269612869	2
YFL002WA	0.115522765939413	0
YFL002WB	0.297800067411486	0
YFL003C	0.982549814221875	0
YFL004W	0.992234667328734	8
YFL005W	0.9118788749999999	13
YFL007W	0.9999999992799539	1
YFL008W	0.443462269997773	1
YFL009W	0.7528894935022569	2
YFL010C	0.8019749999999999	1
YFL010WA	0.8019749999999999	0
YFL011W	0.9118788749999999	0
YFL012W	0.555	0
YFL012WA	0.8019749999999999	0
YFL013C	0.9984622699977729	1
YFL013WA	0.7355748142218749	0
YFL014W	0.8019749999999999	3
YFL016C	0.9996954910163089	2
YFL017C	0.9118788749999999	0
YFL018C	0.9965444269612869	3
YFL020C	0.8019749999999999	0
YFL021CA	0.960786099375	0
YFL021W	0.9965444269612869	3
YFL022C	0.992234667328734	0
YFL023W	0.992234667328734	0
YFL024C	0.745259667328734	1
YFL025C	0.999315710149009	0
YFL026W	0.982549814221875	3
YFL027C	0.9996954910163089	0
YFL028C	0.8019749999999999	3
YFL029C	0.9965444269612869	0
YFL030W	0.982549814221875	0
YFL031CA	0.555	0
YFL031W	0.8019749999999999	9
YFL032W	0.555	0
YFL033C	0.748712875753888	2
YFL034CA	0.555	0
YFL034CB	0.9118788749999999	1
YFL034W	0.999988059014974	1
YFL036W	0.999939699608505	4
YFL037W	0.943327442953734	10
YFL038C	0.8019749999999999	4
YFL039C	0.960786099375	81
YFL040W	0.992234667328734	0
YFL041W	0.999864493502257	1
YFL042C	0.9996954910163089	0
YFL044C	0.9118788749999999	2
YFL046W	0.8019749999999999	1
YFL047W	0.960786099375	0
YFL048C	0.960786099375	0
YFL049W	0.992234667328734	0
YFL050C	0.999864493502257	0
YFL051C	0.8019749999999999	0
YFL052W	0.960786099375	0
YFL053W	0.982549814221875	0
YFL054C	0.9984622699977729	0
YFL055W	0.9118788749999999	0
YFL056C	0.960786099375	0
YFL057C	0.9118788749999999	0
YFL058W	0.9118788749999999	0
YFL059W	0.9118788749999999	0
YFL060C	0.3568788749999999	0
YFL061W	0.4275498142218749	0
YFL062W	0.317645939221875	0
YFL063W	0.982549814221875	0
YFL064C	0.8019749999999999	0
YFL065C	0.555	0
YFL066C	0.878873541890913	0
YFL067W	0.8019749999999999	0
YFL068W	0.664903875	0
YFR002W	0.992234667328734	1
YFR003C	0.555	3
YFR004W	0.960786099375	1
YFR005C	0.992234667328734	0
YFR006W	0.9965444269612869	1
YFR007W	0.8019749999999999	0
YFR008W	0.9118788749999999	0
YFR009W	0.982549814221875	1
YFR010W	0.960786099375	2
YFR010WA	0.555	0
YFR011C	0.8019749999999999	0
YFR012W	0.9118788749999999	0
YFR012WA	0.8019749999999999	0
YFR013W	0.950408485774009	0
YFR014C	0.960786099375	5
YFR015C	0.99999763538644	7
YFR016C	0.999864493502257	0
YFR017C	0.960786099375	0
YFR018C	0.960786099375	0
YFR019W	0.999999998781545	0
YFR020W	0.982549814221875	1
YFR021W	0.992234667328734	0
YFR022W	0.9984622699977729	0
YFR023W	0.999315710149009	0
YFR024CA	0.555	2
YFR025C	0.9965444269612869	1
YFR026C	0.9118788749999999	0
YFR027W	0.9984622699977729	0
YFR028C	0.9996954910163089	0
YFR029W	0.999315710149009	0
YFR030W	0.8019749999999999	1
YFR031C	0.999939699608505	1
YFR032C	0.555	0
YFR032CA	0.8019749999999999	16
YFR032CB	0.8019749999999999	0
YFR033C	0.8019749999999999	2
YFR034C	0.960786099375	0
YFR034WA	0.8019749999999999	0
YFR035C	0.8019749999999999	0
YFR036W	0.555	0
YFR036WA	0.8019749999999999	0
YFR037C	0.960786099375	6
YFR038W	0.9965444269612869	0
YFR039C	0.982549814221875	0
YFR040W	0.998842050865073	1
YFR041C	0.960786099375	1
YFR042W	0.8019749999999999	0
YFR043C	0.8019749999999999	1
YFR044C	0.9984622699977729	9
YFR045W	0.9118788749999999	0
YFR046C	0.555	0
YFR047C	0.960786099375	2
YFR048W	0.9984622699977729	1
YFR049W	0.4057860993749999	0
YFR050C	0.960786099375	5
YFR051C	0.999315710149009	3
YFR052W	0.9118788749999999	3
YFR053C	0.982549814221875	4
YFR054C	0.9118788749999999	0
YFR055W	0.9984622699977729	2
YGL001C	0.9118788749999999	1
YGL002W	0.9118788749999999	1
YGL003C	0.9984622699977729	0
YGL004C	0.992234667328734	0
YGL005C	0.8019749999999999	0
YGL006W	0.9956299399759519	3
YGL007W	0.9118788749999999	0
YGL008C	0.437234667328734	5
YGL009C	0.999864493502257	32
YGL010W	0.982549814221875	0
YGL011C	0.9118788749999999	18
YGL012W	0.9996954910163089	12
YGL013C	0.999939699608505	1
YGL014CA	0.555	0
YGL014W	0.999864493502257	2
YGL015C	0.8019749999999999	0
YGL016W	0.9965444269612869	2
YGL017W	0.960786099375	0
YGL018C	0.9336425898468749	0
YGL019W	0.9118788749999999	3
YGL021W	0.999864493502257	0
YGL022W	0.999973166325785	4
YGL023C	0.960786099375	1
YGL025C	0.999315710149009	0
YGL026C	0.999864493502257	9
YGL027C	0.9996954910163089	2
YGL028C	0.9118788749999999	0
YGL029W	0.9118788749999999	1
YGL035C	0.960786099375	0
YGL036W	0.949555045622773	0
YGL037C	0.555	12
YGL038C	0.999315710149009	2
YGL039W	0.555	0
YGL040C	0.7138110993749999	3
YGL041C	0.9118788749999999	0
YGL041CB	0.555	0
YGL041WA	0.9118788749999999	1
YGL042C	0.9118788749999999	0
YGL043W	0.999315710149009	1
YGL044C	0.555	0
YGL045W	0.992234667328734	0
YGL047W	0.555	1
YGL048C	0.555	3
YGL049C	0.9965444269612869	2
YGL050W	0.9118788749999999	0
YGL051W	0.4057860993749999	0
YGL052W	0.555	0
YGL053W	0.9118788749999999	2
YGL054C	0.8019749999999999	11
YGL055W	0.9118788749999999	14
YGL056C	0.9118788749999999	0
YGL057C	0.960786099375	2
YGL058W	0.960786099375	0
YGL059W	0.9984622699977729	2
YGL060W	0.992234667328734	0
YGL061C	0.9118788749999999	0
YGL062W	0.753019686261663	1
YGL063CA	0.555	0
YGL063W	0.9704709524818599	1
YGL064C	0.9965444269612869	0
YGL065C	0.7138110993749999	0
YGL066W	0.9965444269612869	0
YGL067W	0.982549814221875	2
YGL068W	0.9118788749999999	0
YGL069C	0.8019749999999999	0
YGL070C	0.960786099375	1
YGL071W	0.999315710149009	0
YGL072C	0.555	0
YGL073W	0.9965444269612869	0
YGL074C	0.555	0
YGL075C	0.992234667328734	0
YGL076C	0.555	57
YGL077C	0.9984622699977729	1
YGL078C	0.8019749999999999	4
YGL079W	0.8019749999999999	0
YGL080W	0.555	1
YGL081W	0.982549814221875	0
YGL082W	0.9965444269612869	1
YGL083W	0.9996954910163089	1
YGL085W	0.9118788749999999	0
YGL086W	0.9118788749999999	2
YGL087C	0.982549814221875	1
YGL088W	0.960786099375	2
YGL089C	0.555	0
YGL090W	0.8019749999999999	0
[truncated: 4,097 more rows]
