# Supplementary material for: Modeling SAGE tag formation and its effects on data interpretation within a Bayesian framework
Source: BMC Bioinformatics. 2007 Oct 18;8:403. doi: 10.1186/1471-2105-8-403 (PMC2217564; doi:10.1186/1471-2105-8-403)
Supplement: Additional file 10 — Computer code. Tar archive of PERL scripts, R routines, and Mathematica routines used in this work. All code is released under GPL V2 and without warranty. [file 1471-2105-8-403-S10.gz › Code/sim.joint.post/MCMC-Method2]

#Read Data in.  Data set should have 3 Columns 
#1)Tag Name, 
#2)Phi - the tag formation probability see formula  in the paper,
#3)Tags - # of observed counts for this tag.

Y<-read.csv('./input/Sage.txt',header=TRUE)


#Gibbs Sampling approach.
#here we assume that the observed counts Ti are binomial(phi_i,g_i)
#g_i are distributed Multinomial with parameter(N, m_1,m_2, \ldots, m_n).  
#The vector of m_i follow a Dirichlet distribution and represents 
#the proportions of mRNA in the cells. 
#N follows a poisson distribution with constant mean.  It represents the total number of tags sampled.   

#Function to generate dirichlet random variables from R MCMCpack library.
rdirichlet<-function(n,alpha){
    l <- length(alpha)
    x <- matrix(rgamma(l * n, alpha), ncol = l, byrow = TRUE)
    sm <- x %*% rep(1, l)
    return(x/as.vector(sm))
}


#Storage Structures.
#T are the observed counts.

simsize<-5000  #total simulations to keep.
subsize<-100  # To reduce correlation, keep only every 100th sample
sizeY<-dim(Y)  # Number of tags in the population
T.tot<-sum(Y$Tags) # Total number of tags sampled.


#full storage
Nsamp<-matrix(0,simsize,1)  # Store the values of total number of tags simulated.
msamp<-matrix(0,sizeY[1],simsize) # Store the simulated vectors of mRNA abundance proportions
gsamp<-matrix(0,sizeY[1],simsize)  # Store the simulated values of the number of mRNA's in sample.


#Sub storage  store intermediate values of simulation which will be deleted to reduce autocorrelation.
Nvals<-matrix(0,subsize,1);
mvals<-matrix(0,sizeY[1],subsize)
gvals<-matrix(0,sizeY[1],subsize)


#Initial Values  
alpha<-matrix(1,sizeY[1],1)  # Parameter Vector for Dirichlet.  1 corresponds to flat prior.
N.parm<-round(sum(Y$Tags/Y$Phi))  # Mean of total counts for Poisson.
Nvals<-rpois(subsize,N.parm)  #Initial vector for Nvals - the parameter is independent 
                              #of the others and can be simulated before the Gibbs Sampler.
mvals[,1]<-alpha/sizeY[1]     # Initial guess for proportions of mRNA's - only makes sense if alpha =1 
gvals[,1]<-round(Y$Tags/Y$Phi)  #Initial guess for multinomial counts.


#Calculations of estimators from paper.
theta.mle<-(Y$Tags/sum(Y$Tags))  # Standard MLE for multinomial distribution.
Phi.c<-1/sum(theta.mle/Y$Phi)   # Calculation based on Formula 3.  Should be same as formula 10.
mle.m<-Phi.c*theta.mle/(Y$Phi)  #  Formula 11
mode.jset=((Y$Tags+alpha)<1)
mode.exact<-((Y$Tags+alpha-1)/(T.tot*Y$Phi/Phi.c + sum(alpha)-n)
mode.exact[mode.jset]<-0  #Formula 8.


#library(MCMCpack)

for(i in 1:simsize){  #Collecting 5000 samples 
	for(k in 2:subsize){ #100 samples in between each collected sample
	    gvals[,k]<-Y$Tags+rmultinom(1,(Nvals[k-1]-T.tot),((1-Y$Phi)*mvals[,(k-1)])) # conditional of g_k|m_k,N
	    mvals[,k]<-rdirichlet(1,(gvals[,k]+alpha))  #conditional of m_k|g_k,N
	   }		

	gvals[,1]<-gsamp[,i]<-gvals[,subsize]  #Store last value of g_vals
	Nsamp[i]<-Nvals[subsize]   #Store final value of Nvals in subloop
	Nvals<-rpois(subsize,N.parm)
	mvals[,1]<-msamp[,i]<-mvals[,subsize]	#Store final m vector of subloop
}


#convergence tests.
simplot<-seq(1,simsize,1)
N.loess<-loess(Nsamp~simplot)
plot(N.loess)
points(N.loess$fitted)

m.loess<-loess(msamp[3,]~simplot)
plot(m.loess)
points(m.loess$fitted)


#Save results.

save(gsamp,Nsamp,msamp,alpha,file="./output/Gibbsdata.Rdata")


#Data Analysis - comparison of various estimates.

big.mle<-which(mle.m>.001) #[use a subset of the data with large estimated values of m_i]

msim.big<-msamp[big.mle,]
mean.samp<-apply(msim.big[,4001:5000],1,mean)  #[Compute the mean over the last 5000 collected values - ensure good burn in.]

cuts<-c(.025,.5,.975)
m.pctiles<-apply(msim.big[,4001:5000],1,quantile,probs=cuts)  #Compute Percentiles of the simulated values of m_i


#Collect a number of different estimates and intervals for the values of each m_i$
comp.dat<-cbind(theta.mle[big.mle],mle.m[big.mle],mean.samp,mode.exact[big.mle],t(m.pctiles))
a<-dimnames(comp.dat)
a[[2]][1]<-"theta.mle"
a[[2]][2]<-"m.mle"
a[[2]][5]<-"mode.exact"
dimnames(comp.dat)<-a

comp.frame<-as.data.frame(comp.dat)  #We can compare the estimates from various formulas.
save(comp.frame,file="./output/Gibbs2bcomp3.Rdata")


#Graphics comparing the mle , exact mode from formula 8) in paper and the mean of the samples.
plot(comp.frame$m.mle,comp.frame$mode.exact)
points(comp.frame$m.mle,comp.frame$mean.samp)
plot(comp.frame$mean.samp,comp.frame$mode.exact)
