# Supplementary material for: Modeling SAGE tag formation and its effects on data interpretation within a Bayesian framework
Source: BMC Bioinformatics. 2007 Oct 18;8:403. doi: 10.1186/1471-2105-8-403 (PMC2217564; doi:10.1186/1471-2105-8-403)
Supplement: Additional file 10 — Computer code. Tar archive of PERL scripts, R routines, and Mathematica routines used in this work. All code is released under GPL V2 and without warranty. [file 1471-2105-8-403-S10.gz › Code/est.cutting.efficency/README~]

"mle.cutting.efficiency.R" reads in testing data "sage.of.expected.cds.tag.tab", calculate log-likihood for a specified range. 
To run it
$ R --no-save < mle.cutting.efficiency.R


"overlay.mleplots.R" reads in the previous output and generates likelihood plots. 
To run it:
$ R --no-save < overlay.mleplots.R


H Qin
hongqin at alumni dot uchicago dot edu
