# Supplementary material for: Modeling SAGE tag formation and its effects on data interpretation within a Bayesian framework
Source: BMC Bioinformatics. 2007 Oct 18;8:403. doi: 10.1186/1471-2105-8-403 (PMC2217564; doi:10.1186/1471-2105-8-403)
Supplement: Additional file 10 — Computer code. Tar archive of PERL scripts, R routines, and Mathematica routines used in this work. All code is released under GPL V2 and without warranty. [file 1471-2105-8-403-S10.gz › Code/est.cutting.efficency/README]

Information:
---------------------------------------------------------------
This is a set of R routines to used to estimate the cutting efficiency of 
of the anchoring enzyme used to generate a set of SAGE tags
The routine reads in  
	./input/sage.tag.summary.tsv 
and uses this information to
calculate log-likihood over a specified range (default is .
The data in the input file should be formatted as
	ORF	ALIAS	GENE LENGTH	SAGE TAG	POSITION	TAG # IN CDS	TOTAL TAGS IN ORF	SAGE TAG COUNT
Note that multiple columns of SAGE TAG COUNT can be given for different SAGE
experiments on the same organism.  The program will generate a log-likelihood 
table for each experiment separately.

Output is a tsv table of log-lik values for cutting efficiency p in the file 
	./output/cutting.efficiencies.p.cds.tsv

Conceptually, for each gene, there are n RE sites, 1st starts near the 5' end
The probability of i-th site RE cut generating a tag is p * (1-p)^(n-i) 

Sampling of the tags during the SAGE experiemntal procedure for this gene is 
a multinomial process.

This program was produced as part of work published in 
	Gilchrist, Qin, and Zaretzki (2007) BMC-Bioinformatics
and should be cited when used and referred to for more details.

---------------------------------------------------------------
AUTHOR: Hong Qin,  hongqin at alumni dot uchicago dot edu

Requirements:
---------------------------------------------------------------
Tested with R 2.4.1.  May run with earlier versions

Syntax:
---------------------------------------------------------------
$ R --no-save < calc.llik.cutting.efficiency.R
