# Supplementary material for: Modeling SAGE tag formation and its effects on data interpretation within a Bayesian framework
Source: BMC Bioinformatics. 2007 Oct 18;8:403. doi: 10.1186/1471-2105-8-403 (PMC2217564; doi:10.1186/1471-2105-8-403)
Supplement: Additional file 10 — Computer code. Tar archive of PERL scripts, R routines, and Mathematica routines used in this work. All code is released under GPL V2 and without warranty. [file 1471-2105-8-403-S10.gz › Code/est.cutting.efficency/input/sage.tag.summary.short.tsv]

YAL001C	TFC3	3484	CATGCGTGATATTG	152	1	10	0	0	0	1
YAL001C	TFC3	3484	CATGACGGGGTGGA	520	2	10	0	0	0	1
YAL001C	TFC3	3484	CATGGTTAGATGAA	689	3	10	0	0	0	1
YAL001C	TFC3	3484	CATGTCAGCACTGC	1537	4	10	0	0	0	1
YAL001C	TFC3	3484	CATGATACGGAAAT	1951	5	10	0	0	0	1
YAL001C	TFC3	3484	CATGCAGGCACTAA	2206	6	10	1	0	0	1
YAL001C	TFC3	3484	CATGTCTTCTATGA	2613	7	10	0	0	0	1
YAL001C	TFC3	3484	CATGGATATGGCTA	2823	8	10	0	0	0	1
YAL001C	TFC3	3484	CATGGCTCAAAACT	2857	9	10	0	0	0	1
YAL001C	TFC3	3484	CATGAAATATCAGA	3370	10	10	0	0	0	1
YAL002W	VPS8	3826	CATGGACAACTTTA	209	1	8	0	0	0	3
YAL002W	VPS8	3826	CATGTAGCTGCCTC	439	2	8	0	0	0	1
YAL002W	VPS8	3826	CATGTGAACAAGGA	577	3	8	0	0	0	1
YAL002W	VPS8	3826	CATGGACTCAAAAC	926	4	8	0	0	0	1
YAL002W	VPS8	3826	CATGACTTCAAGAT	1129	5	8	0	0	0	1
YAL002W	VPS8	3826	CATGTTAAATCCTA	1743	6	8	0	0	0	1
YAL002W	VPS8	3826	CATGGTTGCATCAG	2235	7	8	0	0	0	1
YAL002W	VPS8	3826	CATGGCTTTCACCA	3727	8	8	0	0	0	1
YAL003W	EFB1	622	CATGGGATGATGAA	386	1	1	32	43	49	1
YAL004W	YAL004W	649	CATGGAGGAGATTT	313	1	2	0	1	0	1
YAL004W	YAL004W	649	CATGTCAGCCTGCA	418	2	2	0	1	0	1
YAL005C	SSA1	1930	CATGAAGCACTTCC	252	1	4	0	0	0	1
YAL005C	SSA1	1930	CATGGTCTTGGGTA	357	2	4	0	0	0	2
YAL005C	SSA1	1930	CATGACCAAGTTGA	1218	3	4	0	0	1	2
YAL005C	SSA1	1930	CATGTCTAAGTTGT	1803	4	4	0	0	0	1
YAL007C	ERP2	649	CATGAAGCTGATGT	391	1	2	1	0	0	1
YAL007C	ERP2	649	CATGTCTACCGTCA	510	2	2	3	6	8	1
YAL008W	FUN14	598	CATGTTCAAGAACG	60	1	3	0	0	0	1
YAL008W	FUN14	598	CATGCTTCTTTGTG	402	2	3	0	0	0	1
YAL008W	FUN14	598	CATGGGTTTTAAAG	534	3	3	1	2	0	1
YAL009W	SPO7	781	CATGCCCAGGATGA	34	1	1	0	0	0	1
YAL010C	MDM10	1483	CATGCGCAACTCTA	252	1	2	0	0	0	1
YAL010C	MDM10	1483	CATGACTCGAAATT	394	2	2	0	0	0	1
YAL011W	SWC3	1879	CATGCATGACCCAA	807	1	3	0	0	0	1
YAL011W	SWC3	1879	CATGACCCAAGAAT	811	2	3	0	0	0	1
YAL011W	SWC3	1879	CATGAGAAGCAGAA	1851	3	3	0	0	0	1
YAL012W	CYS3	1186	CATGCCGGTGAACA	43	1	3	0	0	0	1
YAL012W	CYS3	1186	CATGTGGACGTTCA	55	2	3	0	0	0	1
YAL012W	CYS3	1186	CATGCGGTCTCTAT	286	3	3	12	9	4	1
YAL013W	DEP1	1264	CATGCATCAACACA	749	1	1	0	0	0	1
YAL014C	SYN8	769	CATGTATAAGGATG	333	1	5	0	0	0	1
YAL014C	SYN8	769	CATGGTTTCCAACC	456	2	5	0	0	0	1
YAL014C	SYN8	769	CATGACATTTCGCT	553	3	5	0	0	0	1
YAL014C	SYN8	769	CATGCATGGCTTTA	669	4	5	0	0	0	1
YAL014C	SYN8	769	CATGGCTTTAACAA	673	5	5	1	0	0	1
YAL015C	NTG1	1201	CATGGGGCAAGATT	755	1	3	0	0	0	1
YAL015C	NTG1	1201	CATGTTACAATTCT	963	2	3	0	0	0	1
YAL015C	NTG1	1201	CATGAGTTATCCAA	1053	3	3	1	0	0	1
YAL016C-A	YAL016C-A	316	CATGGCTTCTACCC	18	1	2	0	0	0	1
YAL016C-A	YAL016C-A	316	CATGTTTTAACTCA	47	2	2	0	0	0	1
YAL016C-B	YAL016C-B	187	NA	0	0	0	0	0	0	891
YAL016W	TPD3	1909	CATGATGATATTGC	142	1	4	0	0	0	1
YAL016W	TPD3	1909	CATGAAAAAACTAG	171	2	4	0	0	0	1
YAL016W	TPD3	1909	CATGGCTGCCGATA	894	3	4	0	0	1	1
YAL016W	TPD3	1909	CATGGTTGTGGGAT	1451	4	4	5	3	5	1
YAL017W	PSK1	4072	CATGCGATTACACA	61	1	12	0	0	0	1
YAL017W	PSK1	4072	CATGGACCCTCTAT	970	2	12	0	0	0	1
YAL017W	PSK1	4072	CATGTAGTCAGGAA	1394	3	12	0	1	0	1
YAL017W	PSK1	4072	CATGCGCGGTTTCC	2177	4	12	0	0	0	1
YAL017W	PSK1	4072	CATGTTTGGTTATC	2313	5	12	0	0	0	1
YAL017W	PSK1	4072	CATGAATTCTAAAG	2583	6	12	0	0	0	1
YAL017W	PSK1	4072	CATGAGTAATCTGT	2772	7	12	0	0	0	1
YAL017W	PSK1	4072	CATGTTAAGAAGTT	3265	8	12	0	0	0	1
YAL017W	PSK1	4072	CATGGGTTAGAGAT	3407	9	12	0	0	0	1
YAL017W	PSK1	4072	CATGAGAATATTTT	3481	10	12	0	0	0	2
YAL017W	PSK1	4072	CATGGTGAAACAGG	3550	11	12	0	0	0	1
YAL017W	PSK1	4072	CATGACCGAATTTG	3603	12	12	2	0	0	1
YAL018C	YAL018C	979	CATGTACCCGTTCA	213	1	2	0	0	0	1
YAL018C	YAL018C	979	CATGTTAGGCCTGT	603	2	2	0	0	0	1
YAL019W	FUN30	3397	CATGGAACAAGAAC	356	1	9	0	0	0	1
YAL019W	FUN30	3397	CATGGCAATATCAA	451	2	9	0	0	0	1
YAL019W	FUN30	3397	CATGCAAACGACAA	736	3	9	0	0	0	1
YAL019W	FUN30	3397	CATGAAGATGATGA	1498	4	9	0	0	0	1
YAL019W	FUN30	3397	CATGTATCCTTGCA	1775	5	9	0	0	0	1
YAL019W	FUN30	3397	CATGGGTCTAGGTA	1794	6	9	0	0	0	1
YAL019W	FUN30	3397	CATGTCAAGTCATT	1811	7	9	0	0	0	1
YAL019W	FUN30	3397	CATGCCAAATCTTT	2247	8	9	0	1	0	1
YAL019W	FUN30	3397	CATGATGACAGACA	3148	9	9	0	1	2	1
YAL019W-A	YAL019W-A	571	CATGCACCTGCCGC	132	1	2	0	0	0	1
YAL019W-A	YAL019W-A	571	CATGAGCCCATCTC	513	2	2	0	0	0	1
YAL020C	ATS1	1003	CATGACTGGAGGCC	232	1	6	0	0	0	1
YAL020C	ATS1	1003	CATGTGCCATTGAA	364	2	6	0	0	0	1
YAL020C	ATS1	1003	CATGGGCAAGGACT	558	3	6	0	0	0	1
YAL020C	ATS1	1003	CATGGTCATAGTGG	573	4	6	0	0	0	1
YAL020C	ATS1	1003	CATGTGGACCTCGA	681	5	6	0	0	0	1
YAL020C	ATS1	1003	CATGGCAACTGCGG	889	6	6	0	1	1	1
YAL021C	CCR4	2515	CATGCCGGGCTACT	73	1	15	0	0	0	1
YAL021C	CCR4	2515	CATGAACCAGCTCA	126	2	15	0	0	0	1
YAL021C	CCR4	2515	CATGAACAACAGCG	162	3	15	0	0	0	1
YAL021C	CCR4	2515	CATGCTCAATATGA	243	4	15	0	0	0	1
YAL021C	CCR4	2515	CATGGATAACAACA	258	5	15	0	1	0	1
YAL021C	CCR4	2515	CATGCCCAAGGACT	972	6	15	0	0	0	1
YAL021C	CCR4	2515	CATGTTTCCAATTG	1202	7	15	0	0	0	1
YAL021C	CCR4	2515	CATGGTCACCACAT	1239	8	15	0	0	0	1
YAL021C	CCR4	2515	CATGGGAGTTTGGG	1256	9	15	0	0	0	1
YAL021C	CCR4	2515	CATGAACGTAGGTT	1405	10	15	0	0	0	1
YAL021C	CCR4	2515	CATGCAAAGGCAAG	1738	11	15	0	0	0	1
YAL021C	CCR4	2515	CATGCATTCCAAGG	1761	12	15	0	0	0	2
YAL021C	CCR4	2515	CATGGATTTCAGCG	1845	13	15	0	0	0	1
YAL021C	CCR4	2515	CATGTCGGAGAAAA	2232	14	15	0	0	0	1
YAL021C	CCR4	2515	CATGCTCTAAGGGT	2359	15	15	0	0	0	1
YAL022C	FUN26	1555	CATGAATCAGAGAA	109	1	11	0	0	0	1
YAL022C	FUN26	1555	CATGTGCTTCTTTA	480	2	11	0	0	0	1
YAL022C	FUN26	1555	CATGTTTATAATGA	531	3	11	0	0	0	1
YAL022C	FUN26	1555	CATGGGGACAGCCA	564	4	11	0	0	0	1
YAL022C	FUN26	1555	CATGACACAGAATG	576	5	11	0	0	0	1
YAL022C	FUN26	1555	CATGGCCATAGCCA	594	6	11	0	0	0	1
YAL022C	FUN26	1555	CATGGTGGGGCAAG	639	7	11	0	0	0	1
YAL022C	FUN26	1555	CATGTTCAGCGTGA	783	8	11	0	0	0	1
YAL022C	FUN26	1555	CATGTTCCGTGACC	1197	9	11	0	0	0	1
YAL022C	FUN26	1555	CATGCTACTGCAGT	1353	10	11	0	0	0	1
YAL022C	FUN26	1555	CATGAAGGTGCCAG	1410	11	11	1	3	2	1
YAL023C	PMT2	2281	CATGTTGTTTGGGA	262	1	15	0	0	0	1
YAL023C	PMT2	2281	CATGCTACTTTTCT	612	2	15	0	0	0	1
YAL023C	PMT2	2281	CATGTCATGGAAAA	828	3	15	0	0	0	2
YAL023C	PMT2	2281	CATGGAAAACCTAT	833	4	15	0	0	0	1
YAL023C	PMT2	2281	CATGCCATCTCTTT	963	5	15	0	0	0	2
YAL023C	PMT2	2281	CATGGTCAGAAAAC	1196	6	15	0	0	0	1
YAL023C	PMT2	2281	CATGGACCAAAGAG	1386	7	15	0	0	0	1
YAL023C	PMT2	2281	CATGAAAAACCCAT	1533	8	15	0	1	0	1
YAL023C	PMT2	2281	CATGATGGCCACTA	1674	9	15	0	0	0	1
YAL023C	PMT2	2281	CATGGCAATGGCCA	1739	10	15	0	0	1	1
YAL023C	PMT2	2281	CATGGCCACGGTCG	1863	11	15	0	0	0	2
YAL023C	PMT2	2281	CATGCCATTCGTTA	1989	12	15	0	0	0	1
YAL023C	PMT2	2281	CATGTCTAGAGTCA	2004	13	15	0	0	0	1
YAL023C	PMT2	2281	CATGCGGTTCGTCC	2124	14	15	0	0	0	1
YAL023C	PMT2	2281	CATGGCACTTGTAA	2151	15	15	0	0	0	1
YAL024C	LTE1	4309	CATGGCTGCATTAT	539	1	10	0	0	0	1
YAL024C	LTE1	4309	CATGTCAGATAGTA	834	2	10	0	0	0	1
YAL024C	LTE1	4309	CATGATAGCAGTAA	1159	3	10	0	0	0	1
YAL024C	LTE1	4309	CATGATATAAAGAT	1465	4	10	0	0	0	1
YAL024C	LTE1	4309	CATGAAACTGATAA	1798	5	10	0	0	0	1
YAL024C	LTE1	4309	CATGACTTCTTCGC	1878	6	10	0	0	0	1
YAL024C	LTE1	4309	CATGAGTTAAAAAC	2818	7	10	0	0	0	1
YAL024C	LTE1	4309	CATGCGAAAAACAA	2878	8	10	0	0	0	1
YAL024C	LTE1	4309	CATGAAGGCCCACA	3673	9	10	0	0	0	1
YAL024C	LTE1	4309	CATGGCGTCTGATT	3941	10	10	0	0	0	1
YAL025C	MAK16	922	CATGCCCACTTGCC	125	1	2	0	0	0	1
YAL025C	MAK16	922	CATGATAACAGAGA	354	2	2	1	0	0	1
YAL026C	DRS2	4069	CATGCGAACGGATA	124	1	17	0	0	0	1
YAL026C	DRS2	4069	CATGTACTTCCCGA	154	2	17	0	0	0	1
YAL026C	DRS2	4069	CATGAAAATCTATT	217	3	17	0	0	0	2
YAL026C	DRS2	4069	CATGACGACCAAAC	244	4	17	0	0	0	1
YAL026C	DRS2	4069	CATGAAGGAATGTA	786	5	17	0	0	0	1
YAL026C	DRS2	4069	CATGATGACTTTGT	871	6	17	0	0	0	1
YAL026C	DRS2	4069	CATGAACGGAAAAG	1095	7	17	0	0	0	1
YAL026C	DRS2	4069	CATGGATATTTGGT	1232	8	17	0	0	0	1
YAL026C	DRS2	4069	CATGAAACTAAGTT	1264	9	17	0	0	0	1
YAL026C	DRS2	4069	CATGAATTTGTTGA	2565	10	17	0	0	0	2
YAL026C	DRS2	4069	CATGATATGAAATC	2662	11	17	0	0	0	1
YAL026C	DRS2	4069	CATGTTGGTGTCGG	2896	12	17	0	0	0	1
YAL026C	DRS2	4069	CATGGCTCCTGGTC	2998	13	17	0	0	0	1
YAL026C	DRS2	4069	CATGACGCAGTTTT	3069	14	17	0	0	0	1
YAL026C	DRS2	4069	CATGGACAATGAGT	3128	15	17	0	0	0	1
YAL026C	DRS2	4069	CATGCTAACATCTC	3553	16	17	0	0	0	1
YAL026C	DRS2	4069	CATGTTATTCAAGA	3706	17	17	0	0	1	1
YAL026C-A	YAL026C-A	439	CATGTACATCAATA	414	1	1	0	0	0	1
YAL027W	YAL027W	787	CATGGTTTTGCCAT	39	1	2	0	0	0	2
YAL027W	YAL027W	787	CATGTGTTGCATAG	721	2	2	0	0	0	1
YAL028W	FRT2	1588	CATGCTCGTCATAA	244	1	4	0	0	0	1
YAL028W	FRT2	1588	CATGGAGCCTTCTT	624	2	4	0	0	0	1
YAL028W	FRT2	1588	CATGATCTTGAAAG	799	3	4	0	0	0	1
YAL028W	FRT2	1588	CATGTTTCGCCCTC	826	4	4	1	0	0	1
YAL029C	MYO4	4417	CATGCCATAAAAAA	265	1	18	0	0	0	1
YAL029C	MYO4	4417	CATGAATGGACAGA	285	2	18	0	0	0	1
YAL029C	MYO4	4417	CATGGTCCATGAAA	453	3	18	0	0	0	2
YAL029C	MYO4	4417	CATGAAAAGGCTAA	460	4	18	0	0	0	1
YAL029C	MYO4	4417	CATGGAAGCCTTTG	630	5	18	0	0	0	1
YAL029C	MYO4	4417	CATGTGAATTATTG	1100	6	18	0	0	0	1
YAL029C	MYO4	4417	CATGTCTTTTCCTT	1318	7	18	0	0	0	1
YAL029C	MYO4	4417	CATGGGCCTCAAAA	1601	8	18	0	0	1	2
YAL029C	MYO4	4417	CATGGGAGTTCGAT	2018	9	18	0	0	0	1
YAL029C	MYO4	4417	CATGTGCAGGCTTT	2090	10	18	0	0	0	1
YAL029C	MYO4	4417	CATGGAATCAATAA	2409	11	18	0	0	0	1
YAL029C	MYO4	4417	CATGAGCTCAAGAC	2473	12	18	0	0	0	1
YAL029C	MYO4	4417	CATGCTCATGGCGG	2625	13	18	0	0	0	1
YAL029C	MYO4	4417	CATGGCGGCAGTAA	2631	14	18	0	0	0	1
YAL029C	MYO4	4417	CATGAGAATGCAGT	2727	15	18	0	0	0	1
YAL029C	MYO4	4417	CATGAATACTTTAA	3012	16	18	1	2	1	3
YAL029C	MYO4	4417	CATGAAGCATGCTT	3735	17	18	0	0	0	1
YAL029C	MYO4	4417	CATGCTTCAGCCCA	3742	18	18	1	0	1	1
YAL030W	SNC1	355	CATGTGGTACAAGG	252	1	1	2	1	0	1
YAL031C	YAL031C	2284	CATGACGTTAAATC	1725	1	2	0	0	0	1
YAL031C	YAL031C	2284	CATGATGCCGTTTG	2205	2	2	0	0	0	1
YAL031W-A	YAL031W-A	310	CATGGTAGTTTCGG	156	1	1	0	0	0	1
YAL032C	PRP45	1141	CATGAAGACCAGGT	955	1	1	0	0	0	1
YAL033W	POP5	523	CATGGCATTGATGT	291	1	1	0	0	4	1
YAL034C	FUN19	1243	CATGAGTGATTATA	147	1	4	0	0	0	1
YAL034C	FUN19	1243	CATGGCCTCTTCAG	336	2	4	0	0	0	1
YAL034C	FUN19	1243	CATGATGCTCCTCA	850	3	4	0	0	0	1
YAL034C	FUN19	1243	CATGGAAAAAATTA	881	4	4	0	0	0	1
YAL034C-B	YAL034C-B	355	CATGGTTGTTTTGA	123	1	1	0	0	0	2
YAL034W-A	MTW1	871	CATGGAAAAATATC	123	1	1	0	0	0	1
YAL035W	FUN12	3010	CATGTCTACTTTGA	186	1	9	8	1	3	2
YAL035W	FUN12	3010	CATGAAAATGAAGA	1042	2	9	3	0	2	3
YAL035W	FUN12	3010	CATGTGCATGAAGT	1120	3	9	0	0	0	1
YAL035W	FUN12	3010	CATGAAGTTGCCAA	1126	4	9	0	0	0	1
YAL035W	FUN12	3010	CATGTCGATACCGG	1237	5	9	0	0	1	1
YAL035W	FUN12	3010	CATGGTTTGGAACA	1513	6	9	0	0	0	1
YAL035W	FUN12	3010	CATGAAAATCCCTG	2322	7	9	0	0	0	1
YAL035W	FUN12	3010	CATGTGTCTTACAA	2594	8	9	0	0	0	1
YAL035W	FUN12	3010	CATGTTGACGAGAA	2866	9	9	0	0	0	1
YAL036C	RBG1	1111	CATGCCTGCCATCT	726	1	2	0	0	0	1
YAL036C	RBG1	1111	CATGTGGGATAGAC	858	2	2	3	5	7	1
YAL037C-A	YAL037C-A	94	NA	0	0	0	0	0	0	891
YAL037C-B	YAL037C-B	976	CATGTCATCGTAGT	412	1	3	1	0	0	1
YAL037C-B	YAL037C-B	976	CATGGATTCCAACA	604	2	3	0	1	0	1
YAL037C-B	YAL037C-B	976	CATGTGGACACCGT	889	3	3	0	1	0	1
YAL037W	YAL037W	805	NA	0	0	0	0	0	0	891
YAL038W	CDC19	1504	CATGTACGTTGACT	375	1	4	0	0	0	1
YAL038W	CDC19	1504	CATGGTCTTCGCTT	624	2	4	0	0	0	1
YAL038W	CDC19	1504	CATGACTTACAACC	909	3	4	1	0	0	1
YAL038W	CDC19	1504	CATGAGAAACTGTA	1101	4	4	1	1	1	1
YAL039C	CYC3	811	CATGTCAGGGTGCC	66	1	4	0	0	0	1
YAL039C	CYC3	811	CATGCACGAGTCGT	84	2	4	0	0	0	1
YAL039C	CYC3	811	CATGGTGCAGGTCC	369	3	4	0	0	0	1
YAL039C	CYC3	811	CATGGGGAAACCGG	477	4	4	2	1	2	1
YAL040C	CLN3	1744	CATGTCCTAATTTG	101	1	5	0	0	0	1
YAL040C	CLN3	1744	CATGTACTGTCACA	345	2	5	0	0	0	1
YAL040C	CLN3	1744	CATGTACAATACTA	1188	3	5	0	0	0	2
YAL040C	CLN3	1744	CATGGCCACTGCTC	1635	4	5	0	0	0	1
YAL040C	CLN3	1744	CATGCTCTGCCCCC	1652	5	5	1	0	3	1
YAL041W	CDC24	2566	CATGCAAAATGTCA	84	1	9	0	0	0	1
YAL041W	CDC24	2566	CATGAACAAGCCTG	96	2	9	0	0	0	1
YAL041W	CDC24	2566	CATGTCGATGGAAG	354	3	9	0	0	0	1
YAL041W	CDC24	2566	CATGGATTGCGACC	456	4	9	0	0	0	1
YAL041W	CDC24	2566	CATGAACGCAGAAA	774	5	9	0	0	0	1
YAL041W	CDC24	2566	CATGTTGTTCCCTA	957	6	9	0	0	0	1
YAL041W	CDC24	2566	CATGCATTCCAAAC	1068	7	9	0	0	0	1
YAL041W	CDC24	2566	CATGGGAATCCATA	1907	8	9	0	0	2	2
YAL041W	CDC24	2566	CATGATCTGAAAAA	2002	9	9	2	0	1	1
YAL042C-A	YAL042C-A	379	CATGGCATCGATGG	55	1	3	0	0	0	1
YAL042C-A	YAL042C-A	379	CATGATGTCTATTG	291	2	3	0	0	0	1
YAL042C-A	YAL042C-A	379	CATGTATACGAGAC	342	3	3	0	0	0	1
YAL042W	ERV46	1249	CATGTGACCTGGTG	236	1	5	0	0	0	1
YAL042W	ERV46	1249	CATGTGGGTGGGAA	364	2	5	0	0	0	1
YAL042W	ERV46	1249	CATGTTACGGTGCC	425	3	5	1	0	0	1
YAL042W	ERV46	1249	CATGATACTTCTTT	709	4	5	0	0	0	1
YAL042W	ERV46	1249	CATGGACAAGCTAT	1191	5	5	4	2	1	1
YAL043C	PTA1	2359	CATGCACAACAATC	48	1	5	0	0	0	1
YAL043C	PTA1	2359	CATGTACCACAACG	102	2	5	0	0	0	2
YAL043C	PTA1	2359	CATGGTCTCGTCCG	678	3	5	0	0	0	1
YAL043C	PTA1	2359	CATGCTTGATCAAC	1179	4	5	0	0	0	1
YAL043C	PTA1	2359	CATGGTTACACGTC	1874	5	5	0	0	0	1
YAL044C	GCV3	514	CATGCCCGCTGTGA	33	1	2	0	0	0	1
YAL044C	GCV3	514	CATGAGTGGATAGC	151	2	2	1	0	0	1
YAL044W-A	YAL044W-A	334	CATGCTGGTGTACA	130	1	2	0	0	0	1
YAL044W-A	YAL044W-A	334	CATGCTTTACAATT	277	2	2	0	0	0	1
YAL045C	YAL045C	310	CATGGCCCTTATGC	147	1	1	0	0	0	1
YAL046C	YAL046C	358	CATGCTACGTTCTA	18	1	4	0	0	0	1
YAL046C	YAL046C	358	CATGTCCGGTGGCC	43	2	4	0	0	0	1
YAL046C	YAL046C	358	CATGTTTGCTATCA	198	3	4	0	0	0	1
YAL046C	YAL046C	358	CATGGCCTACAATT	301	4	4	0	0	0	1
YAL047C	SPC72	1870	CATGACCACGAGGT	126	1	3	0	0	0	1
YAL047C	SPC72	1870	CATGACAGTAACAA	781	2	3	0	0	0	1
YAL047C	SPC72	1870	CATGGAAACCCCAG	1647	3	3	0	0	0	1
YAL047W-A	YAL047W-A	331	NA	0	0	0	0	0	0	891
YAL048C	GEM1	1990	CATGAGTTGAAGTC	217	1	6	0	0	0	1
YAL048C	GEM1	1990	CATGTTTCTCTCTT	277	2	6	0	0	0	1
YAL048C	GEM1	1990	CATGGTAGGTGAAC	579	3	6	0	0	0	1
YAL048C	GEM1	1990	CATGGCTTTAAAAA	609	4	6	0	0	0	1
YAL048C	GEM1	1990	CATGGGCTATCCTA	878	5	6	0	0	0	1
YAL048C	GEM1	1990	CATGTTGCGGCAAA	1370	6	6	0	0	0	1
YAL049C	YAL049C	742	CATGGTCTTTGTTC	213	1	2	0	0	0	1
YAL049C	YAL049C	742	CATGAAGTTGTTAA	333	2	2	2	2	0	1
YAL051W	OAF1	3145	CATGCCGGAAATGA	31	1	11	0	0	0	1
YAL051W	OAF1	3145	CATGGGTTAAAATG	265	2	11	0	0	0	1
YAL051W	OAF1	3145	CATGATCATGAGTA	582	3	11	0	0	0	1
YAL051W	OAF1	3145	CATGAGTAAAGTCA	588	4	11	0	0	0	1
YAL051W	OAF1	3145	CATGAAAAGAGAAG	600	5	11	0	0	0	1
YAL051W	OAF1	3145	CATGTCAATAAGGT	1233	6	11	0	0	0	1
YAL051W	OAF1	3145	CATGCGCTAATGAA	1370	7	11	0	0	0	1
YAL051W	OAF1	3145	CATGTTTACTATAT	1394	8	11	1	0	0	1
YAL051W	OAF1	3145	CATGAATGTGATTT	1971	9	11	0	0	0	1
YAL051W	OAF1	3145	CATGCAATCACGTT	2672	10	11	0	0	0	1
YAL051W	OAF1	3145	CATGGAGTTCATCC	2834	11	11	0	0	0	1
YAL053W	YAL053W	2353	CATGTCCACACAGG	360	1	4	0	0	0	1
YAL053W	YAL053W	2353	CATGGGTATCATCA	753	2	4	0	0	0	1
YAL053W	YAL053W	2353	CATGCAAAAGATTT	777	3	4	0	1	0	1
YAL053W	YAL053W	2353	CATGGGTACGGGTG	2145	4	4	0	1	0	1
YAL054C	ACS1	2143	CATGAGTATGAACA	112	1	9	0	0	0	1
YAL054C	ACS1	2143	CATGGTTCCTCAAC	371	2	9	0	0	0	1
YAL054C	ACS1	2143	CATGCCTTGAAGAC	421	3	9	0	0	0	1
YAL054C	ACS1	2143	CATGCCTATGGTCC	585	4	9	0	0	0	1
YAL054C	ACS1	2143	CATGCCCCCAGAGA	856	5	9	0	0	0	1
YAL054C	ACS1	2143	CATGCACACCCGTT	914	6	9	0	0	0	1
YAL054C	ACS1	2143	CATGCGCTACACTT	1032	7	9	0	0	0	1
YAL054C	ACS1	2143	CATGGCCATCATTT	1583	8	9	0	0	0	1
YAL054C	ACS1	2143	CATGATAGGTATCT	1618	9	9	1	0	0	1
YAL055W	PEX22	544	CATGGATGGATTAT	360	1	2	0	0	0	1
YAL055W	PEX22	544	CATGTGTAAGACGG	377	2	2	1	0	4	1
YAL056C-A	YAL056C-A	352	CATGTTATAAACTA	50	1	2	0	0	0	1
YAL056C-A	YAL056C-A	352	CATGAATTTGCGTT	243	2	2	0	0	0	2
YAL056W	GPB2	2644	CATGGAACGACGGT	20	1	16	0	0	0	1
YAL056W	GPB2	2644	CATGCGTTGAAGAA	295	2	16	0	0	0	1
YAL056W	GPB2	2644	CATGCCACTCCAGA	315	3	16	0	0	0	1
YAL056W	GPB2	2644	CATGGTTGACAAAT	354	4	16	0	0	0	1
YAL056W	GPB2	2644	CATGAAGAAAAATT	699	5	16	0	0	0	2
YAL056W	GPB2	2644	CATGCTACAGCTAT	899	6	16	0	0	0	1
YAL056W	GPB2	2644	CATGCCGGTTTAGC	1046	7	16	1	0	0	1
YAL056W	GPB2	2644	CATGAACGAAATTC	1386	8	16	0	0	0	1
YAL056W	GPB2	2644	CATGAAACAAGGTA	1419	9	16	0	0	0	1
YAL056W	GPB2	2644	CATGGGACTTCGTT	1711	10	16	0	0	0	1
YAL056W	GPB2	2644	CATGAGACTATTGA	1746	11	16	0	0	0	1
YAL056W	GPB2	2644	CATGATGGTTCATG	1839	12	16	0	0	0	1
YAL056W	GPB2	2644	CATGGCACGCATCA	1849	13	16	0	0	0	1
YAL056W	GPB2	2644	CATGGTGGGTCTAA	2083	14	16	0	0	0	1
YAL056W	GPB2	2644	CATGGACTCCAATA	2147	15	16	0	0	0	1
YAL056W	GPB2	2644	CATGGTACCATAAC	2593	16	16	0	0	0	1
YAL058W	CNE1	1510	CATGGGATAAAGGA	236	1	8	0	0	0	1
YAL058W	CNE1	1510	CATGAATGTTGAAG	408	2	8	0	0	0	1
YAL058W	CNE1	1510	CATGAATCTAAACT	538	3	8	0	0	0	1
YAL058W	CNE1	1510	CATGATTGGGATGA	769	4	8	0	0	0	1
YAL058W	CNE1	1510	CATGATTAAAAATC	975	5	8	0	0	0	1
YAL058W	CNE1	1510	CATGGGGGAATGGC	1095	6	8	0	0	0	1
YAL058W	CNE1	1510	CATGTTGATAAGCA	1215	7	8	0	0	0	1
YAL058W	CNE1	1510	CATGAATAGCAGAC	1338	8	8	0	0	0	1
YAL059C-A	YAL059C-A	424	CATGGATGAAATAG	87	1	2	0	0	1	3
YAL059C-A	YAL059C-A	424	CATGCTTTGTTTTA	336	2	2	0	0	0	2
YAL059W	ECM1	640	CATGGCCAAGAAAA	72	1	2	0	0	0	2
YAL059W	ECM1	640	CATGGACAGGGATC	321	2	2	0	0	0	1
YAL060W	BDH1	1150	CATGCCTAAAGATG	156	1	6	0	0	0	1
YAL060W	BDH1	1150	CATGAGATGTCAGG	217	2	6	0	0	0	1
YAL060W	BDH1	1150	CATGTGATGCTTGT	356	3	6	0	0	0	1
YAL060W	BDH1	1150	CATGCTGTTAAGAT	538	4	6	0	0	0	1
YAL060W	BDH1	1150	CATGATGGGTTTGA	772	5	6	0	0	0	1
YAL060W	BDH1	1150	CATGGAAGATTGTA	1008	6	6	1	2	4	1
YAL061W	YAL061W	1255	CATGAGTACACAGA	130	1	8	0	0	0	1
YAL061W	YAL061W	1255	CATGAGATTAGTCA	178	2	8	0	0	0	1
YAL061W	YAL061W	1255	CATGCAGAGACCGG	305	3	8	0	0	0	1
YAL061W	YAL061W	1255	CATGCAATTAGAGT	538	4	8	0	0	0	1
YAL061W	YAL061W	1255	CATGTGGGGCCATC	876	5	8	0	0	0	1
YAL061W	YAL061W	1255	CATGAAAGAAAGTA	925	6	8	0	0	0	1
YAL061W	YAL061W	1255	CATGTGCTACACAC	948	7	8	0	0	0	1
YAL061W	YAL061W	1255	CATGAAGCTGATAA	1077	8	8	0	0	0	1
YAL062W	GDH3	1375	CATGAGAGAACTGA	399	1	5	0	0	0	1
YAL062W	GDH3	1375	CATGGACGCATGTG	902	2	5	0	0	0	1
YAL062W	GDH3	1375	CATGTGAGCAACGT	910	3	5	0	0	0	1
YAL062W	GDH3	1375	CATGGGTTCTACAC	1023	4	5	0	0	0	1
YAL062W	GDH3	1375	CATGGTGGCTGACG	1332	5	5	1	0	0	1
YAL063C	FLO9	3970	CATGCCTGCCAGCA	83	1	28	0	0	0	1
YAL063C	FLO9	3970	CATGGAATGGAAGT	584	2	28	0	0	0	1
YAL063C	FLO9	3970	CATGTATGCTGGTT	627	3	28	0	0	0	1
YAL063C	FLO9	3970	CATGGACCGGTACT	845	4	28	0	0	0	9
YAL063C	FLO9	3970	CATGGAACAGCACT	980	5	28	0	0	0	6
YAL063C	FLO9	3970	CATGGAACAGCACT	1115	6	28	0	0	0	6
YAL063C	FLO9	3970	CATGACTACAACTC	1233	7	28	0	0	0	11
YAL063C	FLO9	3970	CATGGAACGACACT	1250	8	28	0	0	0	14
YAL063C	FLO9	3970	CATGACTACAACTC	1368	9	28	0	0	0	11
YAL063C	FLO9	3970	CATGGAACGACACT	1385	10	28	0	0	0	14
YAL063C	FLO9	3970	CATGACTACAACTC	1503	11	28	0	0	0	11
YAL063C	FLO9	3970	CATGGAACGACACT	1520	12	28	0	0	0	14
YAL063C	FLO9	3970	CATGACTACAACTC	1638	13	28	0	0	0	11
YAL063C	FLO9	3970	CATGGAACGACACT	1655	14	28	0	0	0	14
YAL063C	FLO9	3970	CATGGAACAGCACT	1790	15	28	0	0	0	6
YAL063C	FLO9	3970	CATGGAACGACACT	1925	16	28	0	0	0	14
YAL063C	FLO9	3970	CATGACTACAACTC	2043	17	28	0	0	0	11
YAL063C	FLO9	3970	CATGGAACGACACT	2060	18	28	0	0	0	14
YAL063C	FLO9	3970	CATGACTACAACTC	2178	19	28	0	0	0	11
YAL063C	FLO9	3970	CATGGAACGACACT	2195	20	28	0	0	0	14
YAL063C	FLO9	3970	CATGGACTGGTACT	2330	21	28	0	0	0	8
YAL063C	FLO9	3970	CATGGACCGGTACT	2465	22	28	0	0	0	9
YAL063C	FLO9	3970	CATGTGTGCACTGA	3091	23	28	0	0	0	2
YAL063C	FLO9	3970	CATGGTGCCCTATT	3173	24	28	0	0	0	2
YAL063C	FLO9	3970	CATGGTGTCCTATT	3389	25	28	0	0	0	3
YAL063C	FLO9	3970	CATGGAGGCCACAG	3542	26	28	0	0	0	2
YAL063C	FLO9	3970	CATGCTGAAACACA	3700	27	28	0	0	0	2
YAL063C	FLO9	3970	CATGGTAGGATCTA	3849	28	28	0	0	0	2
YAL063C-A	YAL063C-A	292	CATGATATAAGATG	178	1	1	0	0	0	1
YAL064C-A	YAL064C-A	382	CATGGCAAGGAAGA	167	1	1	0	0	0	3
YAL064W	YAL064W	328	CATGTTACCAAGTC	182	1	1	0	0	1	2
YAL064W-B	YAL064W-B	382	CATGTCGTGTATTC	100	1	2	0	0	0	1
YAL064W-B	YAL064W-B	382	CATGTGGTATACTC	295	2	2	0	0	0	1
YAL065C	YAL065C	388	CATGCTGAAACACA	115	1	1	0	0	0	2
YAL066W	YAL066W	310	CATGTGCAAATCAG	91	1	2	0	0	0	1
YAL066W	YAL066W	310	CATGCTTACAAAGC	141	2	2	0	0	0	1
YAL067C	SEO1	1783	CATGAAACAGCTGA	145	1	7	0	0	0	1
YAL067C	SEO1	1783	CATGGTGGAGATTT	281	2	7	0	3	0	1
YAL067C	SEO1	1783	CATGATGAAATGGT	772	3	7	0	0	0	2
YAL067C	SEO1	1783	CATGATTACTCCGG	1242	4	7	0	0	0	1
YAL067C	SEO1	1783	CATGGATAAGTGTT	1541	5	7	0	0	0	1
YAL067C	SEO1	1783	CATGTTCTGCTTTT	1610	6	7	0	0	0	1
YAL067C	SEO1	1783	CATGGTGTGGAAAA	1720	7	7	0	0	0	1
YAL067W-A	YAL067W-A	229	NA	0	0	0	0	0	0	891
YAL068C	YAL068C	364	CATGTTCCAAGCCG	153	1	3	0	0	0	10
YAL068C	YAL068C	364	CATGTTGACCGGTA	234	2	3	0	0	0	2
YAL068C	YAL068C	364	CATGGTACTCCAGC	287	3	3	0	2	1	11
YAL068W-A	YAL068W-A	256	NA	0	0	0	0	0	0	891
YAL069W	YAL069W	316	CATGCCATACTCAC	53	1	2	0	0	0	1
YAL069W	YAL069W	316	CATGGCCCATCTCT	157	2	2	0	0	0	3
YAR002C-A	ERP1	661	CATGCCAAGGTTAA	445	1	1	8	16	8	1
YAR002W	NUP60	1621	CATGAAACTAACAT	337	1	2	0	0	0	1
YAR002W	NUP60	1621	CATGATAACTTCGG	456	2	2	1	0	1	1
YAR003W	SWD1	1282	CATGTTCGACCCAT	211	1	5	0	0	0	1
YAR003W	SWD1	1282	CATGGTCTCCAGAT	236	2	5	0	0	0	1
YAR003W	SWD1	1282	CATGGATATGTTCT	502	3	5	0	1	0	1
YAR003W	SWD1	1282	CATGGTTCTTCTGC	859	4	5	0	0	0	1
YAR003W	SWD1	1282	CATGAACTATACAT	874	5	5	0	0	0	1
YAR007C	RFA1	1867	CATGATTTCCGATG	144	1	1	0	1	0	1
YAR008W	SEN34	829	CATGATAAGTGGTG	711	1	1	0	0	0	1
YAR009C	YAR009C	3592	CATGCCAATGCACA	132	1	14	19	30	18	30
YAR009C	YAR009C	3592	CATGCTATACAACC	593	2	14	0	0	0	41
YAR009C	YAR009C	3592	CATGGAGTCGCTGA	625	3	14	1	0	0	31
YAR009C	YAR009C	3592	CATGCTGGCTTGGC	787	4	14	1	1	0	31
YAR009C	YAR009C	3592	CATGACTTCCAATC	1135	5	14	0	0	0	28
YAR009C	YAR009C	3592	CATGTCCCAATCTA	1413	6	14	0	0	0	30
YAR009C	YAR009C	3592	CATGAGTCGTCGCA	1432	7	14	2	2	0	25
YAR009C	YAR009C	3592	CATGGAATACTAAG	1907	8	14	46	37	17	31
YAR009C	YAR009C	3592	CATGCGTATTTAAG	2558	9	14	1	1	1	34
YAR009C	YAR009C	3592	CATGAAATTAGGTA	2763	10	14	1	5	2	37
YAR009C	YAR009C	3592	CATGAAATGCAAAA	2923	11	14	2	4	5	41
YAR009C	YAR009C	3592	CATGACATATGAGT	3045	12	14	0	0	0	29
YAR009C	YAR009C	3592	CATGTGGGACACTA	3069	13	14	0	1	1	30
YAR009C	YAR009C	3592	CATGTACTTCAACT	3254	14	14	55	47	37	22
YAR010C	YAR010C	1324	CATGGTAGCGCCTG	40	1	6	3	3	0	61
YAR010C	YAR010C	1324	CATGCCTCTCCTCA	205	2	6	0	0	0	61
YAR010C	YAR010C	1324	CATGATGACCCAAA	267	3	6	1	5	0	56
YAR010C	YAR010C	1324	CATGAAAATTCTTT	744	4	6	1	3	1	61
YAR010C	YAR010C	1324	CATGCCAATTAATT	926	5	6	0	1	0	48
YAR010C	YAR010C	1324	CATGCTATTTATGA	1030	6	6	1	0	1	54
YAR014C	BUD14	2125	CATGTTGATGAGAC	19	1	7	0	0	0	1
YAR014C	BUD14	2125	CATGACAATGGTTA	76	2	7	0	0	0	1
YAR014C	BUD14	2125	CATGGACTCCTTTC	120	3	7	0	0	0	1
YAR014C	BUD14	2125	CATGATGTTCTGCG	340	4	7	0	0	0	1
YAR014C	BUD14	2125	CATGATTCTTCACA	817	5	7	0	0	0	1
YAR014C	BUD14	2125	CATGTCTTCTCAAT	996	6	7	0	0	0	1
YAR014C	BUD14	2125	CATGCAAAATCGAA	1734	7	7	0	0	0	1
YAR015W	ADE1	922	CATGGTTTGAAACA	418	1	2	0	1	0	1
YAR015W	ADE1	922	CATGACGAAAACAT	508	2	2	7	4	3	1
YAR018C	KIN3	1309	CATGAAAATATTGT	241	1	2	0	0	0	1
YAR018C	KIN3	1309	CATGTCGCCTGAAG	762	2	2	0	1	2	1
YAR019C	CDC15	2926	CATGTACAAGAGGC	768	1	6	0	0	0	1
YAR019C	CDC15	2926	CATGTGTGGATCAA	805	2	6	0	0	0	1
YAR019C	CDC15	2926	CATGTGCTTTTCAG	1060	3	6	0	0	0	1
YAR019C	CDC15	2926	CATGAAAGAAGAGC	1456	4	6	0	0	0	1
YAR019C	CDC15	2926	CATGGTCTTTTGAG	1505	5	6	0	0	0	1
YAR019C	CDC15	2926	CATGGCCCAAATCA	1887	6	6	0	0	0	1
YAR019W-A	YAR019W-A	346	CATGGTATAGTCTT	136	1	1	0	0	0	1
YAR020C	PAU7	169	NA	0	0	0	0	0	0	891
YAR023C	YAR023C	541	CATGGTGATCCGGA	81	1	3	0	0	0	1
YAR023C	YAR023C	541	CATGAATCAATATT	243	2	3	0	0	0	1
YAR023C	YAR023C	541	CATGCTGTGCGGGA	481	3	3	0	1	2	1
YAR027W	UIP3	709	CATGATATCAAAGG	205	1	2	0	0	0	1
YAR027W	UIP3	709	CATGGGATATGGCA	415	2	2	3	1	2	1
YAR028W	YAR028W	706	CATGTTTATGATCA	153	1	6	0	0	0	1
YAR028W	YAR028W	706	CATGATAACGACGG	205	2	6	0	0	0	1
YAR028W	YAR028W	706	CATGGCTTTAATGG	258	3	6	0	0	0	1
YAR028W	YAR028W	706	CATGATAAAGCTTT	318	4	6	0	0	0	1
YAR028W	YAR028W	706	CATGAAGAGACTAT	408	5	6	0	0	0	1
YAR028W	YAR028W	706	CATGAGTTCTTCAC	460	6	6	0	1	0	1
YAR029W	YAR029W	226	NA	0	0	0	0	0	0	891
YAR030C	YAR030C	343	CATGCCGTTTTGTG	114	1	1	0	0	0	1
YAR031W	PRM9	898	CATGCAAACATCTT	186	1	4	0	0	0	1
YAR031W	PRM9	898	CATGCATGGTTGTA	452	2	4	0	0	0	1
YAR031W	PRM9	898	CATGGTTGTAATTG	456	3	4	0	0	0	1
YAR031W	PRM9	898	CATGGGCTATGGGA	601	4	4	0	0	0	1
YAR033W	MST28	706	CATGATTTTGTCCC	153	1	3	0	0	0	2
YAR033W	MST28	706	CATGAACCAATATT	396	2	3	0	0	0	2
YAR033W	MST28	706	CATGGGCAATGGCA	418	3	3	0	1	2	2
YAR035C-A	YAR035C-A	82	NA	0	0	0	0	0	0	891
YAR035W	YAT1	2065	CATGGACGCGGAAT	675	1	6	0	0	0	1
YAR035W	YAT1	2065	CATGCGGACGACTG	772	2	6	0	0	0	1
YAR035W	YAT1	2065	CATGACCAAGGCGT	1452	3	6	0	0	0	1
YAR035W	YAT1	2065	CATGCAGAACAACG	1731	4	6	0	0	0	1
YAR035W	YAT1	2065	CATGGAAAAGTCGC	1902	5	6	0	0	0	1
YAR035W	YAT1	2065	CATGAAATACCTGT	2010	6	6	0	0	0	1
YAR042W	SWH1	3568	CATGCTCCACTATG	162	1	9	0	0	0	1
YAR042W	SWH1	3568	CATGGCTGTCATAA	192	2	9	0	0	0	1
YAR042W	SWH1	3568	CATGTGCCGTTGGT	633	3	9	0	0	0	1
YAR042W	SWH1	3568	CATGTCTTCGTGCT	987	4	9	0	0	0	1
YAR042W	SWH1	3568	CATGGCTTGTCATC	1201	5	9	0	0	0	1
YAR042W	SWH1	3568	CATGCAACTTCAAA	1240	6	9	0	0	0	1
YAR042W	SWH1	3568	CATGCTACAAAGAT	1677	7	9	0	0	0	1
YAR042W	SWH1	3568	CATGGCTGGACCTC	3001	8	9	0	0	0	1
YAR042W	SWH1	3568	CATGACTTTAAAGA	3535	9	9	1	0	0	1
YAR047C	YAR047C	322	CATGATCATATTAT	141	1	1	0	0	0	1
YAR050W	FLO1	4615	CATGGGGTGGAAGT	584	1	30	0	0	0	1
YAR050W	FLO1	4615	CATGGACCGGTACT	845	2	30	0	0	0	9
YAR050W	FLO1	4615	CATGGAACAGCACT	980	3	30	0	0	0	6
YAR050W	FLO1	4615	CATGGAACAGCACT	1115	4	30	0	0	0	6
YAR050W	FLO1	4615	CATGACTACAACTC	1233	5	30	0	0	0	11
YAR050W	FLO1	4615	CATGGAACGACACT	1250	6	30	0	0	0	14
YAR050W	FLO1	4615	CATGACTACAACTC	1368	7	30	0	0	0	11
YAR050W	FLO1	4615	CATGGAACGACACT	1385	8	30	0	0	0	14
YAR050W	FLO1	4615	CATGACTACAACTC	1503	9	30	0	0	0	11
YAR050W	FLO1	4615	CATGGAACGACACT	1520	10	30	0	0	0	14
YAR050W	FLO1	4615	CATGACTACACCTC	1638	11	30	0	0	0	1
YAR050W	FLO1	4615	CATGGAACGACACT	1655	12	30	0	0	0	14
YAR050W	FLO1	4615	CATGGAACAGCACT	1790	13	30	0	0	0	6
YAR050W	FLO1	4615	CATGGAACGACACT	1925	14	30	0	0	0	14
YAR050W	FLO1	4615	CATGACTACAACTC	2043	15	30	0	0	0	11
YAR050W	FLO1	4615	CATGGAACGACACT	2060	16	30	0	0	0	14
YAR050W	FLO1	4615	CATGACTACAACTC	2178	17	30	0	0	0	11
YAR050W	FLO1	4615	CATGGAACGACACT	2195	18	30	0	0	0	14
YAR050W	FLO1	4615	CATGGACTGGTACT	2330	19	30	0	0	0	8
YAR050W	FLO1	4615	CATGGACTGGTACT	2465	20	30	0	0	0	8
YAR050W	FLO1	4615	CATGGACTGGTACT	2600	21	30	0	0	0	8
YAR050W	FLO1	4615	CATGGACCGGTACT	2735	22	30	0	0	0	9
YAR050W	FLO1	4615	CATGGACTGGCACT	2870	23	30	0	0	0	1
YAR050W	FLO1	4615	CATGGACTGGTACT	3005	24	30	0	0	0	8
YAR050W	FLO1	4615	CATGGACTGGTACT	3140	25	30	0	0	0	8
YAR050W	FLO1	4615	CATGTGTGCACTGA	3730	26	30	0	0	0	2
YAR050W	FLO1	4615	CATGGTGCCCTATT	3812	27	30	0	0	0	2
YAR050W	FLO1	4615	CATGGTGTCCTATT	4007	28	30	0	0	0	3
YAR050W	FLO1	4615	CATGGAGGCCACAG	4160	29	30	0	0	0	2
YAR050W	FLO1	4615	CATGGTAGGATATA	4494	30	30	0	0	0	1
YAR053W	YAR053W	298	CATGCCACACGCAG	164	1	1	0	0	0	1
YAR060C	YAR060C	337	NA	0	0	0	0	0	0	891
YAR061W	YAR061W	205	CATGCCTGCCAGTG	77	1	1	0	0	0	2
YAR062W	YAR062W	598	CATGGCAAGGAAGT	167	1	2	0	0	0	2
YAR062W	YAR062W	598	CATGTATGCAGGCT	210	2	2	0	0	0	3
YAR064W	YAR064W	301	NA	0	0	0	0	0	0	891
YAR066W	YAR066W	613	NA	0	0	0	0	0	0	891
YAR068W	YAR068W	487	CATGCTCATCTACC	82	1	2	0	0	0	2
YAR068W	YAR068W	487	CATGTTCCAGCACC	132	2	2	1	0	0	2
YAR069C	YAR069C	295	CATGTGTCGTTGTC	58	1	2	0	0	0	2
YAR069C	YAR069C	295	CATGAGGTAGTAGT	115	2	2	0	0	0	2
YAR070C	YAR070C	301	CATGGTAGAGGCTG	189	1	1	0	0	0	2
YAR071W	PHO11	1405	CATGACAACATGGT	264	1	7	0	0	0	1
YAR071W	PHO11	1405	CATGGTACAAATTG	272	2	7	0	0	0	1
YAR071W	PHO11	1405	CATGGTCGAAAACC	474	3	7	0	0	0	3
YAR071W	PHO11	1405	CATGATACTGCCCA	529	4	7	0	0	0	2
YAR071W	PHO11	1405	CATGGTGTGCATAT	782	5	7	0	0	0	2
YAR071W	PHO11	1405	CATGTTCCATTCAT	1081	6	7	0	0	0	3
YAR071W	PHO11	1405	CATGGAAAACACTT	1092	7	7	2	5	11	2
YAR073W	IMD1	1213	CATGGTCAGAAGAG	327	1	5	0	0	1	3
YAR073W	IMD1	1213	CATGAAGGAAAAGT	417	2	5	0	0	0	2
YAR073W	IMD1	1213	CATGACCAAAAACC	549	3	5	0	0	0	3
YAR073W	IMD1	1213	CATGATCAAATGGA	867	4	5	0	0	0	3
YAR073W	IMD1	1213	CATGTATGGCTGAT	1091	5	5	0	0	0	4
YAR075W	YAR075W	475	CATGCAAAAGACTG	171	1	1	8	4	4	4
YBL001C	ECM15	316	CATGAATACGGTCA	190	1	2	0	0	0	1
YBL001C	ECM15	316	CATGAGAAAGGATA	202	2	2	1	10	8	1
YBL002W	HTB2	397	CATGCCGTCTCCGA	337	1	1	0	0	0	1
YBL003C	HTA2	400	NA	0	0	0	0	0	0	891
YBL004W	UTP20	7483	CATGATTATGTCGA	115	1	25	0	0	0	1
YBL004W	UTP20	7483	CATGATGTTCAAAC	214	2	25	0	0	0	1
YBL004W	UTP20	7483	CATGATAAAAAGAT	247	3	25	0	0	0	1
YBL004W	UTP20	7483	CATGATTTAGGTCC	343	4	25	0	0	0	1
YBL004W	UTP20	7483	CATGTGATCTTTTA	518	5	25	0	0	0	1
YBL004W	UTP20	7483	CATGACGTCAACGC	717	6	25	0	0	0	1
YBL004W	UTP20	7483	CATGAGCGTTCTTT	762	7	25	0	0	0	1
YBL004W	UTP20	7483	CATGAAGCTTTGAC	778	8	25	0	0	0	1
YBL004W	UTP20	7483	CATGTATGGTTATC	1862	9	25	0	0	0	1
YBL004W	UTP20	7483	CATGGACAGAAGTT	2465	10	25	0	0	0	1
YBL004W	UTP20	7483	CATGCCTTATGTCC	2763	11	25	0	0	0	1
YBL004W	UTP20	7483	CATGTCTGAAAATA	3530	12	25	0	0	0	1
YBL004W	UTP20	7483	CATGTTAGAAGTCG	3643	13	25	0	0	0	1
YBL004W	UTP20	7483	CATGAATATGATTT	3949	14	25	0	0	0	1
YBL004W	UTP20	7483	CATGCTCATCAACT	4414	15	25	0	0	0	1
YBL004W	UTP20	7483	CATGAGTTGGAATC	4551	16	25	0	0	0	1
YBL004W	UTP20	7483	CATGTGTTAAGTTA	5062	17	25	0	0	0	1
YBL004W	UTP20	7483	CATGCTTCCAGAAC	6033	18	25	0	0	0	1
YBL004W	UTP20	7483	CATGGTCACAAACC	6078	19	25	0	0	0	1
YBL004W	UTP20	7483	CATGCTTCCAAAGC	6384	20	25	0	0	0	1
YBL004W	UTP20	7483	CATGGTTTCAAAGA	6676	21	25	1	0	0	2
YBL004W	UTP20	7483	CATGTCTCTTGTAT	6710	22	25	0	0	0	1
YBL004W	UTP20	7483	CATGGGTCCGTCAA	6731	23	25	1	0	0	1
YBL004W	UTP20	7483	CATGCGAGATCGAG	7399	24	25	0	0	0	1
YBL004W	UTP20	7483	CATGAAAAGGATGA	7426	25	25	0	0	0	2
YBL005W	PDR3	2932	CATGTGTCAATTGC	41	1	13	0	0	0	1
YBL005W	PDR3	2932	CATGTACCAACTGC	89	2	13	0	0	0	1
YBL005W	PDR3	2932	CATGCTCCTGATAC	328	3	13	0	0	0	1
YBL005W	PDR3	2932	CATGACGAGGTTCT	621	4	13	0	0	0	1
YBL005W	PDR3	2932	CATGATTCATTTTC	1075	5	13	0	0	0	1
YBL005W	PDR3	2932	CATGTTGGACATAA	1266	6	13	0	0	0	1
YBL005W	PDR3	2932	CATGCTCCACTAAG	1379	7	13	0	0	0	1
YBL005W	PDR3	2932	CATGGGATTCATTA	1569	8	13	0	0	0	1
YBL005W	PDR3	2932	CATGGTTCTCCATC	1952	9	13	0	0	0	1
YBL005W	PDR3	2932	CATGAAATATGCGA	2031	10	13	0	0	0	1
YBL005W	PDR3	2932	CATGTTTGGACTTT	2117	11	13	0	0	0	1
YBL005W	PDR3	2932	CATGTTGAAATCCG	2475	12	13	0	0	0	1
YBL005W	PDR3	2932	CATGTAATCTGCGG	2741	13	13	0	0	0	1
YBL005W-A	YBL005W-A	1324	CATGGTAGCGCCTG	40	1	6	3	3	0	61
YBL005W-A	YBL005W-A	1324	CATGCCTCTCCTCA	205	2	6	0	0	0	61
YBL005W-A	YBL005W-A	1324	CATGATGAATACCC	267	3	6	0	0	0	4
YBL005W-A	YBL005W-A	1324	CATGTCAGACCACC	502	4	6	0	0	0	5
YBL005W-A	YBL005W-A	1324	CATGAAAATTCTTT	744	5	6	1	3	1	61
YBL005W-A	YBL005W-A	1324	CATGCCAATTCATT	926	6	6	0	1	0	9
YBL005W-B	YBL005W-B	5269	CATGGTAGCGCCTG	40	1	20	3	3	0	61
YBL005W-B	YBL005W-B	5269	CATGCCTCTCCTCA	205	2	20	0	0	0	61
YBL005W-B	YBL005W-B	5269	CATGATGAATACCC	267	3	20	0	0	0	4
YBL005W-B	YBL005W-B	5269	CATGTCAGACCACC	502	4	20	0	0	0	5
YBL005W-B	YBL005W-B	5269	CATGAAAATTCTTT	744	5	20	1	3	1	61
YBL005W-B	YBL005W-B	5269	CATGCCAATTCATT	926	6	20	0	1	0	9
YBL005W-B	YBL005W-B	5269	CATGCTTTACCAAA	1616	7	20	1	2	2	29
YBL005W-B	YBL005W-B	5269	CATGCCAATGCACA	1810	8	20	19	30	18	30
YBL005W-B	YBL005W-B	5269	CATGCTATACAACC	2270	9	20	0	0	0	41
YBL005W-B	YBL005W-B	5269	CATGGAGTCGCTGA	2302	10	20	1	0	0	31
YBL005W-B	YBL005W-B	5269	CATGCTGGCTTGGC	2464	11	20	1	1	0	31
YBL005W-B	YBL005W-B	5269	CATGACTTTCAATC	2812	12	20	0	0	0	3
YBL005W-B	YBL005W-B	5269	CATGTCCCAATCTA	3090	13	20	0	0	0	30
YBL005W-B	YBL005W-B	5269	CATGAGTCGTCGTA	3109	14	20	0	0	0	4
YBL005W-B	YBL005W-B	5269	CATGGAATACTAAG	3584	15	20	46	37	17	31
YBL005W-B	YBL005W-B	5269	CATGCAATCCAATA	3951	16	20	1	3	1	25
YBL005W-B	YBL005W-B	5269	CATGCGTATTTAAA	4235	17	20	0	0	1	6
YBL005W-B	YBL005W-B	5269	CATGAAATTGGGTA	4440	18	20	0	0	0	5
YBL005W-B	YBL005W-B	5269	CATGAAATGCAAAA	4600	19	20	2	4	5	41
YBL005W-B	YBL005W-B	5269	CATGTACTTCAACC	4931	20	20	0	0	1	1
YBL006C	LDB7	544	CATGCTACCGACAA	115	1	3	0	0	0	1
YBL006C	LDB7	544	CATGGTTACCTAGG	190	2	3	0	0	0	1
YBL006C	LDB7	544	CATGCCTGCGTAGA	526	3	3	0	0	0	1
YBL006W-A	YBL006W-A	151	NA	0	0	0	0	0	0	891
YBL007C	SLA1	3736	CATGAAAATGACGT	277	1	12	0	0	0	2
YBL007C	SLA1	3736	CATGCCTGCAAGAC	588	2	12	0	0	0	1
YBL007C	SLA1	3736	CATGAGTGGTCAAT	862	3	12	0	0	0	1
YBL007C	SLA1	3736	CATGTTCTTGGAAT	912	4	12	0	0	0	2
YBL007C	SLA1	3736	CATGTGAAGAGATC	974	5	12	0	0	0	1
YBL007C	SLA1	3736	CATGAACATTATTG	987	6	12	0	0	0	1
YBL007C	SLA1	3736	CATGGCTGAATCAC	1092	7	12	0	0	0	1
YBL007C	SLA1	3736	CATGATGCCTGACA	2058	8	12	0	0	0	1
YBL007C	SLA1	3736	CATGCAGGATTTAT	2397	9	12	0	0	0	1
YBL007C	SLA1	3736	CATGATGCCTCAAA	3102	10	12	0	0	0	1
YBL007C	SLA1	3736	CATGATTCCCCAGA	3261	11	12	0	0	0	1
YBL007C	SLA1	3736	CATGAATACTTTAA	3396	12	12	1	2	1	3
YBL008W	HIR1	2524	CATGGTTGGCTCAC	20	1	10	0	0	0	1
YBL008W	HIR1	2524	CATGGAACTAGAAT	156	2	10	0	0	0	1
YBL008W	HIR1	2524	CATGAGTAGGCATA	222	3	10	0	0	0	1
YBL008W	HIR1	2524	CATGTGTCAAATTC	248	4	10	0	0	0	1
YBL008W	HIR1	2524	CATGAGAGAGAGCA	364	5	10	0	0	0	1
YBL008W	HIR1	2524	CATGAAGATATTTA	606	6	10	0	0	0	1
YBL008W	HIR1	2524	CATGATGCACCTAC	829	7	10	0	0	1	1
YBL008W	HIR1	2524	CATGGAAAATCTCA	1724	8	10	0	0	0	1
YBL008W	HIR1	2524	CATGGGACTTGCTG	2306	9	10	0	0	0	1
YBL008W	HIR1	2524	CATGGAAACAAGGT	2380	10	10	1	0	1	1
YBL008W-A	YBL008W-A	241	NA	0	0	0	0	0	0	891
YBL009W	YBL009W	2032	CATGGGAAGCCCCG	105	1	5	0	0	0	1
YBL009W	YBL009W	2032	CATGTTCATTCATC	577	2	5	0	0	0	1
YBL009W	YBL009W	2032	CATGATCTACGTGA	1171	3	5	0	0	0	1
YBL009W	YBL009W	2032	CATGAATTGAAATC	1345	4	5	0	0	0	1
YBL009W	YBL009W	2032	CATGCTGCCTCAGC	1770	5	5	0	0	1	1
YBL010C	YBL010C	844	CATGTCATTTATGA	262	1	1	0	2	0	1
YBL011W	SCT1	2281	CATGGCTGTTGTAC	164	1	7	0	0	0	1
YBL011W	SCT1	2281	CATGCTAACCAGTT	268	2	7	0	0	0	1
YBL011W	SCT1	2281	CATGGCCATAGGCG	399	3	7	0	0	0	1
YBL011W	SCT1	2281	CATGGATAAGCATC	825	4	7	0	0	0	1
YBL011W	SCT1	2281	CATGTTCTGATTAT	1043	5	7	0	0	0	1
YBL011W	SCT1	2281	CATGCCAGGTATCA	1350	6	7	0	0	0	1
YBL011W	SCT1	2281	CATGGAATAAAATA	1559	7	7	0	0	0	1
YBL012C	YBL012C	403	CATGTGGCGATGGA	104	1	1	0	1	0	1
YBL013W	FMT1	1207	CATGCAGATATATT	44	1	6	0	0	0	1
YBL013W	FMT1	1207	CATGCGACACCAAG	299	2	6	0	0	0	1
YBL013W	FMT1	1207	CATGGTGCAATTGT	583	3	6	0	0	0	1
YBL013W	FMT1	1207	CATGAGTGTAAAGT	979	4	6	0	0	0	1
YBL013W	FMT1	1207	CATGTTCAAATATG	1032	5	6	0	0	0	1
YBL013W	FMT1	1207	CATGGCGCGCCTGC	1149	6	6	0	0	0	1
YBL014C	RRN6	2686	CATGTGATGTCATG	842	1	7	0	0	0	1
YBL014C	RRN6	2686	CATGGTTAGTAGTT	852	2	7	0	0	0	1
YBL014C	RRN6	2686	CATGGAAAAGAATA	1076	3	7	0	0	0	1
YBL014C	RRN6	2686	CATGGTCAAACATA	1193	4	7	0	0	0	1
YBL014C	RRN6	2686	CATGTATTTTCCCA	1435	5	7	0	0	1	1
YBL014C	RRN6	2686	CATGAAAACAGTCA	1837	6	7	0	0	0	1
YBL014C	RRN6	2686	CATGAAGACGTTCC	2113	7	7	0	0	0	1
YBL015W	ACH1	1582	CATGATCATTAAGA	264	1	13	0	0	0	1
YBL015W	ACH1	1582	CATGTTCCCTCAGG	357	2	13	0	0	0	1
YBL015W	ACH1	1582	CATGCCCGTGAACC	579	3	13	0	0	0	1
YBL015W	ACH1	1582	CATGAGGGACCAGG	696	4	13	0	0	0	1
YBL015W	ACH1	1582	CATGTCCAGGGCTA	735	5	13	0	0	0	1
YBL015W	ACH1	1582	CATGGTAGGCTACC	790	6	13	0	0	0	1
YBL015W	ACH1	1582	CATGAATACCCCAG	1101	7	13	0	0	0	1
YBL015W	ACH1	1582	CATGCATGCCCCCT	1224	8	13	0	0	0	1
YBL015W	ACH1	1582	CATGCCCCCTCTGC	1228	9	13	0	0	0	1
YBL015W	ACH1	1582	CATGTAGATCAAAC	1297	10	13	0	0	0	1
YBL015W	ACH1	1582	CATGACCTGGACAT	1315	11	13	0	0	0	1
YBL015W	ACH1	1582	CATGAACCACACAT	1486	12	13	0	0	0	1
YBL015W	ACH1	1582	CATGCTAAAGAATG	1497	13	13	2	0	2	1
YBL016W	FUS3	1063	CATGGTTCGAACGT	385	1	4	0	0	0	1
YBL016W	FUS3	1063	CATGACCGAGTATG	534	2	4	0	0	0	1
YBL016W	FUS3	1063	CATGGACGTGTGGT	609	3	4	0	0	0	1
YBL016W	FUS3	1063	CATGTACCCTGCCG	792	4	4	1	2	2	1
YBL017C	PEP1	4741	CATGGGAAAAAGTT	194	1	24	0	0	0	2
YBL017C	PEP1	4741	CATGACAGAGCCGT	259	2	24	0	0	0	1
YBL017C	PEP1	4741	CATGGGAGCGTATA	326	3	24	1	0	1	1
YBL017C	PEP1	4741	CATGGTTGTCTTAA	837	4	24	0	0	0	1
YBL017C	PEP1	4741	CATGGATGTGTGGG	882	5	24	0	0	0	1
YBL017C	PEP1	4741	CATGCCTACTCAGT	930	6	24	0	0	0	1
YBL017C	PEP1	4741	CATGAGTAGGGAAA	1002	7	24	0	0	0	1
YBL017C	PEP1	4741	CATGGACCGCAAAT	1097	8	24	0	0	0	1
YBL017C	PEP1	4741	CATGGACAATGTTA	1268	9	24	0	0	0	1
YBL017C	PEP1	4741	CATGGAAACTCGCC	1484	10	24	0	0	1	1
YBL017C	PEP1	4741	CATGCGAAGAAAAT	1793	11	24	0	0	0	1
YBL017C	PEP1	4741	CATGATCAATTCAA	2265	12	24	0	0	0	2
YBL017C	PEP1	4741	CATGATGGTGGACA	2299	13	24	0	0	0	1
YBL017C	PEP1	4741	CATGATAGGGGATA	2425	14	24	0	0	0	2
YBL017C	PEP1	4741	CATGCGGTAGCATA	2569	15	24	0	0	0	1
YBL017C	PEP1	4741	CATGAGAACAACGA	2830	16	24	0	0	0	1
YBL017C	PEP1	4741	CATGCCGTTAATAG	3055	17	24	0	0	0	4
YBL017C	PEP1	4741	CATGGCTATACTGA	3307	18	24	0	0	0	1
YBL017C	PEP1	4741	CATGGAAAGATTAT	3575	19	24	0	0	0	4
YBL017C	PEP1	4741	CATGCTTGCCCAGG	4126	20	24	0	0	0	1
YBL017C	PEP1	4741	CATGGTTTGTATAT	4232	21	24	0	0	0	1
YBL017C	PEP1	4741	CATGCTATCTCCAA	4423	22	24	0	0	0	1
YBL017C	PEP1	4741	CATGATCAATTTTT	4489	23	24	0	0	0	1
YBL017C	PEP1	4741	CATGGATCAGGGTA	4563	24	24	2	0	2	1
YBL018C	POP8	403	CATGCTATTGATCA	79	1	4	0	0	0	1
YBL018C	POP8	403	CATGGAGGCAATGG	98	2	4	0	0	0	1
YBL018C	POP8	403	CATGTTGACGATAA	175	3	4	0	0	0	1
YBL018C	POP8	403	CATGCGGATAAAGA	211	4	4	0	0	0	1
YBL019W	APN2	1564	CATGCATTACAAGT	319	1	6	0	0	0	1
YBL019W	APN2	1564	CATGTGGAATAGTT	515	2	6	0	0	0	1
YBL019W	APN2	1564	CATGGGTGGAACAA	738	3	6	0	0	0	1
YBL019W	APN2	1564	CATGAATACCAAAA	1248	4	6	0	0	0	1
YBL019W	APN2	1564	CATGGGGAGGAATC	1432	5	6	0	0	0	1
YBL019W	APN2	1564	CATGCTGAAAACAT	1446	6	6	0	1	0	2
YBL020W	RFT1	1726	CATGATGGGCCAAC	78	1	3	0	0	0	1
YBL020W	RFT1	1726	CATGTTACTACTGG	713	2	3	0	0	0	1
YBL020W	RFT1	1726	CATGGTGTTGAGAA	1434	3	3	2	0	0	1
YBL021C	HAP3	436	CATGTTAGCACAAG	22	1	3	0	0	0	1
YBL021C	HAP3	436	CATGAAGAATACTC	150	2	3	0	0	0	1
YBL021C	HAP3	436	CATGCAGGAGTGTG	204	3	3	0	0	0	1
YBL022C	PIM1	3403	CATGGCAAGAGTTC	176	1	6	0	0	0	1
YBL022C	PIM1	3403	CATGGAACACTTTG	216	2	6	0	0	0	1
YBL022C	PIM1	3403	CATGGCTACAAACA	261	3	6	0	0	0	2
YBL022C	PIM1	3403	CATGTTGAAGAACT	675	4	6	0	0	0	1
YBL022C	PIM1	3403	CATGGGGAAAACAT	1733	5	6	0	0	0	1
YBL022C	PIM1	3403	CATGTTGATATGAC	2392	6	6	0	0	0	1
YBL023C	MCM2	2608	CATGGACATTGACC	513	1	3	0	0	0	1
YBL023C	MCM2	2608	CATGAGGCTATGGA	1861	2	3	0	0	0	1
YBL023C	MCM2	2608	CATGTAAGATCTCA	2107	3	3	0	0	0	1
YBL024W	NCL1	2056	CATGTCAAGCTCCA	173	1	9	0	0	0	1
YBL024W	NCL1	2056	CATGCCGGTGAGGT	223	2	9	0	0	0	1
YBL024W	NCL1	2056	CATGACGCCCAATT	682	3	9	0	0	0	1
YBL024W	NCL1	2056	CATGGCAACTCAAA	715	4	9	0	0	0	1
YBL024W	NCL1	2056	CATGTTCTGGTGAT	776	5	9	0	0	0	1
YBL024W	NCL1	2056	CATGAGGAAAAATG	795	6	9	0	0	0	2
YBL024W	NCL1	2056	CATGCTGTTCAGCT	853	7	9	0	0	0	1
YBL024W	NCL1	2056	CATGGAGAATCCAA	1613	8	9	0	0	0	1
YBL024W	NCL1	2056	CATGAGCTATTATA	1906	9	9	0	1	1	1
YBL025W	RRN10	439	CATGTAGTGAGCGC	55	1	3	0	0	0	1
YBL025W	RRN10	439	CATGCGAATTCATA	383	2	3	0	0	0	1
YBL025W	RRN10	439	CATGCGCCAGGTAA	418	3	3	0	0	0	1
YBL026W	LSM2	289	CATGCACAGATGAA	131	1	2	0	0	0	1
YBL026W	LSM2	289	CATGGTAGATACGA	225	2	2	0	0	0	1
YBL027W	RPL19B	571	CATGCTCAATCCAA	196	1	1	42	50	97	1
YBL028C	YBL028C	322	CATGGATGTCGACG	174	1	1	3	0	9	1
YBL029C-A	YBL029C-A	286	NA	0	0	0	0	0	0	891
YBL029W	YBL029W	1132	CATGGGGAAGCAAT	508	1	3	0	0	0	1
YBL029W	YBL029W	1132	CATGATTCCTACAC	751	2	3	0	0	0	1
YBL029W	YBL029W	1132	CATGATGCAGAGTA	1065	3	3	0	2	0	1
YBL030C	PET9	958	CATGTTTGGTTTCA	339	1	2	2	0	0	1
YBL030C	PET9	958	CATGTTCTTACCCA	728	2	2	1	3	6	1
YBL031W	SHE1	1018	CATGCAATCCCACA	370	1	1	0	0	0	1
YBL032W	HEK2	1147	CATGCTTTTGAAGA	972	1	2	0	1	0	1
YBL032W	HEK2	1147	CATGATAACAAAGA	1120	2	2	0	0	0	1
YBL033C	RIB1	1039	CATGGGACGCCCAT	398	1	4	0	0	0	1
YBL033C	RIB1	1039	CATGGAGCGCCCGT	461	2	4	0	0	0	1
YBL033C	RIB1	1039	CATGGTGTTATCGT	562	3	4	0	0	0	1
YBL033C	RIB1	1039	CATGCGCCTTACCT	793	4	4	0	0	0	1
YBL034C	STU1	4543	CATGTAAAAAAGGA	142	1	16	0	0	0	1
YBL034C	STU1	4543	CATGCAGTCTCCAG	291	2	16	0	0	0	1
YBL034C	STU1	4543	CATGCTGTCTTTCA	588	3	16	0	0	0	1
YBL034C	STU1	4543	CATGGTTCACAAGA	805	4	16	0	0	0	1
YBL034C	STU1	4543	CATGACAGTATGAA	1999	5	16	0	0	0	1
YBL034C	STU1	4543	CATGATTATGAAAA	2403	6	16	0	0	0	1
YBL034C	STU1	4543	CATGATAACACTCT	2746	7	16	0	0	0	1
YBL034C	STU1	4543	CATGCCTAAAATAT	2781	8	16	0	0	0	1
YBL034C	STU1	4543	CATGTTATTTCAAT	2837	9	16	0	0	0	1
YBL034C	STU1	4543	CATGAACTTGAAAA	2941	10	16	0	0	0	1
YBL034C	STU1	4543	CATGGAAATGACAA	3090	11	16	0	0	0	1
YBL034C	STU1	4543	CATGATGATAATGA	3199	12	16	0	0	0	1
YBL034C	STU1	4543	CATGGATAATTTCC	3654	13	16	0	0	0	1
YBL034C	STU1	4543	CATGTCAAAGGCAA	3762	14	16	0	0	0	1
YBL034C	STU1	4543	CATGTTGGTTACTG	4218	15	16	0	0	0	1
YBL034C	STU1	4543	CATGTTCATCGCCT	4518	16	16	0	0	2	1
YBL035C	POL12	2119	CATGCATTGTCCGT	91	1	4	0	0	0	1
YBL035C	POL12	2119	CATGGTCCCTTTTC	358	2	4	0	0	0	1
YBL035C	POL12	2119	CATGGCAGAAGATG	465	3	4	0	0	0	2
YBL035C	POL12	2119	CATGGCTAATCCTT	1551	4	4	0	0	0	1
YBL036C	YBL036C	775	CATGTTAATGAAAA	100	1	5	0	0	0	1
YBL036C	YBL036C	775	CATGGTGTGAGGGA	184	2	5	0	0	0	1
YBL036C	YBL036C	775	CATGAGGATCAAAA	439	3	5	0	0	0	2
YBL036C	YBL036C	775	CATGGAACGTCTCT	554	4	5	0	0	0	1
YBL036C	YBL036C	775	CATGAAGATAGCAA	568	5	5	0	0	4	1
YBL037W	APL3	3079	CATGGAACGTATCG	1059	1	6	0	0	0	1
YBL037W	APL3	3079	CATGTGAACGGTTG	1622	2	6	0	0	0	1
YBL037W	APL3	3079	CATGGTTCCCATGC	2145	3	6	0	0	0	1
YBL037W	APL3	3079	CATGCCCCCACCAT	2154	4	6	0	0	0	1
YBL037W	APL3	3079	CATGACTACAACAC	2658	5	6	0	0	0	1
YBL037W	APL3	3079	CATGCATTTGAATT	2697	6	6	0	0	0	1
YBL038W	MRPL16	700	CATGAATATGCCCC	115	1	2	0	0	0	1
YBL038W	MRPL16	700	CATGAAAAAGTCGC	469	2	2	1	0	0	1
YBL039C	URA7	1741	CATGGTGAATGTTT	163	1	11	0	0	0	1
YBL039C	URA7	1741	CATGTTTTGTCATG	687	2	11	0	0	0	1
YBL039C	URA7	1741	CATGTGGGGCCTGA	697	3	11	0	0	0	1
YBL039C	URA7	1741	CATGGAAACAGTGA	900	4	11	0	0	0	1
YBL039C	URA7	1741	CATGAAGTGTCGTC	990	5	11	0	0	0	1
YBL039C	URA7	1741	CATGAAGCATGGAA	1078	6	11	0	0	0	1
YBL039C	URA7	1741	CATGGAACATGGTC	1085	7	11	0	0	0	1
YBL039C	URA7	1741	CATGGTCAGTACCG	1092	8	11	0	0	0	1
YBL039C	URA7	1741	CATGCCTGAAATTG	1326	9	11	0	0	0	1
YBL039C	URA7	1741	CATGGGGGGCTCAA	1350	10	11	0	0	0	1
YBL039C	URA7	1741	CATGAAAGACACCG	1450	11	11	1	2	0	1
YBL039C-A	YBL039C-A	85	NA	0	0	0	0	0	0	891
YBL039W-B	YBL039W-B	181	CATGTCATCACCTA	123	1	1	0	1	0	1
YBL040C	ERD2	661	CATGATACCTTTAA	286	1	4	0	0	0	1
YBL040C	ERD2	661	CATGGAGTTTTTCT	374	2	4	0	0	0	1
YBL040C	ERD2	661	CATGCTATCTAAGG	426	3	4	0	0	0	1
YBL040C	ERD2	661	CATGGGATTATACA	480	4	4	3	6	6	1
YBL041W	PRE7	727	CATGTCGGCGAATG	210	1	2	0	1	0	1
YBL041W	PRE7	727	CATGCCATTTTTGG	495	2	2	4	9	8	1
YBL042C	FUI1	1921	CATGGAAGCAGTAC	383	1	9	0	0	0	1
YBL042C	FUI1	1921	CATGGCAAATCTCA	434	2	9	0	0	0	1
YBL042C	FUI1	1921	CATGGCATGTGTCT	639	3	9	0	0	0	1
YBL042C	FUI1	1921	CATGTGTCTGGAAT	644	4	9	0	0	0	1
YBL042C	FUI1	1921	CATGTGCTTCATGG	780	5	9	0	0	0	1
YBL042C	FUI1	1921	CATGGTCTTCTGGG	789	6	9	0	0	0	1
YBL042C	FUI1	1921	CATGTTTACCGTTC	806	7	9	0	0	0	1
YBL042C	FUI1	1921	CATGGTCTGTCATT	986	8	9	0	0	0	1
YBL042C	FUI1	1921	CATGTACAATAAAT	1578	9	9	0	0	0	1
YBL043W	ECM13	775	CATGTACTTTAGTT	459	1	1	0	0	0	1
YBL044W	YBL044W	370	CATGCAGTAACGCA	140	1	2	0	0	0	1
YBL044W	YBL044W	370	CATGGTCAGCTTGC	243	2	2	0	0	0	1
YBL045C	COR1	1375	CATGAGGATTTAGT	646	1	5	0	0	0	1
YBL045C	COR1	1375	CATGATTGACGACC	1014	2	5	0	0	0	1
YBL045C	COR1	1375	CATGAGAATCAGAA	1335	3	5	0	0	0	1
YBL045C	COR1	1375	CATGTCCATGATGA	1353	4	5	0	0	0	1
YBL045C	COR1	1375	CATGATGAGATGGT	1359	5	5	0	0	0	1
YBL046W	YBL046W	1327	CATGGTAACTAGCA	390	1	7	0	0	0	1
YBL046W	YBL046W	1327	CATGGTGGAAGAAT	690	2	7	0	0	0	1
YBL046W	YBL046W	1327	CATGGGCAGCACAG	867	3	7	0	0	0	1
YBL046W	YBL046W	1327	CATGGATCTCACGA	1026	4	7	0	0	0	1
YBL046W	YBL046W	1327	CATGGACGGCAGTA	1116	5	7	0	0	0	1
YBL046W	YBL046W	1327	CATGAAAACCATGA	1171	6	7	0	0	0	2
YBL046W	YBL046W	1327	CATGAGGGTAGAAG	1180	7	7	0	0	1	1
YBL047C	EDE1	4147	CATGTATTTGATCC	585	1	8	0	0	0	1
YBL047C	EDE1	4147	CATGCTGGTTCGCT	874	2	8	0	0	0	1
YBL047C	EDE1	4147	CATGTTCTTAATTC	1014	3	8	0	0	0	1
YBL047C	EDE1	4147	CATGCTTCAAGTCC	1570	4	8	0	0	0	1
YBL047C	EDE1	4147	CATGCCAGCAGGCG	1641	5	8	1	0	0	1
YBL047C	EDE1	4147	CATGACCAAAATGT	1963	6	8	0	2	0	2
YBL047C	EDE1	4147	CATGCCGCTGAGTC	2071	7	8	1	0	0	1
YBL047C	EDE1	4147	CATGGGATTTACTG	4053	8	8	3	1	1	1
YBL048W	YBL048W	313	NA	303	0	0	0	0	0	891
YBL049W	MOH1	418	NA	0	0	0	0	0	0	891
YBL050W	SEC17	880	CATGAAATTGTTTA	63	1	3	0	0	0	1
YBL050W	SEC17	880	CATGACTATGCAAA	394	2	3	0	0	0	1
YBL050W	SEC17	880	CATGGGCAATAGAT	564	3	3	1	4	6	1
YBL051C	PIN4	2008	CATGATGAACAGTC	678	1	7	0	0	0	1
YBL051C	PIN4	2008	CATGGGTATATCCG	984	2	7	0	0	0	1
YBL051C	PIN4	2008	CATGCTAATTTACA	1096	3	7	0	0	0	1
YBL051C	PIN4	2008	CATGAATAGGTCAC	1179	4	7	0	0	0	1
YBL051C	PIN4	2008	CATGCAGCAGCTGC	1219	5	7	0	0	0	1
YBL051C	PIN4	2008	CATGCAACCAACAC	1377	6	7	0	0	0	1
YBL051C	PIN4	2008	CATGTTGTCCGCAC	1860	7	7	2	3	4	1
YBL052C	SAS3	2497	CATGGGATCTAGCA	494	1	5	0	0	0	1
YBL052C	SAS3	2497	CATGGAGTACCCAT	516	2	5	0	0	0	1
YBL052C	SAS3	2497	CATGTAAACAATAT	1921	3	5	0	0	0	1
YBL052C	SAS3	2497	CATGATCGCAAAGG	2071	4	5	0	0	0	1
YBL052C	SAS3	2497	CATGCAGCTAGGAG	2167	5	5	0	0	0	2
YBL053W	YBL053W	376	CATGTATATGCTTA	7	1	1	0	0	0	1
YBL054W	YBL054W	1579	CATGTTAGTGCCAA	43	1	6	0	0	0	1
YBL054W	YBL054W	1579	CATGGTTTCTCAAT	61	2	6	0	0	0	1
YBL054W	YBL054W	1579	CATGGACAGAAAAC	573	3	6	1	0	0	2
YBL054W	YBL054W	1579	CATGAGCCACAACA	622	4	6	0	0	0	1
YBL054W	YBL054W	1579	CATGATGCATTCAA	930	5	6	0	0	0	2
YBL054W	YBL054W	1579	CATGATAATCCAAA	1468	6	6	0	0	0	1
YBL055C	YBL055C	1258	CATGACATCAACTG	78	1	7	0	0	0	1
YBL055C	YBL055C	1258	CATGTTGCGTTAAC	344	2	7	0	0	0	1
YBL055C	YBL055C	1258	CATGGATGAAGCAT	414	3	7	0	0	0	1
YBL055C	YBL055C	1258	CATGATACAAGTTT	526	4	7	0	1	0	1
YBL055C	YBL055C	1258	CATGTGACGATTTT	689	5	7	0	0	0	1
YBL055C	YBL055C	1258	CATGCATCTTTCCA	1009	6	7	0	0	0	1
YBL055C	YBL055C	1258	CATGGTCAAGGGCC	1125	7	7	1	2	2	1
YBL056W	PTC3	1408	CATGCAAGGCTGGC	84	1	9	0	0	0	1
YBL056W	PTC3	1408	CATGGAAGATGCCC	105	2	9	0	0	0	1
YBL056W	PTC3	1408	CATGGTGGTTCTTC	190	3	9	1	0	0	1
YBL056W	PTC3	1408	CATGAGCAAGTCGT	616	4	9	0	0	0	1
YBL056W	PTC3	1408	CATGTGTTCCTGAT	632	5	9	0	0	0	1
YBL056W	PTC3	1408	CATGTGATGGTATT	695	6	9	0	0	0	1
YBL056W	PTC3	1408	CATGATTTTTCGGA	985	7	9	0	0	0	1
YBL056W	PTC3	1408	CATGGAAATTGATG	1074	8	9	0	1	0	2
YBL056W	PTC3	1408	CATGGTGCTTCTTT	1249	9	9	0	2	1	1
YBL057C	PTH2	646	CATGACAAAGGGCA	315	1	3	0	0	0	1
YBL057C	PTH2	646	CATGTTTTAGACAT	362	2	3	0	0	0	1
YBL057C	PTH2	646	CATGATGCTGGTAG	535	3	3	1	0	6	1
YBL058W	SHP1	1273	CATGGCATTGACCA	36	1	4	0	0	0	1
YBL058W	SHP1	1273	CATGAAATGGGTGC	580	2	4	1	2	0	1
YBL058W	SHP1	1273	CATGCCGGACAATG	1014	3	4	1	0	0	1
YBL058W	SHP1	1273	CATGTGACATCAAA	1129	4	4	0	0	0	1
YBL059C-A	YBL059C-A	331	NA	0	0	0	0	0	0	891
YBL059W	YBL059W	583	CATGTAGAATTGCC	248	1	5	0	0	0	1
YBL059W	YBL059W	583	CATGAAGAAAATGA	261	2	5	0	0	0	2
YBL059W	YBL059W	583	CATGACACTAGGTA	384	3	5	0	0	0	1
YBL059W	YBL059W	583	CATGTTGGAGCTGG	422	4	5	0	0	0	1
YBL059W	YBL059W	583	CATGCCTCTGGATA	507	5	5	0	1	1	1
YBL060W	YBL060W	2065	CATGGTAGTAAGTC	97	1	10	0	0	0	1
YBL060W	YBL060W	2065	CATGAAAAATATGC	123	2	10	0	0	0	1
YBL060W	YBL060W	2065	CATGTGTGATATTT	159	3	10	0	0	0	1
YBL060W	YBL060W	2065	CATGTCATATAGTC	572	4	10	0	0	0	1
YBL060W	YBL060W	2065	CATGGTTGCATTTA	660	5	10	1	0	0	1
YBL060W	YBL060W	2065	CATGGATGCACTCT	1008	6	10	0	0	0	1
YBL060W	YBL060W	2065	CATGGACGATTTAA	1077	7	10	0	0	0	1
YBL060W	YBL060W	2065	CATGTCGTGCAAGA	1447	8	10	0	0	0	1
YBL060W	YBL060W	2065	CATGAATAATTGGA	1959	9	10	0	0	0	1
YBL060W	YBL060W	2065	CATGGGTTCTGTTC	2043	10	10	0	1	0	1
YBL061C	SKT5	2092	CATGTACCTGTTGA	459	1	10	0	0	0	1
YBL061C	SKT5	2092	CATGGTCATATAGA	910	2	10	0	0	0	1
YBL061C	SKT5	2092	CATGAAGGGTTCTT	1189	3	10	0	0	0	1
YBL061C	SKT5	2092	CATGTTCCTTCAGC	1267	4	10	0	0	0	1
YBL061C	SKT5	2092	CATGGTACTTACTG	1406	5	10	0	0	0	1
YBL061C	SKT5	2092	CATGGCAAGGGCTG	1531	6	10	0	0	0	1
YBL061C	SKT5	2092	CATGGAATACGCAT	1554	7	10	0	0	0	1
YBL061C	SKT5	2092	CATGGAAATGGTAC	1565	8	10	0	0	1	1
YBL061C	SKT5	2092	CATGAATTCAAACA	1824	9	10	0	0	0	1
YBL061C	SKT5	2092	CATGATTCGTAAAG	1980	10	10	0	1	1	1
YBL062W	YBL062W	382	CATGTTTGAACTGC	117	1	2	0	0	0	1
YBL062W	YBL062W	382	CATGTTAATTTGCA	273	2	2	0	0	0	1
YBL063W	KIP1	3337	CATGCTCCATCTCC	70	1	12	0	0	0	1
YBL063W	KIP1	3337	CATGTATATGTAAG	160	2	12	0	0	0	1
YBL063W	KIP1	3337	CATGCAGGTATCAT	514	3	12	0	0	0	1
YBL063W	KIP1	3337	CATGGTCAAGGGGA	723	4	12	0	0	0	1
YBL063W	KIP1	3337	CATGGACAAAACAA	898	5	12	0	0	0	1
YBL063W	KIP1	3337	CATGCATTATCGCA	1142	6	12	0	0	0	1
YBL063W	KIP1	3337	CATGGAAGAGACTG	1179	7	12	0	0	0	1
YBL063W	KIP1	3337	CATGTCTCAAAGAC	1271	8	12	0	0	0	1
YBL063W	KIP1	3337	CATGCAATTAAAAA	1668	9	12	0	0	1	1
YBL063W	KIP1	3337	CATGGACATATCCT	2508	10	12	0	0	0	1
YBL063W	KIP1	3337	CATGTCATTAATAG	2688	11	12	0	0	0	1
YBL063W	KIP1	3337	CATGAGCATACAAG	2935	12	12	0	0	1	1
YBL064C	PRX1	787	CATGGACCCTTCCT	41	1	1	3	3	1	1
YBL065W	YBL065W	346	CATGGTGAGATATT	24	1	4	0	0	0	1
YBL065W	YBL065W	346	CATGTGAGCAGAAC	97	2	4	0	0	0	1
YBL065W	YBL065W	346	CATGACGAGAATGC	151	3	4	0	0	0	1
YBL065W	YBL065W	346	CATGCATTTTCATA	234	4	4	0	0	0	1
YBL066C	SEF1	3448	CATGAAAAGACAAC	54	1	12	0	0	0	2
YBL066C	SEF1	3448	CATGATGACAGTCA	127	2	12	0	0	0	1
YBL066C	SEF1	3448	CATGTACACATTGT	167	3	12	0	0	0	1
YBL066C	SEF1	3448	CATGGGCAATAGCC	399	4	12	0	1	1	1
YBL066C	SEF1	3448	CATGACGTTGCGCG	630	5	12	0	0	0	1
YBL066C	SEF1	3448	CATGCAAATGTAGA	988	6	12	0	0	0	1
YBL066C	SEF1	3448	CATGTCTGTCTGAT	1166	7	12	0	0	0	1
YBL066C	SEF1	3448	CATGCATCCAGAAG	2241	8	12	0	0	0	1
YBL066C	SEF1	3448	CATGCTCGGGGAAA	2667	9	12	0	0	0	1
YBL066C	SEF1	3448	CATGAAAAGATCAG	2892	10	12	0	0	0	1
YBL066C	SEF1	3448	CATGAATTATAATA	3042	11	12	0	0	0	1
YBL066C	SEF1	3448	CATGGAACAAGGTT	3429	12	12	0	0	0	1
YBL067C	UBP13	2245	CATGTTACTGTAAC	443	1	3	1	0	0	1
YBL067C	UBP13	2245	CATGTACAAGACAA	751	2	3	0	0	1	3
YBL067C	UBP13	2245	CATGAAAAGTTTGG	1876	3	3	2	1	1	1
YBL068W	PRS4	985	CATGCTTGCCAAAT	259	1	6	0	0	0	1
YBL068W	PRS4	985	CATGTCATCACAAT	403	2	6	0	0	0	1
YBL068W	PRS4	985	CATGCCTCCCAAAT	424	3	6	0	0	0	1
YBL068W	PRS4	985	CATGTTTATTAGTT	680	4	6	0	0	0	1
YBL068W	PRS4	985	CATGGTGCCAAAGA	751	5	6	0	0	0	1
YBL068W	PRS4	985	CATGCTCCAGTATA	970	6	6	0	0	0	1
YBL068W-A	YBL068W-A	238	CATGAACGTCGAAA	216	1	1	0	0	0	2
YBL069W	AST1	1291	CATGTAAAGTTCAT	130	1	4	0	0	0	1
YBL069W	AST1	1291	CATGGATTTTTCTT	183	2	4	0	1	0	1
YBL069W	AST1	1291	CATGGGATAACCCA	1022	3	4	0	0	0	1
YBL069W	AST1	1291	CATGAACGTCGAAA	1269	4	4	0	0	0	2
YBL070C	YBL070C	322	CATGTCTTAAAGGT	53	1	1	0	0	0	1
YBL071C	YBL071C	310	CATGGAGGAAAAAG	22	1	2	0	0	0	1
YBL071C	YBL071C	310	CATGTATAAAATAA	90	2	2	0	0	0	1
YBL071C-B	YBL071C-B	100	NA	0	0	0	0	0	0	891
YBL071W-A	KTI11	250	CATGTTTGAGGGCG	111	1	1	0	0	0	1
YBL072C	RPS8A	604	NA	0	0	0	0	0	0	891
YBL073W	YBL073W	313	CATGAACGTGTCCA	18	1	2	0	0	0	1
YBL073W	YBL073W	313	CATGTCCCAGCGAT	176	2	2	0	0	0	1
YBL074C	AAR2	1069	CATGTCATTCATTT	124	1	6	0	0	0	1
YBL074C	AAR2	1069	CATGCAGATAATTC	142	2	6	0	0	0	1
YBL074C	AAR2	1069	CATGAGGTATGGCT	159	3	6	0	0	0	1
YBL074C	AAR2	1069	CATGAAATGGAGGA	577	4	6	0	0	0	1
YBL074C	AAR2	1069	CATGTTTTTTGGTA	693	5	6	0	0	0	1
YBL074C	AAR2	1069	CATGCTATGATCGA	730	6	6	0	0	0	1
YBL075C	SSA3	1951	CATGGTTTTAAGCA	357	1	2	1	0	0	1
YBL075C	SSA3	1951	CATGCCCAACTCGG	1884	2	2	1	0	0	1
YBL076C	ILS1	3220	CATGACAGGCCACC	216	1	10	0	0	0	1
YBL076C	ILS1	3220	CATGGTGGGCTTTC	473	2	10	0	0	0	1
YBL076C	ILS1	3220	CATGAAAAAGGTCA	496	3	10	0	0	0	1
YBL076C	ILS1	3220	CATGGACTACGACT	662	4	10	0	0	0	1
YBL076C	ILS1	3220	CATGGACTTTACCT	677	5	10	0	0	0	1
YBL076C	ILS1	3220	CATGAAACAGCTTT	904	6	10	1	1	1	1
YBL076C	ILS1	3220	CATGGTGGAACTCC	1970	7	10	0	0	0	1
YBL076C	ILS1	3220	CATGGACAGATGGA	2073	8	10	0	0	0	1
YBL076C	ILS1	3220	CATGGCTCCATTCA	2304	9	10	0	0	1	1
YBL076C	ILS1	3220	CATGGATACAAATA	2919	10	10	0	0	1	1
YBL077W	YBL077W	433	CATGACTCTAACTT	58	1	1	0	0	1	1
YBL078C	ATG8	355	NA	0	0	0	0	0	0	891
YBL079W	NUP170	4510	CATGAGGGCAAGCG	198	1	14	0	0	0	1
YBL079W	NUP170	4510	CATGAATGAGCACA	255	2	14	0	0	0	1
YBL079W	NUP170	4510	CATGAATTTTCCAC	484	3	14	0	0	0	1
YBL079W	NUP170	4510	CATGTTTGCTATTT	723	4	14	0	0	0	1
YBL079W	NUP170	4510	CATGAAAGATCGGG	826	5	14	0	0	0	1
YBL079W	NUP170	4510	CATGTTATCGCAGA	978	6	14	0	0	0	1
YBL079W	NUP170	4510	CATGTCAATTGAGC	1170	7	14	0	0	0	1
YBL079W	NUP170	4510	CATGGGCAGATTTA	1353	8	14	0	0	0	1
YBL079W	NUP170	4510	CATGTCTTCATGAC	2362	9	14	0	0	0	1
YBL079W	NUP170	4510	CATGACTTTTACAG	2370	10	14	0	0	0	1
YBL079W	NUP170	4510	CATGCTTTCATTTC	2401	11	14	0	0	0	2
YBL079W	NUP170	4510	CATGTGAAGTTGCT	3794	12	14	0	0	0	1
YBL079W	NUP170	4510	CATGAAATTGCCCT	3952	13	14	0	0	0	1
YBL079W	NUP170	4510	CATGAAGTAATTAT	3997	14	14	0	0	0	1
YBL080C	PET112	1627	CATGAAACTATCCT	258	1	7	0	0	1	1
YBL080C	PET112	1627	CATGCGAGTGGACG	672	2	7	0	0	0	1
YBL080C	PET112	1627	CATGCCTGATCCAG	900	3	7	0	0	0	1
YBL080C	PET112	1627	CATGAGGCGTTGAG	1081	4	7	0	0	0	2
YBL080C	PET112	1627	CATGAATTCTTGGG	1180	5	7	0	0	0	1
YBL080C	PET112	1627	CATGAAGAGGTTAT	1279	6	7	0	0	0	1
YBL080C	PET112	1627	CATGCGATTAATCA	1408	7	7	0	0	1	2
