# Supplementary material for: Modeling SAGE tag formation and its effects on data interpretation within a Bayesian framework
Source: BMC Bioinformatics. 2007 Oct 18;8:403. doi: 10.1186/1471-2105-8-403 (PMC2217564; doi:10.1186/1471-2105-8-403)
Supplement: Additional file 10 — Computer code. Tar archive of PERL scripts, R routines, and Mathematica routines used in this work. All code is released under GPL V2 and without warranty. [file 1471-2105-8-403-S10.gz › Code/est.cutting.efficency/output/cutting.efficiency.p.cds.L.tsv]

logPr	p
-101.955301890942	0.45
-101.945149367073	0.4505
-101.935086891443	0.451
-101.925114536471	0.4515
-101.915232374927	0.452
-101.905440479931	0.4525
-101.895738924957	0.453
-101.886127783829	0.4535
-101.876607130730	0.454
-101.867177040194	0.4545
-101.857837587115	0.455
-101.848588846743	0.4555
-101.839430894687	0.456
-101.830363806915	0.4565
-101.821387659757	0.457
-101.812502529905	0.4575
-101.803708494413	0.458
-101.795005630700	0.4585
-101.786394016549	0.459
-101.777873730110	0.4595
-101.769444849902	0.46
-101.761107454811	0.4605
-101.752861624092	0.461
-101.744707437372	0.4615
-101.736644974650	0.462
-101.728674316298	0.4625
-101.720795543062	0.463
-101.713008736063	0.4635
-101.705313976799	0.464
-101.697711347147	0.4645
-101.690200929361	0.465
-101.682782806075	0.4655
-101.675457060306	0.466
-101.668223775453	0.4665
-101.661083035298	0.467
-101.654034924007	0.4675
-101.647079526134	0.468
-101.640216926620	0.4685
-101.633447210792	0.469
-101.626770464371	0.4695
-101.620186773465	0.47
-101.613696224577	0.4705
-101.607298904601	0.471
-101.600994900828	0.4715
-101.594784300942	0.472
-101.588667193028	0.4725
-101.582643665567	0.473
-101.57671380744	0.4735
-101.570877707929	0.474
-101.565135456719	0.4745
-101.559487143898	0.475
-101.553932859958	0.4755
-101.548472695800	0.476
-101.543106742731	0.4765
-101.537835092464	0.477
-101.532657837128	0.4775
-101.527575069257	0.478
-101.522586881804	0.4785
-101.517693368132	0.479
-101.51289462202	0.4795
-101.508190737666	0.48
-101.503581809684	0.4805
-101.499067933110	0.481
-101.494649203398	0.4815
-101.490325716426	0.482
-101.486097568496	0.4825
-101.481964856336	0.483
-101.477927677099	0.4835
-101.473986128365	0.484
-101.470140308147	0.4845
-101.466390314885	0.485
-101.462736247454	0.4855
-101.459178205163	0.486
-101.455716287752	0.4865
-101.452350595404	0.487
-101.449081228734	0.4875
-101.445908288800	0.488
-101.442831877102	0.4885
-101.439852095579	0.489
-101.436969046616	0.4895
-101.434182833044	0.49
-101.431493558141	0.4905
-101.428901325632	0.491
-101.426406239695	0.4915
-101.424008404955	0.492
-101.421707926495	0.4925
-101.419504909850	0.493
-101.417399461012	0.4935
-101.41539168643	0.494
-101.413481693014	0.4945
-101.411669588134	0.495
-101.409955479622	0.4955
-101.408339475776	0.496
-101.406821685357	0.4965
-101.405402217596	0.497
-101.404081182192	0.4975
-101.402858689314	0.498
-101.401734849605	0.4985
-101.400709774179	0.499
-101.399783574628	0.4995
-101.398956363020	0.5
-101.398228251904	0.5005
-101.397599354307	0.501
-101.397069783738	0.5015
-101.396639654193	0.502
-101.396309080152	0.5025
-101.39607817658	0.503
-101.395947058935	0.5035
-101.395915843164	0.504
-101.395984645706	0.5045
-101.396153583495	0.505
-101.396422773962	0.5055
-101.396792335034	0.506
-101.397262385139	0.5065
-101.397833043205	0.507
-101.398504428666	0.5075
-101.399276661457	0.508
-101.400149862023	0.5085
-101.401124151316	0.509
-101.4021996508	0.5095
-101.403376482449	0.51
-101.404654768754	0.5105
-101.406034632720	0.511
-101.407516197869	0.5115
-101.409099588246	0.512
-101.410784928415	0.5125
-101.412572343465	0.513
-101.414461959009	0.5135
-101.416453901189	0.514
-101.418548296676	0.5145
-101.420745272671	0.515
-101.423044956909	0.5155
-101.425447477661	0.516
-101.427952963733	0.5165
-101.430561544474	0.517
-101.433273349770	0.5175
-101.436088510052	0.518
-101.439007156297	0.5185
-101.442029420026	0.519
-101.445155433313	0.5195
-101.448385328782	0.52
-101.451719239608	0.5205
-101.455157299525	0.521
-101.458699642821	0.5215
-101.462346404346	0.522
-101.466097719512	0.5225
-101.469953724292	0.523
-101.473914555227	0.5235
-101.477980349425	0.524
-101.482151244565	0.5245
-101.486427378899	0.525
-101.49080889125	0.5255
-101.495295921022	0.526
-101.499888608195	0.5265
-101.504587093331	0.527
-101.509391517575	0.5275
-101.514302022659	0.528
-101.519318750900	0.5285
-101.524441845206	0.529
-101.529671449079	0.5295
-101.535007706613	0.53
-101.540450762501	0.5305
-101.546000762033	0.531
-101.551657851102	0.5315
-101.557422176204	0.532
-101.563293884442	0.5325
-101.569273123526	0.533
-101.575360041777	0.5335
-101.581554788131	0.534
-101.587857512138	0.5345
-101.594268363965	0.535
-101.600787494402	0.5355
-101.607415054860	0.536
-101.614151197375	0.5365
-101.620996074613	0.537
-101.627949839866	0.5375
-101.635012647063	0.538
-101.642184650766	0.5385
-101.649466006175	0.539
-101.65685686913	0.5395
-101.664357396114	0.54
-101.671967744255	0.5405
-101.679688071329	0.541
-101.687518535762	0.5415
-101.695459296635	0.542
-101.703510513681	0.5425
-101.711672347295	0.543
-101.719944958530	0.5435
-101.728328509104	0.544
-101.736823161401	0.5445
-101.745429078473	0.545
-101.754146424045	0.5455
-101.762975362516	0.546
-101.771916058961	0.5465
-101.780968679135	0.547
-101.790133389477	0.5475
-101.799410357109	0.548
-101.808799749843	0.5485
-101.81830173618	0.549
-101.827916485317	0.5495
-101.837644167145	0.55
-101.847484952257	0.5505
-101.857439011945	0.551
-101.867506518210	0.5515
-101.877687643759	0.552
-101.887982562008	0.5525
-101.898391447091	0.553
-101.908914473855	0.5535
-101.919551817869	0.554
-101.930303655425	0.5545
-101.941170163539	0.555
-101.952151519957	0.5555
-101.963247903157	0.556
-101.974459492352	0.5565
-101.985786467491	0.557
-101.997229009266	0.5575
-102.008787299112	0.558
-102.020461519213	0.5585
-102.032251852502	0.559
-102.044158482665	0.5595
-102.056181594145	0.56
-102.068321372148	0.5605
-102.080578002637	0.561
-102.092951672348	0.5615
-102.105442568781	0.562
-102.118050880213	0.5625
-102.130776795695	0.563
-102.143620505058	0.5635
-102.156582198916	0.564
-102.169662068668	0.5645
-102.182860306505	0.565
-102.196177105408	0.5655
-102.209612659156	0.566
-102.223167162328	0.5665
-102.236840810304	0.567
-102.250633799274	0.5675
-102.264546326235	0.568
-102.278578588998	0.5685
-102.292730786194	0.569
-102.307003117272	0.5695
-102.321395782505	0.57
-102.335908982995	0.5705
-102.350542920676	0.571
-102.365297798315	0.5715
-102.380173819520	0.572
-102.395171188740	0.5725
-102.410290111270	0.573
-102.425530793255	0.5735
-102.440893441695	0.574
-102.456378264445	0.5745
-102.471985470222	0.575
-102.487715268609	0.5755
-102.503567870056	0.576
-102.519543485887	0.5765
-102.535642328301	0.577
-102.551864610378	0.5775
-102.568210546083	0.578
-102.584680350268	0.5785
-102.601274238679	0.579
-102.617992427954	0.5795
-102.634835135637	0.58
-102.651802580172	0.5805
-102.668894980913	0.581
-102.686112558125	0.5815
-102.703455532991	0.582
-102.720924127613	0.5825
-102.738518565021	0.583
-102.756239069169	0.5835
-102.774085864949	0.584
-102.792059178188	0.5845
-102.810159235654	0.585
-102.828386265062	0.5855
-102.846740495078	0.586
-102.865222155322	0.5865
-102.883831476373	0.587
-102.902568689772	0.5875
-102.921434028030	0.588
-102.940427724630	0.5885
-102.959550014030	0.589
-102.978801131671	0.5895
-102.998181313979	0.59
-103.017690798371	0.5905
-103.037329823258	0.591
-103.057098628051	0.5915
-103.076997453165	0.592
-103.097026540025	0.5925
-103.117186131067	0.593
-103.137476469749	0.5935
-103.157897800549	0.594
-103.178450368974	0.5945
-103.199134421564	0.595
-103.219950205896	0.5955
-103.240897970590	0.596
-103.261977965312	0.5965
-103.283190440782	0.597
-103.304535648775	0.5975
-103.326013842132	0.598
-103.347625274758	0.5985
-103.369370201632	0.599
-103.391248878808	0.5995
-103.413261563426	0.6
-103.435408513713	0.6005
-103.457689988986	0.601
-103.480106249665	0.6015
-103.502657557268	0.602
-103.525344174427	0.6025
-103.548166364885	0.603
-103.571124393504	0.6035
-103.594218526274	0.604
-103.617449030312	0.6045
-103.640816173872	0.605
-103.664320226350	0.6055
-103.687961458288	0.606
-103.711740141380	0.6065
-103.735656548478	0.607
-103.759710953600	0.6075
-103.78390363193	0.608
-103.808234859828	0.6085
-103.832704914837	0.609
-103.857314075683	0.6095
-103.882062622286	0.61
-103.906950835766	0.6105
-103.931978998445	0.611
-103.957147393856	0.6115
-103.982456306746	0.612
-104.007906023089	0.6125
-104.033496830082	0.613
-104.059229016159	0.6135
-104.085102870993	0.614
-104.111118685507	0.6145
-104.137276751871	0.615
-104.163577363520	0.6155
-104.190020815151	0.616
-104.216607402733	0.6165
-104.243337423515	0.617
-104.270211176027	0.6175
-104.297228960094	0.618
-104.324391076836	0.6185
-104.351697828678	0.619
-104.379149519355	0.6195
-104.406746453921	0.62
-104.434488938752	0.6205
-104.462377281555	0.621
-104.490411791377	0.6215
-104.518592778605	0.622
-104.546920554982	0.6225
-104.575395433605	0.623
-104.604017728940	0.6235
-104.632787756820	0.624
-104.661705834463	0.6245
-104.690772280469	0.625
-104.719987414832	0.6255
-104.749351558949	0.626
-104.778865035621	0.6265
-104.808528169069	0.627
-104.838341284932	0.6275
-104.868304710280	0.628
-104.898418773623	0.6285
-104.928683804912	0.629
-104.959100135552	0.6295
-104.989668098409	0.63
-105.020388027814	0.6305
-105.051260259577	0.631
-105.082285130987	0.6315
-105.113462980826	0.632
-105.144794149374	0.6325
-105.176278978419	0.633
-105.207917811262	0.6335
-105.239710992727	0.634
-105.271658869169	0.6345
-105.303761788481	0.635
-105.336020100103	0.6355
-105.368434155032	0.636
-105.401004305827	0.6365
-105.433730906619	0.637
-105.466614313119	0.6375
-105.499654882628	0.638
-105.532852974043	0.6385
-105.566208947867	0.639
-105.599723166219	0.6395
-105.633395992840	0.64
-105.667227793103	0.6405
-105.701218934022	0.641
-105.735369784262	0.6415
-105.769680714145	0.642
-105.804152095661	0.6425
-105.838784302478	0.643
-105.873577709949	0.6435
-105.908532695123	0.644
-105.943649636753	0.6445
-105.978928915306	0.645
-106.014370912972	0.6455
-106.049976013674	0.646
-106.085744603077	0.6465
-106.121677068598	0.647
-106.157773799416	0.6475
-106.194035186482	0.648
-106.230461622526	0.6485
-106.267053502071	0.649
-106.303811221440	0.6495
-106.340735178767	0.65
