# Supplementary material for: Modeling SAGE tag formation and its effects on data interpretation within a Bayesian framework
Source: BMC Bioinformatics. 2007 Oct 18;8:403. doi: 10.1186/1471-2105-8-403 (PMC2217564; doi:10.1186/1471-2105-8-403)
Supplement: Additional file 10 — Computer code. Tar archive of PERL scripts, R routines, and Mathematica routines used in this work. All code is released under GPL V2 and without warranty. [file 1471-2105-8-403-S10.gz › Code/est.cutting.efficency/calc.lik.cutting.efficiency.R~]

# calc.lik.cutting.efficiency.R
#
# AUTHOR: Hong Qin,  hongqin at alumni dot uchicago dot edu
#
# DESCRIPTION:
# This is a set of R routines to used to estimate the cutting efficiency of 
# of the anchoring enzyme used to generate a set of SAGE tags
# The routine reads in  
#	./input/sage.tag.summary.tsv 
# and uses this information to
# calculate log-likihood over a specified range (default is .
# The data in the input file should be formatted as
#	ORF	ALIAS	GENE LENGTH	SAGE TAG	POSITION	TAG # IN CDS	TOTAL TAGS IN ORF	SAGE TAG COUNT
# Note that multiple columns of SAGE TAG COUNT can be given for different experiments
# The program will generate a log-likelihood table for each experiment separately.
#
# Output is a tsv table of log-lik values for cutting efficiency p in the file 
#	./output/cutting.efficiencies.p.cds.tsv
# 
# Conceptually, for each gene, there are n RE sites, 1st starts near the 5' end
# The probability of i-th site RE cut generating a tag is p * (1-p)^(n-i) 
# 
# Sampling of the tags during the SAGE experiemntal procedure for this gene is 
# a multinomial process.
# 
# This program was produced as part of work published in 
#	Gilchrist, Qin, and Zaretzki (2007) BMC-Bioinformatics
# and should be cited when used and referred to for more details.
#
# USAGE: Routines are to be run in R
# simplest sytnax is 
#	 R --no-save < mle.cutting.efficiency.R
#
# LICENSE: Released under GPL v2 and without any warranty
#


rm(list=ls());

my.debug = 1;

outdir = "./output/"; #directory where output is put.  Must exist prior to running code

# for analyzing multiple datasets use this code instead of next three lines
# 	exp.names  = c("L", "S", "G2M");
#	exp.indice = c( 8, 9, 10);
#	p.starts = c(0.45, 0.51, 0.645);

exp.names = c("L");
exp.indicies=c(8);
p.starts = c(0.45);
n.exp = length(exp.names);


mle.p = numeric( length(exp.names) );
names(mle.p) = exp.names;


##### function to calculate the probability of tagging at each site withing a gene
# Pr( i-th tagging | tagged )

#version 2 for vector input and output
expected.tagging.Pr.at.sites.in.gene.v2 <- function( n, p ) {
  # for tagging at i-th site. There n sites.  p is the RE cutting efficiency. 
   q = 1-p;
   i = 1:n;
   ret <-  p * q^(n-i) / ( 1 - q^n );
  #   ret <-  p * q^(n-i);  #101106 change
}

#####function to calculate the likelihood of the observed tags for a single gene based on a multinomila sampling model. 
#  Remove the multinomial coeffecient for fast computing
loglh.fast.sampling.Tags.in.gene <- function( Tags, n, p ) {
  ## Tag is the observed tag frequences for a gene; n is the number of expected tagging sites; p is RE cutting efficiency 
  if ( n == length(Tags) ) { 
    	x = expected.tagging.Pr.at.sites.in.gene.v2(n,p);
  	y = x ^ Tags;
  	ret <- sum( log(y) );
  } else {
	ret <- NA;
  }
}

#  Exactly form of mulinomial sampling 
loglh.multinomial.sampling.Tags.in.gene <- function( Tags, n, p ) {
  ## Tag is the observed tag frequences for a gene; n is the number of expected tagging sites; p is RE cutting efficiency 
  total.T = sum(Tags);
  if ( n == length(Tags) ) { 
    	x = expected.tagging.Pr.at.sites.in.gene.v2(n,p);
  	y = x ^ Tags;
	#Cnominator = factorial(n);
	#Cdenominator = factorial(Tags);
	#Multinomial.coeff = Cnominator / exp(sum(log(Cdenominator) ));
  	ret <- lfactorial(total.T) - sum( lfactorial(Tags) ) + sum(log(y) );
  } else {
	ret <- NA;
  }
}

tb = read.table( "./input/sage.tag.summary.tsv", sep="\t" );
names (tb) = c( "orf","name","cdslen","tagseq","tagpos","tag order in mRNA","total num of tags in mRNA","L","S","G2M","occurrence" );

if (my.debug>1) { tb = tb[1:1000, ]; }
tb.backup = tb;

orfs.all = as.character(  unique(tb$orf, na.rm=T) ) ; 
names( orfs.all ) = orfs.all;
orfs.all.original = orfs.all;

###### exclude multiple hits from analysis 082106
 for( j in 1:length( tb$occurrence ) ) {
    if ( tb$occurrence[j] > 1 ) {
            tb[j, exp.indicies] = rep(0, times=n.exp)
    }
 }
 tmp = tb[ tb$occurrence>1, c(1,8:11)]    
 tmp[1:10,]

 
######
for( nn in 1:n.exp ) {
 ##### remove non-informative orfs from analysis
  for( j in 1:length(orfs.all) ) { # j-th gene
      currentOrf = orfs.all.original[j] ;
      Tags = as.numeric( tb[ (as.character(tb$orf) == currentOrf), exp.indicies[nn] ] );  ### choose phase
      if ( sum(Tags, na.rm=T) == 0 ) { orfs.all[j] = NA; }
  }

 orfs = orfs.all[ !is.na(orfs.all) ] ;
 names( orfs ) = orfs;

  ###mle calculation For L sage data
  current.phase = exp.names[nn];
  p  = seq( p.starts[nn],  (p.starts[nn] + 0.2 ), by=0.0005 );                          #cutting efficiency change here for nice plots
  if ( my.debug > 2 ) { p = seq( 0, 1, by=0.01 ); }
  Pr = numeric( length(p) );
  for( itr in 1:length(p) ) {
       lp.all.genes = 0;
       for( j in 1:length(orfs) ) { # j-th gene
          currentOrf = orfs[j] ;
          Tags = tb[ as.character(tb$orf) == currentOrf, exp.indicies[nn] ]; 
          #Tags = Tags[ ! is.na(Tags) ];
          n   = length( Tags );
          #if ( ! is.na(n) ) {
              # lp.single.gene  = loglh.fast.sampling.Tags.in.gene(Tags, n, p[itr] ) ;   #101606 change
              lp.single.gene  =  loglh.multinomial.sampling.Tags.in.gene(Tags, n, p[itr] )  #101606 change
              lp.all.genes = lp.all.genes  + lp.single.gene; 
          #}
        }
        Pr[itr] = lp.all.genes; 
  }

  out = data.frame( cbind( Pr, p ) );
  names(out) = c("logPr", "p");
  write.table(out, paste(outdir,"cutting.efficiency.p.cds.",current.phase,".tsv", sep=""), row.name=F, col.name=T, sep="\t" );

#  postscript(paste(outdir,"cutting.efficiency.p.cds.",current.phase,".ps", sep=""),width=8,height=8);
#  plot( Pr ~ p, xlab="p", ylab="log(Pr)" );
#  title( paste("cutting efficiency likelihood plot, tags in CDS ", current.phase," phase") );
#  dev.off();
# 
#  max.Pr = max( out$logPr, na.rm=T );
#  tmp = out$p[out$logPr == max.Pr]  # this is the mle cutting efficiency 
#  tmp = tmp[ ! is.na(tmp) ];
#  mle.p[nn] = tmp;
}

#  out2 = data.frame(mle.p);
#  write.table( out2, paste(outdir,"mle.cutting.efficiency.p.cds.tsv", sep=""), row.name=T, col.name=F );


q("yes")
