# Supplementary material for: Modeling SAGE tag formation and its effects on data interpretation within a Bayesian framework
Source: BMC Bioinformatics. 2007 Oct 18;8:403. doi: 10.1186/1471-2105-8-403 (PMC2217564; doi:10.1186/1471-2105-8-403)
Supplement: Additional file 10 — Computer code. Tar archive of PERL scripts, R routines, and Mathematica routines used in this work. All code is released under GPL V2 and without warranty. [file 1471-2105-8-403-S10.gz › Code/identify.tag.sites/expected_tags.pl~]

#!/usr/bin/perl
# Author: Hong Qin,  hongqin at alumni dot uchicago dot edu
#
# DESCRIPTION:
# This program reads in sequence in FASTA format and outputs a file
# with information on possible SAGE tags
# The output is in a tsv formatted file with the following information
#	Systematic Name
#	Alias
#	CDS Length
#	Tag Position
#	Tag Rank Order w/in ORF
#	Total # of Tags in ORF
# in a separate row for each ORF
# 
# This program was produced as part of work published in 
#	Gilchrist, Qin, and Zaretzki (2007) BMC-Bioinformatics
# and should be cited when used
#
# USAGE: There are a number of options that can be set, but the 
# simplest syntax w/all default values is
#             expected_tags.pl -i <inputfile>
# LICENSE: Released under GPL v2 and without any warranty
#

BEGIN { unshift(@INC, "./lib");   }

my $readme = "
 parse through every sequence and output: 
	 id1 id2 cdslength tag position order numoftag #position starts with 1, not zero
";

use strict; use warnings;  use Getopt::Long;
use FASTA;

my $infile 	= undef;
my $outfile     = undef;
my $cutseq 	= "CATG";
my $RE		= undef;
my $tag_len = 14;
my $sense	= 1; 
my $idpositions = "1-2";
my $debug = 0;

# temporary varibles
my ($flag, @lines) = ();

 if (! $ARGV[0]) { _help(); exit(1); }

 GetOptions ('i|infile=s' => \$infile,        	# required, input cds in fasta
            'o|outfile=s' => \$outfile,       	# optional
            'cs|cutseq=s' => \$cutseq,        	# AE site, default CATG
            're|restrictionenzyme=s' => \$RE, 	# default Nla III   
	    's|sense=i' => \$sense,          	# default 1 for sense 0 
	    's|ids=s' => \$idpositions, 	# default 1-2 
	    'd|debug=i' => \$debug);            # default 0

 if ( !(defined $infile )) { _help();  exit; }
 if ( !(defined $outfile) ) { $outfile = "_tmp.tab"; }

 my $tmp_fasta_fl = "/tmp/_tmp.fasta"; # for padding
 my $header_flag = 0;   # for headers checking

 $flag = paddle_fasta_file1($infile, $tmp_fasta_fl );

# do the thing
 open (IN, "<$tmp_fasta_fl" );         @lines = <IN>;          close (IN);

 open (OUT, ">$outfile");

 for ( my $i=0; $i <  $#lines; $i= ($i+2) ) {
    chomp $lines[ $i ];
    my @tokens =  get_tokens_in_a_fasta_header( $lines[ $i ] );
    if ($debug>2) { print "[@tokens]\n"; }

    my $len = length( $lines[$i+1] );

    if ( $lines[ $i+1 ] =~ m/$cutseq/ ) {  #parse out the tags and positions
	my ( @tags, @pos, @tagorders ) = ();
	my $start = 0;

	chomp $lines[ $i+1 ];

        my $next  = index( $lines[$i+1], $cutseq, $start ); 
	while( $next != -1 ) {
		push( @pos, $next );
		my $current_pos = $next + 1; 
		$next = index( $lines[$i+1], $cutseq, $current_pos ); 
		#if ($debug) { print "$next  "; }
	}

	if ($debug) {print "$tokens[0] numoftags=". ($#pos+1)."\n"; }

	#get tag sequence and orders	
	my $count = 1;
	foreach my $position (@pos) {
		my $tag = substr( $lines[$i+1], $position, $tag_len);   #change this for different cutting enzymes
		if ( length($tag) == $tag_len ) {
			push (@tags, $tag);
			push (@tagorders, $count);
			if ($debug) {  print "$tokens[0]\t$tag\t$count\n";  }
			$count ++;
		}
	}

	if ($debug) { print "pos=$#pos tagorders=$#tagorders tags=$#tags\n"}

	#print out 
	if ( $#tags >= 0 ) {
 	   for( my $k=0; $k<= $#tags; $k++ ) {
		print OUT "$tokens[0]\t$tokens[1]\t$len\t$tags[$k]\t".($pos[$k]+1)."\t$tagorders[$k]\t".($#tags + 1) ;
		print OUT "\n";
	   }
	} elsif ( $#pos>=0 ) { 
	   #here CATG is found, but no valid tag is found.
 	   for( my $k=0; $k<= $#pos; $k++ ) {
		print OUT "$tokens[0]\t$tokens[1]\t$len\tNA\t".($pos[$k]+1)."\t0\t0\n";
	   }	
	} else {
	   print OUT "warning\twarning\t$len\tNA\t0\t0\t0\n";
	}
    } else {
	# no tag
	# print OUT "$tokens[0]\t$tokens[1]\t$len\tNA\tNA\tNA\n";
	print OUT "$tokens[0]\t$tokens[1]\t$len\tNA\t0\t0\t0\n";
    }
  }
  close (OUT);

 system( "rm $tmp_fasta_fl" );

exit;

#
# DONE
#

sub _help {
  print "\nUsage:  perl $0
   Options ('i|infile=s' => \$infile,        	# required, input cds in fasta
            'o|outfile=s' => \$outfile,       	# optional
            'cs|cutseq=s' => \$cutseq,        	# AE site, default CATG
	    'd|debug=i' => \$debug);            # default 0
  ";
}
