# Supplementary material for: Modeling SAGE tag formation and its effects on data interpretation within a Bayesian framework
Source: BMC Bioinformatics. 2007 Oct 18;8:403. doi: 10.1186/1471-2105-8-403 (PMC2217564; doi:10.1186/1471-2105-8-403)
Supplement: Additional file 10 — Computer code. Tar archive of PERL scripts, R routines, and Mathematica routines used in this work. All code is released under GPL V2 and without warranty. [file 1471-2105-8-403-S10.gz › Code/identify.tag.sites/output/sage.summary.log.tsv]

orfs	RE.expected	RE.informative	phi	nTag
YAL001C	10	10	0.99969549101631	1
YAL002W	8	8	0.998462269997773	0
YAL003W	2	2	0.801975	32
YAL004W	2	2	0.801975	0
YAL005C	4	3	0.713811099375	0
YAL007C	3	3	0.911878875	4
YAL008W	3	3	0.911878875	1
YAL009W	2	2	0.801975	0
YAL010C	3	3	0.911878875	0
YAL011W	3	3	0.911878875	0
YAL012W	3	3	0.911878875	12
YAL013W	1	1	0.555	0
YAL014C	5	5	0.982549814221875	1
YAL015C	3	3	0.911878875	1
YAL016C-A	2	2	0.801975	0
YAL016W	4	4	0.960786099375	5
YAL017W	12	12	0.999939699608505	2
YAL018C	2	2	0.801975	0
YAL019W	10	10	0.99969549101631	0
YAL019W-A	3	3	0.911878875	0
YAL020C	6	6	0.992234667328734	0
YAL021C	15	15	0.999994686261663	0
YAL022C	11	11	0.999864493502257	1
YAL023C	17	17	0.999998947746966	1
YAL024C	12	12	0.999939699608505	0
YAL025C	3	3	0.911878875	1
YAL026C	18	17	0.999998947746966	0
YAL026C-A	1	1	0.555	0
YAL027W	2	2	0.801975	0
YAL028W	4	4	0.960786099375	1
YAL029C	19	17	0.889926914141644	1
YAL030W	2	2	0.801975	2
YAL031C	3	3	0.911878875	0
YAL031W-A	1	1	0.555	0
YAL032C	2	2	0.801975	0
YAL033W	1	1	0.555	0
YAL034C	7	7	0.996544426961287	1
YAL034C-B	3	3	0.911878875	0
YAL034W-A	2	2	0.801975	0
YAL035W	10	8	0.998462269997773	2
YAL036C	2	2	0.801975	3
YAL037C-A	2	1	0.246975	0
YAL037C-B	5	4	0.960786099375	1
YAL038W	6	6	0.992234667328734	141
YAL039C	4	4	0.960786099375	2
YAL040C	5	5	0.982549814221875	1
YAL041W	10	9	0.752720491016309	2
YAL042C-A	3	3	0.911878875	0
YAL042W	6	6	0.992234667328734	5
YAL043C	6	6	0.992234667328734	0
YAL044C	4	4	0.960786099375	4.5
YAL044W-A	2	2	0.801975	0
YAL045C	2	2	0.801975	0
YAL046C	5	5	0.982549814221875	0
YAL047C	4	4	0.960786099375	0
YAL047W-A	1	1	0.555	0
YAL048C	6	6	0.992234667328734	0
YAL049C	2	2	0.801975	2
YAL051W	12	12	0.999939699608505	1
YAL053W	6	6	0.992234667328734	1
YAL054C	9	9	0.999315710149009	1
YAL055W	3	3	0.911878875	1
YAL056C-A	4	4	0.960786099375	0
YAL056W	17	17	0.999998947746966	1
YAL058W	9	9	0.999315710149009	0
YAL059C-A	2	1	0.555	0
YAL059W	2	2	0.801975	0
YAL060W	6	6	0.992234667328734	1
YAL061W	9	9	0.999315710149009	0
YAL062W	6	6	0.992234667328734	1
YAL063C	29	28	0.444999999936549	0
YAL063C-A	3	3	0.911878875	0
YAL064C-A	1	1	0.555	0
YAL064W	1	1	0.555	0
YAL064W-B	4	4	0.960786099375	0
YAL065C	2	2	0.801975	0
YAL066W	5	5	0.982549814221875	0
YAL067C	8	8	0.998462269997773	0
YAL068C	3	2	0.356878875	0
YAL068W-A	2	2	0.801975	0
YAL069W	3	3	0.911878875	0
YAR002C-A	2	2	0.801975	8
YAR002W	2	2	0.801975	1
YAR003W	6	6	0.992234667328734	0
YAR007C	1	1	0.555	0
YAR008W	1	1	0.555	0
YAR009C	15	4	0.111170562735816	0
YAR010C	6	1	0.021763714846875	0
YAR014C	8	8	0.998462269997773	0
YAR015W	2	2	0.801975	7
YAR018C	2	2	0.801975	0
YAR019C	8	8	0.998462269997773	0
YAR019W-A	1	1	0.555	0
YAR020C	1	1	0.555	0
YAR023C	3	3	0.911878875	0
YAR027W	4	4	0.960786099375	3
YAR028W	7	7	0.996544426961287	0
YAR030C	1	1	0.555	0
YAR031W	5	5	0.982549814221875	1
YAR033W	3	2	0.356878875	0
YAR035W	6	6	0.992234667328734	0
YAR042W	10	10	0.99969549101631	1
YAR047C	1	1	0.555	0
YAR050W	31	30	0.444999999987435	0
YAR053W	1	1	0.555	0
YAR061W	2	2	0.801975	0
YAR062W	3	3	0.911878875	0
YAR068W	2	1	0.246975	0
YAR069C	2	2	0.801975	0
YAR070C	2	2	0.801975	0
YAR071W	7	6	0.441544426961287	0
YAR073W	6	4	0.427549814221875	0
YAR075W	2	1	0.246975	0
YBL001C	2	2	0.801975	1
YBL002W	2	2	0.801975	7
YBL004W	26	25	0.990315146173095	2
YBL005W	13	13	0.999973166325785	0
YBL005W-A	6	3	0.180574814221875	0
YBL005W-B	20	9	0.672062280167674	0
YBL006C	5	5	0.982549814221875	3
YBL006W-A	1	1	0.555	0
YBL007C	12	11	0.444939699608505	0
YBL008W	11	11	0.999864493502257	1
YBL008W-A	2	2	0.801975	0
YBL009W	6	6	0.992234667328734	0
YBL010C	1	1	0.555	0
YBL011W	7	7	0.996544426961287	0
YBL012C	2	2	0.801975	0
YBL013W	6	6	0.992234667328734	0
YBL014C	8	8	0.998462269997773	0
YBL015W	13	13	0.999973166325785	2
YBL016W	4	4	0.960786099375	1
YBL017C	25	25	0.999999998381919	3
YBL018C	4	4	0.960786099375	0
YBL019W	6	5	0.437234667328734	0
YBL020W	3	3	0.911878875	2
YBL021C	3	3	0.911878875	0
YBL022C	7	7	0.996544426961287	0
YBL023C	4	4	0.960786099375	1
YBL024W	10	10	0.99969549101631	0
YBL025W	4	4	0.960786099375	1
YBL026W	3	3	0.911878875	4
YBL027W	1	1	0.555	42
YBL028C	2	2	0.801975	3
YBL029C-A	1	1	0.555	1
YBL029W	3	3	0.911878875	0
YBL030C	3	2	0.664903875	2
YBL031W	4	4	0.960786099375	0
YBL032W	3	3	0.911878875	0
YBL033C	5	5	0.982549814221875	0
YBL034C	16	16	0.99999763538644	0
YBL035C	4	4	0.960786099375	0
YBL036C	5	5	0.982549814221875	0
YBL037W	7	7	0.996544426961287	0
YBL038W	3	3	0.911878875	1
YBL039C	11	11	0.999864493502257	1
YBL039C-A	2	2	0.801975	0
YBL039W-B	2	1	0.246975	0
YBL040C	4	4	0.960786099375	3
YBL041W	2	2	0.801975	4
YBL042C	10	10	0.99969549101631	0
YBL043W	1	1	0.555	0
YBL044W	3	3	0.911878875	0
YBL045C	7	7	0.996544426961287	0
YBL046W	7	7	0.996544426961287	0
YBL047C	9	8	0.889411835149009	5
YBL048W	1	1	0.555	1
YBL050W	3	3	0.911878875	1
YBL051C	8	8	0.998462269997773	2
YBL052C	6	6	0.992234667328734	0
YBL053W	2	2	0.801975	0
YBL054W	7	6	0.974780712114412	0
YBL055C	7	7	0.996544426961287	1
YBL056W	10	9	0.752720491016309	1
YBL057C	4	4	0.960786099375	1
YBL058W	5	5	0.982549814221875	4
YBL059C-A	1	1	0.555	0
YBL059W	6	6	0.992234667328734	0
YBL060W	10	10	0.99969549101631	1
YBL061C	10	10	0.99969549101631	0
YBL062W	2	2	0.801975	0
YBL063W	13	13	0.999973166325785	0
YBL064C	1	1	0.555	3
YBL065W	5	5	0.982549814221875	0
YBL066C	13	11	0.999086259457268	0
YBL067C	4	3	0.713811099375	3
YBL068W	7	7	0.996544426961287	2
YBL068W-A	2	2	0.801975	0
YBL069W	4	4	0.960786099375	0
YBL070C	2	2	0.801975	0
YBL071C	2	2	0.801975	0
YBL071C-B	1	1	0.555	0
YBL071W-A	2	2	0.801975	0
YBL073W	5	4	0.960786099375	0
YBL074C	7	7	0.996544426961287	0
YBL075C	3	3	0.911878875	2
YBL076C	10	10	0.99969549101631	1
YBL077W	3	3	0.911878875	0
YBL078C	1	1	0.555	0
YBL079W	16	16	0.99999763538644	1
YBL080C	7	6	0.441544426961287	0
YBL081W	6	6	0.992234667328734	0
YBL082C	4	4	0.960786099375	4
YBL084C	12	12	0.999939699608505	0
YBL085W	6	6	0.992234667328734	0
YBL086C	2	2	0.801975	0
YBL087C	1	1	0.555	7.5
YBL088C	25	24	0.99998510569273	2
YBL089W	3	3	0.911878875	0
YBL090W	3	3	0.911878875	0
YBL091C	2	2	0.801975	3
YBL091C-A	1	1	0.555	0
YBL092W	2	2	0.801975	44
YBL093C	4	4	0.960786099375	0
YBL094C	1	1	0.555	1
YBL095W	5	5	0.982549814221875	0
YBL096C	1	1	0.555	0
YBL097W	9	8	0.444315710149009	0
YBL098W	6	6	0.992234667328734	0
YBL099W	3	3	0.911878875	3
YBL100W-A	9	4	0.307484920518345	0
YBL100W-B	26	10	0.115649648406258	0
YBL101C	13	13	0.999973166325785	0
YBL102W	5	5	0.982549814221875	3
YBL103C	8	8	0.998462269997773	0
YBL104C	17	17	0.999998947746966	1
YBL105C	16	16	0.99999763538644	0
YBL106C	14	14	0.999988059014974	1
YBL107C	1	1	0.555	2
YBL108C-A	2	1	0.246975	0
YBL108W	3	3	0.911878875	0
YBL109W	2	2	0.801975	0
YBL111C	9	6	0.393490642737523	0
YBL112C	4	3	0.850882224375	0
YBL113C	7	5	0.392637202586287	0
YBL113W-A	3	2	0.664903875	0
YBR001C	9	7	0.948490642737523	0
YBR002C	6	6	0.992234667328734	1
YBR003W	5	5	0.982549814221875	0
YBR004C	5	5	0.982549814221875	3
YBR005W	5	5	0.982549814221875	9
YBR006W	10	10	0.99969549101631	0
YBR007C	7	7	0.996544426961287	1
YBR008C	9	9	0.999315710149009	0
YBR011C	4	3	0.911878875	1
YBR012C	2	2	0.801975	0
YBR012W-A	6	2	0.268738714846875	0
YBR012W-B	21	7	0.00749571841206609	0
YBR013C	2	2	0.801975	0
YBR014C	2	2	0.801975	0
YBR015C	7	7	0.996544426961287	1
YBR016W	3	3	0.911878875	2
YBR017C	11	11	0.999864493502257	3
YBR018C	5	5	0.982549814221875	7
YBR019C	3	3	0.911878875	0
YBR020W	5	5	0.982549814221875	0
YBR021W	6	6	0.992234667328734	0
YBR022W	2	2	0.801975	0
YBR023C	7	7	0.996544426961287	2
YBR024W	1	1	0.555	0
YBR025C	5	5	0.982549814221875	1
YBR026C	2	2	0.801975	0
YBR027C	2	2	0.801975	0
YBR028C	3	3	0.911878875	0
YBR029C	8	8	0.998462269997773	2
YBR030W	10	9	0.998842050865073	4
YBR031W	1	1	0.555	60.5
YBR032W	1	1	0.555	0
YBR033W	10	10	0.99969549101631	2
YBR034C	4	3	0.405786099375	0
YBR035C	7	7	0.996544426961287	2
YBR036C	6	6	0.992234667328734	3
YBR037C	3	3	0.911878875	0
YBR038W	13	13	0.999973166325785	0
YBR039W	3	2	0.356878875	0
YBR040W	4	4	0.960786099375	0
YBR041W	5	5	0.982549814221875	3
YBR042C	1	1	0.555	1
YBR043C	6	6	0.992234667328734	1
YBR044C	8	7	0.443462269997773	0
YBR045C	3	3	0.911878875	0
YBR046C	1	1	0.555	0
YBR047W	2	2	0.801975	0
YBR049C	7	7	0.996544426961287	0
YBR050C	2	2	0.801975	0
YBR051W	3	3	0.911878875	0
YBR052C	3	3	0.911878875	1
YBR053C	3	3	0.911878875	2
YBR054W	9	7	0.434630857042149	1
YBR055C	4	4	0.960786099375	3
YBR056C-B	2	2	0.801975	0
YBR056W	11	11	0.999864493502257	6
YBR056W-A	2	2	0.801975	2
YBR057C	6	5	0.437234667328734	0
YBR058C	6	6	0.992234667328734	0
YBR058C-A	2	2	0.801975	3
YBR059C	10	10	0.99969549101631	0
YBR060C	8	8	0.998462269997773	0
YBR061C	4	4	0.960786099375	0
YBR062C	2	1	0.246975	0
YBR063C	2	2	0.801975	0
YBR064W	1	1	0.555	0
YBR065C	2	2	0.801975	0
YBR066C	3	3	0.911878875	0
YBR067C	2	2	0.801975	6
YBR068C	8	8	0.998462269997773	9
YBR069C	10	9	0.444695491016309	0
YBR070C	3	3	0.911878875	0
YBR071W	4	4	0.960786099375	1
YBR072W	2	2	0.801975	0
YBR073W	8	8	0.998462269997773	1
YBR074W	14	13	0.753013059014974	0
YBR076C-A	1	1	0.555	1
YBR076W	4	4	0.960786099375	0
YBR077C	1	1	0.555	1
YBR078W	4	4	0.960786099375	60
YBR079C	9	9	0.999315710149009	4
YBR080C	7	7	0.996544426961287	0
YBR081C	11	11	0.999864493502257	0
YBR082C	3	3	0.911878875	18
YBR083W	5	5	0.982549814221875	0
YBR084C-A	2	2	0.801975	19
YBR084W	16	16	0.99999763538644	6
YBR085C-A	3	3	0.911878875	1
YBR085W	3	3	0.911878875	1
YBR086C	10	8	0.99346788834727	1
YBR087W	3	3	0.911878875	2
YBR088C	1	1	0.555	0
YBR089W	1	1	0.555	0
YBR091C	1	1	0.555	2
YBR092C	9	9	0.999315710149009	0
YBR093C	8	8	0.998462269997773	1
YBR094W	5	5	0.982549814221875	1
YBR095C	2	2	0.801975	1
YBR096W	2	2	0.801975	1
YBR097W	18	17	0.7530245317474	1
YBR098W	7	7	0.996544426961287	0
YBR099C	3	3	0.911878875	0
YBR101C	2	2	0.801975	0
YBR102C	6	6	0.992234667328734	1
YBR103C-A	1	1	0.555	0
YBR103W	8	8	0.998462269997773	3
YBR104W	3	3	0.911878875	0
YBR105C	4	4	0.960786099375	0
YBR106W	9	9	0.999315710149009	5
YBR107C	3	3	0.911878875	0
YBR108W	10	10	0.99969549101631	0
YBR109W-A	1	1	0.555	0
YBR110W	2	2	0.801975	0
YBR111C	1	1	0.555	5.5
YBR111W-A	2	2	0.801975	0
YBR112C	8	8	0.998462269997773	3
YBR114W	10	10	0.99969549101631	0
YBR115C	11	11	0.999864493502257	0
YBR116C	2	2	0.801975	0
YBR117C	10	9	0.977931776169434	0
YBR118W	6	3	0.168495952481859	0
YBR119W	2	2	0.801975	1
YBR121C	4	4	0.960786099375	19
YBR123C	5	5	0.982549814221875	0
YBR124W	2	2	0.801975	0
YBR125C	4	4	0.960786099375	0
YBR126C	4	4	0.960786099375	2
YBR127C	8	8	0.998462269997773	12
YBR128C	11	11	0.999864493502257	1
YBR129C	1	1	0.555	0
YBR130C	1	1	0.555	2
YBR131C-A	1	1	0.555	0
YBR131W	4	4	0.960786099375	0
YBR132C	11	11	0.999864493502257	3
YBR133C	5	5	0.982549814221875	0
YBR134W	1	1	0.555	0
YBR135W	3	3	0.911878875	0
YBR136W	22	22	0.99999998163799	0
YBR137W	1	1	0.555	1
YBR138C	2	2	0.801975	0
YBR139W	6	6	0.992234667328734	1
YBR140C	24	23	0.999620215496563	2
YBR141C	4	4	0.960786099375	0
YBR141W-A	1	1	0.555	0
YBR142W	8	8	0.998462269997773	2.75
YBR143C	4	4	0.960786099375	16
YBR144C	4	4	0.960786099375	0
YBR145W	6	6	0.992234667328734	2
YBR146W	5	5	0.982549814221875	1
YBR147W	7	7	0.996544426961287	0
YBR148W	5	4	0.427549814221875	0
YBR149W	2	2	0.801975	8
YBR150C	14	14	0.999988059014974	0
YBR151W	5	5	0.982549814221875	2
YBR152W	1	1	0.555	0
YBR153W	2	2	0.801975	1
YBR154C	2	2	0.801975	6
YBR155W	3	2	0.356878875	0
YBR156C	6	6	0.992234667328734	0
YBR157C	3	3	0.911878875	0
YBR158W	6	6	0.992234667328734	1
YBR159W	3	3	0.911878875	0
YBR160W	3	3	0.911878875	1
YBR161W	2	2	0.801975	0
YBR162C	5	5	0.982549814221875	23
YBR163W	5	5	0.982549814221875	1
YBR165W	6	6	0.992234667328734	0
YBR166C	7	7	0.996544426961287	0
YBR167C	1	1	0.555	1
YBR168W	7	7	0.996544426961287	0
YBR169C	3	3	0.911878875	1
YBR170C	12	11	0.999864493502257	1
YBR171W	1	1	0.555	3
YBR172C	6	5	0.745259667328734	1
YBR173C	1	1	0.555	4
YBR174C	3	3	0.911878875	0
YBR175W	3	3	0.911878875	1
YBR176W	6	6	0.992234667328734	0
YBR177C	3	3	0.911878875	2
YBR178W	1	1	0.555	0
YBR179C	8	8	0.998462269997773	0
YBR180W	6	6	0.992234667328734	0
YBR181C	1	1	0.555	9.5
YBR182C	4	4	0.960786099375	0
YBR182C-A	2	2	0.801975	0
YBR183W	5	5	0.982549814221875	2
YBR184W	7	7	0.996544426961287	1
YBR185C	2	2	0.801975	1
YBR186W	4	4	0.960786099375	0
YBR187W	3	3	0.911878875	3
YBR189W	1	1	0.555	34
YBR190W	3	3	0.911878875	0
YBR191W	2	2	0.801975	64
YBR192W	2	2	0.801975	1
YBR193C	2	2	0.801975	0
YBR194W	1	1	0.555	0
YBR195C	9	9	0.999315710149009	0
YBR196C	4	4	0.960786099375	27
YBR196C-B	2	2	0.801975	1
YBR197C	4	4	0.960786099375	0
YBR198C	10	10	0.99969549101631	2
YBR199W	3	3	0.911878875	0
YBR200W	3	3	0.911878875	0
YBR201C-A	1	1	0.555	0
YBR201W	6	6	0.992234667328734	0
YBR202W	8	8	0.998462269997773	0
YBR203W	8	8	0.998462269997773	0
YBR204C	6	6	0.992234667328734	0
YBR205W	5	4	0.872645939221875	3
YBR206W	1	1	0.555	2
YBR207W	4	3	0.911878875	0
YBR208C	19	19	0.999999791627593	1
YBR209W	1	1	0.555	0
YBR211C	4	4	0.960786099375	0
YBR212W	12	12	0.999939699608505	1
YBR213W	5	5	0.982549814221875	1
YBR214W	9	9	0.999315710149009	3
YBR215W	1	1	0.555	0
YBR216C	6	6	0.992234667328734	1
YBR217W	3	3	0.911878875	1
YBR218C	14	13	0.444988059014974	1
YBR219C	3	2	0.356878875	0
YBR220C	12	11	0.444939699608505	0
YBR221C	5	5	0.982549814221875	8
YBR221W-A	3	3	0.911878875	0
YBR222C	6	6	0.992234667328734	0
YBR223C	5	5	0.982549814221875	0
YBR223W-A	3	3	0.911878875	0
YBR224W	1	1	0.555	0
YBR225W	5	5	0.982549814221875	0
YBR226C	2	2	0.801975	0
YBR227C	3	3	0.911878875	1
YBR228W	6	6	0.992234667328734	0
YBR229C	12	12	0.999939699608505	1
YBR230W-A	3	3	0.911878875	0
YBR231C	3	3	0.911878875	4
YBR233W	3	3	0.911878875	0
YBR234C	8	8	0.998462269997773	7
YBR235W	14	13	0.990303205908115	0
YBR236C	4	4	0.960786099375	1
YBR237W	12	12	0.999939699608505	0
YBR238C	8	8	0.998462269997773	0
YBR239C	12	12	0.999939699608505	0
YBR240C	9	9	0.999315710149009	0
YBR241C	9	9	0.999315710149009	0
YBR242W	3	3	0.911878875	2
YBR243C	5	5	0.982549814221875	2
YBR244W	3	3	0.911878875	2
YBR245C	10	10	0.99969549101631	2
YBR246W	10	10	0.99969549101631	4
YBR247C	3	3	0.911878875	0
YBR248C	2	2	0.801975	0
YBR249C	5	5	0.982549814221875	10
YBR250W	4	4	0.960786099375	0
YBR251W	3	3	0.911878875	0
YBR253W	1	1	0.555	1
YBR254C	2	2	0.801975	1
YBR255C-A	3	3	0.911878875	0
YBR255W	11	11	0.999864493502257	0
YBR256C	3	3	0.911878875	2
YBR257W	1	1	0.555	0
YBR258C	1	1	0.555	0
YBR259W	7	7	0.996544426961287	1
YBR260C	4	4	0.960786099375	0
YBR261C	2	2	0.801975	0
YBR262C	5	5	0.982549814221875	0
YBR263W	3	3	0.911878875	0
YBR264C	2	2	0.801975	0
YBR265W	7	6	0.749569426961287	1
YBR266C	4	4	0.960786099375	0
YBR267W	6	6	0.992234667328734	0
YBR268W	1	1	0.555	1
YBR270C	5	5	0.982549814221875	0
YBR271W	10	10	0.99969549101631	0
YBR272C	3	3	0.911878875	0
YBR273C	3	3	0.911878875	2
YBR274W	4	4	0.960786099375	1
YBR275C	18	18	0.9999995317474	2
YBR276C	8	8	0.998462269997773	1
YBR277C	3	3	0.911878875	0
YBR278W	2	2	0.801975	1
YBR279W	5	5	0.982549814221875	1
YBR280C	9	9	0.999315710149009	0
YBR281C	10	10	0.99969549101631	2
YBR282W	1	1	0.555	2
YBR284W	7	7	0.996544426961287	0
YBR285W	1	1	0.555	1
YBR286W	8	8	0.998462269997773	12
YBR287W	5	4	0.735574814221875	8
YBR288C	8	6	0.43915251036522	0
YBR289W	7	7	0.996544426961287	0
YBR290W	3	2	0.356878875	0
YBR291C	4	4	0.960786099375	5
YBR292C	1	1	0.555	0
YBR293W	4	4	0.960786099375	2
YBR294W	8	7	0.988777416890913	0
YBR295W	12	12	0.999939699608505	1
YBR296C	8	8	0.998462269997773	2
YBR297W	5	4	0.960786099375	0
YBR298C	9	9	0.999315710149009	0
YBR298C-A	1	1	0.555	0
YBR299W	7	6	0.441544426961287	0
YBR301W	2	1	0.246975	0
YBR302C	5	3	0.317645939221875	0
YCL001W-B	2	2	0.801975	0
YCL002C	2	2	0.801975	1
YCL004W	4	4	0.960786099375	0
YCL005W	6	6	0.992234667328734	1
YCL005W-A	2	2	0.801975	6
YCL007C	2	2	0.801975	0
YCL008C	8	8	0.998462269997773	1
YCL009C	4	4	0.960786099375	5
YCL010C	3	3	0.911878875	0
YCL011C	3	3	0.911878875	4
YCL014W	7	7	0.996544426961287	0
YCL016C	10	10	0.99969549101631	1
YCL017C	4	4	0.960786099375	1
YCL018W	6	5	0.745259667328734	74
YCL019W	24	8	0.115522765939413	0
YCL020W	8	3	0.297800067411486	0
YCL021W-A	1	1	0.555	0
YCL022C	2	2	0.801975	0
YCL023C	4	4	0.960786099375	0
YCL024W	6	5	0.745259667328734	0
YCL025C	10	10	0.99969549101631	3
YCL026C-A	2	2	0.801975	0
YCL026C-B	1	1	0.555	0
YCL027W	4	4	0.960786099375	0
YCL028W	6	6	0.992234667328734	4
YCL029C	6	6	0.992234667328734	0
YCL030C	5	4	0.427549814221875	0
YCL031C	7	7	0.996544426961287	0
YCL032W	3	3	0.911878875	1
YCL033C	1	1	0.555	2
YCL034W	5	5	0.982549814221875	0
YCL035C	3	3	0.911878875	0
YCL036W	11	10	0.995554733869705	0
YCL037C	3	3	0.911878875	1
YCL038C	4	4	0.960786099375	0
YCL039W	8	8	0.998462269997773	0
YCL040W	6	6	0.992234667328734	8
YCL041C	2	1	0.246975	0
YCL043C	11	10	0.999484712634957	19
YCL044C	7	7	0.996544426961287	0
YCL045C	5	5	0.982549814221875	2
YCL047C	5	5	0.982549814221875	0
YCL048W	8	7	0.99415251036522	1
YCL048W-A	1	1	0.555	0
YCL049C	2	1	0.246975	0
YCL050C	4	4	0.960786099375	1
YCL051W	6	6	0.992234667328734	0
YCL052C	4	4	0.960786099375	0
YCL054W	12	12	0.999939699608505	0
YCL055W	2	2	0.801975	0
YCL057C-A	3	3	0.911878875	7
YCL057W	8	8	0.998462269997773	2
YCL058C	2	2	0.801975	1
YCL058W-A	2	2	0.801975	0
YCL059C	4	4	0.960786099375	4
YCL061C	8	7	0.988777416890913	0
YCL063W	4	4	0.960786099375	1
YCL064C	7	7	0.996544426961287	0
YCL066W	1	1	0.555	0
YCL068C	4	4	0.960786099375	0
YCL069W	6	4	0.388327442953734	0
YCL073C	9	9	0.999315710149009	0
YCL074W	5	5	0.982549814221875	0
YCL075W	3	3	0.911878875	0
YCL076W	2	2	0.801975	0
YCR001W	3	3	0.911878875	0
YCR002C	1	1	0.555	1
YCR003W	1	1	0.555	1
YCR004C	2	2	0.801975	5
YCR005C	9	9	0.999315710149009	2
YCR006C	2	2	0.801975	0
YCR007C	2	2	0.801975	1
YCR008W	8	8	0.998462269997773	1
YCR009C	1	1	0.555	1
YCR010C	4	4	0.960786099375	0
YCR011C	9	9	0.999315710149009	1
YCR012W	1	1	0.555	223
YCR013C	1	1	0.555	20
YCR014C	4	4	0.960786099375	1
YCR015C	2	2	0.801975	1
YCR017C	16	16	0.99999763538644	8
YCR018C	2	2	0.801975	0
YCR018C-A	1	1	0.555	0
YCR019W	6	6	0.992234667328734	1
YCR020C	3	3	0.911878875	0
YCR020C-A	2	2	0.801975	5
YCR021C	5	5	0.982549814221875	12
YCR022C	1	1	0.555	0
YCR023C	7	7	0.996544426961287	0
YCR024C	5	5	0.982549814221875	0
YCR024C-A	1	1	0.555	1.5
YCR024C-B	4	3	0.405786099375	1.5
YCR026C	6	6	0.992234667328734	1
YCR027C	1	1	0.555	0
YCR028C	12	12	0.999939699608505	1
YCR028C-A	2	2	0.801975	7
YCR030C	6	6	0.992234667328734	2
YCR031C	3	2	0.664903875	64
YCR032W	16	16	0.99999763538644	0
YCR033W	13	13	0.999973166325785	1
YCR034W	4	4	0.960786099375	1
YCR035C	1	1	0.555	0
YCR036W	5	5	0.982549814221875	2
YCR037C	9	9	0.999315710149009	0
YCR038C	6	6	0.992234667328734	0
YCR038W-A	1	1	0.555	0
YCR040W	1	1	0.555	0
YCR042C	18	18	0.9999995317474	3
YCR043C	3	3	0.911878875	2
YCR044C	12	11	0.444939699608505	0
YCR045C	6	6	0.992234667328734	0
YCR045W-A	2	2	0.801975	0
YCR046C	2	2	0.801975	0
YCR047C	4	4	0.960786099375	0
YCR047W-A	2	2	0.801975	0
YCR048W	15	13	0.999886013438136	0
YCR049C	3	3	0.911878875	0
YCR050C	3	3	0.911878875	0
YCR051W	6	5	0.437234667328734	0
YCR052W	4	2	0.664903875	3
YCR053W	1	1	0.555	2
YCR054C	9	9	0.999315710149009	0
YCR057C	10	10	0.99969549101631	0
YCR059C	10	10	0.99969549101631	2
YCR060W	3	3	0.911878875	1
YCR061W	18	18	0.9999995317474	0
YCR063W	3	3	0.911878875	0
YCR064C	1	1	0.555	0
YCR065W	5	5	0.982549814221875	0
YCR066W	6	6	0.992234667328734	1
YCR067C	7	7	0.996544426961287	1
YCR068W	8	8	0.998462269997773	0
YCR069W	7	6	0.886640551961287	1
YCR071C	2	2	0.801975	0
YCR072C	7	7	0.996544426961287	0
YCR073C	10	8	0.197720491016309	0
YCR073W-A	6	6	0.992234667328734	0
YCR075C	6	6	0.992234667328734	0
YCR076C	5	5	0.982549814221875	1
YCR077C	6	5	0.943327442953734	0
YCR079W	1	1	0.555	0
YCR081C-A	2	2	0.801975	0
YCR081W	16	16	0.99999763538644	0
YCR083W	1	1	0.555	0
YCR087C-A	2	1	0.246975	0
YCR087W	2	2	0.801975	0
YCR088W	2	2	0.801975	0
YCR089W	7	7	0.996544426961287	0
YCR090C	2	2	0.801975	4
YCR091W	14	14	0.999988059014974	0
YCR092C	9	9	0.999315710149009	0
YCR093W	16	15	0.44499763538644	1
YCR094W	5	5	0.982549814221875	0
YCR095C	1	1	0.555	1
YCR095W-A	2	2	0.801975	1
YCR097W	1	1	0.555	0
YCR098C	4	4	0.960786099375	0
YCR099C	6	6	0.992234667328734	0
YCR100C	4	4	0.960786099375	0
YCR101C	3	3	0.911878875	0
YCR102C	3	2	0.356878875	0
YCR102W-A	1	1	0.555	0
YCR104W	2	2	0.801975	0
YCR105W	6	6	0.992234667328734	0
YCR106W	8	8	0.998462269997773	0
YCR107W	5	4	0.735574814221875	0
YCR108C	2	2	0.801975	0
YDL001W	9	9	0.999315710149009	0
YDL003W	3	3	0.911878875	0
YDL004W	1	1	0.555	2
YDL005C	1	1	0.555	1
YDL006W	3	3	0.911878875	0
YDL007W	5	5	0.982549814221875	2
YDL008W	3	3	0.911878875	0
YDL009C	1	1	0.555	0
YDL010W	3	3	0.911878875	2
YDL012C	1	1	0.555	0
YDL013W	3	3	0.911878875	2
YDL014W	3	3	0.911878875	13
YDL015C	4	4	0.960786099375	0
YDL016C	1	1	0.555	8
YDL017W	6	6	0.992234667328734	0
YDL018C	1	1	0.555	1
YDL019C	10	10	0.99969549101631	1
YDL020C	5	5	0.982549814221875	1
YDL021W	9	9	0.999315710149009	0
YDL022C-A	2	2	0.801975	0
YDL022W	4	4	0.960786099375	8
YDL023C	1	1	0.555	0
YDL024C	7	7	0.996544426961287	1
YDL025C	3	2	0.356878875	1
YDL026W	1	1	0.555	0
YDL027C	3	3	0.911878875	0
YDL028C	9	9	0.999315710149009	0
YDL029W	2	2	0.801975	3
YDL030W	4	4	0.960786099375	0
YDL031W	6	5	0.437234667328734	0
YDL032W	1	1	0.555	0
YDL033C	6	6	0.992234667328734	0
YDL034W	2	2	0.801975	0
YDL035C	9	9	0.999315710149009	1
YDL036C	4	4	0.960786099375	1
YDL037C	3	3	0.911878875	1
YDL038C	1	1	0.555	1
YDL039C	2	2	0.801975	0
YDL040C	9	9	0.999315710149009	3
YDL041W	1	1	0.555	0
YDL042C	3	3	0.911878875	0
YDL043C	4	4	0.960786099375	0
YDL044C	4	4	0.960786099375	0
YDL045C	3	3	0.911878875	1
YDL045W-A	2	2	0.801975	0
YDL046W	2	2	0.801975	0
YDL047W	4	4	0.960786099375	1
YDL048C	5	5	0.982549814221875	1
YDL049C	3	3	0.911878875	0
YDL051W	1	1	0.555	6
YDL052C	5	5	0.982549814221875	10.5
YDL054C	9	9	0.999315710149009	2
YDL055C	3	2	0.356878875	2
YDL056W	13	13	0.999973166325785	1
YDL057W	4	4	0.960786099375	0
YDL058W	13	13	0.999973166325785	0
YDL059C	2	2	0.801975	0
YDL060W	10	10	0.99969549101631	0
YDL063C	5	5	0.982549814221875	0
YDL064W	2	2	0.801975	0
YDL065C	1	1	0.555	0.5
YDL066W	6	6	0.992234667328734	0
YDL067C	4	3	0.405786099375	0
YDL068W	1	1	0.555	0
YDL069C	3	3	0.911878875	2
YDL070W	2	2	0.801975	8
YDL071C	1	1	0.555	0
YDL072C	3	3	0.911878875	3
YDL073W	12	11	0.999559918741204	0
YDL074C	7	7	0.996544426961287	2
YDL075W	1	1	0.555	70
YDL076C	2	2	0.801975	1
YDL077C	9	9	0.999315710149009	1
YDL078C	2	2	0.801975	4
YDL079C	7	7	0.996544426961287	0
YDL080C	9	9	0.999315710149009	2
YDL081C	1	1	0.555	67.25
YDL083C	1	1	0.555	37
YDL084W	4	4	0.960786099375	9
YDL085C-A	1	1	0.555	1
YDL085W	4	4	0.960786099375	0
YDL086C-A	2	2	0.801975	0
YDL086W	3	3	0.911878875	7
YDL088C	6	5	0.437234667328734	0
YDL089W	4	4	0.960786099375	0
YDL090C	3	3	0.911878875	0
YDL091C	5	5	0.982549814221875	1
YDL092W	2	2	0.801975	2
YDL093W	15	15	0.999994686261663	0
YDL094C	1	1	0.555	0
YDL095W	17	17	0.999998947746966	1
YDL096C	5	5	0.982549814221875	0
YDL097C	6	6	0.992234667328734	2
YDL098C	1	1	0.555	0
YDL099W	1	1	0.555	1
YDL100C	7	7	0.996544426961287	7
YDL101C	6	6	0.992234667328734	0
YDL102W	9	8	0.444315710149009	0
YDL103C	6	6	0.992234667328734	0
YDL104C	3	3	0.911878875	1
YDL105W	4	4	0.960786099375	2
YDL106C	6	5	0.882330792328734	0
YDL107W	6	6	0.992234667328734	1
YDL108W	2	2	0.801975	0
YDL109C	8	8	0.998462269997773	0
YDL110C	4	4	0.960786099375	3
YDL111C	3	3	0.911878875	0
YDL112W	12	12	0.999939699608505	0
YDL113C	9	9	0.999315710149009	0
YDL114W	2	2	0.801975	0
YDL115C	2	2	0.801975	0
YDL116W	1	1	0.555	0
YDL117W	6	5	0.982549814221875	0
YDL118W	2	2	0.801975	0
YDL119C	6	6	0.992234667328734	0
YDL120W	2	2	0.801975	2
YDL121C	2	2	0.801975	2
YDL122W	4	4	0.960786099375	2
YDL123W	3	3	0.911878875	0
YDL124W	3	3	0.911878875	6
YDL125C	4	4	0.960786099375	1
YDL126C	8	8	0.998462269997773	5
YDL127W	2	2	0.801975	0
YDL128W	6	6	0.992234667328734	2
YDL129W	3	2	0.801975	0
YDL130W	1	1	0.555	67.25
YDL130W-A	2	2	0.801975	3
YDL131W	7	6	0.886640551961287	0
YDL132W	9	9	0.999315710149009	1
YDL133W	2	2	0.801975	1
YDL134C	7	7	0.996544426961287	2
YDL135C	1	1	0.555	1
YDL137W	4	3	0.850882224375	8
YDL138W	4	4	0.960786099375	0
YDL139C	4	4	0.960786099375	1
YDL140C	15	14	0.978230971414789	0
YDL141W	7	7	0.996544426961287	0
YDL142C	4	4	0.960786099375	0
YDL143W	5	5	0.982549814221875	8
YDL144C	5	5	0.982549814221875	0
YDL145C	6	5	0.943327442953734	6
YDL146W	3	3	0.911878875	0
YDL147W	3	3	0.911878875	6
YDL148C	7	7	0.996544426961287	1
YDL149W	14	14	0.999988059014974	1
YDL150W	3	2	0.664903875	0
YDL151C	1	1	0.555	0
YDL152W	1	1	0.555	0
YDL153C	5	4	0.427549814221875	3
YDL154W	14	14	0.999988059014974	4.5
YDL155W	7	7	0.996544426961287	1
YDL156W	3	3	0.911878875	0
YDL157C	1	1	0.555	0
YDL158C	3	3	0.911878875	1
YDL159C-B	2	2	0.801975	0
YDL159W	7	7	0.996544426961287	0
YDL160C	7	7	0.996544426961287	1
YDL160C-A	2	2	0.801975	0
YDL161W	3	3	0.911878875	0
YDL162C	2	2	0.801975	0
YDL163W	3	3	0.911878875	0
YDL164C	10	10	0.99969549101631	1
YDL165W	2	2	0.801975	0
YDL166C	4	4	0.960786099375	2
YDL167C	10	9	0.99001063790945	0
YDL168W	3	3	0.911878875	2
YDL169C	4	4	0.960786099375	0
YDL170W	9	9	0.999315710149009	1
YDL171C	25	25	0.999999998381919	1
YDL172C	1	1	0.555	0
YDL173W	2	2	0.801975	5
YDL174C	11	11	0.999864493502257	1
YDL175C	3	3	0.911878875	0
YDL176W	9	9	0.999315710149009	0
YDL177C	4	3	0.850882224375	1
YDL178W	7	6	0.441544426961287	0
YDL179W	2	2	0.801975	0
YDL180W	8	8	0.998462269997773	1
YDL181W	1	1	0.555	3
YDL182W	3	2	0.356878875	0
YDL183C	4	4	0.960786099375	0
YDL184C	1	1	0.555	205
YDL185C-A	1	1	0.555	0
YDL185W	13	13	0.999973166325785	11
YDL186W	1	1	0.555	0
YDL188C	7	7	0.996544426961287	1
YDL189W	4	4	0.960786099375	0
YDL190C	7	6	0.441544426961287	0
YDL192W	3	2	0.801975	24
YDL193W	2	2	0.801975	0
YDL194W	4	4	0.960786099375	0
YDL195W	13	13	0.999973166325785	2
YDL197C	4	4	0.960786099375	1
YDL198C	1	1	0.555	1
YDL199C	6	6	0.992234667328734	0
YDL200C	1	1	0.555	2
YDL201W	3	3	0.911878875	2
YDL202W	2	2	0.801975	0
YDL203C	7	6	0.441544426961287	0
YDL204W	5	4	0.427549814221875	0
YDL205C	7	7	0.996544426961287	2
YDL206W	7	7	0.996544426961287	1
YDL207W	3	3	0.911878875	1
YDL208W	1	1	0.555	0
YDL209C	2	2	0.801975	0
YDL210W	8	8	0.998462269997773	0
YDL211C	2	2	0.801975	0
YDL212W	3	3	0.911878875	7
YDL213C	3	3	0.911878875	4
YDL214C	6	6	0.992234667328734	0
YDL215C	15	15	0.999994686261663	1
YDL216C	9	9	0.999315710149009	0
YDL217C	5	5	0.982549814221875	0
YDL218W	1	1	0.555	0
YDL219W	2	2	0.801975	0
YDL220C	7	6	0.749569426961287	0
YDL221W	1	1	0.555	0
YDL222C	3	3	0.911878875	0
YDL223C	16	16	0.99999763538644	0
YDL224C	10	10	0.99969549101631	2
YDL225W	6	6	0.992234667328734	2
YDL226C	2	2	0.801975	2
YDL227C	2	2	0.801975	0
YDL228C	3	3	0.911878875	3
YDL229W	5	5	0.982549814221875	109
YDL230W	4	4	0.960786099375	0
YDL231C	8	7	0.443462269997773	0
YDL232W	2	2	0.801975	4
YDL233W	7	7	0.996544426961287	1
YDL234C	11	9	0.197889493502257	0
YDL235C	1	1	0.555	0
YDL236W	2	2	0.801975	2
YDL237W	2	2	0.801975	1
YDL238C	4	4	0.960786099375	0
YDL239C	6	6	0.992234667328734	0
YDL240W	7	7	0.996544426961287	0
YDL241W	3	3	0.911878875	0
YDL242W	2	2	0.801975	0
YDL243C	7	6	0.441544426961287	0
YDL244W	2	2	0.801975	0
YDL245C	13	13	0.999973166325785	0
YDL246C	4	3	0.405786099375	0
YDL247W	9	9	0.999315710149009	0
YDL247W-A	1	1	0.555	0
YDL248W	3	1	0.109903875	0
YDR001C	3	3	0.911878875	6
YDR002W	1	1	0.555	12
YDR003W	2	2	0.801975	1
YDR003W-A	1	1	0.555	1
YDR004W	3	3	0.911878875	0
YDR005C	2	2	0.801975	0
YDR006C	7	7	0.996544426961287	2
YDR007W	1	1	0.555	0
YDR009W	7	7	0.996544426961287	0
YDR010C	1	1	0.555	0
YDR011W	12	10	0.99969549101631	0
YDR012W	2	1	0.246975	60.5
YDR013W	4	4	0.960786099375	1
YDR014W	4	4	0.960786099375	0
YDR014W-A	1	1	0.555	0
YDR017C	12	11	0.752964699608505	0
YDR018C	6	6	0.992234667328734	0
YDR019C	5	5	0.982549814221875	2
YDR020C	4	4	0.960786099375	0
YDR021W	7	7	0.996544426961287	0
YDR022C	1	1	0.555	0
YDR023W	5	4	0.427549814221875	1
YDR024W	3	2	0.801975	10
YDR026C	5	5	0.982549814221875	0
YDR027C	14	13	0.444988059014974	1
YDR028C	17	17	0.999998947746966	1
YDR030C	4	4	0.960786099375	1
YDR031W	3	3	0.911878875	0
YDR032C	2	2	0.801975	9
YDR033W	6	5	0.745259667328734	22
YDR034C	6	6	0.992234667328734	1
YDR034C-A	1	1	0.555	1
YDR034C-C	8	3	0.297800067411486	0
YDR034C-D	25	9	0.115649638215342	0
YDR035W	4	4	0.960786099375	2
YDR036C	9	8	0.444315710149009	0
YDR037W	10	10	0.99969549101631	8
YDR038C	11	9	0.99001063790945	0
YDR039C	12	10	0.995554733869705	0
YDR040C	16	15	0.995687875753888	0
YDR042C	1	1	0.555	0
YDR043C	2	2	0.801975	1
YDR044W	3	3	0.911878875	0
YDR045C	3	3	0.911878875	0
YDR046C	7	7	0.996544426961287	1
YDR047W	7	7	0.996544426961287	3
YDR048C	1	1	0.555	0
YDR049W	4	4	0.960786099375	0
YDR051C	9	9	0.999315710149009	1
YDR052C	8	7	0.443462269997773	0
YDR053W	1	1	0.555	0
YDR054C	3	3	0.911878875	2
YDR055W	5	5	0.982549814221875	6
YDR056C	3	3	0.911878875	0
YDR057W	8	8	0.998462269997773	1
YDR058C	3	3	0.911878875	1
YDR059C	1	1	0.555	2
YDR060W	6	6	0.992234667328734	1
YDR061W	5	5	0.982549814221875	0
YDR062W	9	9	0.999315710149009	4
YDR063W	2	2	0.801975	1
YDR064W	1	1	0.555	47
YDR065W	4	4	0.960786099375	0
YDR066C	2	2	0.801975	0
YDR067C	2	2	0.801975	2
YDR068W	3	3	0.911878875	1
YDR069C	10	8	0.751867050865073	2
YDR070C	1	1	0.555	0
YDR071C	2	2	0.801975	8
YDR072C	9	9	0.999315710149009	1
YDR073W	2	1	0.555	0
YDR074W	14	14	0.999988059014974	4
YDR075W	4	4	0.960786099375	0
YDR076W	3	3	0.911878875	0
YDR077W	3	3	0.911878875	38
YDR078C	3	3	0.911878875	0
YDR079C-A	4	4	0.960786099375	1
YDR079W	1	1	0.555	0
YDR080W	11	11	0.999864493502257	0
YDR081C	8	8	0.998462269997773	0
YDR082W	8	7	0.443462269997773	0
YDR083W	3	3	0.911878875	3
YDR084C	2	2	0.801975	1
YDR085C	8	8	0.998462269997773	3
YDR087C	2	2	0.801975	0
YDR088C	3	3	0.911878875	1
YDR089W	13	12	0.999939699608505	1
YDR090C	4	4	0.960786099375	0
YDR091C	3	3	0.911878875	0
YDR092W	1	1	0.555	0
YDR093W	18	18	0.9999995317474	1
YDR094W	1	1	0.555	1
YDR095C	1	1	0.555	0
YDR096W	9	9	0.999315710149009	0
YDR097C	10	10	0.99969549101631	0
YDR098C	3	3	0.911878875	0
YDR098C-A	6	1	0.021763714846875	0
YDR098C-B	22	5	0.110467602505213	0
YDR099W	3	3	0.911878875	0
YDR100W	3	3	0.911878875	2
YDR101C	4	4	0.960786099375	3
YDR102C	2	2	0.801975	0
YDR103W	3	3	0.911878875	1
YDR104C	11	10	0.889960618502257	0
YDR105C	9	9	0.999315710149009	0
YDR106W	3	3	0.911878875	1
YDR107C	4	4	0.960786099375	1
YDR108W	7	7	0.996544426961287	1
YDR109C	6	6	0.992234667328734	0
YDR110W	5	5	0.982549814221875	1
YDR111C	8	8	0.998462269997773	0
YDR112W	1	1	0.555	0
YDR113C	2	2	0.801975	1
YDR114C	2	2	0.801975	0
YDR115W	1	1	0.555	1
YDR116C	2	2	0.801975	0
YDR117C	3	3	0.911878875	2
YDR118W	7	7	0.996544426961287	0
YDR118W-A	1	1	0.555	0
YDR119W	10	10	0.99969549101631	2
YDR119W-A	2	2	0.801975	0
YDR120C	6	6	0.992234667328734	3
YDR121W	1	1	0.555	0
YDR122W	12	12	0.999939699608505	3
YDR123C	8	8	0.998462269997773	0
YDR124W	5	5	0.982549814221875	0
YDR125C	4	4	0.960786099375	0
YDR126W	9	8	0.444315710149009	0
YDR127W	17	17	0.999998947746966	5
YDR128W	13	13	0.999973166325785	1
YDR129C	4	4	0.960786099375	5
YDR130C	3	3	0.911878875	0
YDR131C	6	6	0.992234667328734	0
YDR132C	5	5	0.982549814221875	0
YDR135C	19	18	0.990314938520734	4
YDR136C	3	3	0.911878875	0
YDR137W	5	4	0.872645939221875	1
YDR138W	4	4	0.960786099375	0
YDR140W	3	3	0.911878875	0
YDR141C	12	12	0.999939699608505	0
YDR142C	7	7	0.996544426961287	0
YDR144C	4	4	0.960786099375	0
YDR146C	3	3	0.911878875	1
YDR147W	7	7	0.996544426961287	1
YDR148C	6	6	0.992234667328734	1
YDR149C	3	3	0.911878875	0
YDR150W	25	25	0.999999998381919	1
YDR151C	2	2	0.801975	0
YDR152W	6	6	0.992234667328734	2
YDR153C	3	3	0.911878875	0
YDR154C	4	1	0.109903875	0
YDR155C	6	3	0.141352442953734	1
YDR156W	3	3	0.911878875	1
YDR157W	1	1	0.555	0
YDR158W	3	3	0.911878875	6
YDR159W	7	7	0.996544426961287	1
YDR160W	5	5	0.982549814221875	0
YDR161W	3	3	0.911878875	0
YDR162C	1	1	0.555	0
YDR163W	4	4	0.960786099375	0
YDR164C	8	8	0.998462269997773	0
YDR165W	2	2	0.801975	3
YDR166C	2	2	0.801975	0
YDR167W	2	2	0.801975	1
YDR168W	5	5	0.982549814221875	2
YDR169C	3	3	0.911878875	1
YDR169C-A	1	1	0.555	0
YDR170C	17	17	0.999998947746966	2
YDR170W-A	5	2	0.158811099375	0
YDR171W	1	1	0.555	2
YDR172W	8	8	0.998462269997773	1
YDR173C	4	4	0.960786099375	0
YDR174W	3	3	0.911878875	12
YDR175C	3	3	0.911878875	1
YDR176W	5	5	0.982549814221875	0
YDR177W	1	1	0.555	4
YDR178W	6	6	0.992234667328734	4
YDR179C	8	8	0.998462269997773	0
YDR179W-A	3	3	0.911878875	0
YDR180W	13	12	0.752998166325785	1
YDR181C	5	5	0.982549814221875	0
YDR182W	5	5	0.982549814221875	1
YDR182W-A	1	1	0.555	0
YDR183C-A	2	2	0.801975	0
YDR183W	3	3	0.911878875	0
YDR184C	2	2	0.801975	0
YDR185C	2	2	0.801975	0
YDR186C	7	7	0.996544426961287	1
YDR187C	2	2	0.801975	0
YDR188W	9	9	0.999315710149009	6
YDR189W	5	5	0.982549814221875	0
YDR190C	4	4	0.960786099375	3
YDR191W	5	5	0.982549814221875	0
YDR192C	1	1	0.555	0
YDR193W	1	1	0.555	0
YDR194C	4	3	0.405786099375	0
YDR195W	3	3	0.911878875	1
YDR196C	4	4	0.960786099375	1
YDR197W	6	6	0.992234667328734	0
YDR198C	6	6	0.992234667328734	1
YDR199W	2	2	0.801975	0
YDR200C	6	6	0.992234667328734	1
YDR201W	2	2	0.801975	0
YDR202C	2	1	0.246975	0
YDR204W	6	6	0.992234667328734	0
YDR205W	15	15	0.999994686261663	0
YDR206W	8	7	0.988777416890913	0
YDR207C	11	11	0.999864493502257	0
YDR208W	11	11	0.999864493502257	0
YDR209C	1	1	0.555	0
YDR210C-C	6	1	0.021763714846875	0
YDR210C-D	21	6	0.113088521418988	0
YDR210W-A	8	3	0.297800067411486	0
YDR210W-B	25	9	0.122089134574898	0
YDR211W	7	7	0.996544426961287	0
YDR212W	4	4	0.960786099375	3
YDR213W	7	7	0.996544426961287	1.5
YDR214W	6	6	0.992234667328734	0
YDR215C	5	5	0.982549814221875	0
YDR216W	8	8	0.998462269997773	1
YDR217C	10	9	0.950788266641309	1
YDR218C	1	1	0.555	0
YDR219C	2	2	0.801975	0
YDR220C	1	1	0.555	0
YDR221W	5	5	0.982549814221875	1
YDR222W	6	6	0.992234667328734	0
YDR223W	3	3	0.911878875	0
YDR224C	2	2	0.801975	35
YDR226W	5	5	0.982549814221875	22
YDR227W	7	6	0.441544426961287	1
YDR228C	3	3	0.911878875	1
YDR229W	4	4	0.960786099375	0
YDR230W	3	3	0.911878875	0
YDR231C	3	3	0.911878875	0
YDR232W	12	12	0.999939699608505	1
YDR233C	1	1	0.555	8.5
YDR234W	5	5	0.982549814221875	0
YDR235W	2	2	0.801975	1
YDR236C	2	1	0.246975	0
YDR237W	6	5	0.437234667328734	0
YDR238C	11	10	0.444864493502257	0
YDR239C	6	6	0.992234667328734	1
YDR240C	6	6	0.992234667328734	0
YDR241W	4	4	0.960786099375	0
YDR242W	6	6	0.992234667328734	1
YDR243C	5	5	0.982549814221875	1
YDR244W	11	11	0.999864493502257	1
YDR245W	4	4	0.960786099375	3
YDR246W	3	3	0.911878875	1
YDR247W	7	7	0.996544426961287	1
YDR248C	3	3	0.911878875	0
YDR249C	8	7	0.888558394997773	0
YDR250C	2	2	0.801975	0
YDR251W	9	9	0.999315710149009	2
YDR252W	1	1	0.555	0
YDR253C	3	3	0.911878875	1
YDR254W	7	7	0.996544426961287	0
YDR255C	5	5	0.982549814221875	0
YDR256C	7	7	0.996544426961287	0
YDR257C	2	1	0.246975	0
YDR258C	8	7	0.99415251036522	5
YDR259C	7	7	0.996544426961287	3
YDR260C	2	2	0.801975	0
YDR261C	3	3	0.911878875	0
YDR261C-C	6	1	0.021763714846875	0
YDR261C-D	21	5	0.248241803382502	0
YDR261W-A	8	3	0.297800067411486	0
YDR261W-B	22	8	0.259603694806676	0
YDR262W	2	2	0.801975	1
YDR263C	2	2	0.801975	0
YDR264C	9	9	0.999315710149009	1
YDR265W	6	6	0.992234667328734	0
YDR266C	7	6	0.986859573854427	0
YDR267C	5	5	0.982549814221875	0
YDR268W	3	3	0.911878875	2
YDR269C	3	3	0.911878875	0
YDR270W	13	13	0.999973166325785	0
YDR271C	2	2	0.801975	0
YDR272W	4	4	0.960786099375	2
YDR273W	3	3	0.911878875	0
YDR274C	2	2	0.801975	0
YDR275W	5	5	0.982549814221875	1
YDR276C	1	1	0.555	71
YDR277C	7	7	0.996544426961287	0
YDR278C	1	1	0.555	0
YDR279W	5	5	0.982549814221875	0
YDR280W	3	3	0.911878875	1
YDR281C	1	1	0.555	0
YDR282C	3	3	0.911878875	2
YDR283C	12	12	0.999939699608505	0
YDR284C	3	3	0.911878875	0
YDR285W	7	6	0.947637202586287	0
YDR286C	2	2	0.801975	0
YDR287W	3	3	0.911878875	1
YDR288W	4	4	0.960786099375	1
YDR289C	5	5	0.982549814221875	0
YDR290W	2	2	0.801975	0
YDR291W	12	12	0.999939699608505	0
YDR292C	4	3	0.405786099375	0
YDR293C	14	14	0.999988059014974	2
YDR294C	12	11	0.999864493502257	5
YDR295C	4	4	0.960786099375	2
YDR296W	4	4	0.960786099375	2
YDR297W	8	8	0.998462269997773	4
YDR298C	1	1	0.555	2
YDR299W	2	2	0.801975	1
YDR300C	6	6	0.992234667328734	0
YDR301W	15	14	0.951087461886663	0
YDR302W	1	1	0.555	2
YDR303C	6	5	0.97047095248186	5
YDR304C	4	3	0.405786099375	0
YDR305C	3	3	0.911878875	1
YDR306C	8	8	0.998462269997773	2
YDR307W	8	8	0.998462269997773	1
YDR308C	2	2	0.801975	1
YDR309C	3	3	0.911878875	1
YDR310C	7	7	0.996544426961287	0
YDR311W	6	6	0.992234667328734	0
YDR312W	8	7	0.751487269997773	1
YDR313C	5	5	0.982549814221875	0
YDR314C	8	8	0.998462269997773	0
YDR315C	5	5	0.982549814221875	0
YDR316W	4	4	0.960786099375	0
YDR316W-A	6	1	0.021763714846875	0
YDR316W-B	22	5	0.110467602505213	0
YDR317W	3	3	0.911878875	0
YDR318W	3	3	0.911878875	0
YDR319C	3	3	0.911878875	1
YDR320C	7	6	0.974780712114412	0
YDR320C-A	3	3	0.911878875	2
YDR320W-B	3	3	0.911878875	0
YDR321W	6	6	0.992234667328734	1
YDR322W	2	2	0.801975	0
YDR323C	7	7	0.996544426961287	0
YDR324C	4	4	0.960786099375	0
YDR325W	6	6	0.992234667328734	0
YDR326C	7	7	0.996544426961287	1
YDR327W	3	3	0.911878875	0
YDR328C	3	3	0.911878875	0
YDR329C	2	2	0.801975	1
YDR330W	4	4	0.960786099375	0
YDR331W	5	5	0.982549814221875	0
YDR332W	5	5	0.982549814221875	0
YDR333C	7	6	0.441544426961287	1
YDR334W	13	12	0.999593385458484	0
YDR335W	14	14	0.999988059014974	0
YDR336W	3	3	0.911878875	0
YDR337W	3	3	0.911878875	1
YDR338C	9	9	0.999315710149009	0
YDR339C	1	1	0.555	0
YDR340W	1	1	0.555	0
YDR341C	6	6	0.992234667328734	2
YDR342C	10	6	0.433777416890913	0
YDR343C	10	6	0.433777416890913	0
YDR344C	4	4	0.960786099375	0
YDR345C	9	9	0.999315710149009	5
YDR346C	6	6	0.992234667328734	6
YDR347W	7	7	0.996544426961287	1
YDR348C	4	4	0.960786099375	1
YDR349C	3	3	0.911878875	1
YDR350C	3	3	0.911878875	1
YDR351W	7	7	0.996544426961287	0
YDR352W	4	4	0.960786099375	0
YDR353W	1	1	0.555	7
YDR354C-A	3	3	0.911878875	1
YDR354W	5	5	0.982549814221875	0
YDR355C	2	2	0.801975	0
YDR356W	7	7	0.996544426961287	0
YDR357C	1	1	0.555	1
YDR358W	2	2	0.801975	0
YDR359C	7	7	0.996544426961287	0
YDR361C	5	5	0.982549814221875	4
YDR362C	8	8	0.998462269997773	1
YDR363W	8	8	0.998462269997773	0
YDR363W-A	1	1	0.555	9
YDR364C	7	6	0.986859573854427	0
YDR365C	2	2	0.801975	2
YDR365W-A	6	1	0.021763714846875	0
YDR365W-B	22	5	0.110467602505213	0
YDR367W	1	1	0.555	1
YDR368W	2	2	0.801975	2
YDR369C	3	3	0.911878875	0
YDR370C	4	4	0.960786099375	0
YDR371C-A	1	1	0.555	0
YDR371W	4	4	0.960786099375	2
YDR372C	5	5	0.982549814221875	1
YDR373W	2	1	0.246975	0
YDR374C	2	2	0.801975	0
YDR374W-A	2	2	0.801975	0
YDR375C	5	5	0.982549814221875	0
YDR376W	3	3	0.911878875	4
YDR377W	2	2	0.801975	7
YDR378C	1	1	0.555	1
YDR379C-A	2	2	0.801975	0
YDR379W	8	8	0.998462269997773	2
YDR380W	9	9	0.999315710149009	4
YDR382W	1	1	0.555	169
YDR383C	5	5	0.982549814221875	3
YDR384C	2	2	0.801975	2
YDR385W	10	7	0.330481856383756	0
YDR386W	7	7	0.996544426961287	0
YDR387C	9	9	0.999315710149009	0
YDR388W	6	5	0.437234667328734	0
YDR389W	4	3	0.713811099375	0
YDR390C	3	3	0.911878875	0
YDR391C	5	5	0.982549814221875	2
YDR392W	9	8	0.998462269997773	1
YDR393W	3	3	0.911878875	1
YDR394W	2	2	0.801975	10
YDR395W	15	15	0.999994686261663	0
YDR396W	3	3	0.911878875	0
YDR397C	3	3	0.911878875	1
YDR398W	3	3	0.911878875	1
YDR399W	1	1	0.555	2.5
YDR400W	4	4	0.960786099375	0
YDR401W	4	3	0.911878875	0
YDR402C	5	5	0.982549814221875	0
YDR403W	4	4	0.960786099375	0
YDR404C	1	1	0.555	0
YDR405W	2	2	0.801975	0
YDR406W	12	12	0.999939699608505	0
YDR407C	13	13	0.999973166325785	1
YDR408C	4	4	0.960786099375	1
YDR409W	7	7	0.996544426961287	1
YDR410C	6	6	0.992234667328734	2
YDR411C	6	6	0.992234667328734	3
YDR414C	3	3	0.911878875	0
YDR415C	7	7	0.996544426961287	1
YDR416W	11	11	0.999864493502257	0
YDR418W	1	1	0.555	42
YDR419W	4	4	0.960786099375	0
YDR420W	9	9	0.999315710149009	0
YDR421W	5	5	0.982549814221875	0
YDR422C	10	10	0.99969549101631	0
YDR423C	6	6	0.992234667328734	0
YDR424C	1	1	0.555	1
YDR425W	7	7	0.996544426961287	0
YDR426C	2	2	0.801975	0
YDR427W	5	5	0.982549814221875	8
YDR428C	2	2	0.801975	0
YDR429C	1	1	0.555	11
YDR430C	8	6	0.972388795518345	2
YDR431W	2	2	0.801975	0
YDR432W	3	3	0.911878875	5
YDR434W	9	9	0.999315710149009	1
YDR435C	5	5	0.982549814221875	0
YDR436W	9	9	0.999315710149009	0
YDR437W	1	1	0.555	0
YDR438W	2	2	0.801975	1
YDR439W	1	1	0.555	0
YDR440W	7	7	0.996544426961287	0
YDR441C	2	2	0.801975	0
YDR442W	3	3	0.911878875	0
YDR443C	15	15	0.999994686261663	0
YDR444W	7	6	0.986859573854427	0
YDR445C	4	4	0.960786099375	0
YDR447C	2	2	0.801975	48
YDR448W	7	7	0.996544426961287	2
YDR449C	4	4	0.960786099375	0
YDR450W	1	1	0.555	0
YDR451C	2	2	0.801975	0
YDR452W	8	8	0.998462269997773	8
YDR453C	3	3	0.911878875	3
YDR454C	1	1	0.555	5
YDR455C	1	1	0.555	0
YDR456W	4	4	0.960786099375	3
YDR457W	34	34	0.999999999998893	1
YDR458C	7	7	0.996544426961287	1
YDR459C	6	6	0.992234667328734	1
YDR460W	2	2	0.801975	1
YDR461C-A	2	2	0.801975	0
YDR461W	3	2	0.664903875	1
YDR462W	1	1	0.555	0
YDR463W	3	3	0.911878875	0
YDR464W	11	11	0.999864493502257	0
YDR465C	2	2	0.801975	1
YDR466W	9	9	0.999315710149009	0
YDR467C	2	1	0.555	0
YDR468C	2	1	0.246975	0
YDR469W	5	5	0.982549814221875	0
YDR470C	5	4	0.427549814221875	0
YDR471W	1	1	0.555	8
YDR472W	3	3	0.911878875	3
YDR473C	9	8	0.889411835149009	3
YDR475C	6	6	0.992234667328734	1
YDR476C	1	1	0.555	0
YDR477W	9	9	0.999315710149009	0
YDR478W	2	2	0.801975	0
YDR479C	5	5	0.982549814221875	2
YDR480W	5	5	0.982549814221875	0
YDR481C	15	15	0.999994686261663	2
YDR482C	3	3	0.911878875	0
YDR483W	7	7	0.996544426961287	4.5
YDR484W	4	4	0.960786099375	0
YDR485C	2	2	0.801975	0
YDR486C	5	5	0.982549814221875	1
YDR487C	3	3	0.911878875	0
YDR488C	8	8	0.998462269997773	1
YDR489W	7	7	0.996544426961287	1
YDR490C	7	7	0.996544426961287	0
YDR491C	4	3	0.911878875	0
YDR492W	5	5	0.982549814221875	0
YDR493W	2	2	0.801975	0
YDR494W	3	3	0.911878875	1
YDR495C	8	7	0.996544426961287	0
YDR496C	6	5	0.982549814221875	1
YDR497C	11	11	0.999864493502257	7
YDR498C	2	2	0.801975	0
YDR499W	6	6	0.992234667328734	1
YDR500C	2	2	0.801975	58.5
YDR501W	8	7	0.949555045622773	0
YDR502C	8	7	0.443462269997773	0
YDR503C	6	6	0.992234667328734	0
YDR504C	2	2	0.801975	0
YDR505C	4	4	0.960786099375	0
YDR506C	11	11	0.999864493502257	0
YDR507C	7	7	0.996544426961287	0
YDR508C	5	5	0.982549814221875	1
YDR509W	3	3	0.911878875	0
YDR510C-A	1	1	0.555	0
YDR510W	1	1	0.555	8
YDR511W	3	3	0.911878875	1
YDR512C	4	4	0.960786099375	0
YDR513W	1	1	0.555	1
YDR514C	6	6	0.992234667328734	1
YDR515W	4	3	0.405786099375	0
YDR516C	6	6	0.992234667328734	9
YDR517W	1	1	0.555	1
YDR518W	7	6	0.441544426961287	0
YDR519W	3	3	0.911878875	6
YDR520C	6	6	0.992234667328734	1
YDR522C	1	1	0.555	0
YDR523C	7	7	0.996544426961287	0
YDR524C	2	1	0.555	0
YDR524C-A	1	1	0.555	0
YDR524W-C	1	1	0.555	5
YDR525W	1	1	0.555	0
YDR525W-A	2	2	0.801975	1
YDR527W	2	1	0.246975	0
YDR528W	1	1	0.555	0
YDR529C	1	1	0.555	8
YDR530C	4	4	0.960786099375	3
YDR531W	7	6	0.441544426961287	0
YDR532C	1	1	0.555	0
YDR534C	5	5	0.982549814221875	0
YDR535C	2	2	0.801975	0
YDR536W	10	10	0.99969549101631	0
YDR537C	5	5	0.982549814221875	0
YDR538W	6	6	0.992234667328734	0
YDR539W	5	5	0.982549814221875	0
YDR540C	1	1	0.555	0
YDR541C	4	4	0.960786099375	1
YDR542W	3	2	0.356878875	0
YDR543C	3	3	0.911878875	0
YDR544C	2	2	0.801975	0
YDR545C-A	3	2	0.664903875	0
YDR545W	23	19	0.394174901516484	0
YEL001C	5	5	0.982549814221875	5
YEL002C	4	4	0.960786099375	2
YEL003W	2	1	0.246975	1
YEL004W	3	3	0.911878875	0
YEL005C	4	4	0.960786099375	0
YEL006W	3	3	0.911878875	2
YEL007W	4	4	0.960786099375	0
YEL008C-A	3	3	0.911878875	0
YEL008W	4	4	0.960786099375	0
YEL009C	1	1	0.555	18
YEL009C-A	2	2	0.801975	0
YEL010W	1	1	0.555	0
YEL011W	13	13	0.999973166325785	4
YEL012W	4	4	0.960786099375	1
YEL013W	4	4	0.960786099375	1
YEL015W	10	10	0.99969549101631	1
YEL016C	7	7	0.996544426961287	0
YEL017C-A	1	1	0.555	0.5
YEL017W	1	1	0.555	0
YEL018C-A	4	4	0.960786099375	0
YEL018W	6	6	0.992234667328734	1
YEL019C	2	2	0.801975	0
YEL020C	6	4	0.327330792328734	0
YEL020C-B	4	3	0.713811099375	0
YEL020W-A	4	4	0.960786099375	1
YEL021W	8	7	0.988777416890913	1
YEL022W	8	8	0.998462269997773	1
YEL023C	8	8	0.998462269997773	0
YEL024W	4	4	0.960786099375	2
YEL025C	12	12	0.999939699608505	0
YEL028W	3	3	0.911878875	0
YEL029C	2	2	0.801975	1
YEL030C-A	3	3	0.911878875	0
YEL030W	2	1	0.246975	0
YEL031W	11	11	0.999864493502257	9
YEL032W	9	9	0.999315710149009	0
YEL033W	4	2	0.603907224375	0
YEL034C-A	7	6	0.992234667328734	1
YEL034W	7	5	0.194569426961287	2
YEL035C	1	1	0.555	0
YEL036C	9	9	0.999315710149009	2
YEL037C	6	6	0.992234667328734	1
YEL038W	1	1	0.555	2
YEL039C	3	3	0.911878875	3
YEL040W	9	9	0.999315710149009	7
YEL041W	5	5	0.982549814221875	0
YEL042W	9	9	0.999315710149009	2
YEL043W	9	9	0.999315710149009	1
YEL045C	3	3	0.911878875	1
YEL046C	3	3	0.911878875	1
YEL047C	6	6	0.992234667328734	2
YEL049W	2	1	0.246975	0
YEL050C	3	3	0.911878875	0
YEL050W-A	2	2	0.801975	0
YEL052W	3	3	0.911878875	0
YEL053C	5	5	0.982549814221875	0
YEL054C	2	2	0.801975	10
YEL055C	9	8	0.997397867112523	0
YEL056W	5	5	0.982549814221875	3
YEL057C	2	2	0.801975	0
YEL058W	7	7	0.996544426961287	5
YEL059C-A	1	1	0.555	0
YEL059W	3	3	0.911878875	0
YEL060C	8	8	0.998462269997773	2
YEL061C	9	9	0.999315710149009	0
YEL062W	5	5	0.982549814221875	0
YEL063C	5	4	0.735574814221875	1
YEL064C	11	11	0.999864493502257	0
YEL065W	10	10	0.99969549101631	1
YEL066W	3	3	0.911878875	1
YEL067C	3	3	0.911878875	0
YEL068C	1	1	0.555	0
YEL069C	11	11	0.999864493502257	0
YEL070W	10	9	0.444695491016309	0
YEL071W	6	6	0.992234667328734	4
YEL072W	7	7	0.996544426961287	0
YEL073C	2	2	0.801975	1
YEL074W	3	3	0.911878875	0
YEL075C	1	1	0.555	0
YEL075W-A	3	2	0.664903875	0
YEL076C	2	2	0.801975	0
YEL076C-A	2	2	0.801975	0
YEL077C	16	12	0.394003565489006	0
YEL077W-A	3	2	0.664903875	0
YER001W	5	5	0.982549814221875	0
YER003C	5	5	0.982549814221875	1
YER004W	2	2	0.801975	0
YER005W	11	11	0.999864493502257	0
YER006C-A	1	1	0.555	0
YER006W	3	3	0.911878875	6
YER007C-A	1	1	0.555	9
YER007W	3	3	0.911878875	0
YER008C	13	12	0.444973166325784	4
YER009W	2	1	0.555	9
YER011W	2	2	0.801975	1
YER012W	1	1	0.555	6
YER013W	11	11	0.999864493502257	0
YER014C-A	2	2	0.801975	0
YER014W	3	3	0.911878875	0
YER015W	7	7	0.996544426961287	1
YER016W	6	6	0.992234667328734	0
YER017C	10	10	0.99969549101631	0
YER018C	2	2	0.801975	0
YER019W	8	8	0.998462269997773	0
YER020W	4	4	0.960786099375	2
YER021W	7	7	0.996544426961287	3
YER022W	6	6	0.992234667328734	0
YER023C-A	2	2	0.801975	0
YER023W	4	4	0.960786099375	3
YER024W	12	11	0.890035824608505	0
YER025W	4	3	0.405786099375	0
YER026C	4	4	0.960786099375	10
YER027C	7	7	0.996544426961287	0
YER028C	6	6	0.992234667328734	0
YER029C	1	1	0.555	0
YER030W	1	1	0.555	0
YER031C	1	1	0.555	2
YER032W	14	14	0.999988059014974	1
YER033C	9	9	0.999315710149009	0
YER034W	2	2	0.801975	1
YER035W	3	3	0.911878875	1
YER036C	3	3	0.911878875	4
YER037W	6	6	0.992234667328734	4
YER038C	1	1	0.555	3.5
YER038W-A	1	1	0.555	0
YER039C	1	1	0.555	0
YER039C-A	2	2	0.801975	0
YER040W	7	7	0.996544426961287	0
YER041W	8	6	0.43915251036522	0
YER042W	4	4	0.960786099375	0
YER043C	9	9	0.999315710149009	31
YER044C	2	2	0.801975	10
YER044C-A	4	4	0.960786099375	0
YER045C	7	7	0.996544426961287	3
YER046W	1	1	0.555	2.5
YER046W-A	2	2	0.801975	0
YER047C	8	8	0.998462269997773	0
YER048C	5	5	0.982549814221875	2
YER048W-A	2	2	0.801975	0
YER049W	6	5	0.437234667328734	0
YER050C	1	1	0.555	1
YER051W	4	4	0.960786099375	0
YER052C	8	8	0.998462269997773	4
YER053C	5	5	0.982549814221875	3
YER053C-A	1	1	0.555	0.5
YER054C	7	7	0.996544426961287	0
YER055C	5	5	0.982549814221875	6
YER056C	9	9	0.999315710149009	6
YER056C-A	1	1	0.555	12
YER057C	4	3	0.405786099375	0
YER058W	1	1	0.555	0
YER059W	3	3	0.911878875	1
YER060W	5	5	0.982549814221875	0
YER060W-A	5	5	0.982549814221875	0
YER061C	6	6	0.992234667328734	0
YER062C	1	1	0.555	0
YER064C	1	1	0.555	1
YER065C	8	8	0.998462269997773	0
YER066W	2	1	0.246975	0
YER067C-A	2	2	0.801975	0
YER067W	2	1	0.246975	0
YER068C-A	1	1	0.555	0
YER068W	6	6	0.992234667328734	1
YER069W	10	10	0.99969549101631	0
YER070W	18	18	0.9999995317474	0
YER072W	2	2	0.801975	15
YER073W	2	2	0.801975	2
YER075C	15	15	0.999994686261663	1
YER076C	3	3	0.911878875	0
YER076W-A	1	1	0.555	0
YER077C	6	6	0.992234667328734	0
YER078C	6	6	0.992234667328734	1
YER079C-A	2	2	0.801975	0
YER079W	3	3	0.911878875	0
YER080W	9	8	0.997397867112523	3
YER081W	9	7	0.642436835149009	0
YER082C	5	5	0.982549814221875	0
YER083C	5	5	0.982549814221875	1
YER084W	2	2	0.801975	0
YER084W-A	3	3	0.911878875	0
YER085C	3	3	0.911878875	0
YER086W	8	8	0.998462269997773	0
YER087C-A	6	6	0.992234667328734	0
YER087C-B	1	1	0.555	1
YER087W	10	10	0.99969549101631	0
YER088C	5	5	0.982549814221875	2
YER088C-A	3	2	0.664903875	0
YER088W-B	2	2	0.801975	0
YER089C	6	5	0.437234667328734	1
YER090W	4	4	0.960786099375	0
YER091C-A	1	1	0.555	0
YER092W	2	2	0.801975	2
YER093C	9	9	0.999315710149009	2
YER093C-A	4	4	0.960786099375	0
YER094C	3	3	0.911878875	7
YER095W	1	1	0.555	1
YER096W	4	4	0.960786099375	0
YER098W	4	3	0.911878875	1
YER099C	6	5	0.745259667328734	1
YER100W	1	1	0.555	2
YER101C	5	4	0.960786099375	0
YER102W	1	1	0.555	40
YER103W	2	1	0.555	0
YER104W	4	4	0.960786099375	0
YER105C	6	6	0.992234667328734	1
YER107C	4	4	0.960786099375	2
YER107W-A	1	1	0.555	0
YER109C	4	4	0.960786099375	0
YER110C	7	6	0.441544426961287	0
YER111C	6	6	0.992234667328734	1
YER113C	13	13	0.999973166325785	0
YER114C	10	10	0.99969549101631	0
YER115C	4	4	0.960786099375	0
YER116C	5	4	0.735574814221875	1
YER117W	2	2	0.801975	61.5
YER118C	1	1	0.555	1
YER119C	8	7	0.888558394997773	1
YER120W	2	1	0.555	0
YER121W	2	2	0.801975	0
YER122C	4	4	0.960786099375	0
YER123W	6	6	0.992234667328734	0
YER124C	7	7	0.996544426961287	4
YER125W	7	6	0.886640551961287	0
YER126C	3	3	0.911878875	4
YER127W	4	4	0.960786099375	1
YER128W	6	6	0.992234667328734	0
YER129W	18	17	0.99998463905821	0
YER130C	6	5	0.437234667328734	0
YER132C	12	11	0.999770697122556	1
YER133W	3	3	0.911878875	8
YER135C	3	3	0.911878875	1
YER136W	6	6	0.992234667328734	2
YER137C	4	4	0.960786099375	0
YER137C-A	6	1	0.021763714846875	0
YER137W-A	3	3	0.911878875	0
YER138C	23	5	0.11015473373982	0
YER139C	2	2	0.801975	0
YER140W	8	8	0.998462269997773	1
YER141W	6	6	0.992234667328734	0
YER142C	4	4	0.960786099375	1
YER143W	3	3	0.911878875	0
YER144C	11	11	0.999864493502257	0
YER145C	4	4	0.960786099375	1
YER145C-A	1	1	0.555	0
YER146W	1	1	0.555	2
YER147C	13	13	0.999973166325785	0
YER147C-A	2	2	0.801975	0
YER148W	3	3	0.911878875	2
YER148W-A	1	1	0.555	0
YER149C	1	1	0.555	0
YER150W	2	2	0.801975	1
YER151C	11	11	0.999864493502257	0
YER152C	8	8	0.998462269997773	2
YER152W-A	1	1	0.555	0
YER153C	5	5	0.982549814221875	0
YER154W	7	6	0.974780712114412	0
YER155C	25	25	0.999999998381919	3
YER156C	4	4	0.960786099375	5
YER157W	5	5	0.982549814221875	4
YER158C	8	8	0.998462269997773	0
YER159C	3	3	0.911878875	2
YER159C-A	6	1	0.021763714846875	0
YER160C	20	4	0.00284674917416222	0
YER161C	2	2	0.801975	1
YER162C	7	7	0.996544426961287	1
YER163C	4	4	0.960786099375	1
YER164W	10	10	0.99969549101631	3
YER165C-A	3	3	0.911878875	0
YER165W	5	5	0.982549814221875	2
YER166W	12	12	0.999939699608505	0
YER167W	10	10	0.99969549101631	0
YER168C	5	5	0.982549814221875	0
YER169W	9	9	0.999315710149009	0
YER170W	2	2	0.801975	0
YER171W	6	6	0.992234667328734	1
YER172C	22	22	0.99999998163799	2
YER172C-A	1	1	0.555	0
YER173W	6	6	0.992234667328734	2
YER174C	2	2	0.801975	0
YER175C	6	6	0.992234667328734	1
YER175W-A	1	1	0.555	0
YER176W	7	7	0.996544426961287	0
YER177W	3	3	0.911878875	38
YER178W	5	5	0.982549814221875	14
YER179W	2	2	0.801975	0
YER181C	1	1	0.555	0
YER182W	2	2	0.801975	0
YER183C	5	5	0.982549814221875	0
YER184C	7	7	0.996544426961287	1
YER185W	3	3	0.911878875	0
YER186C	2	2	0.801975	1
YER187W	3	3	0.911878875	0
YER188C-A	2	2	0.801975	0
YER188W	6	6	0.992234667328734	0
YER189W	1	1	0.555	0
YER190C-A	2	2	0.801975	0
YER190C-B	3	2	0.664903875	0
YER190W	21	18	0.394174891325568	0
YFL001W	4	4	0.960786099375	0
YFL002C	7	7	0.996544426961287	2
YFL002W-A	24	8	0.115522765939413	0
YFL002W-B	8	3	0.297800067411486	0
YFL003C	5	5	0.982549814221875	0
YFL004W	7	6	0.992234667328734	8
YFL005W	3	3	0.911878875	13
YFL007W	26	26	0.999999999279954	1
YFL008W	8	7	0.443462269997773	1
YFL009W	11	10	0.752889493502257	2
YFL010C	2	2	0.801975	1
YFL010W-A	2	2	0.801975	0
YFL011W	4	3	0.911878875	0
YFL012W	1	1	0.555	0
YFL012W-A	2	2	0.801975	0
YFL013C	8	8	0.998462269997773	1
YFL013W-A	5	4	0.735574814221875	0
YFL014W	2	2	0.801975	3
YFL016C	10	10	0.99969549101631	2
YFL017C	3	3	0.911878875	0
YFL018C	7	7	0.996544426961287	3
YFL020C	2	2	0.801975	0
YFL021C-A	4	4	0.960786099375	0
YFL021W	7	7	0.996544426961287	3
YFL022C	6	6	0.992234667328734	0
YFL023W	6	6	0.992234667328734	0
YFL024C	6	5	0.745259667328734	1
YFL025C	9	9	0.999315710149009	0
YFL026W	5	5	0.982549814221875	3
YFL027C	10	10	0.99969549101631	0
YFL028C	2	2	0.801975	3
YFL029C	7	7	0.996544426961287	0
YFL030W	5	5	0.982549814221875	0
YFL031C-A	1	1	0.555	0
YFL031W	2	2	0.801975	9
YFL032W	1	1	0.555	0
YFL033C	16	14	0.748712875753888	2
YFL034C-A	1	1	0.555	0
YFL034C-B	3	3	0.911878875	1
YFL034W	14	14	0.999988059014974	1
YFL036W	12	12	0.999939699608505	4
YFL037W	6	5	0.943327442953734	10
YFL038C	2	2	0.801975	4
YFL039C	4	4	0.960786099375	81
YFL040W	6	6	0.992234667328734	0
YFL041W	11	11	0.999864493502257	1
YFL042C	10	10	0.99969549101631	0
YFL044C	3	3	0.911878875	2
YFL046W	2	2	0.801975	1
YFL047W	4	4	0.960786099375	0
YFL048C	4	4	0.960786099375	0
YFL049W	6	6	0.992234667328734	0
YFL050C	11	11	0.999864493502257	0
YFL051C	2	2	0.801975	0
YFL052W	4	4	0.960786099375	0
YFL053W	5	5	0.982549814221875	0
YFL054C	8	8	0.998462269997773	0
YFL055W	3	3	0.911878875	0
YFL056C	4	4	0.960786099375	0
YFL057C	3	3	0.911878875	0
YFL058W	3	3	0.911878875	0
YFL059W	3	3	0.911878875	0
YFL060C	3	2	0.356878875	0
YFL061W	5	4	0.427549814221875	0
YFL062W	5	3	0.317645939221875	0
YFL063W	5	5	0.982549814221875	0
YFL064C	2	2	0.801975	0
YFL065C	1	1	0.555	0
YFL066C	8	6	0.878873541890913	0
YFL067W	2	2	0.801975	0
YFL068W	3	2	0.664903875	0
YFR002W	7	6	0.992234667328734	1
YFR003C	1	1	0.555	3
YFR004W	4	4	0.960786099375	1
YFR005C	6	6	0.992234667328734	0
YFR006W	7	7	0.996544426961287	1
YFR007W	2	2	0.801975	0
YFR008W	3	3	0.911878875	0
YFR009W	5	5	0.982549814221875	1
YFR010W	4	4	0.960786099375	2
YFR010W-A	1	1	0.555	0
YFR011C	2	2	0.801975	0
YFR012W	3	3	0.911878875	0
YFR012W-A	2	2	0.801975	0
YFR013W	9	8	0.95040848577401	0
YFR014C	4	4	0.960786099375	5
YFR015C	16	16	0.99999763538644	7
YFR016C	11	11	0.999864493502257	0
YFR017C	4	4	0.960786099375	0
YFR018C	4	4	0.960786099375	0
YFR019W	27	26	0.999999998781545	0
YFR020W	5	5	0.982549814221875	1
YFR021W	6	6	0.992234667328734	0
YFR022W	8	8	0.998462269997773	0
YFR023W	9	9	0.999315710149009	0
YFR024C-A	1	1	0.555	2
YFR025C	7	7	0.996544426961287	1
YFR026C	3	3	0.911878875	0
YFR027W	8	8	0.998462269997773	0
YFR028C	10	10	0.99969549101631	0
YFR029W	9	9	0.999315710149009	0
YFR030W	3	2	0.801975	1
YFR031C	12	12	0.999939699608505	1
YFR031C-A	1	1	0.555	72.5
YFR032C	1	1	0.555	0
YFR032C-A	2	2	0.801975	16
YFR032C-B	2	2	0.801975	0
YFR033C	2	2	0.801975	2
YFR034C	4	4	0.960786099375	0
YFR034W-A	2	2	0.801975	0
YFR035C	2	2	0.801975	0
YFR036W	1	1	0.555	0
YFR036W-A	2	2	0.801975	0
YFR037C	4	4	0.960786099375	6
YFR038W	7	7	0.996544426961287	0
YFR039C	5	5	0.982549814221875	0
YFR040W	10	9	0.998842050865073	1
YFR041C	4	4	0.960786099375	1
YFR042W	2	2	0.801975	0
YFR043C	3	2	0.801975	1
YFR044C	8	8	0.998462269997773	9
YFR045W	3	3	0.911878875	0
YFR046C	1	1	0.555	0
YFR047C	4	4	0.960786099375	2
YFR048W	8	8	0.998462269997773	1
YFR049W	4	3	0.405786099375	0
YFR050C	4	4	0.960786099375	5
YFR051C	9	9	0.999315710149009	3
YFR052W	3	3	0.911878875	3
YFR053C	5	5	0.982549814221875	4
YFR054C	3	3	0.911878875	0
YFR055W	8	8	0.998462269997773	2
YGL001C	3	3	0.911878875	1
YGL002W	3	3	0.911878875	1
YGL003C	8	8	0.998462269997773	0
YGL004C	6	6	0.992234667328734	0
YGL005C	2	2	0.801975	0
YGL006W	12	11	0.995629939975952	3
YGL007W	3	3	0.911878875	0
YGL008C	6	5	0.437234667328734	5
YGL009C	11	11	0.999864493502257	32
YGL010W	5	5	0.982549814221875	0
YGL011C	3	3	0.911878875	18
YGL012W	10	10	0.99969549101631	12
YGL013C	12	12	0.999939699608505	1
YGL014C-A	1	1	0.555	0
YGL014W	11	11	0.999864493502257	2
YGL015C	2	2	0.801975	0
YGL016W	7	7	0.996544426961287	2
YGL017W	4	4	0.960786099375	0
YGL018C	5	4	0.933642589846875	0
YGL019W	3	3	0.911878875	3
YGL021W	11	11	0.999864493502257	0
YGL022W	13	13	0.999973166325785	4
YGL023C	4	4	0.960786099375	1
YGL025C	9	9	0.999315710149009	0
YGL026C	11	11	0.999864493502257	9
YGL027C	10	10	0.99969549101631	2
YGL028C	3	3	0.911878875	0
YGL029W	3	3	0.911878875	1
YGL035C	4	4	0.960786099375	0
YGL036W	8	7	0.949555045622773	0
YGL037C	1	1	0.555	12
YGL038C	9	9	0.999315710149009	2
YGL039W	1	1	0.555	0
YGL040C	4	3	0.713811099375	3
YGL041C	3	3	0.911878875	0
YGL041C-B	1	1	0.555	0
YGL041W-A	3	3	0.911878875	1
YGL042C	3	3	0.911878875	0
YGL043W	9	9	0.999315710149009	1
YGL044C	1	1	0.555	0
YGL045W	6	6	0.992234667328734	0
YGL047W	1	1	0.555	1
YGL048C	1	1	0.555	3
YGL049C	7	7	0.996544426961287	2
YGL050W	3	3	0.911878875	0
YGL051W	4	3	0.405786099375	0
YGL052W	1	1	0.555	0
YGL053W	3	3	0.911878875	2
YGL054C	2	2	0.801975	11
YGL055W	3	3	0.911878875	14
YGL056C	3	3	0.911878875	0
YGL057C	4	4	0.960786099375	2
YGL058W	4	4	0.960786099375	0
YGL059W	8	8	0.998462269997773	2
YGL060W	6	6	0.992234667328734	0
YGL061C	3	3	0.911878875	0
YGL062W	15	14	0.753019686261663	1
YGL063C-A	1	1	0.555	0
YGL063W	6	5	0.97047095248186	1
YGL064C	7	7	0.996544426961287	0
[truncated: 4,179 more rows]
